# Supplementary material for: CSM Software: Continuous Symmetry and Chirality Measures for Quantitative Structural Analysis
Source: J Chem Inf Model. 2024 Jul 2;64(14):5375–80. doi: 10.1021/acs.jcim.4c00609 (PMC11267602; doi:10.1021/acs.jcim.4c00609)
Supplement: Supplementary file 2 — ci4c00609_si_002.zip [file ci4c00609_si_002.zip]

Archive with 71 entries (60 files):
- Examples/
- Examples/Example_1/
- Examples/Example_1/AWEWOR.sdf
- Examples/Example_1/CENHIM.sdf
- Examples/Example_1/cmd.txt
- Examples/Example_1/FEDXUH.sdf
- Examples/Example_1/out_all/
- Examples/Example_1/out_all/csm.txt
- Examples/Example_1/out_all/directional.txt
- Examples/Example_1/out_all/extra.txt
- Examples/Example_1/out_all/initial_coordinates.sdf
- Examples/Example_1/out_all/permutation.txt
- Examples/Example_1/out_all/resulting_symmetric_coordinates.sdf
- Examples/Example_1/out_all/version.txt
- Examples/Example_1/out_awewor/
- Examples/Example_1/out_awewor/csm.txt
- Examples/Example_1/out_awewor/directional.txt
- Examples/Example_1/out_awewor/extra.txt
- Examples/Example_1/out_awewor/initial_coordinates.sdf
- Examples/Example_1/out_awewor/permutation.txt
- Examples/Example_1/out_awewor/resulting_symmetric_coordinates.sdf
- Examples/Example_1/out_awewor/version.txt
- Examples/Example_1/out_c2_c3/
- Examples/Example_1/out_c2_c3/cmd.txt
- Examples/Example_1/out_c2_c3/csm.txt
- Examples/Example_1/out_c2_c3/directional.txt
- Examples/Example_1/out_c2_c3/extra.txt
- Examples/Example_1/out_c2_c3/initial_coordinates.sdf
- Examples/Example_1/out_c2_c3/permutation.txt
- Examples/Example_1/out_c2_c3/resulting_symmetric_coordinates.sdf
- Examples/Example_1/out_c2_c3/version.txt
- Examples/Example_1/README.txt
- Examples/Example_2/
- Examples/Example_2/CILHAI.sdf
- Examples/Example_2/out_cilhai/
- Examples/Example_2/out_cilhai/csm.txt
- Examples/Example_2/out_cilhai/directional.txt
- Examples/Example_2/out_cilhai/extra.txt
- Examples/Example_2/out_cilhai/initial_coordinates.sdf
- Examples/Example_2/out_cilhai/permutation.txt
- Examples/Example_2/out_cilhai/resulting_symmetric_coordinates.sdf
- Examples/Example_2/out_cilhai/version.txt
- Examples/Example_2/README.txt
- Examples/Example_3/
- Examples/Example_3/7tf8.pdb
- Examples/Example_3/7to4.pdb
- Examples/Example_3/out_backbone/
- Examples/Example_3/out_backbone/csm.txt
- Examples/Example_3/out_backbone/directional.txt
- Examples/Example_3/out_backbone/extra.txt
- Examples/Example_3/out_backbone/initial_coordinates.pdb
- Examples/Example_3/out_backbone/permutation.txt
- Examples/Example_3/out_backbone/resulting_symmetric_coordinates.pdb
- Examples/Example_3/out_backbone/version.txt
- Examples/Example_3/out_rbd/
- Examples/Example_3/out_rbd/csm.txt
- Examples/Example_3/out_rbd/directional.txt
- Examples/Example_3/out_rbd/extra.txt
- Examples/Example_3/out_rbd/initial_coordinates.pdb
- Examples/Example_3/out_rbd/permutation.txt
- Examples/Example_3/out_rbd/resulting_symmetric_coordinates.pdb
- Examples/Example_3/out_rbd/version.txt
- Examples/Example_3/out_sars_c3/
- Examples/Example_3/out_sars_c3/csm.txt
- Examples/Example_3/out_sars_c3/directional.txt
- Examples/Example_3/out_sars_c3/extra.txt
- Examples/Example_3/out_sars_c3/initial_coordinates.pdb
- Examples/Example_3/out_sars_c3/permutation.txt
- Examples/Example_3/out_sars_c3/resulting_symmetric_coordinates.pdb
- Examples/Example_3/out_sars_c3/version.txt
- Examples/Example_3/README.txt
