# Supplementary material for: CSM Software: Continuous Symmetry and Chirality Measures for Quantitative Structural Analysis
Source: J Chem Inf Model. 2024 Jul 2;64(14):5375–80. doi: 10.1021/acs.jcim.4c00609 (PMC11267602; doi:10.1021/acs.jcim.4c00609)
Supplement: Supplementary file 2 — ci4c00609_si_002.zip [file ci4c00609_si_002.zip › Examples/Example_1/AWEWOR.sdf]

mol_index=26; AWEWOR  **FRAG**        4
 OpenBabel04022415593D

 18 18  0  0  0  0  0  0  0  0999 V2000
    9.8023   11.5130   22.8770 C   0  0  0  0  0  2  0  0  0  0  0  0
   10.5013   11.3337   24.1893 C   0  0  0  0  0  2  0  0  0  0  0  0
   10.9651    9.9958   24.2824 O   0  0  0  0  0  0  0  0  0  0  0  0
   10.7639   11.3848   21.8297 O   0  0  0  0  0  0  0  0  0  0  0  0
   11.6292    9.7329   25.5201 C   0  0  0  0  0  2  0  0  0  0  0  0
   12.0176    8.2909   25.5593 C   0  0  0  0  0  2  0  0  0  0  0  0
   12.9663    8.0561   24.5305 O   0  0  0  0  0  0  0  0  0  0  0  0
   14.4632    6.5436   23.4729 C   0  0  0  0  0  2  0  0  0  0  0  0
   13.8958    6.8210   22.2005 O   0  0  0  0  0  0  0  0  0  0  0  0
   13.4054    6.7018   24.5129 C   0  0  0  0  0  2  0  0  0  0  0  0
   11.2544   11.5040   19.5173 C   0  0  0  0  0  2  0  0  0  0  0  0
   10.1965   11.6622   20.5572 C   0  0  0  0  0  2  0  0  0  0  0  0
   11.6934   10.1497   19.4996 O   0  0  0  0  0  0  0  0  0  0  0  0
   13.0305    8.4729   18.5101 C   0  0  0  0  0  2  0  0  0  0  0  0
   12.6421    9.9149   18.4709 C   0  0  0  0  0  2  0  0  0  0  0  0
   14.1584    6.8721   19.8409 C   0  0  0  0  0  2  0  0  0  0  0  0
   13.6946    8.2100   19.7477 O   0  0  0  0  0  0  0  0  0  0  0  0
   14.8574    6.6928   21.1532 C   0  0  0  0  0  2  0  0  0  0  0  0
  1  2  1  0  0  0  0
  2  3  1  0  0  0  0
  3  5  1  0  0  0  0
  4  1  1  0  0  0  0
  5  6  1  0  0  0  0
  7  6  1  0  0  0  0
  8 10  1  0  0  0  0
  9  8  1  0  0  0  0
 10  7  1  0  0  0  0
 11 12  1  0  0  0  0
 12  4  1  0  0  0  0
 13 11  1  0  0  0  0
 14 17  1  0  0  0  0
 15 14  1  0  0  0  0
 15 13  1  0  0  0  0
 16 18  1  0  0  0  0
 17 16  1  0  0  0  0
 18  9  1  0  0  0  0
M  END
$$$$
