# Supplementary material for: CSM Software: Continuous Symmetry and Chirality Measures for Quantitative Structural Analysis
Source: J Chem Inf Model. 2024 Jul 2;64(14):5375–80. doi: 10.1021/acs.jcim.4c00609 (PMC11267602; doi:10.1021/acs.jcim.4c00609)
Supplement: Supplementary file 2 — ci4c00609_si_002.zip [file ci4c00609_si_002.zip › Examples/Example_1/CENHIM.sdf]

CENHIM
 OpenBabel03312415373D
Generated from CSD: largest molecule only
 18 18  0  0  0  0  0  0  0  0999 V2000
   -0.4674    4.6020   -2.6616 C   0  0  0  0  0  0  0  0  0  0  0  0
   -0.2337    3.7924   -1.4733 O   0  0  0  0  0  0  0  0  0  0  0  0
   -1.0840    2.7261   -1.4000 C   0  0  0  0  0  0  0  0  0  0  0  0
   -0.9196    1.9653   -0.1913 C   0  0  0  0  0  0  0  0  0  0  0  0
   -1.0237    2.6263    0.8628 O   0  0  0  0  0  0  0  0  0  0  0  0
   -0.8073    1.7148    2.0593 C   0  0  0  0  0  0  0  0  0  0  0  0
   -1.1601    2.6024    3.2830 C   0  0  0  0  0  0  0  0  0  0  0  0
   -0.1719    3.7529    3.4037 O   0  0  0  0  0  0  0  0  0  0  0  0
   -0.4809    4.6488    4.4361 C   0  0  0  0  0  0  0  0  0  0  0  0
    0.4674    5.7910   -2.6616 C   0  0  0  0  0  0  0  0  0  0  0  0
    0.4809    5.7442    4.4361 C   0  0  0  0  0  0  0  0  0  0  0  0
    0.2337    6.6006   -1.4733 O   0  0  0  0  0  0  0  0  0  0  0  0
    0.1719    6.6401    3.4037 O   0  0  0  0  0  0  0  0  0  0  0  0
    1.0840    7.6669   -1.4000 C   0  0  0  0  0  0  0  0  0  0  0  0
    1.1601    7.7906    3.2830 C   0  0  0  0  0  0  0  0  0  0  0  0
    0.9196    8.4277   -0.1913 C   0  0  0  0  0  0  0  0  0  0  0  0
    0.8073    8.6782    2.0593 C   0  0  0  0  0  0  0  0  0  0  0  0
    1.0237    7.7667    0.8628 O   0  0  0  0  0  0  0  0  0  0  0  0
  1  2  1  0  0  0  0
  2  3  1  0  0  0  0
  3  4  1  0  0  0  0
  4  5  1  0  0  0  0
  5  6  1  0  0  0  0
  6  7  1  0  0  0  0
  7  8  1  0  0  0  0
  8  9  1  0  0  0  0
 10  1  1  0  0  0  0
 11  9  1  0  0  0  0
 12 10  1  0  0  0  0
 13 11  1  0  0  0  0
 14 12  1  0  0  0  0
 15 13  1  0  0  0  0
 16 14  1  0  0  0  0
 17 15  1  0  0  0  0
 17 18  1  0  0  0  0
 18 16  1  0  0  0  0
M  END
$$$$
