# Supplementary material for: CSM Software: Continuous Symmetry and Chirality Measures for Quantitative Structural Analysis
Source: J Chem Inf Model. 2024 Jul 2;64(14):5375–80. doi: 10.1021/acs.jcim.4c00609 (PMC11267602; doi:10.1021/acs.jcim.4c00609)
Supplement: Supplementary file 2 — ci4c00609_si_002.zip [file ci4c00609_si_002.zip › Examples/Example_1/FEDXUH.sdf]

mol_index=3; FEDXUH  **FRAG**        2
 OpenBabel04022415543D

 18 18  0  0  0  0  0  0  0  0999 V2000
    9.9359   14.4810    4.7722 C   0  0  0  0  0  2  0  0  0  0  0  0
   11.2851   14.5468    4.1233 C   0  0  0  0  0  2  0  0  0  0  0  0
   11.2425   13.9251    2.8291 O   0  0  0  0  0  0  0  0  0  0  0  0
    9.4642   13.1842    4.5828 O   0  0  0  0  0  0  0  0  0  0  0  0
   10.5886   14.7363    1.8454 C   0  0  0  0  0  2  0  0  0  0  0  0
   10.4066   13.8825    0.6294 C   0  0  0  0  0  2  0  0  0  0  0  0
    9.6716   12.7400    1.0339 O   0  0  0  0  0  0  0  0  0  0  0  0
   10.6815   10.9473   -0.2774 C   0  0  0  0  0  2  0  0  0  0  0  0
   10.9818   10.1939    0.8603 O   0  0  0  0  0  0  0  0  0  0  0  0
    9.4600   11.7893   -0.0183 C   0  0  0  0  0  2  0  0  0  0  0  0
    7.8475   11.5312    4.7050 C   0  0  0  0  0  2  0  0  0  0  0  0
    8.1293   12.9232    4.8981 C   0  0  0  0  0  2  0  0  0  0  0  0
    8.5001   10.9789    3.5453 O   0  0  0  0  0  0  0  0  0  0  0  0
   10.3535    9.7730    4.4545 C   0  0  0  0  0  2  0  0  0  0  0  0
    9.0272    9.6850    3.8080 C   0  0  0  0  0  2  0  0  0  0  0  0
   12.1696    9.8647    2.8499 C   0  0  0  0  0  2  0  0  0  0  0  0
   11.2382   10.5801    3.6418 O   0  0  0  0  0  0  0  0  0  0  0  0
   12.2229   10.4443    1.4787 C   0  0  0  0  0  2  0  0  0  0  0  0
  2  1  1  0  0  0  0
  3  2  1  0  0  0  0
  4  1  1  0  0  0  0
  4 12  1  0  0  0  0
  5  3  1  0  0  0  0
  6  7  1  0  0  0  0
  6  5  1  0  0  0  0
  8 10  1  0  0  0  0
  8  9  1  0  0  0  0
  9 18  1  0  0  0  0
 10  7  1  0  0  0  0
 11 12  1  0  0  0  0
 13 15  1  0  0  0  0
 13 11  1  0  0  0  0
 15 14  1  0  0  0  0
 16 17  1  0  0  0  0
 17 14  1  0  0  0  0
 18 16  1  0  0  0  0
M  END
$$$$
