# Supplementary material for: CSM Software: Continuous Symmetry and Chirality Measures for Quantitative Structural Analysis
Source: J Chem Inf Model. 2024 Jul 2;64(14):5375–80. doi: 10.1021/acs.jcim.4c00609 (PMC11267602; doi:10.1021/acs.jcim.4c00609)
Supplement: Supplementary file 2 — ci4c00609_si_002.zip [file ci4c00609_si_002.zip › Examples/Example_1/out_all/extra.txt]

CSM version 1.3.7b1
exact c3 --input . --output out_all --keep-structure
Molecule: AWEWOR.sdf
1 group of length 6
1 group of length 12
The permutation found maintains 100.0% of the original molecule's structure
The permutation found contains 0 invalid cycles. 100.00% of the molecule's atoms are in legal cycles
There are 6  cycles of length 3
C3 SYMMETRY: 0.002712
CSM by formula: 0.002712
Molecule: CENHIM.sdf
1 group of length 6
1 group of length 12
The permutation found maintains 100.0% of the original molecule's structure
The permutation found contains 0 invalid cycles. 100.00% of the molecule's atoms are in legal cycles
There are 6  cycles of length 3
C3 SYMMETRY: 0.045839
CSM by formula: 0.045839
Molecule: FEDXUH.sdf
1 group of length 6
1 group of length 12
The permutation found maintains 100.0% of the original molecule's structure
The permutation found contains 0 invalid cycles. 100.00% of the molecule's atoms are in legal cycles
There are 6  cycles of length 3
C3 SYMMETRY: 17.981574
CSM by formula: 17.981574
