# Supplementary material for: CSM Software: Continuous Symmetry and Chirality Measures for Quantitative Structural Analysis
Source: J Chem Inf Model. 2024 Jul 2;64(14):5375–80. doi: 10.1021/acs.jcim.4c00609 (PMC11267602; doi:10.1021/acs.jcim.4c00609)
Supplement: Supplementary file 2 — ci4c00609_si_002.zip [file ci4c00609_si_002.zip › Examples/Example_1/out_all/resulting_symmetric_coordinates.sdf]

mol_index=26; AWEWOR  **FRAG**        4  AWEWOR.sdf L01_c3  (Symmetric)
 OpenBabel04092413313D

 18 18  0  0  0  0  0  0  0  0999 V2000
   -2.5354    2.4292    0.8727 C   0  0  0  0  0  2  0  0  0  0  0  0
   -1.8469    2.2384    2.1853 C   0  0  0  0  0  2  0  0  0  0  0  0
   -1.3667    0.9046    2.2556 O   0  0  0  0  0  0  0  0  0  0  0  0
   -1.5755    2.2938   -0.1741 O   0  0  0  0  0  0  0  0  0  0  0  0
   -0.7042    0.6387    3.4910 C   0  0  0  0  0  2  0  0  0  0  0  0
   -0.3157   -0.8038    3.5286 C   0  0  0  0  0  2  0  0  0  0  0  0
    0.6386   -1.0432    2.5056 O   0  0  0  0  0  0  0  0  0  0  0  0
    2.1397   -2.5523    1.4506 C   0  0  0  0  0  2  0  0  0  0  0  0
    1.5755   -2.2938    0.1741 O   0  0  0  0  0  0  0  0  0  0  0  0
    1.0708   -2.4028    2.4842 C   0  0  0  0  0  2  0  0  0  0  0  0
   -1.0707    2.4028   -2.4842 C   0  0  0  0  0  2  0  0  0  0  0  0
   -2.1397    2.5523   -1.4506 C   0  0  0  0  0  2  0  0  0  0  0  0
   -0.6386    1.0432   -2.5056 O   0  0  0  0  0  0  0  0  0  0  0  0
    0.7042   -0.6387   -3.4910 C   0  0  0  0  0  2  0  0  0  0  0  0
    0.3157    0.8039   -3.5286 C   0  0  0  0  0  2  0  0  0  0  0  0
    1.8469   -2.2384   -2.1853 C   0  0  0  0  0  2  0  0  0  0  0  0
    1.3667   -0.9045   -2.2557 O   0  0  0  0  0  0  0  0  0  0  0  0
    2.5354   -2.4292   -0.8727 C   0  0  0  0  0  2  0  0  0  0  0  0
  1  2  1  0  0  0  0
  2  3  1  0  0  0  0
  3  5  1  0  0  0  0
  4  1  1  0  0  0  0
  5  6  1  0  0  0  0
  7  6  1  0  0  0  0
  8 10  1  0  0  0  0
  9  8  1  0  0  0  0
 10  7  1  0  0  0  0
 11 12  1  0  0  0  0
 12  4  1  0  0  0  0
 13 11  1  0  0  0  0
 14 17  1  0  0  0  0
 15 14  1  0  0  0  0
 15 13  1  0  0  0  0
 16 18  1  0  0  0  0
 17 16  1  0  0  0  0
 18  9  1  0  0  0  0
M  END
>  <Comment>
index=1;filename: AWEWOR.sdf

$$$$
CENHIM  CENHIM.sdf L01_c3  (Symmetric)
 OpenBabel04092413313D
index=1;filename: CENHIM.sdf
 18 18  0  0  0  0  0  0  0  0999 V2000
   -0.4993   -0.5850   -3.6211 C   0  0  0  0  0  0  0  0  0  0  0  0
   -0.2345   -1.4236   -2.4106 O   0  0  0  0  0  0  0  0  0  0  0  0
   -1.0566   -2.4719   -2.3368 C   0  0  0  0  0  0  0  0  0  0  0  0
   -0.8415   -3.2639   -1.1514 C   0  0  0  0  0  0  0  0  0  0  0  0
   -1.0931   -2.5879   -0.0289 O   0  0  0  0  0  0  0  0  0  0  0  0
   -0.8216   -3.4065    1.1937 C   0  0  0  0  0  0  0  0  0  0  0  0
   -1.1489   -2.5479    2.4274 C   0  0  0  0  0  0  0  0  0  0  0  0
   -0.2187   -1.3760    2.4395 O   0  0  0  0  0  0  0  0  0  0  0  0
   -0.4301   -0.5786    3.4882 C   0  0  0  0  0  0  0  0  0  0  0  0
    0.4993    0.5850   -3.6211 C   0  0  0  0  0  0  0  0  0  0  0  0
    0.4301    0.5786    3.4882 C   0  0  0  0  0  0  0  0  0  0  0  0
    0.2345    1.4236   -2.4106 O   0  0  0  0  0  0  0  0  0  0  0  0
    0.2187    1.3760    2.4395 O   0  0  0  0  0  0  0  0  0  0  0  0
    1.0566    2.4719   -2.3368 C   0  0  0  0  0  0  0  0  0  0  0  0
    1.1489    2.5479    2.4274 C   0  0  0  0  0  0  0  0  0  0  0  0
    0.8415    3.2639   -1.1514 C   0  0  0  0  0  0  0  0  0  0  0  0
    0.8216    3.4065    1.1937 C   0  0  0  0  0  0  0  0  0  0  0  0
    1.0931    2.5879   -0.0289 O   0  0  0  0  0  0  0  0  0  0  0  0
  1  2  1  0  0  0  0
  2  3  1  0  0  0  0
  3  4  1  0  0  0  0
  4  5  1  0  0  0  0
  5  6  1  0  0  0  0
  6  7  1  0  0  0  0
  7  8  1  0  0  0  0
  8  9  1  0  0  0  0
 10  1  1  0  0  0  0
 11  9  1  0  0  0  0
 12 10  1  0  0  0  0
 13 11  1  0  0  0  0
 14 12  1  0  0  0  0
 15 13  1  0  0  0  0
 16 14  1  0  0  0  0
 17 15  1  0  0  0  0
 17 18  1  0  0  0  0
 18 16  1  0  0  0  0
M  END
$$$$
mol_index=3; FEDXUH  **FRAG**        2  FEDXUH.sdf L01_c3  (Symmetric)
 OpenBabel04092413313D

 18 18  0  0  0  0  0  0  0  0999 V2000
   -0.8282    2.2686    1.1796 C   0  0  0  0  0  2  0  0  0  0  0  0
   -0.5063    2.6176    0.7555 C   0  0  0  0  0  2  0  0  0  0  0  0
   -0.1333    2.0531   -0.3430 O   0  0  0  0  0  0  0  0  0  0  0  0
   -0.5837    1.0195    1.3741 O   0  0  0  0  0  0  0  0  0  0  0  0
    0.1713    2.5995   -0.8263 C   0  0  0  0  0  2  0  0  0  0  0  0
    0.7336    1.8633   -1.8266 C   0  0  0  0  0  2  0  0  0  0  0  0
    0.6813    0.7898   -1.4766 O   0  0  0  0  0  0  0  0  0  0  0  0
    1.1562   -0.5320   -2.4616 C   0  0  0  0  0  2  0  0  0  0  0  0
    0.6533   -1.2637   -1.5254 O   0  0  0  0  0  0  0  0  0  0  0  0
    0.9627    0.0726   -2.5084 C   0  0  0  0  0  2  0  0  0  0  0  0
   -1.0114   -0.5844    2.4708 C   0  0  0  0  0  2  0  0  0  0  0  0
   -1.0206    0.7764    2.3879 C   0  0  0  0  0  2  0  0  0  0  0  0
   -0.8114   -0.8131    1.7410 O   0  0  0  0  0  0  0  0  0  0  0  0
   -0.4553   -2.3673    1.1885 C   0  0  0  0  0  2  0  0  0  0  0  0
   -0.5578   -2.0781    1.7463 C   0  0  0  0  0  2  0  0  0  0  0  0
    0.5036   -2.6221   -0.4666 C   0  0  0  0  0  2  0  0  0  0  0  0
    0.1527   -1.7889    0.2119 O   0  0  0  0  0  0  0  0  0  0  0  0
    0.8935   -2.0107   -1.6211 C   0  0  0  0  0  2  0  0  0  0  0  0
  2  1  1  0  0  0  0
  3  2  1  0  0  0  0
  4  1  1  0  0  0  0
  4 12  1  0  0  0  0
  5  3  1  0  0  0  0
  6  7  1  0  0  0  0
  6  5  1  0  0  0  0
  8 10  1  0  0  0  0
  8  9  1  0  0  0  0
  9 18  1  0  0  0  0
 10  7  1  0  0  0  0
 11 12  1  0  0  0  0
 13 15  1  0  0  0  0
 13 11  1  0  0  0  0
 15 14  1  0  0  0  0
 16 17  1  0  0  0  0
 17 14  1  0  0  0  0
 18 16  1  0  0  0  0
M  END
>  <Comment>
index=1;filename: FEDXUH.sdf

$$$$
