# Supplementary material for: CSM Software: Continuous Symmetry and Chirality Measures for Quantitative Structural Analysis
Source: J Chem Inf Model. 2024 Jul 2;64(14):5375–80. doi: 10.1021/acs.jcim.4c00609 (PMC11267602; doi:10.1021/acs.jcim.4c00609)
Supplement: Supplementary file 2 — ci4c00609_si_002.zip [file ci4c00609_si_002.zip › Examples/Example_1/out_awewor/initial_coordinates.sdf]

mol_index=26; AWEWOR  **FRAG**        4  AWEWOR.sdf L01_c3  (Original)
 OpenBabel04092413313D

 18 18  0  0  0  0  0  0  0  0999 V2000
   -2.5276    2.4101    0.8619 C   0  0  0  0  0  2  0  0  0  0  0  0
   -1.8286    2.2308    2.1742 C   0  0  0  0  0  2  0  0  0  0  0  0
   -1.3648    0.8929    2.2673 O   0  0  0  0  0  0  0  0  0  0  0  0
   -1.5660    2.2819   -0.1854 O   0  0  0  0  0  0  0  0  0  0  0  0
   -0.7007    0.6300    3.5050 C   0  0  0  0  0  2  0  0  0  0  0  0
   -0.3123   -0.8120    3.5442 C   0  0  0  0  0  2  0  0  0  0  0  0
    0.6364   -1.0468    2.5154 O   0  0  0  0  0  0  0  0  0  0  0  0
    2.1333   -2.5593    1.4578 C   0  0  0  0  0  2  0  0  0  0  0  0
    1.5659   -2.2819    0.1854 O   0  0  0  0  0  0  0  0  0  0  0  0
    1.0755   -2.4011    2.4978 C   0  0  0  0  0  2  0  0  0  0  0  0
   -1.0755    2.4011   -2.4978 C   0  0  0  0  0  2  0  0  0  0  0  0
   -2.1334    2.5593   -1.4579 C   0  0  0  0  0  2  0  0  0  0  0  0
   -0.6365    1.0468   -2.5155 O   0  0  0  0  0  0  0  0  0  0  0  0
    0.7006   -0.6300   -3.5050 C   0  0  0  0  0  2  0  0  0  0  0  0
    0.3122    0.8120   -3.5442 C   0  0  0  0  0  2  0  0  0  0  0  0
    1.8285   -2.2308   -2.1742 C   0  0  0  0  0  2  0  0  0  0  0  0
    1.3647   -0.8929   -2.2674 O   0  0  0  0  0  0  0  0  0  0  0  0
    2.5275   -2.4101   -0.8619 C   0  0  0  0  0  2  0  0  0  0  0  0
  1  2  1  0  0  0  0
  2  3  1  0  0  0  0
  3  5  1  0  0  0  0
  4  1  1  0  0  0  0
  5  6  1  0  0  0  0
  7  6  1  0  0  0  0
  8 10  1  0  0  0  0
  9  8  1  0  0  0  0
 10  7  1  0  0  0  0
 11 12  1  0  0  0  0
 12  4  1  0  0  0  0
 13 11  1  0  0  0  0
 14 17  1  0  0  0  0
 15 14  1  0  0  0  0
 15 13  1  0  0  0  0
 16 18  1  0  0  0  0
 17 16  1  0  0  0  0
 18  9  1  0  0  0  0
M  END
>  <Comment>
index=1;filename: AWEWOR.sdf

$$$$
