# Supplementary material for: CSM Software: Continuous Symmetry and Chirality Measures for Quantitative Structural Analysis
Source: J Chem Inf Model. 2024 Jul 2;64(14):5375–80. doi: 10.1021/acs.jcim.4c00609 (PMC11267602; doi:10.1021/acs.jcim.4c00609)
Supplement: Supplementary file 2 — ci4c00609_si_002.zip [file ci4c00609_si_002.zip › Examples/Example_1/out_awewor/resulting_symmetric_coordinates.sdf]

mol_index=26; AWEWOR  **FRAG**        4  AWEWOR.sdf L01_c3  (Symmetric)
 OpenBabel04092413313D

 18 18  0  0  0  0  0  0  0  0999 V2000
   -2.5354    2.4292    0.8727 C   0  0  0  0  0  2  0  0  0  0  0  0
   -1.8469    2.2384    2.1853 C   0  0  0  0  0  2  0  0  0  0  0  0
   -1.3667    0.9046    2.2556 O   0  0  0  0  0  0  0  0  0  0  0  0
   -1.5755    2.2938   -0.1741 O   0  0  0  0  0  0  0  0  0  0  0  0
   -0.7042    0.6387    3.4910 C   0  0  0  0  0  2  0  0  0  0  0  0
   -0.3157   -0.8038    3.5286 C   0  0  0  0  0  2  0  0  0  0  0  0
    0.6386   -1.0432    2.5056 O   0  0  0  0  0  0  0  0  0  0  0  0
    2.1397   -2.5523    1.4506 C   0  0  0  0  0  2  0  0  0  0  0  0
    1.5755   -2.2938    0.1741 O   0  0  0  0  0  0  0  0  0  0  0  0
    1.0708   -2.4028    2.4842 C   0  0  0  0  0  2  0  0  0  0  0  0
   -1.0707    2.4028   -2.4842 C   0  0  0  0  0  2  0  0  0  0  0  0
   -2.1397    2.5523   -1.4506 C   0  0  0  0  0  2  0  0  0  0  0  0
   -0.6386    1.0432   -2.5056 O   0  0  0  0  0  0  0  0  0  0  0  0
    0.7042   -0.6387   -3.4910 C   0  0  0  0  0  2  0  0  0  0  0  0
    0.3157    0.8039   -3.5286 C   0  0  0  0  0  2  0  0  0  0  0  0
    1.8469   -2.2384   -2.1853 C   0  0  0  0  0  2  0  0  0  0  0  0
    1.3667   -0.9045   -2.2557 O   0  0  0  0  0  0  0  0  0  0  0  0
    2.5354   -2.4292   -0.8727 C   0  0  0  0  0  2  0  0  0  0  0  0
  1  2  1  0  0  0  0
  2  3  1  0  0  0  0
  3  5  1  0  0  0  0
  4  1  1  0  0  0  0
  5  6  1  0  0  0  0
  7  6  1  0  0  0  0
  8 10  1  0  0  0  0
  9  8  1  0  0  0  0
 10  7  1  0  0  0  0
 11 12  1  0  0  0  0
 12  4  1  0  0  0  0
 13 11  1  0  0  0  0
 14 17  1  0  0  0  0
 15 14  1  0  0  0  0
 15 13  1  0  0  0  0
 16 18  1  0  0  0  0
 17 16  1  0  0  0  0
 18  9  1  0  0  0  0
M  END
>  <Comment>
index=1;filename: AWEWOR.sdf

$$$$
