# Supplementary material for: CSM Software: Continuous Symmetry and Chirality Measures for Quantitative Structural Analysis
Source: J Chem Inf Model. 2024 Jul 2;64(14):5375–80. doi: 10.1021/acs.jcim.4c00609 (PMC11267602; doi:10.1021/acs.jcim.4c00609)
Supplement: Supplementary file 2 — ci4c00609_si_002.zip [file ci4c00609_si_002.zip › Examples/Example_1/out_c2_c3/csm.txt]

#Molecule         L01_c3    L02_c2
AWEWOR.sdf        0.0027    0.0072
CENHIM.sdf        0.0458    0.0000
FEDXUH.sdf       17.9816    0.3604
