# Supplementary material for: CSM Software: Continuous Symmetry and Chirality Measures for Quantitative Structural Analysis
Source: J Chem Inf Model. 2024 Jul 2;64(14):5375–80. doi: 10.1021/acs.jcim.4c00609 (PMC11267602; doi:10.1021/acs.jcim.4c00609)
Supplement: Supplementary file 2 — ci4c00609_si_002.zip [file ci4c00609_si_002.zip › Examples/Example_1/out_c2_c3/directional.txt]

#Molecule     #Command           X         Y         Z
AWEWOR.sdf    L01_c3       -0.7717   -0.6213   -0.1361
AWEWOR.sdf    L02_c2       -0.6106    0.6638    0.4318
CENHIM.sdf    L01_c3       -0.9494    0.3142    0.0000
CENHIM.sdf    L02_c2        0.0000   -0.0000    1.0000
FEDXUH.sdf    L01_c3       -0.9137   -0.0743   -0.3995
FEDXUH.sdf    L02_c2       -0.1253   -0.8252    0.5508
