# Supplementary material for: CSM Software: Continuous Symmetry and Chirality Measures for Quantitative Structural Analysis
Source: J Chem Inf Model. 2024 Jul 2;64(14):5375–80. doi: 10.1021/acs.jcim.4c00609 (PMC11267602; doi:10.1021/acs.jcim.4c00609)
Supplement: Supplementary file 2 — ci4c00609_si_002.zip [file ci4c00609_si_002.zip › Examples/Example_1/out_c2_c3/initial_coordinates.sdf]

mol_index=26; AWEWOR  **FRAG**        4  AWEWOR.sdf L01_c3  (Original)
 OpenBabel04092414093D

 18 18  0  0  0  0  0  0  0  0999 V2000
   -2.5276    2.4101    0.8619 C   0  0  0  0  0  2  0  0  0  0  0  0
   -1.8286    2.2308    2.1742 C   0  0  0  0  0  2  0  0  0  0  0  0
   -1.3648    0.8929    2.2673 O   0  0  0  0  0  0  0  0  0  0  0  0
   -1.5660    2.2819   -0.1854 O   0  0  0  0  0  0  0  0  0  0  0  0
   -0.7007    0.6300    3.5050 C   0  0  0  0  0  2  0  0  0  0  0  0
   -0.3123   -0.8120    3.5442 C   0  0  0  0  0  2  0  0  0  0  0  0
    0.6364   -1.0468    2.5154 O   0  0  0  0  0  0  0  0  0  0  0  0
    2.1333   -2.5593    1.4578 C   0  0  0  0  0  2  0  0  0  0  0  0
    1.5659   -2.2819    0.1854 O   0  0  0  0  0  0  0  0  0  0  0  0
    1.0755   -2.4011    2.4978 C   0  0  0  0  0  2  0  0  0  0  0  0
   -1.0755    2.4011   -2.4978 C   0  0  0  0  0  2  0  0  0  0  0  0
   -2.1334    2.5593   -1.4579 C   0  0  0  0  0  2  0  0  0  0  0  0
   -0.6365    1.0468   -2.5155 O   0  0  0  0  0  0  0  0  0  0  0  0
    0.7006   -0.6300   -3.5050 C   0  0  0  0  0  2  0  0  0  0  0  0
    0.3122    0.8120   -3.5442 C   0  0  0  0  0  2  0  0  0  0  0  0
    1.8285   -2.2308   -2.1742 C   0  0  0  0  0  2  0  0  0  0  0  0
    1.3647   -0.8929   -2.2674 O   0  0  0  0  0  0  0  0  0  0  0  0
    2.5275   -2.4101   -0.8619 C   0  0  0  0  0  2  0  0  0  0  0  0
  1  2  1  0  0  0  0
  2  3  1  0  0  0  0
  3  5  1  0  0  0  0
  4  1  1  0  0  0  0
  5  6  1  0  0  0  0
  7  6  1  0  0  0  0
  8 10  1  0  0  0  0
  9  8  1  0  0  0  0
 10  7  1  0  0  0  0
 11 12  1  0  0  0  0
 12  4  1  0  0  0  0
 13 11  1  0  0  0  0
 14 17  1  0  0  0  0
 15 14  1  0  0  0  0
 15 13  1  0  0  0  0
 16 18  1  0  0  0  0
 17 16  1  0  0  0  0
 18  9  1  0  0  0  0
M  END
>  <Comment>
index=1;filename: AWEWOR.sdf

$$$$
CENHIM  CENHIM.sdf L01_c3  (Original)
 OpenBabel04092414093D
index=1;filename: CENHIM.sdf
 18 18  0  0  0  0  0  0  0  0999 V2000
   -0.4674   -0.5945   -3.5859 C   0  0  0  0  0  0  0  0  0  0  0  0
   -0.2337   -1.4041   -2.3976 O   0  0  0  0  0  0  0  0  0  0  0  0
   -1.0840   -2.4704   -2.3243 C   0  0  0  0  0  0  0  0  0  0  0  0
   -0.9196   -3.2312   -1.1156 C   0  0  0  0  0  0  0  0  0  0  0  0
   -1.0237   -2.5702   -0.0615 O   0  0  0  0  0  0  0  0  0  0  0  0
   -0.8073   -3.4817    1.1350 C   0  0  0  0  0  0  0  0  0  0  0  0
   -1.1601   -2.5941    2.3587 C   0  0  0  0  0  0  0  0  0  0  0  0
   -0.1719   -1.4436    2.4794 O   0  0  0  0  0  0  0  0  0  0  0  0
   -0.4809   -0.5477    3.5118 C   0  0  0  0  0  0  0  0  0  0  0  0
    0.4674    0.5945   -3.5859 C   0  0  0  0  0  0  0  0  0  0  0  0
    0.4809    0.5477    3.5118 C   0  0  0  0  0  0  0  0  0  0  0  0
    0.2337    1.4041   -2.3976 O   0  0  0  0  0  0  0  0  0  0  0  0
    0.1719    1.4436    2.4794 O   0  0  0  0  0  0  0  0  0  0  0  0
    1.0840    2.4704   -2.3243 C   0  0  0  0  0  0  0  0  0  0  0  0
    1.1601    2.5941    2.3587 C   0  0  0  0  0  0  0  0  0  0  0  0
    0.9196    3.2312   -1.1156 C   0  0  0  0  0  0  0  0  0  0  0  0
    0.8073    3.4817    1.1350 C   0  0  0  0  0  0  0  0  0  0  0  0
    1.0237    2.5702   -0.0615 O   0  0  0  0  0  0  0  0  0  0  0  0
  1  2  1  0  0  0  0
  2  3  1  0  0  0  0
  3  4  1  0  0  0  0
  4  5  1  0  0  0  0
  5  6  1  0  0  0  0
  6  7  1  0  0  0  0
  7  8  1  0  0  0  0
  8  9  1  0  0  0  0
 10  1  1  0  0  0  0
 11  9  1  0  0  0  0
 12 10  1  0  0  0  0
 13 11  1  0  0  0  0
 14 12  1  0  0  0  0
 15 13  1  0  0  0  0
 16 14  1  0  0  0  0
 17 15  1  0  0  0  0
 17 18  1  0  0  0  0
 18 16  1  0  0  0  0
M  END
$$$$
mol_index=3; FEDXUH  **FRAG**        2  FEDXUH.sdf L01_c3  (Original)
 OpenBabel04092414093D

 18 18  0  0  0  0  0  0  0  0999 V2000
   -0.2422    2.4695    2.0076 C   0  0  0  0  0  2  0  0  0  0  0  0
    1.1070    2.5353    1.3587 C   0  0  0  0  0  2  0  0  0  0  0  0
    1.0644    1.9136    0.0645 O   0  0  0  0  0  0  0  0  0  0  0  0
   -0.7139    1.1727    1.8182 O   0  0  0  0  0  0  0  0  0  0  0  0
    0.4105    2.7248   -0.9192 C   0  0  0  0  0  2  0  0  0  0  0  0
    0.2285    1.8710   -2.1352 C   0  0  0  0  0  2  0  0  0  0  0  0
   -0.5065    0.7285   -1.7307 O   0  0  0  0  0  0  0  0  0  0  0  0
    0.5034   -1.0642   -3.0420 C   0  0  0  0  0  2  0  0  0  0  0  0
    0.8037   -1.8176   -1.9043 O   0  0  0  0  0  0  0  0  0  0  0  0
   -0.7181   -0.2222   -2.7829 C   0  0  0  0  0  2  0  0  0  0  0  0
   -2.3306   -0.4803    1.9404 C   0  0  0  0  0  2  0  0  0  0  0  0
   -2.0488    0.9117    2.1335 C   0  0  0  0  0  2  0  0  0  0  0  0
   -1.6780   -1.0326    0.7807 O   0  0  0  0  0  0  0  0  0  0  0  0
    0.1754   -2.2385    1.6899 C   0  0  0  0  0  2  0  0  0  0  0  0
   -1.1509   -2.3265    1.0434 C   0  0  0  0  0  2  0  0  0  0  0  0
    1.9915   -2.1468    0.0853 C   0  0  0  0  0  2  0  0  0  0  0  0
    1.0601   -1.4314    0.8772 O   0  0  0  0  0  0  0  0  0  0  0  0
    2.0448   -1.5672   -1.2859 C   0  0  0  0  0  2  0  0  0  0  0  0
  2  1  1  0  0  0  0
  3  2  1  0  0  0  0
  4  1  1  0  0  0  0
  4 12  1  0  0  0  0
  5  3  1  0  0  0  0
  6  7  1  0  0  0  0
  6  5  1  0  0  0  0
  8 10  1  0  0  0  0
  8  9  1  0  0  0  0
  9 18  1  0  0  0  0
 10  7  1  0  0  0  0
 11 12  1  0  0  0  0
 13 15  1  0  0  0  0
 13 11  1  0  0  0  0
 15 14  1  0  0  0  0
 16 17  1  0  0  0  0
 17 14  1  0  0  0  0
 18 16  1  0  0  0  0
M  END
>  <Comment>
index=1;filename: FEDXUH.sdf

$$$$
