# Supplementary material for: CSM Software: Continuous Symmetry and Chirality Measures for Quantitative Structural Analysis
Source: J Chem Inf Model. 2024 Jul 2;64(14):5375–80. doi: 10.1021/acs.jcim.4c00609 (PMC11267602; doi:10.1021/acs.jcim.4c00609)
Supplement: Supplementary file 2 — ci4c00609_si_002.zip [file ci4c00609_si_002.zip › Examples/Example_1/out_c2_c3/permutation.txt]

#Molecule     #Command  #Permutation
AWEWOR.sdf    L01_c3    10 8 9 7 18 16 17 15 13 14 5 6 3 1 2 12 4 11 
AWEWOR.sdf    L02_c2    2 1 4 3 12 11 13 14 17 15 6 5 7 8 10 18 9 16 
CENHIM.sdf    L01_c3    17 18 16 14 12 10 1 2 3 15 4 13 5 11 6 9 7 8 
CENHIM.sdf    L02_c2    10 12 14 16 18 17 15 13 11 1 9 2 8 3 7 4 6 5 
FEDXUH.sdf    L01_c3    14 15 13 17 11 12 4 2 3 1 18 16 9 10 8 6 7 5 
FEDXUH.sdf    L02_c2    8 10 7 9 6 5 3 1 4 2 16 18 17 15 14 11 13 12 
