# Supplementary material for: CSM Software: Continuous Symmetry and Chirality Measures for Quantitative Structural Analysis
Source: J Chem Inf Model. 2024 Jul 2;64(14):5375–80. doi: 10.1021/acs.jcim.4c00609 (PMC11267602; doi:10.1021/acs.jcim.4c00609)
Supplement: Supplementary file 2 — ci4c00609_si_002.zip [file ci4c00609_si_002.zip › Examples/Example_2/CILHAI.sdf]

mol_index=1; CILHAI  **FRAG**        0
 OpenBabel04052409003D

 38 40  0  0  1  0  0  0  0  0999 V2000
    0.9458    4.7765    6.1089 S   0  0  0  0  0  0  0  0  0  0  0  0
    2.6752    4.7629    1.3752 S   0  0  0  0  0  0  0  0  0  0  0  0
    0.1113    4.7805    3.2214 S   0  0  0  0  0  0  0  0  0  0  0  0
    1.3458    4.7975    4.3893 C   0  0  0  0  0  0  0  0  0  0  0  0
    0.9452    4.7717   -0.5342 N   0  0  0  0  0  0  0  0  0  0  0  0
    1.0139    4.7785    1.7126 C   0  0  0  0  0  0  0  0  0  0  0  0
    3.1273    4.7241    7.8461 C   0  0  0  0  0  0  0  0  0  0  0  0
    2.3748    4.7540    8.4412 H   0  0  0  0  0  0  0  0  0  0  0  0
    3.6849    5.4909    7.9949 H   0  0  0  0  0  0  0  0  0  0  0  0
    3.6337    3.9241    8.0124 H   0  0  0  0  0  0  0  0  0  0  0  0
    2.2841    4.7785   -0.3303 C   0  0  0  0  0  0  0  0  0  0  0  0
    3.3803    4.8098    5.3568 N   0  0  0  0  0  0  0  0  0  0  0  0
    0.2466    4.7037    0.6572 N   0  0  0  0  0  0  0  0  0  0  0  0
    2.6349    4.7234    6.4006 C   0  0  0  0  0  0  0  0  0  0  0  0
    3.2557    4.6969   -1.4174 C   0  0  0  0  0  0  0  0  0  0  0  0
    4.1426    4.7166   -1.0566 H   0  0  0  0  0  0  0  0  0  0  0  0
    3.1318    5.4433   -2.0090 H   0  0  0  0  0  0  0  0  0  0  0  0
    3.1228    3.8792   -1.9024 H   0  0  0  0  0  0  0  0  0  0  0  0
    2.6471    4.7105    4.1995 N   0  0  0  0  0  0  0  0  0  0  0  0
    2.5421    1.3887   -3.6595 S   0  0  0  0  0  0  0  0  0  0  0  0
   -0.0179    1.3663   -1.8180 S   0  0  0  0  0  0  0  0  0  0  0  0
    1.7080    1.3785   -6.5259 S   0  0  0  0  0  0  0  0  0  0  0  0
    0.0049    1.3234   -4.6470 N   0  0  0  0  0  2  0  0  0  0  0  0
    2.4165    1.3479   -1.0777 N   0  0  0  0  0  0  0  0  0  0  0  0
   -0.7414    1.4410   -5.8477 N   0  0  0  0  0  2  0  0  0  0  0  0
   -0.6556    1.3595    0.8961 C   0  0  0  0  0  0  0  0  0  0  0  0
   -1.5170    1.3581    0.4697 H   0  0  0  0  0  0  0  0  0  0  0  0
   -0.5749    2.1432    1.4467 H   0  0  0  0  0  0  0  0  0  0  0  0
   -0.5674    0.5750    1.4408 H   0  0  0  0  0  0  0  0  0  0  0  0
   -0.0009    1.3255   -6.8949 C   0  0  1  0  0  3  0  0  0  0  0  0
    1.6657    1.3846    0.0668 N   0  0  0  0  0  0  0  0  0  0  0  0
    0.4359    1.3697   -0.1663 C   0  0  0  0  0  0  0  0  0  0  0  0
   -0.6458    1.3731   -8.2186 C   0  0  0  0  0  0  0  0  0  0  0  0
    0.0283    1.3846   -8.9015 H   0  0  0  0  0  0  0  0  0  0  0  0
   -1.1821    2.1663   -8.2842 H   0  0  0  0  0  0  0  0  0  0  0  0
   -1.2033    0.5995   -8.3322 H   0  0  0  0  0  0  0  0  0  0  0  0
    1.6991    1.3866   -2.1273 C   0  0  0  0  0  0  0  0  0  0  0  0
    1.2671    1.3962   -4.8988 C   0  0  1  0  0  3  0  0  0  0  0  0
  1 14  1  0  0  0  0
  2  6  1  0  0  0  0
  3  4  1  0  0  0  0
  4  1  1  0  0  0  0
  5 11  2  0  0  0  0
  5 13  1  0  0  0  0
  6  3  1  0  0  0  0
  7  9  1  0  0  0  0
  7 10  1  0  0  0  0
  7  8  1  0  0  0  0
 11  2  1  0  0  0  0
 12 14  2  0  0  0  0
 13  6  2  0  0  0  0
 14  7  1  0  0  0  0
 15 16  1  0  0  0  0
 15 11  1  0  0  0  0
 17 15  1  0  0  0  0
 18 15  1  0  0  0  0
 19  4  2  0  0  0  0
 19 12  1  0  0  0  0
 20 37  1  0  0  0  0
 21 32  1  0  0  0  0
 22 38  1  0  0  0  0
 24 31  1  0  0  0  0
 25 23  1  0  0  0  0
 26 29  1  0  0  0  0
 26 28  1  0  0  0  0
 27 26  1  0  0  0  0
 30 33  1  6  0  0  0
 30 22  1  0  0  0  0
 30 25  1  0  0  0  0
 32 31  2  0  0  0  0
 32 26  1  0  0  0  0
 34 33  1  0  0  0  0
 35 33  1  0  0  0  0
 36 33  1  0  0  0  0
 37 21  1  0  0  0  0
 37 24  2  0  0  0  0
 38 23  1  0  0  0  0
 38 20  1  1  0  0  0
M  END
$$$$
