# Supplementary material for: CSM Software: Continuous Symmetry and Chirality Measures for Quantitative Structural Analysis
Source: J Chem Inf Model. 2024 Jul 2;64(14):5375–80. doi: 10.1021/acs.jcim.4c00609 (PMC11267602; doi:10.1021/acs.jcim.4c00609)
Supplement: Supplementary file 2 — ci4c00609_si_002.zip [file ci4c00609_si_002.zip › Examples/Example_2/out_cilhai/initial_coordinates.sdf]

mol_index=1; CILHAI  **FRAG**        0  CILHAI.sdf L01_ci  (Original)
 OpenBabel04052409023D

 38 40  0  0  1  0  0  0  0  0999 V2000
   -0.3533    1.7215    6.3356 S   0  0  0  0  0  0  0  0  0  0  0  0
    1.3761    1.7079    1.6019 S   0  0  0  0  0  0  0  0  0  0  0  0
   -1.1878    1.7255    3.4481 S   0  0  0  0  0  0  0  0  0  0  0  0
    0.0467    1.7425    4.6160 C   0  0  0  0  0  0  0  0  0  0  0  0
   -0.3539    1.7167   -0.3075 N   0  0  0  0  0  0  0  0  0  0  0  0
   -0.2852    1.7235    1.9393 C   0  0  0  0  0  0  0  0  0  0  0  0
    1.8282    1.6691    8.0728 C   0  0  0  0  0  0  0  0  0  0  0  0
    1.0757    1.6990    8.6679 H   0  0  0  0  0  0  0  0  0  0  0  0
    2.3858    2.4359    8.2216 H   0  0  0  0  0  0  0  0  0  0  0  0
    2.3346    0.8691    8.2391 H   0  0  0  0  0  0  0  0  0  0  0  0
    0.9850    1.7235   -0.1036 C   0  0  0  0  0  0  0  0  0  0  0  0
    2.0812    1.7548    5.5835 N   0  0  0  0  0  0  0  0  0  0  0  0
   -1.0525    1.6487    0.8839 N   0  0  0  0  0  0  0  0  0  0  0  0
    1.3358    1.6684    6.6273 C   0  0  0  0  0  0  0  0  0  0  0  0
    1.9566    1.6419   -1.1907 C   0  0  0  0  0  0  0  0  0  0  0  0
    2.8435    1.6616   -0.8299 H   0  0  0  0  0  0  0  0  0  0  0  0
    1.8327    2.3883   -1.7823 H   0  0  0  0  0  0  0  0  0  0  0  0
    1.8237    0.8242   -1.6757 H   0  0  0  0  0  0  0  0  0  0  0  0
    1.3480    1.6555    4.4262 N   0  0  0  0  0  0  0  0  0  0  0  0
    1.2430   -1.6663   -3.4328 S   0  0  0  0  0  0  0  0  0  0  0  0
   -1.3170   -1.6887   -1.5913 S   0  0  0  0  0  0  0  0  0  0  0  0
    0.4089   -1.6765   -6.2992 S   0  0  0  0  0  0  0  0  0  0  0  0
   -1.2942   -1.7316   -4.4203 N   0  0  0  0  0  2  0  0  0  0  0  0
    1.1174   -1.7071   -0.8510 N   0  0  0  0  0  0  0  0  0  0  0  0
   -2.0405   -1.6140   -5.6210 N   0  0  0  0  0  2  0  0  0  0  0  0
   -1.9547   -1.6955    1.1228 C   0  0  0  0  0  0  0  0  0  0  0  0
   -2.8161   -1.6969    0.6964 H   0  0  0  0  0  0  0  0  0  0  0  0
   -1.8740   -0.9118    1.6734 H   0  0  0  0  0  0  0  0  0  0  0  0
   -1.8665   -2.4800    1.6675 H   0  0  0  0  0  0  0  0  0  0  0  0
   -1.3000   -1.7295   -6.6682 C   0  0  1  0  0  3  0  0  0  0  0  0
    0.3666   -1.6704    0.2935 N   0  0  0  0  0  0  0  0  0  0  0  0
   -0.8632   -1.6853    0.0604 C   0  0  0  0  0  0  0  0  0  0  0  0
   -1.9449   -1.6819   -7.9919 C   0  0  0  0  0  0  0  0  0  0  0  0
   -1.2708   -1.6704   -8.6748 H   0  0  0  0  0  0  0  0  0  0  0  0
   -2.4812   -0.8887   -8.0575 H   0  0  0  0  0  0  0  0  0  0  0  0
   -2.5024   -2.4555   -8.1055 H   0  0  0  0  0  0  0  0  0  0  0  0
    0.4000   -1.6684   -1.9006 C   0  0  0  0  0  0  0  0  0  0  0  0
   -0.0320   -1.6588   -4.6721 C   0  0  1  0  0  3  0  0  0  0  0  0
  1 14  1  0  0  0  0
  2  6  1  0  0  0  0
  3  4  1  0  0  0  0
  4  1  1  0  0  0  0
  5 11  2  0  0  0  0
  5 13  1  0  0  0  0
  6  3  1  0  0  0  0
  7  9  1  0  0  0  0
  7 10  1  0  0  0  0
  7  8  1  0  0  0  0
 11  2  1  0  0  0  0
 12 14  2  0  0  0  0
 13  6  2  0  0  0  0
 14  7  1  0  0  0  0
 15 16  1  0  0  0  0
 15 11  1  0  0  0  0
 17 15  1  0  0  0  0
 18 15  1  0  0  0  0
 19  4  2  0  0  0  0
 19 12  1  0  0  0  0
 20 37  1  0  0  0  0
 21 32  1  0  0  0  0
 22 38  1  0  0  0  0
 24 31  1  0  0  0  0
 25 23  1  0  0  0  0
 26 29  1  0  0  0  0
 26 28  1  0  0  0  0
 27 26  1  0  0  0  0
 30 33  1  6  0  0  0
 30 22  1  0  0  0  0
 30 25  1  0  0  0  0
 32 31  2  0  0  0  0
 32 26  1  0  0  0  0
 34 33  1  0  0  0  0
 35 33  1  0  0  0  0
 36 33  1  0  0  0  0
 37 21  1  0  0  0  0
 37 24  2  0  0  0  0
 38 23  1  0  0  0  0
 38 20  1  1  0  0  0
M  END
>  <Comment>
index=1;filename: CILHAI.sdf

$$$$
