# Supplementary material for: CSM Software: Continuous Symmetry and Chirality Measures for Quantitative Structural Analysis
Source: J Chem Inf Model. 2024 Jul 2;64(14):5375–80. doi: 10.1021/acs.jcim.4c00609 (PMC11267602; doi:10.1021/acs.jcim.4c00609)
Supplement: Supplementary file 2 — ci4c00609_si_002.zip [file ci4c00609_si_002.zip › Examples/Example_2/out_cilhai/permutation.txt]

#Molecule     #Command  #Permutation
CILHAI.sdf    L01_ci    22 21 20 38 31 37 33 34 36 35 32 25 24 30 26 27 29 28 23 3 2 1 19 13 12 15 16 18 17 14 5 11 7 8 10 9 6 4 
