# Supplementary material for: CSM Software: Continuous Symmetry and Chirality Measures for Quantitative Structural Analysis
Source: J Chem Inf Model. 2024 Jul 2;64(14):5375–80. doi: 10.1021/acs.jcim.4c00609 (PMC11267602; doi:10.1021/acs.jcim.4c00609)
Supplement: Supplementary file 2 — ci4c00609_si_002.zip [file ci4c00609_si_002.zip › Examples/Example_2/out_cilhai/resulting_symmetric_coordinates.sdf]

mol_index=1; CILHAI  **FRAG**        0  CILHAI.sdf L01_ci  (Symmetric)
 OpenBabel04052409023D

 38 40  0  0  1  0  0  0  0  0999 V2000
   -0.3811    1.6990    6.3174 S   0  0  0  0  0  0  0  0  0  0  0  0
    1.3465    1.6983    1.5966 S   0  0  0  0  0  0  0  0  0  0  0  0
   -1.2154    1.6959    3.4404 S   0  0  0  0  0  0  0  0  0  0  0  0
    0.0394    1.7007    4.6440 C   0  0  0  0  0  0  0  0  0  0  0  0
   -0.3602    1.6935   -0.3005 N   0  0  0  0  0  0  0  0  0  0  0  0
   -0.3426    1.6960    1.9200 C   0  0  0  0  0  0  0  0  0  0  0  0
    1.8866    1.6755    8.0323 C   0  0  0  0  0  0  0  0  0  0  0  0
    1.1733    1.6847    8.6714 H   0  0  0  0  0  0  0  0  0  0  0  0
    2.4441    2.4457    8.1636 H   0  0  0  0  0  0  0  0  0  0  0  0
    2.4079    0.8789    8.1483 H   0  0  0  0  0  0  0  0  0  0  0  0
    0.9241    1.7044   -0.0820 C   0  0  0  0  0  0  0  0  0  0  0  0
    2.0609    1.6844    5.6022 N   0  0  0  0  0  0  0  0  0  0  0  0
   -1.0850    1.6779    0.8674 N   0  0  0  0  0  0  0  0  0  0  0  0
    1.3179    1.6990    6.6478 C   0  0  0  0  0  0  0  0  0  0  0  0
    1.9556    1.6687   -1.1568 C   0  0  0  0  0  0  0  0  0  0  0  0
    2.8298    1.6792   -0.7632 H   0  0  0  0  0  0  0  0  0  0  0  0
    1.8496    2.4341   -1.7249 H   0  0  0  0  0  0  0  0  0  0  0  0
    1.8488    0.8680   -1.6745 H   0  0  0  0  0  0  0  0  0  0  0  0
    1.3211    1.6935    4.4233 N   0  0  0  0  0  0  0  0  0  0  0  0
    1.2154   -1.6959   -3.4404 S   0  0  0  0  0  0  0  0  0  0  0  0
   -1.3465   -1.6983   -1.5966 S   0  0  0  0  0  0  0  0  0  0  0  0
    0.3811   -1.6990   -6.3174 S   0  0  0  0  0  0  0  0  0  0  0  0
   -1.3211   -1.6935   -4.4233 N   0  0  0  0  0  2  0  0  0  0  0  0
    1.0850   -1.6779   -0.8674 N   0  0  0  0  0  0  0  0  0  0  0  0
   -2.0609   -1.6844   -5.6022 N   0  0  0  0  0  2  0  0  0  0  0  0
   -1.9556   -1.6687    1.1568 C   0  0  0  0  0  0  0  0  0  0  0  0
   -2.8298   -1.6792    0.7632 H   0  0  0  0  0  0  0  0  0  0  0  0
   -1.8488   -0.8680    1.6745 H   0  0  0  0  0  0  0  0  0  0  0  0
   -1.8496   -2.4341    1.7249 H   0  0  0  0  0  0  0  0  0  0  0  0
   -1.3179   -1.6990   -6.6478 C   0  0  1  0  0  3  0  0  0  0  0  0
    0.3602   -1.6935    0.3005 N   0  0  0  0  0  0  0  0  0  0  0  0
   -0.9241   -1.7044    0.0820 C   0  0  0  0  0  0  0  0  0  0  0  0
   -1.8866   -1.6755   -8.0323 C   0  0  0  0  0  0  0  0  0  0  0  0
   -1.1733   -1.6847   -8.6714 H   0  0  0  0  0  0  0  0  0  0  0  0
   -2.4079   -0.8789   -8.1483 H   0  0  0  0  0  0  0  0  0  0  0  0
   -2.4441   -2.4457   -8.1636 H   0  0  0  0  0  0  0  0  0  0  0  0
    0.3426   -1.6960   -1.9200 C   0  0  0  0  0  0  0  0  0  0  0  0
   -0.0394   -1.7007   -4.6440 C   0  0  1  0  0  3  0  0  0  0  0  0
  1 14  1  0  0  0  0
  2  6  1  0  0  0  0
  3  4  1  0  0  0  0
  4  1  1  0  0  0  0
  5 11  2  0  0  0  0
  5 13  1  0  0  0  0
  6  3  1  0  0  0  0
  7  9  1  0  0  0  0
  7 10  1  0  0  0  0
  7  8  1  0  0  0  0
 11  2  1  0  0  0  0
 12 14  2  0  0  0  0
 13  6  2  0  0  0  0
 14  7  1  0  0  0  0
 15 16  1  0  0  0  0
 15 11  1  0  0  0  0
 17 15  1  0  0  0  0
 18 15  1  0  0  0  0
 19  4  2  0  0  0  0
 19 12  1  0  0  0  0
 20 37  1  0  0  0  0
 21 32  1  0  0  0  0
 22 38  1  0  0  0  0
 24 31  1  0  0  0  0
 25 23  1  0  0  0  0
 26 29  1  0  0  0  0
 26 28  1  0  0  0  0
 27 26  1  0  0  0  0
 30 33  1  6  0  0  0
 30 22  1  0  0  0  0
 30 25  1  0  0  0  0
 32 31  2  0  0  0  0
 32 26  1  0  0  0  0
 34 33  1  0  0  0  0
 35 33  1  0  0  0  0
 36 33  1  0  0  0  0
 37 21  1  0  0  0  0
 37 24  2  0  0  0  0
 38 23  1  0  0  0  0
 38 20  1  6  0  0  0
M  END
>  <Comment>
index=1;filename: CILHAI.sdf

$$$$
