# Supplementary material for: CSM Software: Continuous Symmetry and Chirality Measures for Quantitative Structural Analysis
Source: J Chem Inf Model. 2024 Jul 2;64(14):5375–80. doi: 10.1021/acs.jcim.4c00609 (PMC11267602; doi:10.1021/acs.jcim.4c00609)
Supplement: Supplementary file 2 — ci4c00609_si_002.zip [file ci4c00609_si_002.zip › Examples/Example_2/README.txt]

This file contains the run command for: Example 2 - A crystal with pseudo-symmetry.

Calculate the CSM for the molecule CILHAI.sdf with respect to the Ci point group:
$ csm exact ci --input CILHAI.sdf --output out_cilhai --keep-structure

After running the command, the results will be in the directory out_cilhai,  and the CSM will also be printed to the screen.
