# Supplementary material for: CSM Software: Continuous Symmetry and Chirality Measures for Quantitative Structural Analysis
Source: J Chem Inf Model. 2024 Jul 2;64(14):5375–80. doi: 10.1021/acs.jcim.4c00609 (PMC11267602; doi:10.1021/acs.jcim.4c00609)
Supplement: Supplementary file 2 — ci4c00609_si_002.zip [file ci4c00609_si_002.zip › Examples/Example_3/7tf8.pdb]

HEADER    VIRAL PROTEIN                           06-JAN-22   7TF8              
TITLE     SARS-COV-2 OMICRON 3-RBD DOWN SPIKE PROTEIN TRIMER WITHOUT THE P986-  
TITLE    2 P987 STABILIZING MUTATIONS (S-GSAS-OMICRON)                          
COMPND    MOL_ID: 1;                                                            
COMPND   2 MOLECULE: SPIKE GLYCOPROTEIN;                                        
COMPND   3 CHAIN: A, B, C;                                                      
COMPND   4 SYNONYM: S GLYCOPROTEIN,E2,PEPLOMER PROTEIN;                         
COMPND   5 ENGINEERED: YES                                                      
SOURCE    MOL_ID: 1;                                                            
SOURCE   2 ORGANISM_SCIENTIFIC: SEVERE ACUTE RESPIRATORY SYNDROME CORONAVIRUS   
SOURCE   3 2;                                                                   
SOURCE   4 ORGANISM_TAXID: 2697049;                                             
SOURCE   5 VARIANT: B.1.1.529 SARS-COV-2 SPIKE PROTEIN VARIANT (S-GSAS-         
SOURCE   6 B.1.1.529);                                                          
SOURCE   7 GENE: S, 2;                                                          
SOURCE   8 EXPRESSION_SYSTEM: HOMO SAPIENS;                                     
SOURCE   9 EXPRESSION_SYSTEM_COMMON: HUMAN;                                     
SOURCE  10 EXPRESSION_SYSTEM_TAXID: 9606                                        
KEYWDS    OMICRON SPIKE PROTEIN, SARS-COV-2, VARIANT OF CONCERN, 3-DOWN, VIRAL  
KEYWDS   2 PROTEIN                                                              
EXPDTA    ELECTRON MICROSCOPY                                                   
AUTHOR    V.STALLS,P.ACHARYA                                                    
REVDAT   1   16-FEB-22 7TF8    0                                                
JRNL        AUTH   S.M.GOBEIL,R.HENDERSON,V.STALLS,K.JANOWSKA,X.HUANG,A.MAY,    
JRNL        AUTH 2 M.SPEAKMAN,E.BEAUDOIN,K.MANNE,D.LI,R.PARKS,M.BARR,M.DEYTON,  
JRNL        AUTH 3 M.MARTIN,K.MANSOURI,R.J.EDWARDS,G.D.SEMPOWSKI,K.O.SAUNDERS,  
JRNL        AUTH 4 K.WIEHE,W.WILLIAMS,B.KORBER,B.F.HAYNES,P.ACHARYA             
JRNL        TITL   STRUCTURAL DIVERSITY OF THE SARS-COV-2 OMICRON SPIKE.        
JRNL        REF    BIORXIV                                    2022              
JRNL        REFN                                                                
JRNL        PMID   35118469                                                     
JRNL        DOI    10.1101/2022.01.25.477784                                    
REMARK   2                                                                      
REMARK   2 RESOLUTION.    3.36 ANGSTROMS.                                       
REMARK   3                                                                      
REMARK   3 REFINEMENT.                                                          
REMARK   3   SOFTWARE PACKAGES      : EPU, CRYOSPARC, COOT, ISOLDE, PHENIX      
REMARK   3   RECONSTRUCTION SCHEMA  : FOURIER SPACE                             
REMARK   3                                                                      
REMARK   3 EM MAP-MODEL FITTING AND REFINEMENT                                  
REMARK   3   PDB ENTRY                    : 7KDK                                
REMARK   3   REFINEMENT SPACE             : NULL                                
REMARK   3   REFINEMENT PROTOCOL          : FLEXIBLE FIT                        
REMARK   3   REFINEMENT TARGET            : NULL                                
REMARK   3   OVERALL ANISOTROPIC B VALUE  : NULL                                
REMARK   3                                                                      
REMARK   3 FITTING PROCEDURE : NULL                                             
REMARK   3                                                                      
REMARK   3 EM IMAGE RECONSTRUCTION STATISTICS                                   
REMARK   3   NOMINAL PIXEL SIZE (ANGSTROMS)    : NULL                           
REMARK   3   ACTUAL PIXEL SIZE  (ANGSTROMS)    : NULL                           
REMARK   3   EFFECTIVE RESOLUTION (ANGSTROMS)  : 3.360                          
REMARK   3   NUMBER OF PARTICLES               : 387017                         
REMARK   3   CTF CORRECTION METHOD             : PHASE FLIPPING AND AMPLITUDE   
REMARK   3                                       CORRECTION                     
REMARK   3                                                                      
REMARK   3 EM RECONSTRUCTION MAGNIFICATION CALIBRATION: NULL                    
REMARK   3                                                                      
REMARK   3 OTHER DETAILS: NULL                                                  
REMARK   4                                                                      
REMARK   4 7TF8 COMPLIES WITH FORMAT V. 3.30, 13-JUL-11                         
REMARK 100                                                                      
REMARK 100 THIS ENTRY HAS BEEN PROCESSED BY RCSB ON 07-JAN-22.                  
REMARK 100 THE DEPOSITION ID IS D_1000262207.                                   
REMARK 245                                                                      
REMARK 245 EXPERIMENTAL DETAILS                                                 
REMARK 245   RECONSTRUCTION METHOD          : SINGLE PARTICLE                   
REMARK 245   SPECIMEN TYPE                  : NULL                              
REMARK 245                                                                      
REMARK 245 ELECTRON MICROSCOPE SAMPLE                                           
REMARK 245   SAMPLE TYPE                    : PARTICLE                          
REMARK 245   PARTICLE TYPE                  : POINT                             
REMARK 245   NAME OF SAMPLE                 : SARS-COV-2 S-GSAS-OMICRON SPIKE   
REMARK 245                                    ECTODOMAIN                        
REMARK 245   SAMPLE CONCENTRATION (MG ML-1) : 1.50                              
REMARK 245   SAMPLE SUPPORT DETAILS         : NULL                              
REMARK 245   SAMPLE VITRIFICATION DETAILS   : NULL                              
REMARK 245   SAMPLE BUFFER                  : NULL                              
REMARK 245   PH                             : 8.00                              
REMARK 245   SAMPLE DETAILS                 : NULL                              
REMARK 245                                                                      
REMARK 245 DATA ACQUISITION                                                     
REMARK 245   DATE OF EXPERIMENT                : NULL                           
REMARK 245   NUMBER OF MICROGRAPHS-IMAGES      : 12498                          
REMARK 245   TEMPERATURE (KELVIN)              : NULL                           
REMARK 245   MICROSCOPE MODEL                  : FEI TITAN KRIOS                
REMARK 245   DETECTOR TYPE                     : GATAN K3 (6K X 4K)             
REMARK 245   MINIMUM DEFOCUS (NM)              : 700.00                         
REMARK 245   MAXIMUM DEFOCUS (NM)              : 2200.00                        
REMARK 245   MINIMUM TILT ANGLE (DEGREES)      : NULL                           
REMARK 245   MAXIMUM TILT ANGLE (DEGREES)      : NULL                           
REMARK 245   NOMINAL CS                        : 2.70                           
REMARK 245   IMAGING MODE                      : BRIGHT FIELD                   
REMARK 245   ELECTRON DOSE (ELECTRONS NM**-2)  : 6000.00                        
REMARK 245   ILLUMINATION MODE                 : FLOOD BEAM                     
REMARK 245   NOMINAL MAGNIFICATION             : NULL                           
REMARK 245   CALIBRATED MAGNIFICATION          : NULL                           
REMARK 245   SOURCE                            : FIELD EMISSION GUN             
REMARK 245   ACCELERATION VOLTAGE (KV)         : 300                            
REMARK 245   IMAGING DETAILS                   : NULL                           
REMARK 247                                                                      
REMARK 247 ELECTRON MICROSCOPY                                                  
REMARK 247  THE COORDINATES IN THIS ENTRY WERE GENERATED FROM ELECTRON          
REMARK 247  MICROSCOPY DATA. PROTEIN DATA BANK CONVENTIONS REQUIRE              
REMARK 247  THAT CRYST1 AND SCALE RECORDS BE INCLUDED, BUT THE VALUES           
REMARK 247  ON THESE RECORDS ARE MEANINGLESS EXCEPT FOR THE CALCULATION         
REMARK 247  OF THE STRUCTURE FACTORS.                                           
REMARK 300                                                                      
REMARK 300 BIOMOLECULE: 1                                                       
REMARK 300 SEE REMARK 350 FOR THE AUTHOR PROVIDED AND/OR PROGRAM                
REMARK 300 GENERATED ASSEMBLY INFORMATION FOR THE STRUCTURE IN                  
REMARK 300 THIS ENTRY. THE REMARK MAY ALSO PROVIDE INFORMATION ON               
REMARK 300 BURIED SURFACE AREA.                                                 
REMARK 350                                                                      
REMARK 350 COORDINATES FOR A COMPLETE MULTIMER REPRESENTING THE KNOWN           
REMARK 350 BIOLOGICALLY SIGNIFICANT OLIGOMERIZATION STATE OF THE                
REMARK 350 MOLECULE CAN BE GENERATED BY APPLYING BIOMT TRANSFORMATIONS          
REMARK 350 GIVEN BELOW.  BOTH NON-CRYSTALLOGRAPHIC AND                          
REMARK 350 CRYSTALLOGRAPHIC OPERATIONS ARE GIVEN.                               
REMARK 350                                                                      
REMARK 350 BIOMOLECULE: 1                                                       
REMARK 350 AUTHOR DETERMINED BIOLOGICAL UNIT: TRIMERIC                          
REMARK 350 APPLY THE FOLLOWING TO CHAINS: A, B, C, D, E, G, H, M, O, P,         
REMARK 350                    AND CHAINS: S, U, V, Z, a, b, h, o, q             
REMARK 350   BIOMT1   1  1.000000  0.000000  0.000000        0.00000            
REMARK 350   BIOMT2   1  0.000000  1.000000  0.000000        0.00000            
REMARK 350   BIOMT3   1  0.000000  0.000000  1.000000        0.00000            
REMARK 465                                                                      
REMARK 465 MISSING RESIDUES                                                     
REMARK 465 THE FOLLOWING RESIDUES WERE NOT LOCATED IN THE                       
REMARK 465 EXPERIMENT. (M=MODEL NUMBER; RES=RESIDUE NAME; C=CHAIN               
REMARK 465 IDENTIFIER; SSSEQ=SEQUENCE NUMBER; I=INSERTION CODE.)                
REMARK 465                                                                      
REMARK 465   M RES C SSSEQI                                                     
REMARK 465     MET A     1                                                      
REMARK 465     PHE A     2                                                      
REMARK 465     VAL A     3                                                      
REMARK 465     PHE A     4                                                      
REMARK 465     LEU A     5                                                      
REMARK 465     VAL A     6                                                      
REMARK 465     LEU A     7                                                      
REMARK 465     LEU A     8                                                      
REMARK 465     PRO A     9                                                      
REMARK 465     LEU A    10                                                      
REMARK 465     VAL A    11                                                      
REMARK 465     SER A    12                                                      
REMARK 465     SER A    13                                                      
REMARK 465     GLN A    14                                                      
REMARK 465     CYS A    15                                                      
REMARK 465     VAL A    16                                                      
REMARK 465     ASN A    17                                                      
REMARK 465     LEU A    18                                                      
REMARK 465     THR A    19                                                      
REMARK 465     THR A    20                                                      
REMARK 465     ARG A    21                                                      
REMARK 465     THR A    22                                                      
REMARK 465     GLN A    23                                                      
REMARK 465     LEU A    24                                                      
REMARK 465     PRO A    25                                                      
REMARK 465     PRO A    26                                                      
REMARK 465     SER A    71                                                      
REMARK 465     GLY A    72                                                      
REMARK 465     THR A    73                                                      
REMARK 465     ASN A    74                                                      
REMARK 465     GLY A    75                                                      
REMARK 465     THR A    76                                                      
REMARK 465     LYS A    77                                                      
REMARK 465     ARG A    78                                                      
REMARK 465     PHE A    79                                                      
REMARK 465     HIS A   146                                                      
REMARK 465     LYS A   147                                                      
REMARK 465     ASN A   148                                                      
REMARK 465     ASN A   149                                                      
REMARK 465     LYS A   150                                                      
REMARK 465     SER A   151                                                      
REMARK 465     TRP A   152                                                      
REMARK 465     MET A   153                                                      
REMARK 465     GLU A   154                                                      
REMARK 465     SER A   155                                                      
REMARK 465     GLU A   156                                                      
REMARK 465     PHE A   157                                                      
REMARK 465     ARG A   158                                                      
REMARK 465     VAL A   159                                                      
REMARK 465     TYR A   160                                                      
REMARK 465     SER A   161                                                      
REMARK 465     SER A   162                                                      
REMARK 465     ALA A   163                                                      
REMARK 465     ASN A   164                                                      
REMARK 465     GLN A   173                                                      
REMARK 465     PRO A   174                                                      
REMARK 465     PHE A   175                                                      
REMARK 465     LEU A   176                                                      
REMARK 465     MET A   177                                                      
REMARK 465     ASP A   178                                                      
REMARK 465     LEU A   179                                                      
REMARK 465     GLU A   180                                                      
REMARK 465     GLY A   181                                                      
REMARK 465     LYS A   182                                                      
REMARK 465     GLN A   183                                                      
REMARK 465     GLY A   184                                                      
REMARK 465     ASN A   185                                                      
REMARK 465     ARG A   246                                                      
REMARK 465     SER A   247                                                      
REMARK 465     TYR A   248                                                      
REMARK 465     LEU A   249                                                      
REMARK 465     THR A   250                                                      
REMARK 465     PRO A   251                                                      
REMARK 465     GLY A   252                                                      
REMARK 465     ASP A   253                                                      
REMARK 465     SER A   254                                                      
REMARK 465     SER A   255                                                      
REMARK 465     SER A   256                                                      
REMARK 465     GLY A   257                                                      
REMARK 465     TRP A   258                                                      
REMARK 465     THR A   259                                                      
REMARK 465     ALA A   260                                                      
REMARK 465     GLY A   261                                                      
REMARK 465     ALA A   262                                                      
REMARK 465     LYS A   679                                                      
REMARK 465     SER A   680                                                      
REMARK 465     HIS A   681                                                      
REMARK 465     GLY A   682                                                      
REMARK 465     SER A   683                                                      
REMARK 465     ALA A   684                                                      
REMARK 465     SER A   685                                                      
REMARK 465     SER A   686                                                      
REMARK 465     VAL A   687                                                      
REMARK 465     ALA A   688                                                      
REMARK 465     MET B     1                                                      
REMARK 465     PHE B     2                                                      
REMARK 465     VAL B     3                                                      
REMARK 465     PHE B     4                                                      
REMARK 465     LEU B     5                                                      
REMARK 465     VAL B     6                                                      
REMARK 465     LEU B     7                                                      
REMARK 465     LEU B     8                                                      
REMARK 465     PRO B     9                                                      
REMARK 465     LEU B    10                                                      
REMARK 465     VAL B    11                                                      
REMARK 465     SER B    12                                                      
REMARK 465     SER B    13                                                      
REMARK 465     GLN B    14                                                      
REMARK 465     CYS B    15                                                      
REMARK 465     VAL B    16                                                      
REMARK 465     ASN B    17                                                      
REMARK 465     LEU B    18                                                      
REMARK 465     THR B    19                                                      
REMARK 465     THR B    20                                                      
REMARK 465     ARG B    21                                                      
REMARK 465     THR B    22                                                      
REMARK 465     GLN B    23                                                      
REMARK 465     LEU B    24                                                      
REMARK 465     PRO B    25                                                      
REMARK 465     PRO B    26                                                      
REMARK 465     SER B    71                                                      
REMARK 465     GLY B    72                                                      
REMARK 465     THR B    73                                                      
REMARK 465     ASN B    74                                                      
REMARK 465     GLY B    75                                                      
REMARK 465     THR B    76                                                      
REMARK 465     LYS B    77                                                      
REMARK 465     ARG B    78                                                      
REMARK 465     PHE B    79                                                      
REMARK 465     HIS B   146                                                      
REMARK 465     LYS B   147                                                      
REMARK 465     ASN B   148                                                      
REMARK 465     ASN B   149                                                      
REMARK 465     LYS B   150                                                      
REMARK 465     SER B   151                                                      
REMARK 465     TRP B   152                                                      
REMARK 465     MET B   153                                                      
REMARK 465     GLU B   154                                                      
REMARK 465     SER B   155                                                      
REMARK 465     GLU B   156                                                      
REMARK 465     PHE B   157                                                      
REMARK 465     ARG B   158                                                      
REMARK 465     VAL B   159                                                      
REMARK 465     TYR B   160                                                      
REMARK 465     SER B   161                                                      
REMARK 465     SER B   162                                                      
REMARK 465     ALA B   163                                                      
REMARK 465     ASN B   164                                                      
REMARK 465     GLN B   173                                                      
REMARK 465     PRO B   174                                                      
REMARK 465     PHE B   175                                                      
REMARK 465     LEU B   176                                                      
REMARK 465     MET B   177                                                      
REMARK 465     ASP B   178                                                      
REMARK 465     LEU B   179                                                      
REMARK 465     GLU B   180                                                      
REMARK 465     GLY B   181                                                      
REMARK 465     LYS B   182                                                      
REMARK 465     GLN B   183                                                      
REMARK 465     GLY B   184                                                      
REMARK 465     ASN B   185                                                      
REMARK 465     ARG B   246                                                      
REMARK 465     SER B   247                                                      
REMARK 465     TYR B   248                                                      
REMARK 465     LEU B   249                                                      
REMARK 465     THR B   250                                                      
REMARK 465     PRO B   251                                                      
REMARK 465     GLY B   252                                                      
REMARK 465     ASP B   253                                                      
REMARK 465     SER B   254                                                      
REMARK 465     SER B   255                                                      
REMARK 465     SER B   256                                                      
REMARK 465     GLY B   257                                                      
REMARK 465     TRP B   258                                                      
REMARK 465     THR B   259                                                      
REMARK 465     ALA B   260                                                      
REMARK 465     GLY B   261                                                      
REMARK 465     ALA B   262                                                      
REMARK 465     GLY B   682                                                      
REMARK 465     SER B   683                                                      
REMARK 465     ALA B   684                                                      
REMARK 465     SER B   685                                                      
REMARK 465     SER B   686                                                      
REMARK 465     VAL B   687                                                      
REMARK 465     ALA B   688                                                      
REMARK 465     MET C     1                                                      
REMARK 465     PHE C     2                                                      
REMARK 465     VAL C     3                                                      
REMARK 465     PHE C     4                                                      
REMARK 465     LEU C     5                                                      
REMARK 465     VAL C     6                                                      
REMARK 465     LEU C     7                                                      
REMARK 465     LEU C     8                                                      
REMARK 465     PRO C     9                                                      
REMARK 465     LEU C    10                                                      
REMARK 465     VAL C    11                                                      
REMARK 465     SER C    12                                                      
REMARK 465     SER C    13                                                      
REMARK 465     GLN C    14                                                      
REMARK 465     CYS C    15                                                      
REMARK 465     VAL C    16                                                      
REMARK 465     ASN C    17                                                      
REMARK 465     LEU C    18                                                      
REMARK 465     THR C    19                                                      
REMARK 465     THR C    20                                                      
REMARK 465     ARG C    21                                                      
REMARK 465     THR C    22                                                      
REMARK 465     GLN C    23                                                      
REMARK 465     LEU C    24                                                      
REMARK 465     PRO C    25                                                      
REMARK 465     PRO C    26                                                      
REMARK 465     SER C    71                                                      
REMARK 465     GLY C    72                                                      
REMARK 465     THR C    73                                                      
REMARK 465     ASN C    74                                                      
REMARK 465     GLY C    75                                                      
REMARK 465     THR C    76                                                      
REMARK 465     LYS C    77                                                      
REMARK 465     ARG C    78                                                      
REMARK 465     PHE C    79                                                      
REMARK 465     HIS C   146                                                      
REMARK 465     LYS C   147                                                      
REMARK 465     ASN C   148                                                      
REMARK 465     ASN C   149                                                      
REMARK 465     LYS C   150                                                      
REMARK 465     SER C   151                                                      
REMARK 465     TRP C   152                                                      
REMARK 465     MET C   153                                                      
REMARK 465     GLU C   154                                                      
REMARK 465     SER C   155                                                      
REMARK 465     GLU C   156                                                      
REMARK 465     PHE C   157                                                      
REMARK 465     ARG C   158                                                      
REMARK 465     VAL C   159                                                      
REMARK 465     TYR C   160                                                      
REMARK 465     SER C   161                                                      
REMARK 465     SER C   162                                                      
REMARK 465     ALA C   163                                                      
REMARK 465     ASN C   164                                                      
REMARK 465     GLN C   173                                                      
REMARK 465     PRO C   174                                                      
REMARK 465     PHE C   175                                                      
REMARK 465     LEU C   176                                                      
REMARK 465     MET C   177                                                      
REMARK 465     ASP C   178                                                      
REMARK 465     LEU C   179                                                      
REMARK 465     GLU C   180                                                      
REMARK 465     GLY C   181                                                      
REMARK 465     LYS C   182                                                      
REMARK 465     GLN C   183                                                      
REMARK 465     GLY C   184                                                      
REMARK 465     ASN C   185                                                      
REMARK 465     ARG C   246                                                      
REMARK 465     SER C   247                                                      
REMARK 465     TYR C   248                                                      
REMARK 465     LEU C   249                                                      
REMARK 465     THR C   250                                                      
REMARK 465     PRO C   251                                                      
REMARK 465     GLY C   252                                                      
REMARK 465     ASP C   253                                                      
REMARK 465     SER C   254                                                      
REMARK 465     SER C   255                                                      
REMARK 465     SER C   256                                                      
REMARK 465     GLY C   257                                                      
REMARK 465     TRP C   258                                                      
REMARK 465     THR C   259                                                      
REMARK 465     ALA C   260                                                      
REMARK 465     GLY C   261                                                      
REMARK 465     ALA C   262                                                      
REMARK 465     LYS C   679                                                      
REMARK 465     SER C   680                                                      
REMARK 465     HIS C   681                                                      
REMARK 465     GLY C   682                                                      
REMARK 465     SER C   683                                                      
REMARK 465     ALA C   684                                                      
REMARK 465     SER C   685                                                      
REMARK 465     SER C   686                                                      
REMARK 465     VAL C   687                                                      
REMARK 465     ALA C   688                                                      
REMARK 500                                                                      
REMARK 500 GEOMETRY AND STEREOCHEMISTRY                                         
REMARK 500 SUBTOPIC: TORSION ANGLES                                             
REMARK 500                                                                      
REMARK 500 TORSION ANGLES OUTSIDE THE EXPECTED RAMACHANDRAN REGIONS:            
REMARK 500 (M=MODEL NUMBER; RES=RESIDUE NAME; C=CHAIN IDENTIFIER;               
REMARK 500 SSEQ=SEQUENCE NUMBER; I=INSERTION CODE).                             
REMARK 500                                                                      
REMARK 500 STANDARD TABLE:                                                      
REMARK 500 FORMAT:(10X,I3,1X,A3,1X,A1,I4,A1,4X,F7.2,3X,F7.2)                    
REMARK 500                                                                      
REMARK 500 EXPECTED VALUES: GJ KLEYWEGT AND TA JONES (1996). PHI/PSI-           
REMARK 500 CHOLOGY: RAMACHANDRAN REVISITED. STRUCTURE 4, 1395 - 1400            
REMARK 500                                                                      
REMARK 500  M RES CSSEQI        PSI       PHI                                   
REMARK 500    PHE A  32     -130.62     58.05                                   
REMARK 500    LYS A  41       56.48    -92.73                                   
REMARK 500    ASN A  87     -139.89     55.09                                   
REMARK 500    ALA A 123     -118.56     53.69                                   
REMARK 500    ARG A 214     -139.50     50.26                                   
REMARK 500    LEU A 226      -55.33   -120.45                                   
REMARK 500    ASP A 428       33.08    -97.10                                   
REMARK 500    LEU A 629     -108.82     55.28                                   
REMARK 500    ASP A 663      -60.35    -94.84                                   
REMARK 500    VAL A 729      -53.96   -122.91                                   
REMARK 500    ASP A 745       61.84     60.73                                   
REMARK 500    LYS A 795       58.69    -94.36                                   
REMARK 500    TYR A 837       -8.10     67.76                                   
REMARK 500    LEU A 849       -6.13     71.11                                   
REMARK 500    LEU A 945       56.43    -90.28                                   
REMARK 500    PHE B  32     -133.61     58.69                                   
REMARK 500    ASN B  87     -122.24     57.88                                   
REMARK 500    GLU B 132       32.46    -99.69                                   
REMARK 500    PRO B 230       56.88    -90.54                                   
REMARK 500    ASN B 331       34.28    -97.39                                   
REMARK 500    HIS B 519       32.66    -94.14                                   
REMARK 500    SER B 637       10.37   -141.42                                   
REMARK 500    LYS B 679     -133.91     63.08                                   
REMARK 500    VAL B 729      -52.69   -124.27                                   
REMARK 500    ASP B 745       65.03     60.21                                   
REMARK 500    ASN C  87     -136.53     53.52                                   
REMARK 500    ASN C 331       57.83    -93.74                                   
REMARK 500    SER C 438       38.74    -98.97                                   
REMARK 500    ASP C 663      -60.49    -94.46                                   
REMARK 500    CYS C 743      -66.95    -95.43                                   
REMARK 500    ALA C 829     -167.54    -79.93                                   
REMARK 500    PHE C 833      -10.43     71.50                                   
REMARK 500    LYS C 835     -113.40     54.18                                   
REMARK 500    ASP C 843       50.17    -91.85                                   
REMARK 500    ASP C 848       -8.46     71.24                                   
REMARK 500    LEU C 849       -6.05     67.21                                   
REMARK 500    LEU C 945       34.76    -94.50                                   
REMARK 500                                                                      
REMARK 500 REMARK: NULL                                                         
REMARK 900                                                                      
REMARK 900 RELATED ENTRIES                                                      
REMARK 900 RELATED ID: EMD-25865   RELATED DB: EMDB                             
REMARK 900 SARS-COV-2 OMICRON 3-RBD DOWN SPIKE PROTEIN TRIMER WITHOUT THE P986- 
REMARK 900 P987 STABILIZING MUTATIONS (S-GSAS-OMICRON)                          
DBREF  7TF8 A    1  1147  UNP    P0DTC2   SPIKE_SARS2      1   1147             
DBREF  7TF8 B    1  1147  UNP    P0DTC2   SPIKE_SARS2      1   1147             
DBREF  7TF8 C    1  1147  UNP    P0DTC2   SPIKE_SARS2      1   1147             
SEQADV 7TF8 VAL A   67  UNP  P0DTC2    ALA    67 VARIANT                        
SEQADV 7TF8     A       UNP  P0DTC2    HIS    69 DELETION                       
SEQADV 7TF8     A       UNP  P0DTC2    VAL    70 DELETION                       
SEQADV 7TF8 ILE A   95  UNP  P0DTC2    THR    95 VARIANT                        
SEQADV 7TF8     A       UNP  P0DTC2    GLY   142 DELETION                       
SEQADV 7TF8     A       UNP  P0DTC2    VAL   143 DELETION                       
SEQADV 7TF8     A       UNP  P0DTC2    TYR   144 DELETION                       
SEQADV 7TF8 ASP A  142  UNP  P0DTC2    TYR   145 VARIANT                        
SEQADV 7TF8 ILE A  212  UNP  P0DTC2              INSERTION                      
SEQADV 7TF8 VAL A  213  UNP  P0DTC2              INSERTION                      
SEQADV 7TF8 ARG A  214  UNP  P0DTC2    ASN   211 VARIANT                        
SEQADV 7TF8 GLU A  214A UNP  P0DTC2    LEU   212 VARIANT                        
SEQADV 7TF8 PRO A  214B UNP  P0DTC2    VAL   213 VARIANT                        
SEQADV 7TF8 GLU A  214C UNP  P0DTC2    ARG   214 VARIANT                        
SEQADV 7TF8 ASP A  339  UNP  P0DTC2    GLY   339 VARIANT                        
SEQADV 7TF8 LEU A  371  UNP  P0DTC2    SER   371 VARIANT                        
SEQADV 7TF8 PRO A  373  UNP  P0DTC2    SER   373 VARIANT                        
SEQADV 7TF8 PHE A  375  UNP  P0DTC2    SER   375 VARIANT                        
SEQADV 7TF8 ASN A  417  UNP  P0DTC2    LYS   417 VARIANT                        
SEQADV 7TF8 LYS A  440  UNP  P0DTC2    ASN   440 VARIANT                        
SEQADV 7TF8 SER A  446  UNP  P0DTC2    GLY   446 VARIANT                        
SEQADV 7TF8 ASN A  477  UNP  P0DTC2    SER   477 VARIANT                        
SEQADV 7TF8 LYS A  478  UNP  P0DTC2    THR   478 VARIANT                        
SEQADV 7TF8 ALA A  484  UNP  P0DTC2    GLU   484 VARIANT                        
SEQADV 7TF8 ARG A  493  UNP  P0DTC2    GLN   493 VARIANT                        
SEQADV 7TF8 SER A  496  UNP  P0DTC2    GLY   496 VARIANT                        
SEQADV 7TF8 ARG A  498  UNP  P0DTC2    GLN   498 VARIANT                        
SEQADV 7TF8 TYR A  501  UNP  P0DTC2    ASN   501 VARIANT                        
SEQADV 7TF8 HIS A  505  UNP  P0DTC2    TYR   505 VARIANT                        
SEQADV 7TF8 LYS A  547  UNP  P0DTC2    THR   547 VARIANT                        
SEQADV 7TF8 GLY A  614  UNP  P0DTC2    ASP   614 VARIANT                        
SEQADV 7TF8 TYR A  655  UNP  P0DTC2    HIS   655 VARIANT                        
SEQADV 7TF8 LYS A  679  UNP  P0DTC2    ASN   679 VARIANT                        
SEQADV 7TF8 HIS A  681  UNP  P0DTC2    PRO   681 VARIANT                        
SEQADV 7TF8 GLY A  682  UNP  P0DTC2    ARG   682 VARIANT                        
SEQADV 7TF8 SER A  683  UNP  P0DTC2    ARG   683 VARIANT                        
SEQADV 7TF8 SER A  685  UNP  P0DTC2    ARG   685 VARIANT                        
SEQADV 7TF8 LYS A  764  UNP  P0DTC2    ASN   764 VARIANT                        
SEQADV 7TF8 TYR A  796  UNP  P0DTC2    ASP   796 VARIANT                        
SEQADV 7TF8 LYS A  856  UNP  P0DTC2    ASN   856 VARIANT                        
SEQADV 7TF8 HIS A  954  UNP  P0DTC2    GLN   954 VARIANT                        
SEQADV 7TF8 LYS A  969  UNP  P0DTC2    ASN   969 VARIANT                        
SEQADV 7TF8 PHE A  981  UNP  P0DTC2    LEU   981 VARIANT                        
SEQADV 7TF8 VAL B   67  UNP  P0DTC2    ALA    67 VARIANT                        
SEQADV 7TF8     B       UNP  P0DTC2    HIS    69 DELETION                       
SEQADV 7TF8     B       UNP  P0DTC2    VAL    70 DELETION                       
SEQADV 7TF8 ILE B   95  UNP  P0DTC2    THR    95 VARIANT                        
SEQADV 7TF8     B       UNP  P0DTC2    GLY   142 DELETION                       
SEQADV 7TF8     B       UNP  P0DTC2    VAL   143 DELETION                       
SEQADV 7TF8     B       UNP  P0DTC2    TYR   144 DELETION                       
SEQADV 7TF8 ASP B  142  UNP  P0DTC2    TYR   145 VARIANT                        
SEQADV 7TF8 ILE B  212  UNP  P0DTC2              INSERTION                      
SEQADV 7TF8 VAL B  213  UNP  P0DTC2              INSERTION                      
SEQADV 7TF8 ARG B  214  UNP  P0DTC2    ASN   211 VARIANT                        
SEQADV 7TF8 GLU B  214A UNP  P0DTC2    LEU   212 VARIANT                        
SEQADV 7TF8 PRO B  214B UNP  P0DTC2    VAL   213 VARIANT                        
SEQADV 7TF8 GLU B  214C UNP  P0DTC2    ARG   214 VARIANT                        
SEQADV 7TF8 ASP B  339  UNP  P0DTC2    GLY   339 VARIANT                        
SEQADV 7TF8 LEU B  371  UNP  P0DTC2    SER   371 VARIANT                        
SEQADV 7TF8 PRO B  373  UNP  P0DTC2    SER   373 VARIANT                        
SEQADV 7TF8 PHE B  375  UNP  P0DTC2    SER   375 VARIANT                        
SEQADV 7TF8 ASN B  417  UNP  P0DTC2    LYS   417 VARIANT                        
SEQADV 7TF8 LYS B  440  UNP  P0DTC2    ASN   440 VARIANT                        
SEQADV 7TF8 SER B  446  UNP  P0DTC2    GLY   446 VARIANT                        
SEQADV 7TF8 ASN B  477  UNP  P0DTC2    SER   477 VARIANT                        
SEQADV 7TF8 LYS B  478  UNP  P0DTC2    THR   478 VARIANT                        
SEQADV 7TF8 ALA B  484  UNP  P0DTC2    GLU   484 VARIANT                        
SEQADV 7TF8 ARG B  493  UNP  P0DTC2    GLN   493 VARIANT                        
SEQADV 7TF8 SER B  496  UNP  P0DTC2    GLY   496 VARIANT                        
SEQADV 7TF8 ARG B  498  UNP  P0DTC2    GLN   498 VARIANT                        
SEQADV 7TF8 TYR B  501  UNP  P0DTC2    ASN   501 VARIANT                        
SEQADV 7TF8 HIS B  505  UNP  P0DTC2    TYR   505 VARIANT                        
SEQADV 7TF8 LYS B  547  UNP  P0DTC2    THR   547 VARIANT                        
SEQADV 7TF8 GLY B  614  UNP  P0DTC2    ASP   614 VARIANT                        
SEQADV 7TF8 TYR B  655  UNP  P0DTC2    HIS   655 VARIANT                        
SEQADV 7TF8 LYS B  679  UNP  P0DTC2    ASN   679 VARIANT                        
SEQADV 7TF8 HIS B  681  UNP  P0DTC2    PRO   681 VARIANT                        
SEQADV 7TF8 GLY B  682  UNP  P0DTC2    ARG   682 VARIANT                        
SEQADV 7TF8 SER B  683  UNP  P0DTC2    ARG   683 VARIANT                        
SEQADV 7TF8 SER B  685  UNP  P0DTC2    ARG   685 VARIANT                        
SEQADV 7TF8 LYS B  764  UNP  P0DTC2    ASN   764 VARIANT                        
SEQADV 7TF8 TYR B  796  UNP  P0DTC2    ASP   796 VARIANT                        
SEQADV 7TF8 LYS B  856  UNP  P0DTC2    ASN   856 VARIANT                        
SEQADV 7TF8 HIS B  954  UNP  P0DTC2    GLN   954 VARIANT                        
SEQADV 7TF8 LYS B  969  UNP  P0DTC2    ASN   969 VARIANT                        
SEQADV 7TF8 PHE B  981  UNP  P0DTC2    LEU   981 VARIANT                        
SEQADV 7TF8 VAL C   67  UNP  P0DTC2    ALA    67 VARIANT                        
SEQADV 7TF8     C       UNP  P0DTC2    HIS    69 DELETION                       
SEQADV 7TF8     C       UNP  P0DTC2    VAL    70 DELETION                       
SEQADV 7TF8 ILE C   95  UNP  P0DTC2    THR    95 VARIANT                        
SEQADV 7TF8     C       UNP  P0DTC2    GLY   142 DELETION                       
SEQADV 7TF8     C       UNP  P0DTC2    VAL   143 DELETION                       
SEQADV 7TF8     C       UNP  P0DTC2    TYR   144 DELETION                       
SEQADV 7TF8 ASP C  142  UNP  P0DTC2    TYR   145 VARIANT                        
SEQADV 7TF8 ILE C  212  UNP  P0DTC2              INSERTION                      
SEQADV 7TF8 VAL C  213  UNP  P0DTC2              INSERTION                      
SEQADV 7TF8 ARG C  214  UNP  P0DTC2    ASN   211 VARIANT                        
SEQADV 7TF8 GLU C  214A UNP  P0DTC2    LEU   212 VARIANT                        
SEQADV 7TF8 PRO C  214B UNP  P0DTC2    VAL   213 VARIANT                        
SEQADV 7TF8 GLU C  214C UNP  P0DTC2    ARG   214 VARIANT                        
SEQADV 7TF8 ASP C  339  UNP  P0DTC2    GLY   339 VARIANT                        
SEQADV 7TF8 LEU C  371  UNP  P0DTC2    SER   371 VARIANT                        
SEQADV 7TF8 PRO C  373  UNP  P0DTC2    SER   373 VARIANT                        
SEQADV 7TF8 PHE C  375  UNP  P0DTC2    SER   375 VARIANT                        
SEQADV 7TF8 ASN C  417  UNP  P0DTC2    LYS   417 VARIANT                        
SEQADV 7TF8 LYS C  440  UNP  P0DTC2    ASN   440 VARIANT                        
SEQADV 7TF8 SER C  446  UNP  P0DTC2    GLY   446 VARIANT                        
SEQADV 7TF8 ASN C  477  UNP  P0DTC2    SER   477 VARIANT                        
SEQADV 7TF8 LYS C  478  UNP  P0DTC2    THR   478 VARIANT                        
SEQADV 7TF8 ALA C  484  UNP  P0DTC2    GLU   484 VARIANT                        
SEQADV 7TF8 ARG C  493  UNP  P0DTC2    GLN   493 VARIANT                        
SEQADV 7TF8 SER C  496  UNP  P0DTC2    GLY   496 VARIANT                        
SEQADV 7TF8 ARG C  498  UNP  P0DTC2    GLN   498 VARIANT                        
SEQADV 7TF8 TYR C  501  UNP  P0DTC2    ASN   501 VARIANT                        
SEQADV 7TF8 HIS C  505  UNP  P0DTC2    TYR   505 VARIANT                        
SEQADV 7TF8 LYS C  547  UNP  P0DTC2    THR   547 VARIANT                        
SEQADV 7TF8 GLY C  614  UNP  P0DTC2    ASP   614 VARIANT                        
SEQADV 7TF8 TYR C  655  UNP  P0DTC2    HIS   655 VARIANT                        
SEQADV 7TF8 LYS C  679  UNP  P0DTC2    ASN   679 VARIANT                        
SEQADV 7TF8 HIS C  681  UNP  P0DTC2    PRO   681 VARIANT                        
SEQADV 7TF8 GLY C  682  UNP  P0DTC2    ARG   682 VARIANT                        
SEQADV 7TF8 SER C  683  UNP  P0DTC2    ARG   683 VARIANT                        
SEQADV 7TF8 SER C  685  UNP  P0DTC2    ARG   685 VARIANT                        
SEQADV 7TF8 LYS C  764  UNP  P0DTC2    ASN   764 VARIANT                        
SEQADV 7TF8 TYR C  796  UNP  P0DTC2    ASP   796 VARIANT                        
SEQADV 7TF8 LYS C  856  UNP  P0DTC2    ASN   856 VARIANT                        
SEQADV 7TF8 HIS C  954  UNP  P0DTC2    GLN   954 VARIANT                        
SEQADV 7TF8 LYS C  969  UNP  P0DTC2    ASN   969 VARIANT                        
SEQADV 7TF8 PHE C  981  UNP  P0DTC2    LEU   981 VARIANT                        
SEQRES   1 A 1144  MET PHE VAL PHE LEU VAL LEU LEU PRO LEU VAL SER SER          
SEQRES   2 A 1144  GLN CYS VAL ASN LEU THR THR ARG THR GLN LEU PRO PRO          
SEQRES   3 A 1144  ALA TYR THR ASN SER PHE THR ARG GLY VAL TYR TYR PRO          
SEQRES   4 A 1144  ASP LYS VAL PHE ARG SER SER VAL LEU HIS SER THR GLN          
SEQRES   5 A 1144  ASP LEU PHE LEU PRO PHE PHE SER ASN VAL THR TRP PHE          
SEQRES   6 A 1144  HIS VAL ILE SER GLY THR ASN GLY THR LYS ARG PHE ASP          
SEQRES   7 A 1144  ASN PRO VAL LEU PRO PHE ASN ASP GLY VAL TYR PHE ALA          
SEQRES   8 A 1144  SER ILE GLU LYS SER ASN ILE ILE ARG GLY TRP ILE PHE          
SEQRES   9 A 1144  GLY THR THR LEU ASP SER LYS THR GLN SER LEU LEU ILE          
SEQRES  10 A 1144  VAL ASN ASN ALA THR ASN VAL VAL ILE LYS VAL CYS GLU          
SEQRES  11 A 1144  PHE GLN PHE CYS ASN ASP PRO PHE LEU ASP HIS LYS ASN          
SEQRES  12 A 1144  ASN LYS SER TRP MET GLU SER GLU PHE ARG VAL TYR SER          
SEQRES  13 A 1144  SER ALA ASN ASN CYS THR PHE GLU TYR VAL SER GLN PRO          
SEQRES  14 A 1144  PHE LEU MET ASP LEU GLU GLY LYS GLN GLY ASN PHE LYS          
SEQRES  15 A 1144  ASN LEU ARG GLU PHE VAL PHE LYS ASN ILE ASP GLY TYR          
SEQRES  16 A 1144  PHE LYS ILE TYR SER LYS HIS THR PRO ILE ILE VAL ARG          
SEQRES  17 A 1144  GLU PRO GLU ASP LEU PRO GLN GLY PHE SER ALA LEU GLU          
SEQRES  18 A 1144  PRO LEU VAL ASP LEU PRO ILE GLY ILE ASN ILE THR ARG          
SEQRES  19 A 1144  PHE GLN THR LEU LEU ALA LEU HIS ARG SER TYR LEU THR          
SEQRES  20 A 1144  PRO GLY ASP SER SER SER GLY TRP THR ALA GLY ALA ALA          
SEQRES  21 A 1144  ALA TYR TYR VAL GLY TYR LEU GLN PRO ARG THR PHE LEU          
SEQRES  22 A 1144  LEU LYS TYR ASN GLU ASN GLY THR ILE THR ASP ALA VAL          
SEQRES  23 A 1144  ASP CYS ALA LEU ASP PRO LEU SER GLU THR LYS CYS THR          
SEQRES  24 A 1144  LEU LYS SER PHE THR VAL GLU LYS GLY ILE TYR GLN THR          
SEQRES  25 A 1144  SER ASN PHE ARG VAL GLN PRO THR GLU SER ILE VAL ARG          
SEQRES  26 A 1144  PHE PRO ASN ILE THR ASN LEU CYS PRO PHE ASP GLU VAL          
SEQRES  27 A 1144  PHE ASN ALA THR ARG PHE ALA SER VAL TYR ALA TRP ASN          
SEQRES  28 A 1144  ARG LYS ARG ILE SER ASN CYS VAL ALA ASP TYR SER VAL          
SEQRES  29 A 1144  LEU TYR ASN LEU ALA PRO PHE PHE THR PHE LYS CYS TYR          
SEQRES  30 A 1144  GLY VAL SER PRO THR LYS LEU ASN ASP LEU CYS PHE THR          
SEQRES  31 A 1144  ASN VAL TYR ALA ASP SER PHE VAL ILE ARG GLY ASP GLU          
SEQRES  32 A 1144  VAL ARG GLN ILE ALA PRO GLY GLN THR GLY ASN ILE ALA          
SEQRES  33 A 1144  ASP TYR ASN TYR LYS LEU PRO ASP ASP PHE THR GLY CYS          
SEQRES  34 A 1144  VAL ILE ALA TRP ASN SER ASN LYS LEU ASP SER LYS VAL          
SEQRES  35 A 1144  SER GLY ASN TYR ASN TYR LEU TYR ARG LEU PHE ARG LYS          
SEQRES  36 A 1144  SER ASN LEU LYS PRO PHE GLU ARG ASP ILE SER THR GLU          
SEQRES  37 A 1144  ILE TYR GLN ALA GLY ASN LYS PRO CYS ASN GLY VAL ALA          
SEQRES  38 A 1144  GLY PHE ASN CYS TYR PHE PRO LEU ARG SER TYR SER PHE          
SEQRES  39 A 1144  ARG PRO THR TYR GLY VAL GLY HIS GLN PRO TYR ARG VAL          
SEQRES  40 A 1144  VAL VAL LEU SER PHE GLU LEU LEU HIS ALA PRO ALA THR          
SEQRES  41 A 1144  VAL CYS GLY PRO LYS LYS SER THR ASN LEU VAL LYS ASN          
SEQRES  42 A 1144  LYS CYS VAL ASN PHE ASN PHE ASN GLY LEU LYS GLY THR          
SEQRES  43 A 1144  GLY VAL LEU THR GLU SER ASN LYS LYS PHE LEU PRO PHE          
SEQRES  44 A 1144  GLN GLN PHE GLY ARG ASP ILE ALA ASP THR THR ASP ALA          
SEQRES  45 A 1144  VAL ARG ASP PRO GLN THR LEU GLU ILE LEU ASP ILE THR          
SEQRES  46 A 1144  PRO CYS SER PHE GLY GLY VAL SER VAL ILE THR PRO GLY          
SEQRES  47 A 1144  THR ASN THR SER ASN GLN VAL ALA VAL LEU TYR GLN GLY          
SEQRES  48 A 1144  VAL ASN CYS THR GLU VAL PRO VAL ALA ILE HIS ALA ASP          
SEQRES  49 A 1144  GLN LEU THR PRO THR TRP ARG VAL TYR SER THR GLY SER          
SEQRES  50 A 1144  ASN VAL PHE GLN THR ARG ALA GLY CYS LEU ILE GLY ALA          
SEQRES  51 A 1144  GLU TYR VAL ASN ASN SER TYR GLU CYS ASP ILE PRO ILE          
SEQRES  52 A 1144  GLY ALA GLY ILE CYS ALA SER TYR GLN THR GLN THR LYS          
SEQRES  53 A 1144  SER HIS GLY SER ALA SER SER VAL ALA SER GLN SER ILE          
SEQRES  54 A 1144  ILE ALA TYR THR MET SER LEU GLY ALA GLU ASN SER VAL          
SEQRES  55 A 1144  ALA TYR SER ASN ASN SER ILE ALA ILE PRO THR ASN PHE          
SEQRES  56 A 1144  THR ILE SER VAL THR THR GLU ILE LEU PRO VAL SER MET          
SEQRES  57 A 1144  THR LYS THR SER VAL ASP CYS THR MET TYR ILE CYS GLY          
SEQRES  58 A 1144  ASP SER THR GLU CYS SER ASN LEU LEU LEU GLN TYR GLY          
SEQRES  59 A 1144  SER PHE CYS THR GLN LEU LYS ARG ALA LEU THR GLY ILE          
SEQRES  60 A 1144  ALA VAL GLU GLN ASP LYS ASN THR GLN GLU VAL PHE ALA          
SEQRES  61 A 1144  GLN VAL LYS GLN ILE TYR LYS THR PRO PRO ILE LYS TYR          
SEQRES  62 A 1144  PHE GLY GLY PHE ASN PHE SER GLN ILE LEU PRO ASP PRO          
SEQRES  63 A 1144  SER LYS PRO SER LYS ARG SER PHE ILE GLU ASP LEU LEU          
SEQRES  64 A 1144  PHE ASN LYS VAL THR LEU ALA ASP ALA GLY PHE ILE LYS          
SEQRES  65 A 1144  GLN TYR GLY ASP CYS LEU GLY ASP ILE ALA ALA ARG ASP          
SEQRES  66 A 1144  LEU ILE CYS ALA GLN LYS PHE LYS GLY LEU THR VAL LEU          
SEQRES  67 A 1144  PRO PRO LEU LEU THR ASP GLU MET ILE ALA GLN TYR THR          
SEQRES  68 A 1144  SER ALA LEU LEU ALA GLY THR ILE THR SER GLY TRP THR          
SEQRES  69 A 1144  PHE GLY ALA GLY ALA ALA LEU GLN ILE PRO PHE ALA MET          
SEQRES  70 A 1144  GLN MET ALA TYR ARG PHE ASN GLY ILE GLY VAL THR GLN          
SEQRES  71 A 1144  ASN VAL LEU TYR GLU ASN GLN LYS LEU ILE ALA ASN GLN          
SEQRES  72 A 1144  PHE ASN SER ALA ILE GLY LYS ILE GLN ASP SER LEU SER          
SEQRES  73 A 1144  SER THR ALA SER ALA LEU GLY LYS LEU GLN ASP VAL VAL          
SEQRES  74 A 1144  ASN HIS ASN ALA GLN ALA LEU ASN THR LEU VAL LYS GLN          
SEQRES  75 A 1144  LEU SER SER LYS PHE GLY ALA ILE SER SER VAL LEU ASN          
SEQRES  76 A 1144  ASP ILE PHE SER ARG LEU ASP LYS VAL GLU ALA GLU VAL          
SEQRES  77 A 1144  GLN ILE ASP ARG LEU ILE THR GLY ARG LEU GLN SER LEU          
SEQRES  78 A 1144  GLN THR TYR VAL THR GLN GLN LEU ILE ARG ALA ALA GLU          
SEQRES  79 A 1144  ILE ARG ALA SER ALA ASN LEU ALA ALA THR LYS MET SER          
SEQRES  80 A 1144  GLU CYS VAL LEU GLY GLN SER LYS ARG VAL ASP PHE CYS          
SEQRES  81 A 1144  GLY LYS GLY TYR HIS LEU MET SER PHE PRO GLN SER ALA          
SEQRES  82 A 1144  PRO HIS GLY VAL VAL PHE LEU HIS VAL THR TYR VAL PRO          
SEQRES  83 A 1144  ALA GLN GLU LYS ASN PHE THR THR ALA PRO ALA ILE CYS          
SEQRES  84 A 1144  HIS ASP GLY LYS ALA HIS PHE PRO ARG GLU GLY VAL PHE          
SEQRES  85 A 1144  VAL SER ASN GLY THR HIS TRP PHE VAL THR GLN ARG ASN          
SEQRES  86 A 1144  PHE TYR GLU PRO GLN ILE ILE THR THR ASP ASN THR PHE          
SEQRES  87 A 1144  VAL SER GLY ASN CYS ASP VAL VAL ILE GLY ILE VAL ASN          
SEQRES  88 A 1144  ASN THR VAL TYR ASP PRO LEU GLN PRO GLU LEU ASP SER          
SEQRES   1 B 1144  MET PHE VAL PHE LEU VAL LEU LEU PRO LEU VAL SER SER          
SEQRES   2 B 1144  GLN CYS VAL ASN LEU THR THR ARG THR GLN LEU PRO PRO          
SEQRES   3 B 1144  ALA TYR THR ASN SER PHE THR ARG GLY VAL TYR TYR PRO          
SEQRES   4 B 1144  ASP LYS VAL PHE ARG SER SER VAL LEU HIS SER THR GLN          
SEQRES   5 B 1144  ASP LEU PHE LEU PRO PHE PHE SER ASN VAL THR TRP PHE          
SEQRES   6 B 1144  HIS VAL ILE SER GLY THR ASN GLY THR LYS ARG PHE ASP          
SEQRES   7 B 1144  ASN PRO VAL LEU PRO PHE ASN ASP GLY VAL TYR PHE ALA          
SEQRES   8 B 1144  SER ILE GLU LYS SER ASN ILE ILE ARG GLY TRP ILE PHE          
SEQRES   9 B 1144  GLY THR THR LEU ASP SER LYS THR GLN SER LEU LEU ILE          
SEQRES  10 B 1144  VAL ASN ASN ALA THR ASN VAL VAL ILE LYS VAL CYS GLU          
SEQRES  11 B 1144  PHE GLN PHE CYS ASN ASP PRO PHE LEU ASP HIS LYS ASN          
SEQRES  12 B 1144  ASN LYS SER TRP MET GLU SER GLU PHE ARG VAL TYR SER          
SEQRES  13 B 1144  SER ALA ASN ASN CYS THR PHE GLU TYR VAL SER GLN PRO          
SEQRES  14 B 1144  PHE LEU MET ASP LEU GLU GLY LYS GLN GLY ASN PHE LYS          
SEQRES  15 B 1144  ASN LEU ARG GLU PHE VAL PHE LYS ASN ILE ASP GLY TYR          
SEQRES  16 B 1144  PHE LYS ILE TYR SER LYS HIS THR PRO ILE ILE VAL ARG          
SEQRES  17 B 1144  GLU PRO GLU ASP LEU PRO GLN GLY PHE SER ALA LEU GLU          
SEQRES  18 B 1144  PRO LEU VAL ASP LEU PRO ILE GLY ILE ASN ILE THR ARG          
SEQRES  19 B 1144  PHE GLN THR LEU LEU ALA LEU HIS ARG SER TYR LEU THR          
SEQRES  20 B 1144  PRO GLY ASP SER SER SER GLY TRP THR ALA GLY ALA ALA          
SEQRES  21 B 1144  ALA TYR TYR VAL GLY TYR LEU GLN PRO ARG THR PHE LEU          
SEQRES  22 B 1144  LEU LYS TYR ASN GLU ASN GLY THR ILE THR ASP ALA VAL          
SEQRES  23 B 1144  ASP CYS ALA LEU ASP PRO LEU SER GLU THR LYS CYS THR          
SEQRES  24 B 1144  LEU LYS SER PHE THR VAL GLU LYS GLY ILE TYR GLN THR          
SEQRES  25 B 1144  SER ASN PHE ARG VAL GLN PRO THR GLU SER ILE VAL ARG          
SEQRES  26 B 1144  PHE PRO ASN ILE THR ASN LEU CYS PRO PHE ASP GLU VAL          
SEQRES  27 B 1144  PHE ASN ALA THR ARG PHE ALA SER VAL TYR ALA TRP ASN          
SEQRES  28 B 1144  ARG LYS ARG ILE SER ASN CYS VAL ALA ASP TYR SER VAL          
SEQRES  29 B 1144  LEU TYR ASN LEU ALA PRO PHE PHE THR PHE LYS CYS TYR          
SEQRES  30 B 1144  GLY VAL SER PRO THR LYS LEU ASN ASP LEU CYS PHE THR          
SEQRES  31 B 1144  ASN VAL TYR ALA ASP SER PHE VAL ILE ARG GLY ASP GLU          
SEQRES  32 B 1144  VAL ARG GLN ILE ALA PRO GLY GLN THR GLY ASN ILE ALA          
SEQRES  33 B 1144  ASP TYR ASN TYR LYS LEU PRO ASP ASP PHE THR GLY CYS          
SEQRES  34 B 1144  VAL ILE ALA TRP ASN SER ASN LYS LEU ASP SER LYS VAL          
SEQRES  35 B 1144  SER GLY ASN TYR ASN TYR LEU TYR ARG LEU PHE ARG LYS          
SEQRES  36 B 1144  SER ASN LEU LYS PRO PHE GLU ARG ASP ILE SER THR GLU          
SEQRES  37 B 1144  ILE TYR GLN ALA GLY ASN LYS PRO CYS ASN GLY VAL ALA          
SEQRES  38 B 1144  GLY PHE ASN CYS TYR PHE PRO LEU ARG SER TYR SER PHE          
SEQRES  39 B 1144  ARG PRO THR TYR GLY VAL GLY HIS GLN PRO TYR ARG VAL          
SEQRES  40 B 1144  VAL VAL LEU SER PHE GLU LEU LEU HIS ALA PRO ALA THR          
SEQRES  41 B 1144  VAL CYS GLY PRO LYS LYS SER THR ASN LEU VAL LYS ASN          
SEQRES  42 B 1144  LYS CYS VAL ASN PHE ASN PHE ASN GLY LEU LYS GLY THR          
SEQRES  43 B 1144  GLY VAL LEU THR GLU SER ASN LYS LYS PHE LEU PRO PHE          
SEQRES  44 B 1144  GLN GLN PHE GLY ARG ASP ILE ALA ASP THR THR ASP ALA          
SEQRES  45 B 1144  VAL ARG ASP PRO GLN THR LEU GLU ILE LEU ASP ILE THR          
SEQRES  46 B 1144  PRO CYS SER PHE GLY GLY VAL SER VAL ILE THR PRO GLY          
SEQRES  47 B 1144  THR ASN THR SER ASN GLN VAL ALA VAL LEU TYR GLN GLY          
SEQRES  48 B 1144  VAL ASN CYS THR GLU VAL PRO VAL ALA ILE HIS ALA ASP          
SEQRES  49 B 1144  GLN LEU THR PRO THR TRP ARG VAL TYR SER THR GLY SER          
SEQRES  50 B 1144  ASN VAL PHE GLN THR ARG ALA GLY CYS LEU ILE GLY ALA          
SEQRES  51 B 1144  GLU TYR VAL ASN ASN SER TYR GLU CYS ASP ILE PRO ILE          
SEQRES  52 B 1144  GLY ALA GLY ILE CYS ALA SER TYR GLN THR GLN THR LYS          
SEQRES  53 B 1144  SER HIS GLY SER ALA SER SER VAL ALA SER GLN SER ILE          
SEQRES  54 B 1144  ILE ALA TYR THR MET SER LEU GLY ALA GLU ASN SER VAL          
SEQRES  55 B 1144  ALA TYR SER ASN ASN SER ILE ALA ILE PRO THR ASN PHE          
SEQRES  56 B 1144  THR ILE SER VAL THR THR GLU ILE LEU PRO VAL SER MET          
SEQRES  57 B 1144  THR LYS THR SER VAL ASP CYS THR MET TYR ILE CYS GLY          
SEQRES  58 B 1144  ASP SER THR GLU CYS SER ASN LEU LEU LEU GLN TYR GLY          
SEQRES  59 B 1144  SER PHE CYS THR GLN LEU LYS ARG ALA LEU THR GLY ILE          
SEQRES  60 B 1144  ALA VAL GLU GLN ASP LYS ASN THR GLN GLU VAL PHE ALA          
SEQRES  61 B 1144  GLN VAL LYS GLN ILE TYR LYS THR PRO PRO ILE LYS TYR          
SEQRES  62 B 1144  PHE GLY GLY PHE ASN PHE SER GLN ILE LEU PRO ASP PRO          
SEQRES  63 B 1144  SER LYS PRO SER LYS ARG SER PHE ILE GLU ASP LEU LEU          
SEQRES  64 B 1144  PHE ASN LYS VAL THR LEU ALA ASP ALA GLY PHE ILE LYS          
SEQRES  65 B 1144  GLN TYR GLY ASP CYS LEU GLY ASP ILE ALA ALA ARG ASP          
SEQRES  66 B 1144  LEU ILE CYS ALA GLN LYS PHE LYS GLY LEU THR VAL LEU          
SEQRES  67 B 1144  PRO PRO LEU LEU THR ASP GLU MET ILE ALA GLN TYR THR          
SEQRES  68 B 1144  SER ALA LEU LEU ALA GLY THR ILE THR SER GLY TRP THR          
SEQRES  69 B 1144  PHE GLY ALA GLY ALA ALA LEU GLN ILE PRO PHE ALA MET          
SEQRES  70 B 1144  GLN MET ALA TYR ARG PHE ASN GLY ILE GLY VAL THR GLN          
SEQRES  71 B 1144  ASN VAL LEU TYR GLU ASN GLN LYS LEU ILE ALA ASN GLN          
SEQRES  72 B 1144  PHE ASN SER ALA ILE GLY LYS ILE GLN ASP SER LEU SER          
SEQRES  73 B 1144  SER THR ALA SER ALA LEU GLY LYS LEU GLN ASP VAL VAL          
SEQRES  74 B 1144  ASN HIS ASN ALA GLN ALA LEU ASN THR LEU VAL LYS GLN          
SEQRES  75 B 1144  LEU SER SER LYS PHE GLY ALA ILE SER SER VAL LEU ASN          
SEQRES  76 B 1144  ASP ILE PHE SER ARG LEU ASP LYS VAL GLU ALA GLU VAL          
SEQRES  77 B 1144  GLN ILE ASP ARG LEU ILE THR GLY ARG LEU GLN SER LEU          
SEQRES  78 B 1144  GLN THR TYR VAL THR GLN GLN LEU ILE ARG ALA ALA GLU          
SEQRES  79 B 1144  ILE ARG ALA SER ALA ASN LEU ALA ALA THR LYS MET SER          
SEQRES  80 B 1144  GLU CYS VAL LEU GLY GLN SER LYS ARG VAL ASP PHE CYS          
SEQRES  81 B 1144  GLY LYS GLY TYR HIS LEU MET SER PHE PRO GLN SER ALA          
SEQRES  82 B 1144  PRO HIS GLY VAL VAL PHE LEU HIS VAL THR TYR VAL PRO          
SEQRES  83 B 1144  ALA GLN GLU LYS ASN PHE THR THR ALA PRO ALA ILE CYS          
SEQRES  84 B 1144  HIS ASP GLY LYS ALA HIS PHE PRO ARG GLU GLY VAL PHE          
SEQRES  85 B 1144  VAL SER ASN GLY THR HIS TRP PHE VAL THR GLN ARG ASN          
SEQRES  86 B 1144  PHE TYR GLU PRO GLN ILE ILE THR THR ASP ASN THR PHE          
SEQRES  87 B 1144  VAL SER GLY ASN CYS ASP VAL VAL ILE GLY ILE VAL ASN          
SEQRES  88 B 1144  ASN THR VAL TYR ASP PRO LEU GLN PRO GLU LEU ASP SER          
SEQRES   1 C 1144  MET PHE VAL PHE LEU VAL LEU LEU PRO LEU VAL SER SER          
SEQRES   2 C 1144  GLN CYS VAL ASN LEU THR THR ARG THR GLN LEU PRO PRO          
SEQRES   3 C 1144  ALA TYR THR ASN SER PHE THR ARG GLY VAL TYR TYR PRO          
SEQRES   4 C 1144  ASP LYS VAL PHE ARG SER SER VAL LEU HIS SER THR GLN          
SEQRES   5 C 1144  ASP LEU PHE LEU PRO PHE PHE SER ASN VAL THR TRP PHE          
SEQRES   6 C 1144  HIS VAL ILE SER GLY THR ASN GLY THR LYS ARG PHE ASP          
SEQRES   7 C 1144  ASN PRO VAL LEU PRO PHE ASN ASP GLY VAL TYR PHE ALA          
SEQRES   8 C 1144  SER ILE GLU LYS SER ASN ILE ILE ARG GLY TRP ILE PHE          
SEQRES   9 C 1144  GLY THR THR LEU ASP SER LYS THR GLN SER LEU LEU ILE          
SEQRES  10 C 1144  VAL ASN ASN ALA THR ASN VAL VAL ILE LYS VAL CYS GLU          
SEQRES  11 C 1144  PHE GLN PHE CYS ASN ASP PRO PHE LEU ASP HIS LYS ASN          
SEQRES  12 C 1144  ASN LYS SER TRP MET GLU SER GLU PHE ARG VAL TYR SER          
SEQRES  13 C 1144  SER ALA ASN ASN CYS THR PHE GLU TYR VAL SER GLN PRO          
SEQRES  14 C 1144  PHE LEU MET ASP LEU GLU GLY LYS GLN GLY ASN PHE LYS          
SEQRES  15 C 1144  ASN LEU ARG GLU PHE VAL PHE LYS ASN ILE ASP GLY TYR          
SEQRES  16 C 1144  PHE LYS ILE TYR SER LYS HIS THR PRO ILE ILE VAL ARG          
SEQRES  17 C 1144  GLU PRO GLU ASP LEU PRO GLN GLY PHE SER ALA LEU GLU          
SEQRES  18 C 1144  PRO LEU VAL ASP LEU PRO ILE GLY ILE ASN ILE THR ARG          
SEQRES  19 C 1144  PHE GLN THR LEU LEU ALA LEU HIS ARG SER TYR LEU THR          
SEQRES  20 C 1144  PRO GLY ASP SER SER SER GLY TRP THR ALA GLY ALA ALA          
SEQRES  21 C 1144  ALA TYR TYR VAL GLY TYR LEU GLN PRO ARG THR PHE LEU          
SEQRES  22 C 1144  LEU LYS TYR ASN GLU ASN GLY THR ILE THR ASP ALA VAL          
SEQRES  23 C 1144  ASP CYS ALA LEU ASP PRO LEU SER GLU THR LYS CYS THR          
SEQRES  24 C 1144  LEU LYS SER PHE THR VAL GLU LYS GLY ILE TYR GLN THR          
SEQRES  25 C 1144  SER ASN PHE ARG VAL GLN PRO THR GLU SER ILE VAL ARG          
SEQRES  26 C 1144  PHE PRO ASN ILE THR ASN LEU CYS PRO PHE ASP GLU VAL          
SEQRES  27 C 1144  PHE ASN ALA THR ARG PHE ALA SER VAL TYR ALA TRP ASN          
SEQRES  28 C 1144  ARG LYS ARG ILE SER ASN CYS VAL ALA ASP TYR SER VAL          
SEQRES  29 C 1144  LEU TYR ASN LEU ALA PRO PHE PHE THR PHE LYS CYS TYR          
SEQRES  30 C 1144  GLY VAL SER PRO THR LYS LEU ASN ASP LEU CYS PHE THR          
SEQRES  31 C 1144  ASN VAL TYR ALA ASP SER PHE VAL ILE ARG GLY ASP GLU          
SEQRES  32 C 1144  VAL ARG GLN ILE ALA PRO GLY GLN THR GLY ASN ILE ALA          
SEQRES  33 C 1144  ASP TYR ASN TYR LYS LEU PRO ASP ASP PHE THR GLY CYS          
SEQRES  34 C 1144  VAL ILE ALA TRP ASN SER ASN LYS LEU ASP SER LYS VAL          
SEQRES  35 C 1144  SER GLY ASN TYR ASN TYR LEU TYR ARG LEU PHE ARG LYS          
SEQRES  36 C 1144  SER ASN LEU LYS PRO PHE GLU ARG ASP ILE SER THR GLU          
SEQRES  37 C 1144  ILE TYR GLN ALA GLY ASN LYS PRO CYS ASN GLY VAL ALA          
SEQRES  38 C 1144  GLY PHE ASN CYS TYR PHE PRO LEU ARG SER TYR SER PHE          
SEQRES  39 C 1144  ARG PRO THR TYR GLY VAL GLY HIS GLN PRO TYR ARG VAL          
SEQRES  40 C 1144  VAL VAL LEU SER PHE GLU LEU LEU HIS ALA PRO ALA THR          
SEQRES  41 C 1144  VAL CYS GLY PRO LYS LYS SER THR ASN LEU VAL LYS ASN          
SEQRES  42 C 1144  LYS CYS VAL ASN PHE ASN PHE ASN GLY LEU LYS GLY THR          
SEQRES  43 C 1144  GLY VAL LEU THR GLU SER ASN LYS LYS PHE LEU PRO PHE          
SEQRES  44 C 1144  GLN GLN PHE GLY ARG ASP ILE ALA ASP THR THR ASP ALA          
SEQRES  45 C 1144  VAL ARG ASP PRO GLN THR LEU GLU ILE LEU ASP ILE THR          
SEQRES  46 C 1144  PRO CYS SER PHE GLY GLY VAL SER VAL ILE THR PRO GLY          
SEQRES  47 C 1144  THR ASN THR SER ASN GLN VAL ALA VAL LEU TYR GLN GLY          
SEQRES  48 C 1144  VAL ASN CYS THR GLU VAL PRO VAL ALA ILE HIS ALA ASP          
SEQRES  49 C 1144  GLN LEU THR PRO THR TRP ARG VAL TYR SER THR GLY SER          
SEQRES  50 C 1144  ASN VAL PHE GLN THR ARG ALA GLY CYS LEU ILE GLY ALA          
SEQRES  51 C 1144  GLU TYR VAL ASN ASN SER TYR GLU CYS ASP ILE PRO ILE          
SEQRES  52 C 1144  GLY ALA GLY ILE CYS ALA SER TYR GLN THR GLN THR LYS          
SEQRES  53 C 1144  SER HIS GLY SER ALA SER SER VAL ALA SER GLN SER ILE          
SEQRES  54 C 1144  ILE ALA TYR THR MET SER LEU GLY ALA GLU ASN SER VAL          
SEQRES  55 C 1144  ALA TYR SER ASN ASN SER ILE ALA ILE PRO THR ASN PHE          
SEQRES  56 C 1144  THR ILE SER VAL THR THR GLU ILE LEU PRO VAL SER MET          
SEQRES  57 C 1144  THR LYS THR SER VAL ASP CYS THR MET TYR ILE CYS GLY          
SEQRES  58 C 1144  ASP SER THR GLU CYS SER ASN LEU LEU LEU GLN TYR GLY          
SEQRES  59 C 1144  SER PHE CYS THR GLN LEU LYS ARG ALA LEU THR GLY ILE          
SEQRES  60 C 1144  ALA VAL GLU GLN ASP LYS ASN THR GLN GLU VAL PHE ALA          
SEQRES  61 C 1144  GLN VAL LYS GLN ILE TYR LYS THR PRO PRO ILE LYS TYR          
SEQRES  62 C 1144  PHE GLY GLY PHE ASN PHE SER GLN ILE LEU PRO ASP PRO          
SEQRES  63 C 1144  SER LYS PRO SER LYS ARG SER PHE ILE GLU ASP LEU LEU          
SEQRES  64 C 1144  PHE ASN LYS VAL THR LEU ALA ASP ALA GLY PHE ILE LYS          
SEQRES  65 C 1144  GLN TYR GLY ASP CYS LEU GLY ASP ILE ALA ALA ARG ASP          
SEQRES  66 C 1144  LEU ILE CYS ALA GLN LYS PHE LYS GLY LEU THR VAL LEU          
SEQRES  67 C 1144  PRO PRO LEU LEU THR ASP GLU MET ILE ALA GLN TYR THR          
SEQRES  68 C 1144  SER ALA LEU LEU ALA GLY THR ILE THR SER GLY TRP THR          
SEQRES  69 C 1144  PHE GLY ALA GLY ALA ALA LEU GLN ILE PRO PHE ALA MET          
SEQRES  70 C 1144  GLN MET ALA TYR ARG PHE ASN GLY ILE GLY VAL THR GLN          
SEQRES  71 C 1144  ASN VAL LEU TYR GLU ASN GLN LYS LEU ILE ALA ASN GLN          
SEQRES  72 C 1144  PHE ASN SER ALA ILE GLY LYS ILE GLN ASP SER LEU SER          
SEQRES  73 C 1144  SER THR ALA SER ALA LEU GLY LYS LEU GLN ASP VAL VAL          
SEQRES  74 C 1144  ASN HIS ASN ALA GLN ALA LEU ASN THR LEU VAL LYS GLN          
SEQRES  75 C 1144  LEU SER SER LYS PHE GLY ALA ILE SER SER VAL LEU ASN          
SEQRES  76 C 1144  ASP ILE PHE SER ARG LEU ASP LYS VAL GLU ALA GLU VAL          
SEQRES  77 C 1144  GLN ILE ASP ARG LEU ILE THR GLY ARG LEU GLN SER LEU          
SEQRES  78 C 1144  GLN THR TYR VAL THR GLN GLN LEU ILE ARG ALA ALA GLU          
SEQRES  79 C 1144  ILE ARG ALA SER ALA ASN LEU ALA ALA THR LYS MET SER          
SEQRES  80 C 1144  GLU CYS VAL LEU GLY GLN SER LYS ARG VAL ASP PHE CYS          
SEQRES  81 C 1144  GLY LYS GLY TYR HIS LEU MET SER PHE PRO GLN SER ALA          
SEQRES  82 C 1144  PRO HIS GLY VAL VAL PHE LEU HIS VAL THR TYR VAL PRO          
SEQRES  83 C 1144  ALA GLN GLU LYS ASN PHE THR THR ALA PRO ALA ILE CYS          
SEQRES  84 C 1144  HIS ASP GLY LYS ALA HIS PHE PRO ARG GLU GLY VAL PHE          
SEQRES  85 C 1144  VAL SER ASN GLY THR HIS TRP PHE VAL THR GLN ARG ASN          
SEQRES  86 C 1144  PHE TYR GLU PRO GLN ILE ILE THR THR ASP ASN THR PHE          
SEQRES  87 C 1144  VAL SER GLY ASN CYS ASP VAL VAL ILE GLY ILE VAL ASN          
SEQRES  88 C 1144  ASN THR VAL TYR ASP PRO LEU GLN PRO GLU LEU ASP SER          
HET    NAG  D   1      14                                                       
HET    NAG  D   2      14                                                       
HET    NAG  E   1      14                                                       
HET    NAG  E   2      14                                                       
HET    NAG  G   1      14                                                       
HET    NAG  G   2      14                                                       
HET    NAG  H   1      14                                                       
HET    NAG  H   2      14                                                       
HET    NAG  M   1      14                                                       
HET    NAG  M   2      14                                                       
HET    BMA  M   3      11                                                       
HET    MAN  M   4      11                                                       
HET    NAG  O   1      14                                                       
HET    NAG  O   2      14                                                       
HET    BMA  O   3      11                                                       
HET    MAN  O   4      11                                                       
HET    MAN  O   5      11                                                       
HET    NAG  P   1      14                                                       
HET    NAG  P   2      14                                                       
HET    BMA  P   3      11                                                       
HET    NAG  S   1      14                                                       
HET    NAG  S   2      14                                                       
HET    BMA  S   3      11                                                       
HET    MAN  S   4      11                                                       
HET    NAG  U   1      14                                                       
HET    NAG  U   2      14                                                       
HET    BMA  U   3      11                                                       
HET    MAN  U   4      11                                                       
HET    MAN  U   5      11                                                       
HET    NAG  V   1      14                                                       
HET    NAG  V   2      14                                                       
HET    BMA  V   3      11                                                       
HET    NAG  Z   1      14                                                       
HET    NAG  Z   2      14                                                       
HET    BMA  Z   3      11                                                       
HET    MAN  Z   4      11                                                       
HET    MAN  Z   5      11                                                       
HET    NAG  a   1      14                                                       
HET    NAG  a   2      14                                                       
HET    BMA  a   3      11                                                       
HET    MAN  a   4      11                                                       
HET    NAG  b   1      14                                                       
HET    NAG  b   2      14                                                       
HET    BMA  b   3      11                                                       
HET    NAG  h   1      14                                                       
HET    NAG  h   2      14                                                       
HET    NAG  o   1      14                                                       
HET    NAG  o   2      14                                                       
HET    BMA  o   3      11                                                       
HET    MAN  o   4      11                                                       
HET    MAN  o   5      11                                                       
HET    NAG  q   1      14                                                       
HET    NAG  q   2      14                                                       
HET    NAG  A1201      14                                                       
HET    NAG  A1202      14                                                       
HET    NAG  A1203      14                                                       
HET    NAG  A1204      14                                                       
HET    NAG  A1205      14                                                       
HET    NAG  A1206      14                                                       
HET    NAG  A1207      14                                                       
HET    NAG  A1208      14                                                       
HET    NAG  A1209      14                                                       
HET    NAG  B1201      14                                                       
HET    NAG  B1202      14                                                       
HET    NAG  B1203      14                                                       
HET    NAG  B1204      14                                                       
HET    NAG  B1205      14                                                       
HET    NAG  B1206      14                                                       
HET    NAG  C1201      14                                                       
HET    NAG  C1202      14                                                       
HET    NAG  C1203      14                                                       
HET    NAG  C1204      14                                                       
HET    NAG  C1205      14                                                       
HET    NAG  C1206      14                                                       
HET    NAG  C1207      14                                                       
HET    NAG  C1208      14                                                       
HET    NAG  C1209      14                                                       
HET    NAG  C1210      14                                                       
HETNAM     NAG 2-ACETAMIDO-2-DEOXY-BETA-D-GLUCOPYRANOSE                         
HETNAM     BMA BETA-D-MANNOPYRANOSE                                             
HETNAM     MAN ALPHA-D-MANNOPYRANOSE                                            
HETSYN     NAG N-ACETYL-BETA-D-GLUCOSAMINE; 2-ACETAMIDO-2-DEOXY-BETA-           
HETSYN   2 NAG  D-GLUCOSE; 2-ACETAMIDO-2-DEOXY-D-GLUCOSE; 2-ACETAMIDO-          
HETSYN   3 NAG  2-DEOXY-GLUCOSE; N-ACETYL-D-GLUCOSAMINE                         
HETSYN     BMA BETA-D-MANNOSE; D-MANNOSE; MANNOSE                               
HETSYN     MAN ALPHA-D-MANNOSE; D-MANNOSE; MANNOSE                              
FORMUL   4  NAG    57(C8 H15 N O6)                                              
FORMUL   8  BMA    10(C6 H12 O6)                                                
FORMUL   8  MAN    11(C6 H12 O6)                                                
HELIX    1 AA1 ASP A  294  LYS A  304  1                                  11    
HELIX    2 AA2 PHE A  338  ASN A  343  1                                   6    
HELIX    3 AA3 ASP A  364  SER A  366  5                                   3    
HELIX    4 AA4 VAL A  367  ALA A  372  1                                   6    
HELIX    5 AA5 LYS A  386  ASP A  389  5                                   4    
HELIX    6 AA6 ASP A  405  ILE A  410  5                                   6    
HELIX    7 AA7 GLY A  416  ASN A  422  1                                   7    
HELIX    8 AA8 GLU A  619  ILE A  624  1                                   6    
HELIX    9 AA9 PRO A  631  SER A  637  5                                   7    
HELIX   10 AB1 ASP A  737  CYS A  743  1                                   7    
HELIX   11 AB2 SER A  746  LEU A  754  1                                   9    
HELIX   12 AB3 GLN A  755  GLY A  757  5                                   3    
HELIX   13 AB4 SER A  758  ALA A  783  1                                  26    
HELIX   14 AB5 SER A  816  VAL A  826  1                                  11    
HELIX   15 AB6 LEU A  849  PHE A  855  1                                   7    
HELIX   16 AB7 THR A  866  GLY A  885  1                                  20    
HELIX   17 AB8 TRP A  886  GLY A  891  1                                   6    
HELIX   18 AB9 PRO A  897  ILE A  909  1                                  13    
HELIX   19 AC1 GLN A  913  GLU A  918  1                                   6    
HELIX   20 AC2 ASN A  919  SER A  940  1                                  22    
HELIX   21 AC3 LEU A  945  LEU A  966  1                                  22    
HELIX   22 AC4 VAL A  976  LEU A  984  1                                   9    
HELIX   23 AC5 GLU A  988  CYS A 1032  1                                  45    
HELIX   24 AC6 ASP A 1127  VAL A 1129  5                                   3    
HELIX   25 AC7 PRO A 1140  ASP A 1146  1                                   7    
HELIX   26 AC8 ASP B  294  LYS B  304  1                                  11    
HELIX   27 AC9 PRO B  337  VAL B  341  5                                   5    
HELIX   28 AD1 TYR B  365  LEU B  371  1                                   7    
HELIX   29 AD2 SER B  383  LEU B  387  5                                   5    
HELIX   30 AD3 ASP B  405  ILE B  410  5                                   6    
HELIX   31 AD4 GLY B  416  ASN B  422  1                                   7    
HELIX   32 AD5 GLU B  619  ILE B  624  1                                   6    
HELIX   33 AD6 THR B  630  VAL B  635  1                                   6    
HELIX   34 AD7 ASP B  737  CYS B  743  1                                   7    
HELIX   35 AD8 SER B  746  LEU B  754  1                                   9    
HELIX   36 AD9 GLN B  755  GLY B  757  5                                   3    
HELIX   37 AE1 SER B  758  ALA B  783  1                                  26    
HELIX   38 AE2 SER B  816  VAL B  826  1                                  11    
HELIX   39 AE3 GLN B  836  GLY B  842  1                                   7    
HELIX   40 AE4 ASP B  848  PHE B  855  1                                   8    
HELIX   41 AE5 THR B  866  GLY B  885  1                                  20    
HELIX   42 AE6 TRP B  886  GLY B  891  1                                   6    
HELIX   43 AE7 PRO B  897  ILE B  909  1                                  13    
HELIX   44 AE8 GLN B  913  GLU B  918  1                                   6    
HELIX   45 AE9 ASN B  919  THR B  941  1                                  23    
HELIX   46 AF1 ALA B  942  ALA B  944  5                                   3    
HELIX   47 AF2 LEU B  945  GLN B  965  1                                  21    
HELIX   48 AF3 LEU B  966  SER B  968  5                                   3    
HELIX   49 AF4 VAL B  976  LEU B  984  1                                   9    
HELIX   50 AF5 ASP B  985  VAL B 1033  1                                  49    
HELIX   51 AF6 LEU B 1141  ASP B 1146  1                                   6    
HELIX   52 AF7 ASP C  294  LYS C  304  1                                  11    
HELIX   53 AF8 PRO C  337  ASN C  343  1                                   7    
HELIX   54 AF9 TYR C  365  ASN C  370  1                                   6    
HELIX   55 AG1 SER C  383  LEU C  387  5                                   5    
HELIX   56 AG2 GLU C  406  ALA C  411  1                                   6    
HELIX   57 AG3 GLY C  416  ASN C  422  1                                   7    
HELIX   58 AG4 SER C  438  SER C  443  1                                   6    
HELIX   59 AG5 ASP C  737  CYS C  743  1                                   7    
HELIX   60 AG6 SER C  746  LEU C  754  1                                   9    
HELIX   61 AG7 SER C  758  ALA C  783  1                                  26    
HELIX   62 AG8 SER C  816  VAL C  826  1                                  11    
HELIX   63 AG9 ILE C  850  PHE C  855  1                                   6    
HELIX   64 AH1 THR C  866  GLY C  885  1                                  20    
HELIX   65 AH2 PRO C  897  ILE C  909  1                                  13    
HELIX   66 AH3 GLN C  913  GLU C  918  1                                   6    
HELIX   67 AH4 ASN C  919  SER C  939  1                                  21    
HELIX   68 AH5 LEU C  945  GLN C  965  1                                  21    
HELIX   69 AH6 LEU C  966  SER C  968  5                                   3    
HELIX   70 AH7 VAL C  976  LEU C  984  1                                   9    
HELIX   71 AH8 ASP C  985  VAL C 1033  1                                  49    
HELIX   72 AH9 PRO C 1140  ASP C 1146  1                                   7    
SHEET    1 AA1 8 TYR A  28  ASN A  30  0                                        
SHEET    2 AA1 8 ASN A  61  HIS A  66 -1  O  VAL A  62   N  THR A  29           
SHEET    3 AA1 8 ALA A 264  TYR A 269 -1  O  TYR A 265   N  PHE A  65           
SHEET    4 AA1 8 GLY A  89  GLU A  96 -1  N  ILE A  95   O  ALA A 264           
SHEET    5 AA1 8 ASN A 188  ILE A 197 -1  O  PHE A 192   N  PHE A  92           
SHEET    6 AA1 8 TYR A 200  PRO A 209 -1  O  LYS A 206   N  GLU A 191           
SHEET    7 AA1 8 ALA A 222  LEU A 229 -1  O  GLU A 224   N  SER A 205           
SHEET    8 AA1 8 VAL A  36  TYR A  37  1  N  VAL A  36   O  LEU A 223           
SHEET    1 AA2 7 VAL A  42  PHE A  43  0                                        
SHEET    2 AA2 7 PHE C 565  ARG C 567  1  O  PHE C 565   N  PHE A  43           
SHEET    3 AA2 7 THR C 573  ARG C 577 -1  O  ALA C 575   N  GLY C 566           
SHEET    4 AA2 7 ILE C 584  THR C 588 -1  O  LEU C 585   N  VAL C 576           
SHEET    5 AA2 7 LEU C 546  GLU C 554 -1  N  VAL C 551   O  THR C 588           
SHEET    6 AA2 7 CYS C 538  PHE C 543 -1  N  VAL C 539   O  GLY C 550           
SHEET    7 AA2 7 SER C 325  ARG C 328  1  N  ILE C 326   O  ASN C 540           
SHEET    1 AA3 3 VAL A  47  PHE A  55  0                                        
SHEET    2 AA3 3 GLN A 271  TYR A 279 -1  O  TYR A 279   N  VAL A  47           
SHEET    3 AA3 3 ILE A 285  ASP A 290 -1  O  VAL A 289   N  LEU A 276           
SHEET    1 AA4 6 LEU A  84  PRO A  85  0                                        
SHEET    2 AA4 6 ARG A 237  LEU A 242 -1  O  PHE A 238   N  LEU A  84           
SHEET    3 AA4 6 ILE A 101  GLY A 107 -1  N  GLY A 103   O  LEU A 241           
SHEET    4 AA4 6 LEU A 117  ASN A 122 -1  O  ILE A 119   N  TRP A 104           
SHEET    5 AA4 6 ASN A 125  LYS A 129 -1  O  VAL A 127   N  VAL A 120           
SHEET    6 AA4 6 GLU A 169  VAL A 171 -1  O  TYR A 170   N  ILE A 128           
SHEET    1 AA5 5 GLY A 311  ARG A 319  0                                        
SHEET    2 AA5 5 PHE A 592  THR A 599 -1  O  VAL A 597   N  TYR A 313           
SHEET    3 AA5 5 ALA A 609  GLN A 613 -1  O  LEU A 611   N  SER A 596           
SHEET    4 AA5 5 GLY A 648  ILE A 651 -1  O  ILE A 651   N  VAL A 610           
SHEET    5 AA5 5 VAL A 642  GLN A 644 -1  N  PHE A 643   O  LEU A 650           
SHEET    1 AA6 7 SER A 325  ARG A 328  0                                        
SHEET    2 AA6 7 CYS A 538  PHE A 543  1  O  ASN A 540   N  ILE A 326           
SHEET    3 AA6 7 LEU A 546  GLU A 554 -1  O  GLY A 550   N  VAL A 539           
SHEET    4 AA6 7 ILE A 584  THR A 588 -1  O  THR A 588   N  VAL A 551           
SHEET    5 AA6 7 THR A 573  ARG A 577 -1  N  VAL A 576   O  LEU A 585           
SHEET    6 AA6 7 PHE A 565  ARG A 567 -1  N  GLY A 566   O  ALA A 575           
SHEET    7 AA6 7 VAL B  42  PHE B  43  1  O  PHE B  43   N  PHE A 565           
SHEET    1 AA7 5 ASN A 354  ILE A 358  0                                        
SHEET    2 AA7 5 VAL A 395  ARG A 403 -1  O  VAL A 395   N  ILE A 358           
SHEET    3 AA7 5 PRO A 507  PHE A 515 -1  O  VAL A 510   N  PHE A 400           
SHEET    4 AA7 5 GLY A 431  ASN A 437 -1  N  CYS A 432   O  LEU A 513           
SHEET    5 AA7 5 THR A 376  TYR A 380 -1  N  LYS A 378   O  VAL A 433           
SHEET    1 AA8 3 CYS A 361  VAL A 362  0                                        
SHEET    2 AA8 3 VAL A 524  CYS A 525  1  O  CYS A 525   N  CYS A 361           
SHEET    3 AA8 3 CYS A 391  PHE A 392 -1  N  PHE A 392   O  VAL A 524           
SHEET    1 AA9 2 LEU A 452  ARG A 454  0                                        
SHEET    2 AA9 2 LEU A 492  SER A 494 -1  O  ARG A 493   N  TYR A 453           
SHEET    1 AB1 4 GLU A 654  TYR A 655  0                                        
SHEET    2 AB1 4 GLN A 690  THR A 696  1  O  ALA A 694   N  GLU A 654           
SHEET    3 AB1 4 ILE A 670  THR A 676 -1  N  CYS A 671   O  TYR A 695           
SHEET    4 AB1 4 ILE A 664  GLY A 667 -1  N  GLY A 667   O  ILE A 670           
SHEET    1 AB2 2 ALA A 701  SER A 704  0                                        
SHEET    2 AB2 2 GLN B 787  LYS B 790  1  O  ILE B 788   N  ASN A 703           
SHEET    1 AB3 5 SER A 711  PRO A 715  0                                        
SHEET    2 AB3 5 GLU A1072  THR A1077 -1  O  PHE A1075   N  ILE A 712           
SHEET    3 AB3 5 VAL A1094  SER A1097 -1  O  SER A1097   N  THR A1076           
SHEET    4 AB3 5 TRP A1102  THR A1105 -1  O  PHE A1103   N  VAL A1096           
SHEET    5 AB3 5 GLN A1113  ILE A1114 -1  O  GLN A1113   N  VAL A1104           
SHEET    1 AB4 3 PHE A 718  PRO A 728  0                                        
SHEET    2 AB4 3 GLY A1059  PRO A1069 -1  O  VAL A1060   N  LEU A 727           
SHEET    3 AB4 3 TYR A1047  MET A1050 -1  N  LEU A1049   O  VAL A1065           
SHEET    1 AB5 3 PHE A 718  PRO A 728  0                                        
SHEET    2 AB5 3 GLY A1059  PRO A1069 -1  O  VAL A1060   N  LEU A 727           
SHEET    3 AB5 3 PRO A1053  ALA A1056 -1  N  GLN A1054   O  VAL A1061           
SHEET    1 AB6 2 LYS A 733  VAL A 736  0                                        
SHEET    2 AB6 2 LEU A 858  LEU A 861 -1  O  LEU A 861   N  LYS A 733           
SHEET    1 AB7 2 GLN A 787  LYS A 790  0                                        
SHEET    2 AB7 2 ALA C 701  SER C 704  1  O  ASN C 703   N  ILE A 788           
SHEET    1 AB8 4 THR A1120  ASN A1125  0                                        
SHEET    2 AB8 4 LYS A1086  PRO A1090 -1  N  PHE A1089   O  PHE A1121           
SHEET    3 AB8 4 ILE A1081  HIS A1083 -1  N  ILE A1081   O  HIS A1088           
SHEET    4 AB8 4 VAL A1133  ASN A1134  1  O  VAL A1133   N  CYS A1082           
SHEET    1 AB9 8 TYR B  28  ASN B  30  0                                        
SHEET    2 AB9 8 ASN B  61  HIS B  66 -1  O  VAL B  62   N  THR B  29           
SHEET    3 AB9 8 ALA B 264  TYR B 269 -1  O  TYR B 265   N  PHE B  65           
SHEET    4 AB9 8 GLY B  89  ILE B  95 -1  N  TYR B  91   O  GLY B 268           
SHEET    5 AB9 8 LEU B 189  ILE B 197 -1  O  PHE B 194   N  VAL B  90           
SHEET    6 AB9 8 TYR B 200  THR B 208 -1  O  THR B 208   N  LEU B 189           
SHEET    7 AB9 8 ALA B 222  LEU B 229 -1  O  VAL B 227   N  ILE B 203           
SHEET    8 AB9 8 VAL B  36  TYR B  37  1  N  VAL B  36   O  LEU B 223           
SHEET    1 AC1 3 VAL B  47  PHE B  55  0                                        
SHEET    2 AC1 3 GLN B 271  TYR B 279 -1  O  LEU B 277   N  HIS B  49           
SHEET    3 AC1 3 ILE B 285  ASP B 290 -1  O  ASP B 287   N  LYS B 278           
SHEET    1 AC2 5 LEU B  84  PRO B  85  0                                        
SHEET    2 AC2 5 ARG B 237  LEU B 242 -1  O  PHE B 238   N  LEU B  84           
SHEET    3 AC2 5 ILE B 101  GLY B 107 -1  N  GLY B 103   O  LEU B 241           
SHEET    4 AC2 5 SER B 116  ILE B 119 -1  O  LEU B 117   N  TRP B 104           
SHEET    5 AC2 5 ILE B 128  LYS B 129 -1  O  LYS B 129   N  LEU B 118           
SHEET    1 AC3 5 GLY B 311  SER B 316  0                                        
SHEET    2 AC3 5 GLY B 594  THR B 599 -1  O  THR B 599   N  GLY B 311           
SHEET    3 AC3 5 ALA B 609  GLN B 613 -1  O  LEU B 611   N  SER B 596           
SHEET    4 AC3 5 GLY B 648  ILE B 651 -1  O  ILE B 651   N  VAL B 610           
SHEET    5 AC3 5 VAL B 642  THR B 645 -1  N  PHE B 643   O  LEU B 650           
SHEET    1 AC4 7 VAL B 327  ARG B 328  0                                        
SHEET    2 AC4 7 CYS B 538  PHE B 543  1  O  ASN B 542   N  ARG B 328           
SHEET    3 AC4 7 LEU B 546  GLU B 554 -1  O  GLY B 550   N  VAL B 539           
SHEET    4 AC4 7 ILE B 584  THR B 588 -1  O  ASP B 586   N  THR B 553           
SHEET    5 AC4 7 THR B 573  ARG B 577 -1  N  ASP B 574   O  ILE B 587           
SHEET    6 AC4 7 PHE B 565  ARG B 567 -1  N  GLY B 566   O  ALA B 575           
SHEET    7 AC4 7 VAL C  42  PHE C  43  1  O  PHE C  43   N  PHE B 565           
SHEET    1 AC5 5 ARG B 355  ILE B 358  0                                        
SHEET    2 AC5 5 VAL B 395  ARG B 403 -1  O  VAL B 395   N  ILE B 358           
SHEET    3 AC5 5 PRO B 507  SER B 514 -1  O  VAL B 510   N  PHE B 400           
SHEET    4 AC5 5 GLY B 431  ASN B 437 -1  N  ILE B 434   O  VAL B 511           
SHEET    5 AC5 5 THR B 376  TYR B 380 -1  N  TYR B 380   O  GLY B 431           
SHEET    1 AC6 3 CYS B 361  VAL B 362  0                                        
SHEET    2 AC6 3 VAL B 524  CYS B 525  1  O  CYS B 525   N  CYS B 361           
SHEET    3 AC6 3 CYS B 391  PHE B 392 -1  N  PHE B 392   O  VAL B 524           
SHEET    1 AC7 2 TYR B 453  ARG B 454  0                                        
SHEET    2 AC7 2 LEU B 492  ARG B 493 -1  O  ARG B 493   N  TYR B 453           
SHEET    1 AC8 4 GLU B 654  TYR B 655  0                                        
SHEET    2 AC8 4 SER B 691  THR B 696  1  O  ALA B 694   N  GLU B 654           
SHEET    3 AC8 4 ILE B 670  GLN B 675 -1  N  SER B 673   O  ILE B 693           
SHEET    4 AC8 4 ILE B 664  GLY B 667 -1  N  GLY B 667   O  ILE B 670           
SHEET    1 AC9 2 GLU B 702  SER B 704  0                                        
SHEET    2 AC9 2 ILE C 788  LYS C 790  1  O  ILE C 788   N  ASN B 703           
SHEET    1 AD1 5 SER B 711  ALA B 713  0                                        
SHEET    2 AD1 5 ASN B1074  ALA B1078 -1  O  PHE B1075   N  ILE B 712           
SHEET    3 AD1 5 VAL B1094  ASN B1098 -1  O  SER B1097   N  THR B1076           
SHEET    4 AD1 5 HIS B1101  THR B1105 -1  O  PHE B1103   N  VAL B1096           
SHEET    5 AD1 5 GLN B1113  ILE B1114 -1  O  GLN B1113   N  VAL B1104           
SHEET    1 AD2 3 PHE B 718  PRO B 728  0                                        
SHEET    2 AD2 3 GLY B1059  PRO B1069 -1  O  PHE B1062   N  GLU B 725           
SHEET    3 AD2 3 TYR B1047  ALA B1056 -1  N  TYR B1047   O  TYR B1067           
SHEET    1 AD3 2 LYS B 733  VAL B 736  0                                        
SHEET    2 AD3 2 LEU B 858  LEU B 861 -1  O  THR B 859   N  SER B 735           
SHEET    1 AD4 3 ILE B1081  HIS B1083  0                                        
SHEET    2 AD4 3 LYS B1086  PRO B1090 -1  O  LYS B1086   N  HIS B1083           
SHEET    3 AD4 3 THR B1120  GLY B1124 -1  O  GLY B1124   N  ALA B1087           
SHEET    1 AD5 8 TYR C  28  ASN C  30  0                                        
SHEET    2 AD5 8 ASN C  61  HIS C  66 -1  O  VAL C  62   N  THR C  29           
SHEET    3 AD5 8 ALA C 264  TYR C 269 -1  O  TYR C 265   N  PHE C  65           
SHEET    4 AD5 8 GLY C  89  GLU C  96 -1  N  ILE C  95   O  ALA C 264           
SHEET    5 AD5 8 ASN C 188  ILE C 197 -1  O  PHE C 192   N  PHE C  92           
SHEET    6 AD5 8 TYR C 200  HIS C 207 -1  O  LYS C 202   N  LYS C 195           
SHEET    7 AD5 8 ALA C 222  LEU C 229 -1  O  LEU C 229   N  PHE C 201           
SHEET    8 AD5 8 VAL C  36  TYR C  37  1  N  VAL C  36   O  LEU C 223           
SHEET    1 AD6 3 VAL C  47  PHE C  55  0                                        
SHEET    2 AD6 3 GLN C 271  TYR C 279 -1  O  ARG C 273   N  ASP C  53           
SHEET    3 AD6 3 ILE C 285  ASP C 290 -1  O  ASP C 287   N  LYS C 278           
SHEET    1 AD7 6 LEU C  84  PRO C  85  0                                        
SHEET    2 AD7 6 ARG C 237  LEU C 242 -1  O  PHE C 238   N  LEU C  84           
SHEET    3 AD7 6 ILE C 101  GLY C 107 -1  N  ILE C 105   O  GLN C 239           
SHEET    4 AD7 6 LEU C 117  VAL C 120 -1  O  ILE C 119   N  TRP C 104           
SHEET    5 AD7 6 VAL C 127  LYS C 129 -1  O  VAL C 127   N  VAL C 120           
SHEET    6 AD7 6 GLU C 169  VAL C 171 -1  O  TYR C 170   N  ILE C 128           
SHEET    1 AD8 5 GLY C 311  ARG C 319  0                                        
SHEET    2 AD8 5 PHE C 592  THR C 599 -1  O  VAL C 597   N  TYR C 313           
SHEET    3 AD8 5 ALA C 609  GLN C 613 -1  O  ALA C 609   N  ILE C 598           
SHEET    4 AD8 5 GLY C 648  ILE C 651 -1  O  ILE C 651   N  VAL C 610           
SHEET    5 AD8 5 VAL C 642  GLN C 644 -1  N  PHE C 643   O  LEU C 650           
SHEET    1 AD9 5 LYS C 356  ILE C 358  0                                        
SHEET    2 AD9 5 VAL C 395  ILE C 402 -1  O  VAL C 395   N  ILE C 358           
SHEET    3 AD9 5 TYR C 508  PHE C 515 -1  O  VAL C 510   N  PHE C 400           
SHEET    4 AD9 5 GLY C 431  ASN C 437 -1  N  ILE C 434   O  VAL C 511           
SHEET    5 AD9 5 THR C 376  TYR C 380 -1  N  LYS C 378   O  VAL C 433           
SHEET    1 AE1 3 CYS C 361  VAL C 362  0                                        
SHEET    2 AE1 3 VAL C 524  CYS C 525  1  O  CYS C 525   N  CYS C 361           
SHEET    3 AE1 3 CYS C 391  PHE C 392 -1  N  PHE C 392   O  VAL C 524           
SHEET    1 AE2 2 LEU C 452  ARG C 454  0                                        
SHEET    2 AE2 2 LEU C 492  SER C 494 -1  O  ARG C 493   N  TYR C 453           
SHEET    1 AE3 2 TYR C 473  GLN C 474  0                                        
SHEET    2 AE3 2 CYS C 488  TYR C 489 -1  O  TYR C 489   N  TYR C 473           
SHEET    1 AE4 4 GLU C 654  TYR C 655  0                                        
SHEET    2 AE4 4 SER C 691  THR C 696  1  O  ALA C 694   N  GLU C 654           
SHEET    3 AE4 4 ILE C 670  GLN C 675 -1  N  CYS C 671   O  TYR C 695           
SHEET    4 AE4 4 ILE C 664  GLY C 667 -1  N  GLY C 667   O  ILE C 670           
SHEET    1 AE5 5 ILE C 712  ALA C 713  0                                        
SHEET    2 AE5 5 ASN C1074  ALA C1078 -1  O  PHE C1075   N  ILE C 712           
SHEET    3 AE5 5 VAL C1094  SER C1097 -1  O  PHE C1095   N  ALA C1078           
SHEET    4 AE5 5 TRP C1102  THR C1105 -1  O  PHE C1103   N  VAL C1096           
SHEET    5 AE5 5 GLN C1113  ILE C1114 -1  O  GLN C1113   N  VAL C1104           
SHEET    1 AE6 3 PHE C 718  PRO C 728  0                                        
SHEET    2 AE6 3 GLY C1059  PRO C1069 -1  O  PHE C1062   N  GLU C 725           
SHEET    3 AE6 3 TYR C1047  ALA C1056 -1  N  TYR C1047   O  TYR C1067           
SHEET    1 AE7 2 LYS C 733  VAL C 736  0                                        
SHEET    2 AE7 2 LEU C 858  LEU C 861 -1  O  THR C 859   N  SER C 735           
SHEET    1 AE8 4 THR C1120  ASN C1125  0                                        
SHEET    2 AE8 4 LYS C1086  PRO C1090 -1  N  PHE C1089   O  PHE C1121           
SHEET    3 AE8 4 ILE C1081  HIS C1083 -1  N  ILE C1081   O  HIS C1088           
SHEET    4 AE8 4 VAL C1133  ASN C1134  1  O  VAL C1133   N  CYS C1082           
SSBOND   1 CYS A  131    CYS A  166                          1555   1555  2.03  
SSBOND   2 CYS A  291    CYS A  301                          1555   1555  2.03  
SSBOND   3 CYS A  336    CYS A  361                          1555   1555  2.03  
SSBOND   4 CYS A  379    CYS A  432                          1555   1555  2.03  
SSBOND   5 CYS A  391    CYS A  525                          1555   1555  2.03  
SSBOND   6 CYS A  480    CYS A  488                          1555   1555  2.03  
SSBOND   7 CYS A  538    CYS A  590                          1555   1555  2.03  
SSBOND   8 CYS A  617    CYS A  649                          1555   1555  2.03  
SSBOND   9 CYS A  662    CYS A  671                          1555   1555  2.03  
SSBOND  10 CYS A  738    CYS A  760                          1555   1555  2.03  
SSBOND  11 CYS A  743    CYS A  749                          1555   1555  2.04  
SSBOND  12 CYS A  840    CYS A  851                          1555   1555  2.03  
SSBOND  13 CYS A 1032    CYS A 1043                          1555   1555  2.03  
SSBOND  14 CYS A 1082    CYS A 1126                          1555   1555  2.03  
SSBOND  15 CYS B  131    CYS B  166                          1555   1555  2.03  
SSBOND  16 CYS B  291    CYS B  301                          1555   1555  2.03  
SSBOND  17 CYS B  336    CYS B  361                          1555   1555  2.03  
SSBOND  18 CYS B  379    CYS B  432                          1555   1555  2.03  
SSBOND  19 CYS B  391    CYS B  525                          1555   1555  2.03  
SSBOND  20 CYS B  480    CYS B  488                          1555   1555  2.03  
SSBOND  21 CYS B  538    CYS B  590                          1555   1555  2.02  
SSBOND  22 CYS B  617    CYS B  649                          1555   1555  2.03  
SSBOND  23 CYS B  662    CYS B  671                          1555   1555  2.03  
SSBOND  24 CYS B  738    CYS B  760                          1555   1555  2.03  
SSBOND  25 CYS B  743    CYS B  749                          1555   1555  2.04  
SSBOND  26 CYS B  840    CYS B  851                          1555   1555  2.03  
SSBOND  27 CYS B 1032    CYS B 1043                          1555   1555  2.02  
SSBOND  28 CYS B 1082    CYS B 1126                          1555   1555  2.04  
SSBOND  29 CYS C  131    CYS C  166                          1555   1555  2.03  
SSBOND  30 CYS C  291    CYS C  301                          1555   1555  2.03  
SSBOND  31 CYS C  336    CYS C  361                          1555   1555  2.03  
SSBOND  32 CYS C  379    CYS C  432                          1555   1555  2.03  
SSBOND  33 CYS C  391    CYS C  525                          1555   1555  2.03  
SSBOND  34 CYS C  480    CYS C  488                          1555   1555  2.03  
SSBOND  35 CYS C  538    CYS C  590                          1555   1555  2.03  
SSBOND  36 CYS C  617    CYS C  649                          1555   1555  2.03  
SSBOND  37 CYS C  662    CYS C  671                          1555   1555  2.03  
SSBOND  38 CYS C  738    CYS C  760                          1555   1555  2.03  
SSBOND  39 CYS C  743    CYS C  749                          1555   1555  2.03  
SSBOND  40 CYS C  840    CYS C  851                          1555   1555  2.03  
SSBOND  41 CYS C 1032    CYS C 1043                          1555   1555  2.02  
SSBOND  42 CYS C 1082    CYS C 1126                          1555   1555  2.03  
LINK         ND2 ASN A  61                 C1  NAG A1207     1555   1555  1.44  
LINK         ND2 ASN A 122                 C1  NAG A1202     1555   1555  1.44  
LINK         ND2 ASN A 165                 C1  NAG A1208     1555   1555  1.44  
LINK         ND2 ASN A 234                 C1  NAG G   1     1555   1555  1.44  
LINK         ND2 ASN A 282                 C1  NAG H   1     1555   1555  1.44  
LINK         ND2 ASN A 331                 C1  NAG A1203     1555   1555  1.45  
LINK         ND2 ASN A 343                 C1  NAG A1201     1555   1555  1.44  
LINK         ND2 ASN A 616                 C1  NAG A1204     1555   1555  1.44  
LINK         ND2 ASN A 657                 C1  NAG A1209     1555   1555  1.44  
LINK         ND2 ASN A 709                 C1  NAG A1205     1555   1555  1.44  
LINK         ND2 ASN A 717                 C1  NAG M   1     1555   1555  1.44  
LINK         ND2 ASN A 801                 C1  NAG O   1     1555   1555  1.44  
LINK         ND2 ASN A1074                 C1  NAG P   1     1555   1555  1.44  
LINK         ND2 ASN A1098                 C1  NAG D   1     1555   1555  1.44  
LINK         ND2 ASN A1134                 C1  NAG A1206     1555   1555  1.44  
LINK         ND2 ASN B  61                 C1  NAG S   1     1555   1555  1.44  
LINK         ND2 ASN B 234                 C1  NAG U   1     1555   1555  1.44  
LINK         ND2 ASN B 282                 C1  NAG V   1     1555   1555  1.44  
LINK         ND2 ASN B 331                 C1  NAG B1203     1555   1555  1.45  
LINK         ND2 ASN B 616                 C1  NAG B1201     1555   1555  1.44  
LINK         ND2 ASN B 657                 C1  NAG B1202     1555   1555  1.44  
LINK         ND2 ASN B 709                 C1  NAG B1204     1555   1555  1.44  
LINK         ND2 ASN B 717                 C1  NAG Z   1     1555   1555  1.44  
LINK         ND2 ASN B 801                 C1  NAG a   1     1555   1555  1.44  
LINK         ND2 ASN B1074                 C1  NAG b   1     1555   1555  1.44  
LINK         ND2 ASN B1098                 C1  NAG B1205     1555   1555  1.44  
LINK         ND2 ASN B1134                 C1  NAG B1206     1555   1555  1.44  
LINK         ND2 ASN C  61                 C1  NAG C1207     1555   1555  1.44  
LINK         ND2 ASN C 165                 C1  NAG C1208     1555   1555  1.44  
LINK         ND2 ASN C 234                 C1  NAG h   1     1555   1555  1.44  
LINK         ND2 ASN C 282                 C1  NAG C1202     1555   1555  1.47  
LINK         ND2 ASN C 331                 C1  NAG C1201     1555   1555  1.44  
LINK         ND2 ASN C 603                 C1  NAG C1209     1555   1555  1.44  
LINK         ND2 ASN C 616                 C1  NAG C1203     1555   1555  1.44  
LINK         ND2 ASN C 657                 C1  NAG C1210     1555   1555  1.44  
LINK         ND2 ASN C 709                 C1  NAG C1204     1555   1555  1.44  
LINK         ND2 ASN C 717                 C1  NAG o   1     1555   1555  1.44  
LINK         ND2 ASN C 801                 C1  NAG E   1     1555   1555  1.44  
LINK         ND2 ASN C1074                 C1  NAG q   1     1555   1555  1.44  
LINK         ND2 ASN C1098                 C1  NAG C1206     1555   1555  1.44  
LINK         ND2 ASN C1134                 C1  NAG C1205     1555   1555  1.44  
LINK         O4  NAG D   1                 C1  NAG D   2     1555   1555  1.44  
LINK         O4  NAG E   1                 C1  NAG E   2     1555   1555  1.45  
LINK         O4  NAG G   1                 C1  NAG G   2     1555   1555  1.44  
LINK         O4  NAG H   1                 C1  NAG H   2     1555   1555  1.44  
LINK         O4  NAG M   1                 C1  NAG M   2     1555   1555  1.45  
LINK         O4  NAG M   2                 C1  BMA M   3     1555   1555  1.45  
LINK         O3  BMA M   3                 C1  MAN M   4     1555   1555  1.45  
LINK         O4  NAG O   1                 C1  NAG O   2     1555   1555  1.46  
LINK         O4  NAG O   2                 C1  BMA O   3     1555   1555  1.45  
LINK         O3  BMA O   3                 C1  MAN O   4     1555   1555  1.44  
LINK         O6  BMA O   3                 C1  MAN O   5     1555   1555  1.44  
LINK         O4  NAG P   1                 C1  NAG P   2     1555   1555  1.45  
LINK         O4  NAG P   2                 C1  BMA P   3     1555   1555  1.45  
LINK         O4  NAG S   1                 C1  NAG S   2     1555   1555  1.45  
LINK         O4  NAG S   2                 C1  BMA S   3     1555   1555  1.45  
LINK         O6  BMA S   3                 C1  MAN S   4     1555   1555  1.44  
LINK         O4  NAG U   1                 C1  NAG U   2     1555   1555  1.45  
LINK         O4  NAG U   2                 C1  BMA U   3     1555   1555  1.45  
LINK         O3  BMA U   3                 C1  MAN U   4     1555   1555  1.44  
LINK         O6  BMA U   3                 C1  MAN U   5     1555   1555  1.44  
LINK         O4  NAG V   1                 C1  NAG V   2     1555   1555  1.44  
LINK         O4  NAG V   2                 C1  BMA V   3     1555   1555  1.45  
LINK         O4  NAG Z   1                 C1  NAG Z   2     1555   1555  1.45  
LINK         O4  NAG Z   2                 C1  BMA Z   3     1555   1555  1.44  
LINK         O3  BMA Z   3                 C1  MAN Z   4     1555   1555  1.44  
LINK         O6  BMA Z   3                 C1  MAN Z   5     1555   1555  1.44  
LINK         O4  NAG a   1                 C1  NAG a   2     1555   1555  1.46  
LINK         O4  NAG a   2                 C1  BMA a   3     1555   1555  1.46  
LINK         O3  BMA a   3                 C1  MAN a   4     1555   1555  1.44  
LINK         O4  NAG b   1                 C1  NAG b   2     1555   1555  1.45  
LINK         O4  NAG b   2                 C1  BMA b   3     1555   1555  1.45  
LINK         O4  NAG h   1                 C1  NAG h   2     1555   1555  1.44  
LINK         O4  NAG o   1                 C1  NAG o   2     1555   1555  1.47  
LINK         O4  NAG o   2                 C1  BMA o   3     1555   1555  1.44  
LINK         O3  BMA o   3                 C1  MAN o   4     1555   1555  1.44  
LINK         O6  BMA o   3                 C1  MAN o   5     1555   1555  1.44  
LINK         O4  NAG q   1                 C1  NAG q   2     1555   1555  1.46  
CRYST1    1.000    1.000    1.000  90.00  90.00  90.00 P 1                      
ORIGX1      1.000000  0.000000  0.000000        0.00000                         
ORIGX2      0.000000  1.000000  0.000000        0.00000                         
ORIGX3      0.000000  0.000000  1.000000        0.00000                         
SCALE1      1.000000  0.000000  0.000000        0.00000                         
SCALE2      0.000000  1.000000  0.000000        0.00000                         
SCALE3      0.000000  0.000000  1.000000        0.00000                         
ATOM      1  N   ALA A  27     186.509 214.154 143.232  1.00 84.42           N    
ATOM      2  CA  ALA A  27     185.529 214.494 144.256  1.00 84.42           C    
ATOM      3  C   ALA A  27     184.669 213.285 144.601  1.00 84.42           C    
ATOM      4  O   ALA A  27     184.173 212.594 143.713  1.00 84.42           O    
ATOM      5  CB  ALA A  27     184.660 215.650 143.795  1.00 84.42           C    
ATOM      6  N   TYR A  28     184.500 213.029 145.896  1.00 80.96           N    
ATOM      7  CA  TYR A  28     183.720 211.897 146.370  1.00 80.96           C    
ATOM      8  C   TYR A  28     182.877 212.331 147.558  1.00 80.96           C    
ATOM      9  O   TYR A  28     183.223 213.281 148.265  1.00 80.96           O    
ATOM     10  CB  TYR A  28     184.614 210.720 146.782  1.00 80.96           C    
ATOM     11  CG  TYR A  28     185.480 210.179 145.671  1.00 80.96           C    
ATOM     12  CD1 TYR A  28     185.013 209.181 144.825  1.00 80.96           C    
ATOM     13  CD2 TYR A  28     186.768 210.661 145.472  1.00 80.96           C    
ATOM     14  CE1 TYR A  28     185.804 208.681 143.807  1.00 80.96           C    
ATOM     15  CE2 TYR A  28     187.566 210.169 144.457  1.00 80.96           C    
ATOM     16  CZ  TYR A  28     187.078 209.179 143.628  1.00 80.96           C    
ATOM     17  OH  TYR A  28     187.869 208.685 142.617  1.00 80.96           O    
ATOM     18  N   THR A  29     181.769 211.626 147.773  1.00 75.56           N    
ATOM     19  CA  THR A  29     180.957 211.837 148.964  1.00 75.56           C    
ATOM     20  C   THR A  29     180.284 210.520 149.334  1.00 75.56           C    
ATOM     21  O   THR A  29     180.444 209.503 148.653  1.00 75.56           O    
ATOM     22  CB  THR A  29     179.942 212.967 148.759  1.00 75.56           C    
ATOM     23  OG1 THR A  29     179.204 213.176 149.970  1.00 75.56           O    
ATOM     24  CG2 THR A  29     178.988 212.640 147.636  1.00 75.56           C    
ATOM     25  N   ASN A  30     179.531 210.544 150.429  1.00 69.16           N    
ATOM     26  CA  ASN A  30     178.981 209.336 151.028  1.00 69.16           C    
ATOM     27  C   ASN A  30     177.548 209.118 150.561  1.00 69.16           C    
ATOM     28  O   ASN A  30     176.747 210.057 150.537  1.00 69.16           O    
ATOM     29  CB  ASN A  30     179.026 209.421 152.553  1.00 69.16           C    
ATOM     30  CG  ASN A  30     179.284 208.081 153.199  1.00 69.16           C    
ATOM     31  OD1 ASN A  30     179.214 207.043 152.543  1.00 69.16           O    
ATOM     32  ND2 ASN A  30     179.578 208.092 154.492  1.00 69.16           N    
ATOM     33  N   SER A  31     177.232 207.874 150.194  1.00 64.64           N    
ATOM     34  CA  SER A  31     175.895 207.553 149.709  1.00 64.64           C    
ATOM     35  C   SER A  31     174.872 207.463 150.832  1.00 64.64           C    
ATOM     36  O   SER A  31     173.687 207.727 150.592  1.00 64.64           O    
ATOM     37  CB  SER A  31     175.920 206.239 148.931  1.00 64.64           C    
ATOM     38  OG  SER A  31     176.453 205.193 149.722  1.00 64.64           O    
ATOM     39  N   PHE A  32     175.315 207.103 152.040  1.00 65.88           N    
ATOM     40  CA  PHE A  32     174.485 206.845 153.236  1.00 65.88           C    
ATOM     41  C   PHE A  32     173.496 205.733 152.886  1.00 65.88           C    
ATOM     42  O   PHE A  32     173.918 204.696 152.350  1.00 65.88           O    
ATOM     43  CB  PHE A  32     173.870 208.141 153.754  1.00 65.88           C    
ATOM     44  CG  PHE A  32     174.883 209.180 154.128  1.00 65.88           C    
ATOM     45  CD1 PHE A  32     175.681 209.013 155.248  1.00 65.88           C    
ATOM     46  CD2 PHE A  32     175.040 210.323 153.361  1.00 65.88           C    
ATOM     47  CE1 PHE A  32     176.620 209.966 155.598  1.00 65.88           C    
ATOM     48  CE2 PHE A  32     175.976 211.283 153.706  1.00 65.88           C    
ATOM     49  CZ  PHE A  32     176.765 211.104 154.827  1.00 65.88           C    
ATOM     50  N   THR A  33     172.204 205.891 153.157  1.00 62.97           N    
ATOM     51  CA  THR A  33     171.207 204.859 152.895  1.00 62.97           C    
ATOM     52  C   THR A  33     170.303 205.236 151.725  1.00 62.97           C    
ATOM     53  O   THR A  33     169.097 204.991 151.745  1.00 62.97           O    
ATOM     54  CB  THR A  33     170.373 204.584 154.142  1.00 62.97           C    
ATOM     55  OG1 THR A  33     169.770 205.802 154.593  1.00 62.97           O    
ATOM     56  CG2 THR A  33     171.244 204.018 155.246  1.00 62.97           C    
ATOM     57  N   ARG A  34     170.883 205.841 150.694  1.00 66.92           N    
ATOM     58  CA  ARG A  34     170.154 206.239 149.500  1.00 66.92           C    
ATOM     59  C   ARG A  34     170.327 205.190 148.411  1.00 66.92           C    
ATOM     60  O   ARG A  34     171.424 204.657 148.220  1.00 66.92           O    
ATOM     61  CB  ARG A  34     170.643 207.596 148.991  1.00 66.92           C    
ATOM     62  CG  ARG A  34     170.374 208.755 149.929  1.00 66.92           C    
ATOM     63  CD  ARG A  34     168.891 209.063 149.996  1.00 66.92           C    
ATOM     64  NE  ARG A  34     168.609 210.207 150.852  1.00 66.92           N    
ATOM     65  CZ  ARG A  34     167.390 210.600 151.195  1.00 66.92           C    
ATOM     66  NH1 ARG A  34     166.313 209.961 150.769  1.00 66.92           N  1+
ATOM     67  NH2 ARG A  34     167.248 211.660 151.985  1.00 66.92           N    
ATOM     68  N   GLY A  35     169.239 204.887 147.707  1.00 58.86           N    
ATOM     69  CA  GLY A  35     169.322 204.004 146.560  1.00 58.86           C    
ATOM     70  C   GLY A  35     168.483 202.747 146.652  1.00 58.86           C    
ATOM     71  O   GLY A  35     168.751 201.768 145.951  1.00 58.86           O    
ATOM     72  N   VAL A  36     167.469 202.755 147.507  1.00 57.62           N    
ATOM     73  CA  VAL A  36     166.598 201.601 147.693  1.00 57.62           C    
ATOM     74  C   VAL A  36     165.371 201.769 146.807  1.00 57.62           C    
ATOM     75  O   VAL A  36     164.733 202.827 146.811  1.00 57.62           O    
ATOM     76  CB  VAL A  36     166.202 201.448 149.171  1.00 57.62           C    
ATOM     77  CG1 VAL A  36     165.268 200.266 149.364  1.00 57.62           C    
ATOM     78  CG2 VAL A  36     167.443 201.294 150.032  1.00 57.62           C    
ATOM     79  N   TYR A  37     165.042 200.731 146.040  1.00 55.87           N    
ATOM     80  CA  TYR A  37     163.894 200.752 145.146  1.00 55.87           C    
ATOM     81  C   TYR A  37     163.013 199.539 145.414  1.00 55.87           C    
ATOM     82  O   TYR A  37     163.409 198.594 146.099  1.00 55.87           O    
ATOM     83  CB  TYR A  37     164.323 200.788 143.670  1.00 55.87           C    
ATOM     84  CG  TYR A  37     165.232 199.662 143.226  1.00 55.87           C    
ATOM     85  CD1 TYR A  37     166.611 199.777 143.329  1.00 55.87           C    
ATOM     86  CD2 TYR A  37     164.712 198.500 142.671  1.00 55.87           C    
ATOM     87  CE1 TYR A  37     167.445 198.756 142.914  1.00 55.87           C    
ATOM     88  CE2 TYR A  37     165.537 197.474 142.256  1.00 55.87           C    
ATOM     89  CZ  TYR A  37     166.901 197.609 142.379  1.00 55.87           C    
ATOM     90  OH  TYR A  37     167.726 196.591 141.964  1.00 55.87           O    
ATOM     91  N   TYR A  38     161.805 199.579 144.868  1.00 52.58           N    
ATOM     92  CA  TYR A  38     160.905 198.434 144.953  1.00 52.58           C    
ATOM     93  C   TYR A  38     161.396 197.343 144.012  1.00 52.58           C    
ATOM     94  O   TYR A  38     161.519 197.589 142.806  1.00 52.58           O    
ATOM     95  CB  TYR A  38     159.479 198.841 144.600  1.00 52.58           C    
ATOM     96  CG  TYR A  38     158.802 199.689 145.650  1.00 52.58           C    
ATOM     97  CD1 TYR A  38     158.940 201.069 145.649  1.00 52.58           C    
ATOM     98  CD2 TYR A  38     158.030 199.109 146.646  1.00 52.58           C    
ATOM     99  CE1 TYR A  38     158.324 201.849 146.604  1.00 52.58           C    
ATOM    100  CE2 TYR A  38     157.411 199.882 147.610  1.00 52.58           C    
ATOM    101  CZ  TYR A  38     157.564 201.251 147.583  1.00 52.58           C    
ATOM    102  OH  TYR A  38     156.951 202.028 148.537  1.00 52.58           O    
ATOM    103  N   PRO A  39     161.686 196.139 144.503  1.00 55.18           N    
ATOM    104  CA  PRO A  39     162.295 195.117 143.641  1.00 55.18           C    
ATOM    105  C   PRO A  39     161.315 194.463 142.679  1.00 55.18           C    
ATOM    106  O   PRO A  39     161.729 193.920 141.650  1.00 55.18           O    
ATOM    107  CB  PRO A  39     162.848 194.102 144.648  1.00 55.18           C    
ATOM    108  CG  PRO A  39     161.971 194.249 145.838  1.00 55.18           C    
ATOM    109  CD  PRO A  39     161.568 195.692 145.901  1.00 55.18           C    
ATOM    110  N   ASP A  40     160.022 194.502 142.995  1.00 59.58           N    
ATOM    111  CA  ASP A  40     159.015 193.910 142.127  1.00 59.58           C    
ATOM    112  C   ASP A  40     157.686 194.622 142.334  1.00 59.58           C    
ATOM    113  O   ASP A  40     157.489 195.343 143.315  1.00 59.58           O    
ATOM    114  CB  ASP A  40     158.865 192.403 142.374  1.00 59.58           C    
ATOM    115  CG  ASP A  40     158.786 192.055 143.845  1.00 59.58           C    
ATOM    116  OD1 ASP A  40     158.925 192.966 144.687  1.00 59.58           O    
ATOM    117  OD2 ASP A  40     158.590 190.863 144.162  1.00 59.58           O  1-
ATOM    118  N   LYS A  41     156.773 194.403 141.390  1.00 67.54           N    
ATOM    119  CA  LYS A  41     155.472 195.072 141.386  1.00 67.54           C    
ATOM    120  C   LYS A  41     154.424 194.222 142.106  1.00 67.54           C    
ATOM    121  O   LYS A  41     153.378 193.870 141.565  1.00 67.54           O    
ATOM    122  CB  LYS A  41     155.050 195.375 139.953  1.00 67.54           C    
ATOM    123  CG  LYS A  41     156.175 195.916 139.089  1.00 67.54           C    
ATOM    124  CD  LYS A  41     155.780 195.967 137.626  1.00 67.54           C    
ATOM    125  CE  LYS A  41     156.957 196.374 136.758  1.00 67.54           C    
ATOM    126  NZ  LYS A  41     156.601 196.395 135.314  1.00 67.54           N  1+
ATOM    127  N   VAL A  42     154.729 193.896 143.359  1.00 59.04           N    
ATOM    128  CA  VAL A  42     153.886 193.049 144.193  1.00 59.04           C    
ATOM    129  C   VAL A  42     153.628 193.781 145.502  1.00 59.04           C    
ATOM    130  O   VAL A  42     154.571 194.236 146.159  1.00 59.04           O    
ATOM    131  CB  VAL A  42     154.543 191.676 144.443  1.00 59.04           C    
ATOM    132  CG1 VAL A  42     153.940 190.983 145.649  1.00 59.04           C    
ATOM    133  CG2 VAL A  42     154.411 190.800 143.211  1.00 59.04           C    
ATOM    134  N   PHE A  43     152.356 193.911 145.869  1.00 56.66           N    
ATOM    135  CA  PHE A  43     151.990 194.573 147.112  1.00 56.66           C    
ATOM    136  C   PHE A  43     152.275 193.663 148.300  1.00 56.66           C    
ATOM    137  O   PHE A  43     151.804 192.523 148.348  1.00 56.66           O    
ATOM    138  CB  PHE A  43     150.514 194.963 147.089  1.00 56.66           C    
ATOM    139  CG  PHE A  43     150.069 195.729 148.298  1.00 56.66           C    
ATOM    140  CD1 PHE A  43     150.405 197.062 148.450  1.00 56.66           C    
ATOM    141  CD2 PHE A  43     149.305 195.118 149.279  1.00 56.66           C    
ATOM    142  CE1 PHE A  43     149.993 197.772 149.561  1.00 56.66           C    
ATOM    143  CE2 PHE A  43     148.891 195.821 150.392  1.00 56.66           C    
ATOM    144  CZ  PHE A  43     149.234 197.149 150.533  1.00 56.66           C    
ATOM    145  N   ARG A  44     153.053 194.168 149.254  1.00 47.21           N    
ATOM    146  CA  ARG A  44     153.313 193.490 150.515  1.00 47.21           C    
ATOM    147  C   ARG A  44     153.163 194.496 151.644  1.00 47.21           C    
ATOM    148  O   ARG A  44     153.613 195.637 151.525  1.00 47.21           O    
ATOM    149  CB  ARG A  44     154.712 192.872 150.550  1.00 47.21           C    
ATOM    150  CG  ARG A  44     154.906 191.706 149.607  1.00 47.21           C    
ATOM    151  CD  ARG A  44     156.261 191.064 149.808  1.00 47.21           C    
ATOM    152  NE  ARG A  44     156.535 190.055 148.795  1.00 47.21           N    
ATOM    153  CZ  ARG A  44     157.103 190.308 147.626  1.00 47.21           C    
ATOM    154  NH1 ARG A  44     157.476 191.531 147.290  1.00 47.21           N  1+
ATOM    155  NH2 ARG A  44     157.303 189.309 146.772  1.00 47.21           N    
ATOM    156  N   SER A  45     152.532 194.075 152.736  1.00 48.78           N    
ATOM    157  CA  SER A  45     152.251 194.978 153.843  1.00 48.78           C    
ATOM    158  C   SER A  45     152.608 194.314 155.162  1.00 48.78           C    
ATOM    159  O   SER A  45     152.245 193.155 155.386  1.00 48.78           O    
ATOM    160  CB  SER A  45     150.778 195.396 153.848  1.00 48.78           C    
ATOM    161  OG  SER A  45     149.931 194.262 153.845  1.00 48.78           O    
ATOM    162  N   SER A  46     153.307 195.067 156.021  1.00 47.37           N    
ATOM    163  CA  SER A  46     153.709 194.661 157.374  1.00 47.37           C    
ATOM    164  C   SER A  46     154.535 193.373 157.357  1.00 47.37           C    
ATOM    165  O   SER A  46     154.163 192.359 157.949  1.00 47.37           O    
ATOM    166  CB  SER A  46     152.494 194.519 158.298  1.00 47.37           C    
ATOM    167  OG  SER A  46     151.629 195.631 158.183  1.00 47.37           O    
ATOM    168  N   VAL A  47     155.671 193.428 156.665  1.00 41.56           N    
ATOM    169  CA  VAL A  47     156.490 192.236 156.482  1.00 41.56           C    
ATOM    170  C   VAL A  47     157.943 192.655 156.293  1.00 41.56           C    
ATOM    171  O   VAL A  47     158.241 193.754 155.819  1.00 41.56           O    
ATOM    172  CB  VAL A  47     155.952 191.376 155.303  1.00 41.56           C    
ATOM    173  CG1 VAL A  47     156.269 191.998 153.948  1.00 41.56           C    
ATOM    174  CG2 VAL A  47     156.440 189.932 155.386  1.00 41.56           C    
ATOM    175  N   LEU A  48     158.856 191.789 156.726  1.00 35.63           N    
ATOM    176  CA  LEU A  48     160.282 191.952 156.474  1.00 35.63           C    
ATOM    177  C   LEU A  48     160.665 190.968 155.378  1.00 35.63           C    
ATOM    178  O   LEU A  48     160.667 189.754 155.599  1.00 35.63           O    
ATOM    179  CB  LEU A  48     161.097 191.716 157.742  1.00 35.63           C    
ATOM    180  CG  LEU A  48     160.693 192.509 158.985  1.00 35.63           C    
ATOM    181  CD1 LEU A  48     161.677 192.269 160.110  1.00 35.63           C    
ATOM    182  CD2 LEU A  48     160.608 193.986 158.674  1.00 35.63           C    
ATOM    183  N   HIS A  49     160.987 191.490 154.201  1.00 41.34           N    
ATOM    184  CA  HIS A  49     161.235 190.671 153.023  1.00 41.34           C    
ATOM    185  C   HIS A  49     162.707 190.740 152.646  1.00 41.34           C    
ATOM    186  O   HIS A  49     163.262 191.831 152.494  1.00 41.34           O    
ATOM    187  CB  HIS A  49     160.368 191.129 151.851  1.00 41.34           C    
ATOM    188  CG  HIS A  49     160.320 190.152 150.721  1.00 41.34           C    
ATOM    189  ND1 HIS A  49     159.782 188.890 150.852  1.00 41.34           N    
ATOM    190  CD2 HIS A  49     160.747 190.247 149.440  1.00 41.34           C    
ATOM    191  CE1 HIS A  49     159.877 188.252 149.700  1.00 41.34           C    
ATOM    192  NE2 HIS A  49     160.459 189.053 148.827  1.00 41.34           N    
ATOM    193  N   SER A  50     163.333 189.579 152.493  1.00 38.19           N    
ATOM    194  CA  SER A  50     164.737 189.488 152.119  1.00 38.19           C    
ATOM    195  C   SER A  50     164.832 189.219 150.623  1.00 38.19           C    
ATOM    196  O   SER A  50     164.309 188.211 150.138  1.00 38.19           O    
ATOM    197  CB  SER A  50     165.441 188.388 152.910  1.00 38.19           C    
ATOM    198  OG  SER A  50     166.790 188.250 152.504  1.00 38.19           O    
ATOM    199  N   THR A  51     165.501 190.114 149.899  1.00 43.66           N    
ATOM    200  CA  THR A  51     165.615 190.007 148.453  1.00 43.66           C    
ATOM    201  C   THR A  51     167.069 190.151 148.026  1.00 43.66           C    
ATOM    202  O   THR A  51     167.862 190.837 148.672  1.00 43.66           O    
ATOM    203  CB  THR A  51     164.734 191.051 147.738  1.00 43.66           C    
ATOM    204  OG1 THR A  51     164.872 190.910 146.319  1.00 43.66           O    
ATOM    205  CG2 THR A  51     165.093 192.470 148.157  1.00 43.66           C    
ATOM    206  N   GLN A  52     167.421 189.473 146.939  1.00 47.95           N    
ATOM    207  CA  GLN A  52     168.778 189.480 146.404  1.00 47.95           C    
ATOM    208  C   GLN A  52     168.734 190.114 145.021  1.00 47.95           C    
ATOM    209  O   GLN A  52     168.198 189.518 144.081  1.00 47.95           O    
ATOM    210  CB  GLN A  52     169.344 188.063 146.346  1.00 47.95           C    
ATOM    211  CG  GLN A  52     170.861 187.990 146.359  1.00 47.95           C    
ATOM    212  CD  GLN A  52     171.459 187.987 144.968  1.00 47.95           C    
ATOM    213  OE1 GLN A  52     170.741 187.929 143.972  1.00 47.95           O    
ATOM    214  NE2 GLN A  52     172.782 188.044 144.894  1.00 47.95           N    
ATOM    215  N   ASP A  53     169.307 191.308 144.889  1.00 54.32           N    
ATOM    216  CA  ASP A  53     169.184 192.057 143.644  1.00 54.32           C    
ATOM    217  C   ASP A  53     170.325 193.062 143.557  1.00 54.32           C    
ATOM    218  O   ASP A  53     171.149 193.179 144.466  1.00 54.32           O    
ATOM    219  CB  ASP A  53     167.820 192.749 143.556  1.00 54.32           C    
ATOM    220  CG  ASP A  53     167.296 192.828 142.139  1.00 54.32           C    
ATOM    221  OD1 ASP A  53     168.114 192.782 141.198  1.00 54.32           O    
ATOM    222  OD2 ASP A  53     166.065 192.937 141.967  1.00 54.32           O  1-
ATOM    223  N   LEU A  54     170.368 193.789 142.444  1.00 55.26           N    
ATOM    224  CA  LEU A  54     171.369 194.831 142.246  1.00 55.26           C    
ATOM    225  C   LEU A  54     170.954 196.061 143.042  1.00 55.26           C    
ATOM    226  O   LEU A  54     169.975 196.730 142.699  1.00 55.26           O    
ATOM    227  CB  LEU A  54     171.513 195.163 140.764  1.00 55.26           C    
ATOM    228  CG  LEU A  54     172.115 194.088 139.858  1.00 55.26           C    
ATOM    229  CD1 LEU A  54     172.344 194.643 138.464  1.00 55.26           C    
ATOM    230  CD2 LEU A  54     173.411 193.555 140.436  1.00 55.26           C    
ATOM    231  N   PHE A  55     171.697 196.359 144.103  1.00 52.62           N    
ATOM    232  CA  PHE A  55     171.426 197.507 144.952  1.00 52.62           C    
ATOM    233  C   PHE A  55     172.703 198.311 145.139  1.00 52.62           C    
ATOM    234  O   PHE A  55     173.814 197.794 144.999  1.00 52.62           O    
ATOM    235  CB  PHE A  55     170.890 197.090 146.327  1.00 52.62           C    
ATOM    236  CG  PHE A  55     169.480 196.577 146.309  1.00 52.62           C    
ATOM    237  CD1 PHE A  55     168.417 197.438 146.100  1.00 52.62           C    
ATOM    238  CD2 PHE A  55     169.217 195.235 146.531  1.00 52.62           C    
ATOM    239  CE1 PHE A  55     167.118 196.966 146.094  1.00 52.62           C    
ATOM    240  CE2 PHE A  55     167.922 194.759 146.529  1.00 52.62           C    
ATOM    241  CZ  PHE A  55     166.873 195.625 146.308  1.00 52.62           C    
ATOM    242  N   LEU A  56     172.533 199.586 145.459  1.00 53.21           N    
ATOM    243  CA  LEU A  56     173.662 200.411 145.861  1.00 53.21           C    
ATOM    244  C   LEU A  56     174.035 200.071 147.298  1.00 53.21           C    
ATOM    245  O   LEU A  56     173.165 200.120 148.175  1.00 53.21           O    
ATOM    246  CB  LEU A  56     173.323 201.890 145.741  1.00 53.21           C    
ATOM    247  CG  LEU A  56     174.467 202.858 146.043  1.00 53.21           C    
ATOM    248  CD1 LEU A  56     175.576 202.710 145.024  1.00 53.21           C    
ATOM    249  CD2 LEU A  56     173.967 204.284 146.079  1.00 53.21           C    
ATOM    250  N   PRO A  57     175.282 199.691 147.574  1.00 51.24           N    
ATOM    251  CA  PRO A  57     175.670 199.360 148.950  1.00 51.24           C    
ATOM    252  C   PRO A  57     175.644 200.574 149.864  1.00 51.24           C    
ATOM    253  O   PRO A  57     175.875 201.708 149.441  1.00 51.24           O    
ATOM    254  CB  PRO A  57     177.094 198.815 148.796  1.00 51.24           C    
ATOM    255  CG  PRO A  57     177.203 198.419 147.364  1.00 51.24           C    
ATOM    256  CD  PRO A  57     176.357 199.393 146.616  1.00 51.24           C    
ATOM    257  N   PHE A  58     175.346 200.316 151.133  1.00 52.64           N    
ATOM    258  CA  PHE A  58     175.208 201.386 152.110  1.00 52.64           C    
ATOM    259  C   PHE A  58     176.567 201.974 152.462  1.00 52.64           C    
ATOM    260  O   PHE A  58     177.565 201.251 152.550  1.00 52.64           O    
ATOM    261  CB  PHE A  58     174.526 200.864 153.375  1.00 52.64           C    
ATOM    262  CG  PHE A  58     173.024 200.807 153.289  1.00 52.64           C    
ATOM    263  CD1 PHE A  58     172.354 201.223 152.149  1.00 52.64           C    
ATOM    264  CD2 PHE A  58     172.283 200.336 154.360  1.00 52.64           C    
ATOM    265  CE1 PHE A  58     170.974 201.168 152.081  1.00 52.64           C    
ATOM    266  CE2 PHE A  58     170.905 200.279 154.298  1.00 52.64           C    
ATOM    267  CZ  PHE A  58     170.251 200.696 153.157  1.00 52.64           C    
ATOM    268  N   PHE A  59     176.585 203.300 152.660  1.00 56.79           N    
ATOM    269  CA  PHE A  59     177.754 204.069 153.112  1.00 56.79           C    
ATOM    270  C   PHE A  59     178.953 203.903 152.181  1.00 56.79           C    
ATOM    271  O   PHE A  59     180.094 203.778 152.628  1.00 56.79           O    
ATOM    272  CB  PHE A  59     178.133 203.714 154.552  1.00 56.79           C    
ATOM    273  CG  PHE A  59     177.030 203.941 155.542  1.00 56.79           C    
ATOM    274  CD1 PHE A  59     176.826 205.194 156.094  1.00 56.79           C    
ATOM    275  CD2 PHE A  59     176.200 202.900 155.923  1.00 56.79           C    
ATOM    276  CE1 PHE A  59     175.811 205.406 157.008  1.00 56.79           C    
ATOM    277  CE2 PHE A  59     175.184 203.105 156.835  1.00 56.79           C    
ATOM    278  CZ  PHE A  59     174.989 204.359 157.378  1.00 56.79           C    
ATOM    279  N   SER A  60     178.696 203.900 150.880  1.00 61.56           N    
ATOM    280  CA  SER A  60     179.743 203.753 149.882  1.00 61.56           C    
ATOM    281  C   SER A  60     180.062 205.098 149.239  1.00 61.56           C    
ATOM    282  O   SER A  60     179.310 206.069 149.352  1.00 61.56           O    
ATOM    283  CB  SER A  60     179.329 202.738 148.814  1.00 61.56           C    
ATOM    284  OG  SER A  60     178.171 203.171 148.124  1.00 61.56           O    
ATOM    285  N   ASN A  61     181.211 205.147 148.569  1.00 76.71           N    
ATOM    286  CA  ASN A  61     181.581 206.323 147.795  1.00 76.71           C    
ATOM    287  C   ASN A  61     180.675 206.491 146.585  1.00 76.71           C    
ATOM    288  O   ASN A  61     180.405 205.536 145.852  1.00 76.71           O    
ATOM    289  CB  ASN A  61     183.027 206.225 147.315  1.00 76.71           C    
ATOM    290  CG  ASN A  61     184.021 206.792 148.301  1.00 76.71           C    
ATOM    291  OD1 ASN A  61     183.746 207.782 148.980  1.00 76.71           O    
ATOM    292  ND2 ASN A  61     185.202 206.178 148.361  1.00 76.71           N    
ATOM    293  N   VAL A  62     180.205 207.717 146.377  1.00 75.46           N    
ATOM    294  CA  VAL A  62     179.605 208.126 145.115  1.00 75.46           C    
ATOM    295  C   VAL A  62     180.355 209.351 144.609  1.00 75.46           C    
ATOM    296  O   VAL A  62     180.759 210.223 145.390  1.00 75.46           O    
ATOM    297  CB  VAL A  62     178.080 208.380 145.218  1.00 75.46           C    
ATOM    298  CG1 VAL A  62     177.358 207.107 145.607  1.00 75.46           C    
ATOM    299  CG2 VAL A  62     177.749 209.456 146.231  1.00 75.46           C    
ATOM    300  N   THR A  63     180.603 209.375 143.304  1.00 82.14           N    
ATOM    301  CA  THR A  63     181.378 210.450 142.707  1.00 82.14           C    
ATOM    302  C   THR A  63     180.484 211.663 142.496  1.00 82.14           C    
ATOM    303  O   THR A  63     179.394 211.551 141.925  1.00 82.14           O    
ATOM    304  CB  THR A  63     181.994 209.999 141.384  1.00 82.14           C    
ATOM    305  OG1 THR A  63     182.728 208.786 141.590  1.00 82.14           O    
ATOM    306  CG2 THR A  63     182.954 211.051 140.874  1.00 82.14           C    
ATOM    307  N   TRP A  64     180.947 212.817 142.961  1.00 92.48           N    
ATOM    308  CA  TRP A  64     180.193 214.060 142.920  1.00 92.48           C    
ATOM    309  C   TRP A  64     180.753 214.973 141.840  1.00 92.48           C    
ATOM    310  O   TRP A  64     181.971 215.152 141.744  1.00 92.48           O    
ATOM    311  CB  TRP A  64     180.243 214.760 144.278  1.00 92.48           C    
ATOM    312  CG  TRP A  64     179.776 216.176 144.245  1.00 92.48           C    
ATOM    313  CD1 TRP A  64     178.566 216.633 143.819  1.00 92.48           C    
ATOM    314  CD2 TRP A  64     180.519 217.329 144.652  1.00 92.48           C    
ATOM    315  NE1 TRP A  64     178.506 217.999 143.938  1.00 92.48           N    
ATOM    316  CE2 TRP A  64     179.694 218.451 144.447  1.00 92.48           C    
ATOM    317  CE3 TRP A  64     181.803 217.520 145.170  1.00 92.48           C    
ATOM    318  CZ2 TRP A  64     180.110 219.748 144.741  1.00 92.48           C    
ATOM    319  CZ3 TRP A  64     182.215 218.808 145.462  1.00 92.48           C    
ATOM    320  CH2 TRP A  64     181.371 219.905 145.247  1.00 92.48           C    
ATOM    321  N   PHE A  65     179.864 215.546 141.031  1.00 93.78           N    
ATOM    322  CA  PHE A  65     180.227 216.558 140.053  1.00 93.78           C    
ATOM    323  C   PHE A  65     179.354 217.786 140.253  1.00 93.78           C    
ATOM    324  O   PHE A  65     178.158 217.672 140.546  1.00 93.78           O    
ATOM    325  CB  PHE A  65     180.069 216.052 138.621  1.00 93.78           C    
ATOM    326  CG  PHE A  65     180.909 214.855 138.299  1.00 93.78           C    
ATOM    327  CD1 PHE A  65     182.235 215.004 137.928  1.00 93.78           C    
ATOM    328  CD2 PHE A  65     180.368 213.581 138.343  1.00 93.78           C    
ATOM    329  CE1 PHE A  65     183.012 213.903 137.621  1.00 93.78           C    
ATOM    330  CE2 PHE A  65     181.137 212.475 138.035  1.00 93.78           C    
ATOM    331  CZ  PHE A  65     182.461 212.638 137.672  1.00 93.78           C    
ATOM    332  N   HIS A  66     179.961 218.958 140.098  1.00103.77           N    
ATOM    333  CA  HIS A  66     179.261 220.230 140.177  1.00103.77           C    
ATOM    334  C   HIS A  66     179.314 220.911 138.818  1.00103.77           C    
ATOM    335  O   HIS A  66     180.324 220.828 138.112  1.00103.77           O    
ATOM    336  CB  HIS A  66     179.872 221.137 141.247  1.00103.77           C    
ATOM    337  CG  HIS A  66     179.104 222.400 141.473  1.00103.77           C    
ATOM    338  ND1 HIS A  66     177.923 222.435 142.182  1.00103.77           N    
ATOM    339  CD2 HIS A  66     179.344 223.673 141.078  1.00103.77           C    
ATOM    340  CE1 HIS A  66     177.470 223.676 142.217  1.00103.77           C    
ATOM    341  NE2 HIS A  66     178.314 224.446 141.555  1.00103.77           N    
ATOM    342  N   VAL A  67     178.223 221.579 138.454  1.00107.69           N    
ATOM    343  CA  VAL A  67     178.102 222.200 137.138  1.00107.69           C    
ATOM    344  C   VAL A  67     178.909 223.495 137.139  1.00107.69           C    
ATOM    345  O   VAL A  67     178.551 224.463 137.814  1.00107.69           O    
ATOM    346  CB  VAL A  67     176.637 222.456 136.772  1.00107.69           C    
ATOM    347  CG1 VAL A  67     176.540 223.261 135.483  1.00107.69           C    
ATOM    348  CG2 VAL A  67     175.889 221.140 136.643  1.00107.69           C    
ATOM    349  N   ILE A  68     180.012 223.504 136.396  1.00107.07           N    
ATOM    350  CA  ILE A  68     180.833 224.699 136.227  1.00107.07           C    
ATOM    351  C   ILE A  68     181.091 224.931 134.743  1.00107.07           C    
ATOM    352  O   ILE A  68     181.000 224.006 133.935  1.00107.07           O    
ATOM    353  CB  ILE A  68     182.167 224.597 137.005  1.00107.07           C    
ATOM    354  CG1 ILE A  68     182.948 223.352 136.577  1.00107.07           C    
ATOM    355  CG2 ILE A  68     181.936 224.628 138.512  1.00107.07           C    
ATOM    356  CD1 ILE A  68     184.352 223.291 137.137  1.00107.07           C    
ATOM    357  N   ASP A  80     180.487 220.335 132.954  1.00106.82           N    
ATOM    358  CA  ASP A  80     181.201 219.279 133.661  1.00106.82           C    
ATOM    359  C   ASP A  80     180.483 217.943 133.485  1.00106.82           C    
ATOM    360  O   ASP A  80     179.819 217.459 134.400  1.00106.82           O    
ATOM    361  CB  ASP A  80     181.338 219.622 135.147  1.00106.82           C    
ATOM    362  CG  ASP A  80     182.454 218.848 135.824  1.00106.82           C    
ATOM    363  OD1 ASP A  80     183.203 218.142 135.116  1.00106.82           O    
ATOM    364  OD2 ASP A  80     182.574 218.934 137.063  1.00106.82           O  1-
ATOM    365  N   ASN A  81     180.611 217.358 132.298  1.00107.04           N    
ATOM    366  CA  ASN A  81     179.951 216.098 131.950  1.00107.04           C    
ATOM    367  C   ASN A  81     180.910 215.078 131.328  1.00107.04           C    
ATOM    368  O   ASN A  81     180.806 214.729 130.144  1.00107.04           O    
ATOM    369  CB  ASN A  81     178.695 216.396 131.114  1.00107.04           C    
ATOM    370  CG  ASN A  81     178.978 217.103 129.768  1.00107.04           C    
ATOM    371  OD1 ASN A  81     180.121 217.300 129.353  1.00107.04           O    
ATOM    372  ND2 ASN A  81     177.905 217.475 129.080  1.00107.04           N    
ATOM    373  N   PRO A  82     181.814 214.515 132.127  1.00100.37           N    
ATOM    374  CA  PRO A  82     182.779 213.555 131.586  1.00100.37           C    
ATOM    375  C   PRO A  82     182.130 212.209 131.302  1.00100.37           C    
ATOM    376  O   PRO A  82     181.053 211.884 131.803  1.00100.37           O    
ATOM    377  CB  PRO A  82     183.819 213.437 132.703  1.00100.37           C    
ATOM    378  CG  PRO A  82     183.037 213.660 133.939  1.00100.37           C    
ATOM    379  CD  PRO A  82     181.942 214.641 133.592  1.00100.37           C    
ATOM    380  N   VAL A  83     182.811 211.425 130.474  1.00 96.47           N    
ATOM    381  CA  VAL A  83     182.327 210.099 130.107  1.00 96.47           C    
ATOM    382  C   VAL A  83     182.611 209.148 131.262  1.00 96.47           C    
ATOM    383  O   VAL A  83     183.759 209.005 131.695  1.00 96.47           O    
ATOM    384  CB  VAL A  83     182.981 209.608 128.808  1.00 96.47           C    
ATOM    385  CG1 VAL A  83     182.521 208.197 128.483  1.00 96.47           C    
ATOM    386  CG2 VAL A  83     182.656 210.551 127.664  1.00 96.47           C    
ATOM    387  N   LEU A  84     181.565 208.496 131.761  1.00 92.40           N    
ATOM    388  CA  LEU A  84     181.654 207.636 132.926  1.00 92.40           C    
ATOM    389  C   LEU A  84     181.233 206.215 132.570  1.00 92.40           C    
ATOM    390  O   LEU A  84     180.371 206.021 131.707  1.00 92.40           O    
ATOM    391  CB  LEU A  84     180.764 208.164 134.058  1.00 92.40           C    
ATOM    392  CG  LEU A  84     181.049 209.594 134.514  1.00 92.40           C    
ATOM    393  CD1 LEU A  84     179.929 210.106 135.399  1.00 92.40           C    
ATOM    394  CD2 LEU A  84     182.379 209.663 135.241  1.00 92.40           C    
ATOM    395  N   PRO A  85     181.831 205.206 133.200  1.00 90.27           N    
ATOM    396  CA  PRO A  85     181.422 203.822 132.936  1.00 90.27           C    
ATOM    397  C   PRO A  85     180.035 203.529 133.489  1.00 90.27           C    
ATOM    398  O   PRO A  85     179.528 204.213 134.379  1.00 90.27           O    
ATOM    399  CB  PRO A  85     182.489 202.987 133.654  1.00 90.27           C    
ATOM    400  CG  PRO A  85     183.636 203.919 133.869  1.00 90.27           C    
ATOM    401  CD  PRO A  85     183.025 205.266 134.060  1.00 90.27           C    
ATOM    402  N   PHE A  86     179.414 202.493 132.928  1.00 89.35           N    
ATOM    403  CA  PHE A  86     178.078 202.076 133.334  1.00 89.35           C    
ATOM    404  C   PHE A  86     178.091 200.929 134.332  1.00 89.35           C    
ATOM    405  O   PHE A  86     177.294 200.941 135.277  1.00 89.35           O    
ATOM    406  CB  PHE A  86     177.255 201.668 132.108  1.00 89.35           C    
ATOM    407  CG  PHE A  86     175.804 201.421 132.406  1.00 89.35           C    
ATOM    408  CD1 PHE A  86     174.938 202.483 132.614  1.00 89.35           C    
ATOM    409  CD2 PHE A  86     175.304 200.130 132.475  1.00 89.35           C    
ATOM    410  CE1 PHE A  86     173.602 202.263 132.888  1.00 89.35           C    
ATOM    411  CE2 PHE A  86     173.969 199.902 132.751  1.00 89.35           C    
ATOM    412  CZ  PHE A  86     173.117 200.970 132.955  1.00 89.35           C    
ATOM    413  N   ASN A  87     178.985 199.951 134.130  1.00 85.64           N    
ATOM    414  CA  ASN A  87     179.123 198.732 134.927  1.00 85.64           C    
ATOM    415  C   ASN A  87     177.813 197.954 135.011  1.00 85.64           C    
ATOM    416  O   ASN A  87     177.086 197.847 134.019  1.00 85.64           O    
ATOM    417  CB  ASN A  87     179.650 199.050 136.331  1.00 85.64           C    
ATOM    418  CG  ASN A  87     181.052 199.618 136.308  1.00 85.64           C    
ATOM    419  OD1 ASN A  87     181.888 199.205 135.506  1.00 85.64           O    
ATOM    420  ND2 ASN A  87     181.317 200.575 137.189  1.00 85.64           N    
ATOM    421  N   ASP A  88     177.508 197.405 136.190  1.00 80.84           N    
ATOM    422  CA  ASP A  88     176.281 196.632 136.351  1.00 80.84           C    
ATOM    423  C   ASP A  88     175.052 197.530 136.413  1.00 80.84           C    
ATOM    424  O   ASP A  88     173.967 197.123 135.984  1.00 80.84           O    
ATOM    425  CB  ASP A  88     176.369 195.773 137.611  1.00 80.84           C    
ATOM    426  CG  ASP A  88     177.442 194.712 137.516  1.00 80.84           C    
ATOM    427  OD1 ASP A  88     177.732 194.257 136.390  1.00 80.84           O    
ATOM    428  OD2 ASP A  88     177.999 194.333 138.568  1.00 80.84           O  1-
ATOM    429  N   GLY A  89     175.200 198.736 136.937  1.00 73.48           N    
ATOM    430  CA  GLY A  89     174.083 199.651 137.044  1.00 73.48           C    
ATOM    431  C   GLY A  89     174.564 200.967 137.611  1.00 73.48           C    
ATOM    432  O   GLY A  89     175.648 201.057 138.197  1.00 73.48           O    
ATOM    433  N   VAL A  90     173.741 201.993 137.419  1.00 72.54           N    
ATOM    434  CA  VAL A  90     174.096 203.350 137.817  1.00 72.54           C    
ATOM    435  C   VAL A  90     172.965 203.929 138.654  1.00 72.54           C    
ATOM    436  O   VAL A  90     171.816 203.985 138.201  1.00 72.54           O    
ATOM    437  CB  VAL A  90     174.388 204.251 136.603  1.00 72.54           C    
ATOM    438  CG1 VAL A  90     174.420 205.719 137.010  1.00 72.54           C    
ATOM    439  CG2 VAL A  90     175.706 203.860 135.953  1.00 72.54           C    
ATOM    440  N   TYR A  91     173.290 204.347 139.874  1.00 70.25           N    
ATOM    441  CA  TYR A  91     172.428 205.216 140.660  1.00 70.25           C    
ATOM    442  C   TYR A  91     172.829 206.656 140.372  1.00 70.25           C    
ATOM    443  O   TYR A  91     173.950 207.067 140.689  1.00 70.25           O    
ATOM    444  CB  TYR A  91     172.546 204.906 142.152  1.00 70.25           C    
ATOM    445  CG  TYR A  91     172.017 205.998 143.061  1.00 70.25           C    
ATOM    446  CD1 TYR A  91     170.652 206.164 143.253  1.00 70.25           C    
ATOM    447  CD2 TYR A  91     172.882 206.849 143.743  1.00 70.25           C    
ATOM    448  CE1 TYR A  91     170.162 207.155 144.083  1.00 70.25           C    
ATOM    449  CE2 TYR A  91     172.401 207.842 144.573  1.00 70.25           C    
ATOM    450  CZ  TYR A  91     171.042 207.989 144.739  1.00 70.25           C    
ATOM    451  OH  TYR A  91     170.560 208.974 145.568  1.00 70.25           O    
ATOM    452  N   PHE A  92     171.922 207.410 139.767  1.00 81.16           N    
ATOM    453  CA  PHE A  92     172.138 208.809 139.441  1.00 81.16           C    
ATOM    454  C   PHE A  92     171.327 209.666 140.401  1.00 81.16           C    
ATOM    455  O   PHE A  92     170.174 209.354 140.700  1.00 81.16           O    
ATOM    456  CB  PHE A  92     171.727 209.092 137.992  1.00 81.16           C    
ATOM    457  CG  PHE A  92     172.224 210.404 137.455  1.00 81.16           C    
ATOM    458  CD1 PHE A  92     173.444 210.477 136.801  1.00 81.16           C    
ATOM    459  CD2 PHE A  92     171.464 211.558 137.582  1.00 81.16           C    
ATOM    460  CE1 PHE A  92     173.903 211.677 136.298  1.00 81.16           C    
ATOM    461  CE2 PHE A  92     171.918 212.761 137.083  1.00 81.16           C    
ATOM    462  CZ  PHE A  92     173.138 212.821 136.439  1.00 81.16           C    
ATOM    463  N   ALA A  93     171.932 210.733 140.902  1.00 84.23           N    
ATOM    464  CA  ALA A  93     171.218 211.675 141.749  1.00 84.23           C    
ATOM    465  C   ALA A  93     171.509 213.084 141.269  1.00 84.23           C    
ATOM    466  O   ALA A  93     172.601 213.368 140.782  1.00 84.23           O    
ATOM    467  CB  ALA A  93     171.612 211.529 143.221  1.00 84.23           C    
ATOM    468  N   SER A  94     170.526 213.969 141.410  1.00 94.29           N    
ATOM    469  CA  SER A  94     170.703 215.343 140.963  1.00 94.29           C    
ATOM    470  C   SER A  94     169.995 216.289 141.919  1.00 94.29           C    
ATOM    471  O   SER A  94     168.829 216.076 142.259  1.00 94.29           O    
ATOM    472  CB  SER A  94     170.171 215.531 139.539  1.00 94.29           C    
ATOM    473  OG  SER A  94     168.787 215.242 139.471  1.00 94.29           O    
ATOM    474  N   ILE A  95     170.707 217.329 142.343  1.00101.86           N    
ATOM    475  CA  ILE A  95     170.161 218.382 143.189  1.00101.86           C    
ATOM    476  C   ILE A  95     170.221 219.679 142.399  1.00101.86           C    
ATOM    477  O   ILE A  95     171.315 220.140 142.038  1.00101.86           O    
ATOM    478  CB  ILE A  95     170.929 218.512 144.512  1.00101.86           C    
ATOM    479  CG1 ILE A  95     170.859 217.204 145.301  1.00101.86           C    
ATOM    480  CG2 ILE A  95     170.375 219.668 145.330  1.00101.86           C    
ATOM    481  CD1 ILE A  95     171.532 217.264 146.654  1.00101.86           C    
ATOM    482  N   GLU A  96     169.053 220.265 142.141  1.00114.42           N    
ATOM    483  CA  GLU A  96     168.929 221.498 141.365  1.00114.42           C    
ATOM    484  C   GLU A  96     167.528 222.056 141.581  1.00114.42           C    
ATOM    485  O   GLU A  96     166.709 221.472 142.296  1.00114.42           O    
ATOM    486  CB  GLU A  96     169.199 221.263 139.875  1.00114.42           C    
ATOM    487  CG  GLU A  96     168.220 220.320 139.202  1.00114.42           C    
ATOM    488  CD  GLU A  96     168.751 219.778 137.890  1.00114.42           C    
ATOM    489  OE1 GLU A  96     169.930 220.039 137.574  1.00114.42           O    
ATOM    490  OE2 GLU A  96     167.991 219.092 137.175  1.00114.42           O  1-
ATOM    491  N   LYS A  97     167.258 223.203 140.956  1.00114.62           N    
ATOM    492  CA  LYS A  97     165.921 223.776 140.976  1.00114.62           C    
ATOM    493  C   LYS A  97     165.495 224.378 139.644  1.00114.62           C    
ATOM    494  O   LYS A  97     164.412 224.967 139.577  1.00114.62           O    
ATOM    495  CB  LYS A  97     165.809 224.848 142.073  1.00114.62           C    
ATOM    496  CG  LYS A  97     166.627 226.099 141.813  1.00114.62           C    
ATOM    497  CD  LYS A  97     166.366 227.152 142.877  1.00114.62           C    
ATOM    498  CE  LYS A  97     167.154 228.421 142.602  1.00114.62           C    
ATOM    499  NZ  LYS A  97     166.911 229.465 143.636  1.00114.62           N  1+
ATOM    500  N   SER A  98     166.298 224.248 138.585  1.00114.94           N    
ATOM    501  CA  SER A  98     165.981 224.864 137.302  1.00114.94           C    
ATOM    502  C   SER A  98     166.139 223.891 136.139  1.00114.94           C    
ATOM    503  O   SER A  98     166.201 224.334 134.985  1.00114.94           O    
ATOM    504  CB  SER A  98     166.849 226.103 137.072  1.00114.94           C    
ATOM    505  OG  SER A  98     168.217 225.810 137.296  1.00114.94           O    
ATOM    506  N   ASN A  99     166.204 222.583 136.433  1.00114.72           N    
ATOM    507  CA  ASN A  99     166.294 221.498 135.444  1.00114.72           C    
ATOM    508  C   ASN A  99     167.512 221.652 134.531  1.00114.72           C    
ATOM    509  O   ASN A  99     167.399 221.671 133.304  1.00114.72           O    
ATOM    510  CB  ASN A  99     165.004 221.380 134.624  1.00114.72           C    
ATOM    511  CG  ASN A  99     163.831 220.895 135.451  1.00114.72           C    
ATOM    512  OD1 ASN A  99     164.000 220.131 136.401  1.00114.72           O    
ATOM    513  ND2 ASN A  99     162.632 221.337 135.091  1.00114.72           N    
ATOM    514  N   ILE A 100     168.688 221.783 135.150  1.00113.99           N    
ATOM    515  CA  ILE A 100     169.930 221.864 134.386  1.00113.99           C    
ATOM    516  C   ILE A 100     170.237 220.525 133.727  1.00113.99           C    
ATOM    517  O   ILE A 100     170.563 220.461 132.536  1.00113.99           O    
ATOM    518  CB  ILE A 100     171.085 222.326 135.291  1.00113.99           C    
ATOM    519  CG1 ILE A 100     170.721 223.638 135.988  1.00113.99           C    
ATOM    520  CG2 ILE A 100     172.366 222.480 134.487  1.00113.99           C    
ATOM    521  CD1 ILE A 100     170.476 224.786 135.034  1.00113.99           C    
ATOM    522  N   ILE A 101     170.128 219.437 134.487  1.00111.17           N    
ATOM    523  CA  ILE A 101     170.295 218.102 133.923  1.00111.17           C    
ATOM    524  C   ILE A 101     169.057 217.769 133.103  1.00111.17           C    
ATOM    525  O   ILE A 101     167.930 217.814 133.608  1.00111.17           O    
ATOM    526  CB  ILE A 101     170.525 217.063 135.028  1.00111.17           C    
ATOM    527  CG1 ILE A 101     171.590 217.554 136.014  1.00111.17           C    
ATOM    528  CG2 ILE A 101     170.886 215.711 134.422  1.00111.17           C    
ATOM    529  CD1 ILE A 101     173.016 217.421 135.516  1.00111.17           C    
ATOM    530  N   ARG A 102     169.259 217.432 131.828  1.00115.88           N    
ATOM    531  CA  ARG A 102     168.146 217.240 130.915  1.00115.88           C    
ATOM    532  C   ARG A 102     168.075 215.857 130.292  1.00115.88           C    
ATOM    533  O   ARG A 102     166.998 215.470 129.830  1.00115.88           O    
ATOM    534  CB  ARG A 102     168.192 218.281 129.786  1.00115.88           C    
ATOM    535  CG  ARG A 102     167.973 219.707 130.256  1.00115.88           C    
ATOM    536  CD  ARG A 102     166.495 220.029 130.396  1.00115.88           C    
ATOM    537  NE  ARG A 102     166.280 221.394 130.862  1.00115.88           N    
ATOM    538  CZ  ARG A 102     165.105 222.007 130.869  1.00115.88           C    
ATOM    539  NH1 ARG A 102     164.008 221.405 130.438  1.00115.88           N  1+
ATOM    540  NH2 ARG A 102     165.027 223.256 131.321  1.00115.88           N    
ATOM    541  N   GLY A 103     169.163 215.102 130.262  1.00104.38           N    
ATOM    542  CA  GLY A 103     169.097 213.814 129.603  1.00104.38           C    
ATOM    543  C   GLY A 103     170.380 213.037 129.766  1.00104.38           C    
ATOM    544  O   GLY A 103     171.342 213.488 130.396  1.00104.38           O    
ATOM    545  N   TRP A 104     170.370 211.849 129.173  1.00 99.94           N    
ATOM    546  CA  TRP A 104     171.474 210.909 129.271  1.00 99.94           C    
ATOM    547  C   TRP A 104     171.728 210.280 127.909  1.00 99.94           C    
ATOM    548  O   TRP A 104     170.849 210.237 127.046  1.00 99.94           O    
ATOM    549  CB  TRP A 104     171.192 209.814 130.312  1.00 99.94           C    
ATOM    550  CG  TRP A 104     170.954 210.343 131.692  1.00 99.94           C    
ATOM    551  CD1 TRP A 104     171.882 210.512 132.675  1.00 99.94           C    
ATOM    552  CD2 TRP A 104     169.705 210.779 132.239  1.00 99.94           C    
ATOM    553  NE1 TRP A 104     171.289 211.026 133.802  1.00 99.94           N    
ATOM    554  CE2 TRP A 104     169.953 211.200 133.559  1.00 99.94           C    
ATOM    555  CE3 TRP A 104     168.402 210.856 131.741  1.00 99.94           C    
ATOM    556  CZ2 TRP A 104     168.945 211.689 134.388  1.00 99.94           C    
ATOM    557  CZ3 TRP A 104     167.403 211.342 132.565  1.00 99.94           C    
ATOM    558  CH2 TRP A 104     167.680 211.751 133.874  1.00 99.94           C    
ATOM    559  N   ILE A 105     172.953 209.797 127.725  1.00102.76           N    
ATOM    560  CA  ILE A 105     173.341 209.080 126.518  1.00102.76           C    
ATOM    561  C   ILE A 105     174.120 207.838 126.940  1.00102.76           C    
ATOM    562  O   ILE A 105     174.941 207.888 127.860  1.00102.76           O    
ATOM    563  CB  ILE A 105     174.139 209.992 125.549  1.00102.76           C    
ATOM    564  CG1 ILE A 105     174.573 209.238 124.288  1.00102.76           C    
ATOM    565  CG2 ILE A 105     175.314 210.678 126.243  1.00102.76           C    
ATOM    566  CD1 ILE A 105     175.246 210.109 123.251  1.00102.76           C    
ATOM    567  N   PHE A 106     173.820 206.711 126.299  1.00105.37           N    
ATOM    568  CA  PHE A 106     174.392 205.419 126.649  1.00105.37           C    
ATOM    569  C   PHE A 106     174.976 204.758 125.409  1.00105.37           C    
ATOM    570  O   PHE A 106     174.545 205.024 124.283  1.00105.37           O    
ATOM    571  CB  PHE A 106     173.349 204.470 127.272  1.00105.37           C    
ATOM    572  CG  PHE A 106     172.719 204.988 128.535  1.00105.37           C    
ATOM    573  CD1 PHE A 106     171.598 205.803 128.486  1.00105.37           C    
ATOM    574  CD2 PHE A 106     173.234 204.638 129.771  1.00105.37           C    
ATOM    575  CE1 PHE A 106     171.014 206.275 129.648  1.00105.37           C    
ATOM    576  CE2 PHE A 106     172.658 205.109 130.937  1.00105.37           C    
ATOM    577  CZ  PHE A 106     171.545 205.928 130.874  1.00105.37           C    
ATOM    578  N   GLY A 107     175.948 203.886 125.629  1.00111.79           N    
ATOM    579  CA  GLY A 107     176.554 203.144 124.543  1.00111.79           C    
ATOM    580  C   GLY A 107     177.921 202.625 124.945  1.00111.79           C    
ATOM    581  O   GLY A 107     178.318 202.694 126.107  1.00111.79           O    
ATOM    582  N   THR A 108     178.629 202.097 123.948  1.00116.75           N    
ATOM    583  CA  THR A 108     179.998 201.626 124.118  1.00116.75           C    
ATOM    584  C   THR A 108     181.032 202.589 123.552  1.00116.75           C    
ATOM    585  O   THR A 108     182.037 202.869 124.212  1.00116.75           O    
ATOM    586  CB  THR A 108     180.182 200.255 123.458  1.00116.75           C    
ATOM    587  OG1 THR A 108     179.683 200.297 122.116  1.00116.75           O    
ATOM    588  CG2 THR A 108     179.448 199.182 124.235  1.00116.75           C    
ATOM    589  N   THR A 109     180.809 203.101 122.343  1.00124.44           N    
ATOM    590  CA  THR A 109     181.738 204.020 121.698  1.00124.44           C    
ATOM    591  C   THR A 109     181.174 205.418 121.505  1.00124.44           C    
ATOM    592  O   THR A 109     181.943 206.382 121.546  1.00124.44           O    
ATOM    593  CB  THR A 109     182.173 203.468 120.336  1.00124.44           C    
ATOM    594  OG1 THR A 109     181.024 203.304 119.496  1.00124.44           O    
ATOM    595  CG2 THR A 109     182.873 202.127 120.500  1.00124.44           C    
ATOM    596  N   LEU A 110     179.857 205.531 121.279  1.00125.43           N    
ATOM    597  CA  LEU A 110     179.106 206.796 121.288  1.00125.43           C    
ATOM    598  C   LEU A 110     179.595 207.777 120.221  1.00125.43           C    
ATOM    599  O   LEU A 110     179.638 208.989 120.443  1.00125.43           O    
ATOM    600  CB  LEU A 110     179.132 207.457 122.674  1.00125.43           C    
ATOM    601  CG  LEU A 110     178.492 206.774 123.891  1.00125.43           C    
ATOM    602  CD1 LEU A 110     179.460 205.836 124.602  1.00125.43           C    
ATOM    603  CD2 LEU A 110     177.969 207.818 124.863  1.00125.43           C    
ATOM    604  N   ASP A 111     179.964 207.257 119.051  1.00134.19           N    
ATOM    605  CA  ASP A 111     180.476 208.097 117.970  1.00134.19           C    
ATOM    606  C   ASP A 111     179.878 207.686 116.630  1.00134.19           C    
ATOM    607  O   ASP A 111     180.595 207.548 115.632  1.00134.19           O    
ATOM    608  CB  ASP A 111     182.005 208.059 117.914  1.00134.19           C    
ATOM    609  CG  ASP A 111     182.568 206.647 118.003  1.00134.19           C    
ATOM    610  OD1 ASP A 111     181.795 205.671 117.901  1.00134.19           O    
ATOM    611  OD2 ASP A 111     183.797 206.514 118.176  1.00134.19           O  1-
ATOM    612  N   SER A 112     178.562 207.450 116.609  1.00137.63           N    
ATOM    613  CA  SER A 112     177.757 207.084 115.442  1.00137.63           C    
ATOM    614  C   SER A 112     178.192 205.774 114.788  1.00137.63           C    
ATOM    615  O   SER A 112     177.874 205.539 113.616  1.00137.63           O    
ATOM    616  CB  SER A 112     177.729 208.205 114.390  1.00137.63           C    
ATOM    617  OG  SER A 112     177.254 209.417 114.950  1.00137.63           O    
ATOM    618  N   LYS A 113     178.911 204.911 115.509  1.00134.48           N    
ATOM    619  CA  LYS A 113     179.333 203.635 114.944  1.00134.48           C    
ATOM    620  C   LYS A 113     178.313 202.537 115.218  1.00134.48           C    
ATOM    621  O   LYS A 113     178.057 201.691 114.354  1.00134.48           O    
ATOM    622  CB  LYS A 113     180.702 203.245 115.502  1.00134.48           C    
ATOM    623  CG  LYS A 113     181.338 202.043 114.825  1.00134.48           C    
ATOM    624  CD  LYS A 113     182.637 201.655 115.511  1.00134.48           C    
ATOM    625  CE  LYS A 113     182.906 200.166 115.384  1.00134.48           C    
ATOM    626  NZ  LYS A 113     183.749 199.854 114.198  1.00134.48           N  1+
ATOM    627  N   THR A 114     177.718 202.539 116.410  1.00136.56           N    
ATOM    628  CA  THR A 114     176.719 201.553 116.793  1.00136.56           C    
ATOM    629  C   THR A 114     175.540 202.279 117.426  1.00136.56           C    
ATOM    630  O   THR A 114     175.489 203.512 117.459  1.00136.56           O    
ATOM    631  CB  THR A 114     177.302 200.505 117.750  1.00136.56           C    
ATOM    632  OG1 THR A 114     176.268 199.599 118.155  1.00136.56           O    
ATOM    633  CG2 THR A 114     177.892 201.177 118.979  1.00136.56           C    
ATOM    634  N   GLN A 115     174.586 201.500 117.932  1.00135.00           N    
ATOM    635  CA  GLN A 115     173.379 202.069 118.515  1.00135.00           C    
ATOM    636  C   GLN A 115     173.690 202.738 119.849  1.00135.00           C    
ATOM    637  O   GLN A 115     174.378 202.172 120.703  1.00135.00           O    
ATOM    638  CB  GLN A 115     172.322 200.982 118.705  1.00135.00           C    
ATOM    639  CG  GLN A 115     171.986 200.222 117.433  1.00135.00           C    
ATOM    640  CD  GLN A 115     171.357 201.102 116.373  1.00135.00           C    
ATOM    641  OE1 GLN A 115     170.441 201.873 116.654  1.00135.00           O    
ATOM    642  NE2 GLN A 115     171.851 200.995 115.145  1.00135.00           N    
ATOM    643  N   SER A 116     173.174 203.953 120.023  1.00123.06           N    
ATOM    644  CA  SER A 116     173.440 204.759 121.207  1.00123.06           C    
ATOM    645  C   SER A 116     172.125 205.270 121.772  1.00123.06           C    
ATOM    646  O   SER A 116     171.332 205.884 121.051  1.00123.06           O    
ATOM    647  CB  SER A 116     174.370 205.932 120.875  1.00123.06           C    
ATOM    648  OG  SER A 116     174.615 206.733 122.017  1.00123.06           O    
ATOM    649  N   LEU A 117     171.901 205.022 123.058  1.00110.87           N    
ATOM    650  CA  LEU A 117     170.669 205.439 123.714  1.00110.87           C    
ATOM    651  C   LEU A 117     170.718 206.923 124.038  1.00110.87           C    
ATOM    652  O   LEU A 117     171.756 207.446 124.442  1.00110.87           O    
ATOM    653  CB  LEU A 117     170.437 204.632 124.992  1.00110.87           C    
ATOM    654  CG  LEU A 117     169.599 203.352 124.946  1.00110.87           C    
ATOM    655  CD1 LEU A 117     168.150 203.706 124.679  1.00110.87           C    
ATOM    656  CD2 LEU A 117     170.106 202.380 123.891  1.00110.87           C    
ATOM    657  N   LEU A 118     169.580 207.592 123.882  1.00108.94           N    
ATOM    658  CA  LEU A 118     169.494 209.035 124.067  1.00108.94           C    
ATOM    659  C   LEU A 118     168.157 209.363 124.709  1.00108.94           C    
ATOM    660  O   LEU A 118     167.107 209.140 124.101  1.00108.94           O    
ATOM    661  CB  LEU A 118     169.646 209.764 122.729  1.00108.94           C    
ATOM    662  CG  LEU A 118     169.331 211.259 122.690  1.00108.94           C    
ATOM    663  CD1 LEU A 118     170.421 212.055 123.383  1.00108.94           C    
ATOM    664  CD2 LEU A 118     169.147 211.727 121.257  1.00108.94           C    
ATOM    665  N   ILE A 119     168.194 209.886 125.931  1.00105.32           N    
ATOM    666  CA  ILE A 119     166.998 210.284 126.664  1.00105.32           C    
ATOM    667  C   ILE A 119     167.074 211.786 126.884  1.00105.32           C    
ATOM    668  O   ILE A 119     168.022 212.276 127.508  1.00105.32           O    
ATOM    669  CB  ILE A 119     166.873 209.539 128.001  1.00105.32           C    
ATOM    670  CG1 ILE A 119     166.851 208.028 127.770  1.00105.32           C    
ATOM    671  CG2 ILE A 119     165.628 209.989 128.748  1.00105.32           C    
ATOM    672  CD1 ILE A 119     166.911 207.219 129.041  1.00105.32           C    
ATOM    673  N   VAL A 120     166.085 212.514 126.361  1.00111.74           N    
ATOM    674  CA  VAL A 120     166.029 213.972 126.424  1.00111.74           C    
ATOM    675  C   VAL A 120     164.724 214.374 127.101  1.00111.74           C    
ATOM    676  O   VAL A 120     163.671 213.783 126.836  1.00111.74           O    
ATOM    677  CB  VAL A 120     166.133 214.611 125.019  1.00111.74           C    
ATOM    678  CG1 VAL A 120     166.282 216.126 125.107  1.00111.74           C    
ATOM    679  CG2 VAL A 120     167.291 214.022 124.227  1.00111.74           C    
ATOM    680  N   ASN A 121     164.793 215.377 127.979  1.00121.62           N    
ATOM    681  CA  ASN A 121     163.619 215.922 128.655  1.00121.62           C    
ATOM    682  C   ASN A 121     163.280 217.262 128.009  1.00121.62           C    
ATOM    683  O   ASN A 121     163.848 218.298 128.363  1.00121.62           O    
ATOM    684  CB  ASN A 121     163.883 216.066 130.150  1.00121.62           C    
ATOM    685  CG  ASN A 121     162.742 216.743 130.886  1.00121.62           C    
ATOM    686  OD1 ASN A 121     161.752 216.103 131.239  1.00121.62           O    
ATOM    687  ND2 ASN A 121     162.879 218.041 131.129  1.00121.62           N    
ATOM    688  N   ASN A 122     162.351 217.235 127.054  1.00127.69           N    
ATOM    689  CA  ASN A 122     161.856 218.446 126.401  1.00127.69           C    
ATOM    690  C   ASN A 122     160.618 218.885 127.174  1.00127.69           C    
ATOM    691  O   ASN A 122     159.499 218.453 126.884  1.00127.69           O    
ATOM    692  CB  ASN A 122     161.558 218.178 124.929  1.00127.69           C    
ATOM    693  CG  ASN A 122     160.812 219.319 124.257  1.00127.69           C    
ATOM    694  OD1 ASN A 122     161.032 220.495 124.552  1.00127.69           O    
ATOM    695  ND2 ASN A 122     159.900 218.964 123.361  1.00127.69           N    
ATOM    696  N   ALA A 123     160.840 219.753 128.171  1.00130.35           N    
ATOM    697  CA  ALA A 123     159.853 220.204 129.155  1.00130.35           C    
ATOM    698  C   ALA A 123     159.192 219.016 129.849  1.00130.35           C    
ATOM    699  O   ALA A 123     159.870 218.229 130.517  1.00130.35           O    
ATOM    700  CB  ALA A 123     158.804 221.124 128.516  1.00130.35           C    
ATOM    701  N   THR A 124     157.873 218.878 129.703  1.00129.19           N    
ATOM    702  CA  THR A 124     157.188 217.720 130.269  1.00129.19           C    
ATOM    703  C   THR A 124     157.431 216.462 129.444  1.00129.19           C    
ATOM    704  O   THR A 124     157.379 215.350 129.982  1.00129.19           O    
ATOM    705  CB  THR A 124     155.688 217.996 130.376  1.00129.19           C    
ATOM    706  OG1 THR A 124     155.136 218.157 129.064  1.00129.19           O    
ATOM    707  CG2 THR A 124     155.437 219.261 131.184  1.00129.19           C    
ATOM    708  N   ASN A 125     157.691 216.618 128.148  1.00126.80           N    
ATOM    709  CA  ASN A 125     157.872 215.485 127.253  1.00126.80           C    
ATOM    710  C   ASN A 125     159.209 214.791 127.491  1.00126.80           C    
ATOM    711  O   ASN A 125     160.219 215.422 127.810  1.00126.80           O    
ATOM    712  CB  ASN A 125     157.789 215.943 125.797  1.00126.80           C    
ATOM    713  CG  ASN A 125     156.366 216.163 125.336  1.00126.80           C    
ATOM    714  OD1 ASN A 125     155.481 215.352 125.605  1.00126.80           O    
ATOM    715  ND2 ASN A 125     156.137 217.267 124.635  1.00126.80           N    
ATOM    716  N   VAL A 126     159.205 213.473 127.315  1.00118.90           N    
ATOM    717  CA  VAL A 126     160.401 212.645 127.409  1.00118.90           C    
ATOM    718  C   VAL A 126     160.577 211.926 126.080  1.00118.90           C    
ATOM    719  O   VAL A 126     159.660 211.240 125.616  1.00118.90           O    
ATOM    720  CB  VAL A 126     160.301 211.638 128.570  1.00118.90           C    
ATOM    721  CG1 VAL A 126     161.465 210.659 128.536  1.00118.90           C    
ATOM    722  CG2 VAL A 126     160.246 212.367 129.905  1.00118.90           C    
ATOM    723  N   VAL A 127     161.748 212.081 125.467  1.00111.93           N    
ATOM    724  CA  VAL A 127     162.041 211.488 124.167  1.00111.93           C    
ATOM    725  C   VAL A 127     163.189 210.506 124.341  1.00111.93           C    
ATOM    726  O   VAL A 127     164.283 210.893 124.769  1.00111.93           O    
ATOM    727  CB  VAL A 127     162.390 212.556 123.120  1.00111.93           C    
ATOM    728  CG1 VAL A 127     162.826 211.900 121.821  1.00111.93           C    
ATOM    729  CG2 VAL A 127     161.205 213.480 122.890  1.00111.93           C    
ATOM    730  N   ILE A 128     162.945 209.241 124.003  1.00113.38           N    
ATOM    731  CA  ILE A 128     163.942 208.184 124.107  1.00113.38           C    
ATOM    732  C   ILE A 128     164.183 207.619 122.715  1.00113.38           C    
ATOM    733  O   ILE A 128     163.237 207.216 122.029  1.00113.38           O    
ATOM    734  CB  ILE A 128     163.497 207.074 125.078  1.00113.38           C    
ATOM    735  CG1 ILE A 128     163.133 207.665 126.442  1.00113.38           C    
ATOM    736  CG2 ILE A 128     164.587 206.022 125.224  1.00113.38           C    
ATOM    737  CD1 ILE A 128     162.671 206.638 127.452  1.00113.38           C    
ATOM    738  N   LYS A 129     165.446 207.596 122.299  1.00116.77           N    
ATOM    739  CA  LYS A 129     165.835 207.079 120.997  1.00116.77           C    
ATOM    740  C   LYS A 129     167.028 206.148 121.153  1.00116.77           C    
ATOM    741  O   LYS A 129     167.761 206.204 122.141  1.00116.77           O    
ATOM    742  CB  LYS A 129     166.194 208.207 120.015  1.00116.77           C    
ATOM    743  CG  LYS A 129     165.043 209.127 119.644  1.00116.77           C    
ATOM    744  CD  LYS A 129     165.504 210.224 118.699  1.00116.77           C    
ATOM    745  CE  LYS A 129     164.409 211.251 118.467  1.00116.77           C    
ATOM    746  NZ  LYS A 129     164.878 212.387 117.625  1.00116.77           N  1+
ATOM    747  N   VAL A 130     167.209 205.279 120.162  1.00127.02           N    
ATOM    748  CA  VAL A 130     168.404 204.455 120.048  1.00127.02           C    
ATOM    749  C   VAL A 130     169.229 204.842 118.830  1.00127.02           C    
ATOM    750  O   VAL A 130     170.160 204.117 118.460  1.00127.02           O    
ATOM    751  CB  VAL A 130     168.052 202.959 120.012  1.00127.02           C    
ATOM    752  CG1 VAL A 130     167.278 202.564 121.250  1.00127.02           C    
ATOM    753  CG2 VAL A 130     167.244 202.646 118.776  1.00127.02           C    
ATOM    754  N   CYS A 131     168.921 205.983 118.215  1.00137.08           N    
ATOM    755  CA  CYS A 131     169.464 206.336 116.909  1.00137.08           C    
ATOM    756  C   CYS A 131     170.954 206.645 116.976  1.00137.08           C    
ATOM    757  O   CYS A 131     171.454 207.190 117.964  1.00137.08           O    
ATOM    758  CB  CYS A 131     168.715 207.539 116.339  1.00137.08           C    
ATOM    759  SG  CYS A 131     166.920 207.360 116.323  1.00137.08           S    
ATOM    760  N   GLU A 132     171.661 206.289 115.904  1.00142.00           N    
ATOM    761  CA  GLU A 132     173.091 206.535 115.790  1.00142.00           C    
ATOM    762  C   GLU A 132     173.419 207.976 115.430  1.00142.00           C    
ATOM    763  O   GLU A 132     174.604 208.325 115.397  1.00142.00           O    
ATOM    764  CB  GLU A 132     173.702 205.603 114.741  1.00142.00           C    
ATOM    765  CG  GLU A 132     173.412 204.132 114.967  1.00142.00           C    
ATOM    766  CD  GLU A 132     173.755 203.282 113.761  1.00142.00           C    
ATOM    767  OE1 GLU A 132     173.436 203.701 112.628  1.00142.00           O    
ATOM    768  OE2 GLU A 132     174.345 202.197 113.944  1.00142.00           O  1-
ATOM    769  N   PHE A 133     172.411 208.800 115.141  1.00141.39           N    
ATOM    770  CA  PHE A 133     172.630 210.191 114.758  1.00141.39           C    
ATOM    771  C   PHE A 133     173.209 210.970 115.933  1.00141.39           C    
ATOM    772  O   PHE A 133     172.612 211.020 117.014  1.00141.39           O    
ATOM    773  CB  PHE A 133     171.323 210.818 114.281  1.00141.39           C    
ATOM    774  CG  PHE A 133     170.634 210.030 113.203  1.00141.39           C    
ATOM    775  CD1 PHE A 133     171.347 209.548 112.114  1.00141.39           C    
ATOM    776  CD2 PHE A 133     169.274 209.767 113.279  1.00141.39           C    
ATOM    777  CE1 PHE A 133     170.717 208.821 111.119  1.00141.39           C    
ATOM    778  CE2 PHE A 133     168.637 209.040 112.287  1.00141.39           C    
ATOM    779  CZ  PHE A 133     169.361 208.566 111.207  1.00141.39           C    
ATOM    780  N   GLN A 134     174.377 211.566 115.713  1.00138.34           N    
ATOM    781  CA  GLN A 134     175.147 212.160 116.795  1.00138.34           C    
ATOM    782  C   GLN A 134     174.507 213.455 117.278  1.00138.34           C    
ATOM    783  O   GLN A 134     173.942 214.222 116.494  1.00138.34           O    
ATOM    784  CB  GLN A 134     176.583 212.419 116.330  1.00138.34           C    
ATOM    785  CG  GLN A 134     177.579 212.711 117.444  1.00138.34           C    
ATOM    786  CD  GLN A 134     178.068 211.455 118.142  1.00138.34           C    
ATOM    787  OE1 GLN A 134     177.814 210.338 117.690  1.00138.34           O    
ATOM    788  NE2 GLN A 134     178.772 211.634 119.253  1.00138.34           N    
ATOM    789  N   PHE A 135     174.596 213.689 118.585  1.00137.40           N    
ATOM    790  CA  PHE A 135     174.208 214.957 119.186  1.00137.40           C    
ATOM    791  C   PHE A 135     175.358 215.951 119.006  1.00137.40           C    
ATOM    792  O   PHE A 135     176.309 215.710 118.256  1.00137.40           O    
ATOM    793  CB  PHE A 135     173.838 214.739 120.654  1.00137.40           C    
ATOM    794  CG  PHE A 135     172.851 215.739 121.195  1.00137.40           C    
ATOM    795  CD1 PHE A 135     171.552 215.782 120.713  1.00137.40           C    
ATOM    796  CD2 PHE A 135     173.222 216.626 122.197  1.00137.40           C    
ATOM    797  CE1 PHE A 135     170.641 216.698 121.214  1.00137.40           C    
ATOM    798  CE2 PHE A 135     172.318 217.545 122.701  1.00137.40           C    
ATOM    799  CZ  PHE A 135     171.026 217.581 122.210  1.00137.40           C    
ATOM    800  N   CYS A 136     175.278 217.095 119.679  1.00141.70           N    
ATOM    801  CA  CYS A 136     176.406 218.015 119.720  1.00141.70           C    
ATOM    802  C   CYS A 136     177.557 217.377 120.489  1.00141.70           C    
ATOM    803  O   CYS A 136     177.345 216.762 121.540  1.00141.70           O    
ATOM    804  CB  CYS A 136     175.991 219.333 120.369  1.00141.70           C    
ATOM    805  SG  CYS A 136     174.377 219.951 119.835  1.00141.70           S    
ATOM    806  N   ASN A 137     178.774 217.500 119.945  1.00141.75           N    
ATOM    807  CA  ASN A 137     179.941 216.875 120.565  1.00141.75           C    
ATOM    808  C   ASN A 137     180.278 217.521 121.903  1.00141.75           C    
ATOM    809  O   ASN A 137     180.814 216.854 122.795  1.00141.75           O    
ATOM    810  CB  ASN A 137     181.135 216.937 119.615  1.00141.75           C    
ATOM    811  CG  ASN A 137     181.038 215.916 118.498  1.00141.75           C    
ATOM    812  OD1 ASN A 137     180.593 214.789 118.710  1.00141.75           O    
ATOM    813  ND2 ASN A 137     181.454 216.308 117.299  1.00141.75           N    
ATOM    814  N   ASP A 138     179.985 218.812 122.051  1.00142.41           N    
ATOM    815  CA  ASP A 138     179.804 219.421 123.358  1.00142.41           C    
ATOM    816  C   ASP A 138     178.303 219.441 123.610  1.00142.41           C    
ATOM    817  O   ASP A 138     177.610 220.334 123.104  1.00142.41           O    
ATOM    818  CB  ASP A 138     180.383 220.837 123.397  1.00142.41           C    
ATOM    819  CG  ASP A 138     180.487 221.387 124.806  1.00142.41           C    
ATOM    820  OD1 ASP A 138     180.297 220.612 125.767  1.00142.41           O    
ATOM    821  OD2 ASP A 138     180.760 222.597 124.954  1.00142.41           O  1-
ATOM    822  N   PRO A 139     177.746 218.478 124.349  1.00136.17           N    
ATOM    823  CA  PRO A 139     176.285 218.328 124.412  1.00136.17           C    
ATOM    824  C   PRO A 139     175.631 219.354 125.326  1.00136.17           C    
ATOM    825  O   PRO A 139     175.883 219.391 126.534  1.00136.17           O    
ATOM    826  CB  PRO A 139     176.109 216.895 124.937  1.00136.17           C    
ATOM    827  CG  PRO A 139     177.356 216.608 125.699  1.00136.17           C    
ATOM    828  CD  PRO A 139     178.456 217.391 125.048  1.00136.17           C    
ATOM    829  N   PHE A 140     174.786 220.200 124.742  1.00132.55           N    
ATOM    830  CA  PHE A 140     173.929 221.092 125.507  1.00132.55           C    
ATOM    831  C   PHE A 140     172.550 221.116 124.863  1.00132.55           C    
ATOM    832  O   PHE A 140     172.373 220.706 123.714  1.00132.55           O    
ATOM    833  CB  PHE A 140     174.506 222.519 125.619  1.00132.55           C    
ATOM    834  CG  PHE A 140     174.878 223.151 124.300  1.00132.55           C    
ATOM    835  CD1 PHE A 140     173.948 223.882 123.568  1.00132.55           C    
ATOM    836  CD2 PHE A 140     176.171 223.050 123.813  1.00132.55           C    
ATOM    837  CE1 PHE A 140     174.295 224.468 122.362  1.00132.55           C    
ATOM    838  CE2 PHE A 140     176.525 223.632 122.608  1.00132.55           C    
ATOM    839  CZ  PHE A 140     175.587 224.344 121.884  1.00132.55           C    
ATOM    840  N   LEU A 141     171.571 221.593 125.627  1.00126.11           N    
ATOM    841  CA  LEU A 141     170.213 221.708 125.113  1.00126.11           C    
ATOM    842  C   LEU A 141     170.120 222.840 124.097  1.00126.11           C    
ATOM    843  O   LEU A 141     170.762 223.884 124.244  1.00126.11           O    
ATOM    844  CB  LEU A 141     169.229 221.941 126.259  1.00126.11           C    
ATOM    845  CG  LEU A 141     167.752 221.679 125.950  1.00126.11           C    
ATOM    846  CD1 LEU A 141     167.543 220.240 125.505  1.00126.11           C    
ATOM    847  CD2 LEU A 141     166.880 222.005 127.153  1.00126.11           C    
ATOM    848  N   ASP A 142     169.318 222.623 123.060  1.00118.48           N    
ATOM    849  CA  ASP A 142     169.152 223.598 121.989  1.00118.48           C    
ATOM    850  C   ASP A 142     168.339 224.803 122.452  1.00118.48           C    
ATOM    851  O   ASP A 142     167.315 224.654 123.119  1.00118.48           O    
ATOM    852  CB  ASP A 142     168.480 222.944 120.781  1.00118.48           C    
ATOM    853  CG  ASP A 142     169.373 221.930 120.097  1.00118.48           C    
ATOM    854  OD1 ASP A 142     170.610 222.093 120.150  1.00118.48           O    
ATOM    855  OD2 ASP A 142     168.838 220.967 119.509  1.00118.48           O  1-
ATOM    856  N   ASN A 165     168.556 202.984 111.286  1.00147.62           N    
ATOM    857  CA  ASN A 165     169.405 203.555 112.324  1.00147.62           C    
ATOM    858  C   ASN A 165     168.604 203.782 113.600  1.00147.62           C    
ATOM    859  O   ASN A 165     169.140 203.704 114.706  1.00147.62           O    
ATOM    860  CB  ASN A 165     170.030 204.865 111.844  1.00147.62           C    
ATOM    861  CG  ASN A 165     170.486 204.792 110.403  1.00147.62           C    
ATOM    862  OD1 ASN A 165     169.852 205.355 109.510  1.00147.62           O    
ATOM    863  ND2 ASN A 165     171.586 204.090 110.165  1.00147.62           N    
ATOM    864  N   CYS A 166     167.315 204.067 113.436  1.00145.66           N    
ATOM    865  CA  CYS A 166     166.392 204.238 114.557  1.00145.66           C    
ATOM    866  C   CYS A 166     165.529 202.984 114.641  1.00145.66           C    
ATOM    867  O   CYS A 166     164.430 202.926 114.090  1.00145.66           O    
ATOM    868  CB  CYS A 166     165.544 205.493 114.382  1.00145.66           C    
ATOM    869  SG  CYS A 166     166.481 207.034 114.368  1.00145.66           S    
ATOM    870  N   THR A 167     166.038 201.969 115.339  1.00137.41           N    
ATOM    871  CA  THR A 167     165.287 200.734 115.524  1.00137.41           C    
ATOM    872  C   THR A 167     164.242 200.837 116.628  1.00137.41           C    
ATOM    873  O   THR A 167     163.415 199.928 116.760  1.00137.41           O    
ATOM    874  CB  THR A 167     166.238 199.570 115.822  1.00137.41           C    
ATOM    875  OG1 THR A 167     167.013 199.863 116.990  1.00137.41           O    
ATOM    876  CG2 THR A 167     167.178 199.338 114.648  1.00137.41           C    
ATOM    877  N   PHE A 168     164.257 201.913 117.413  1.00127.87           N    
ATOM    878  CA  PHE A 168     163.294 202.115 118.484  1.00127.87           C    
ATOM    879  C   PHE A 168     163.191 203.611 118.742  1.00127.87           C    
ATOM    880  O   PHE A 168     164.186 204.335 118.642  1.00127.87           O    
ATOM    881  CB  PHE A 168     163.710 201.341 119.752  1.00127.87           C    
ATOM    882  CG  PHE A 168     162.748 201.473 120.915  1.00127.87           C    
ATOM    883  CD1 PHE A 168     162.862 202.506 121.843  1.00127.87           C    
ATOM    884  CD2 PHE A 168     161.786 200.498 121.131  1.00127.87           C    
ATOM    885  CE1 PHE A 168     161.987 202.603 122.909  1.00127.87           C    
ATOM    886  CE2 PHE A 168     160.909 200.588 122.196  1.00127.87           C    
ATOM    887  CZ  PHE A 168     161.012 201.640 123.087  1.00127.87           C    
ATOM    888  N   GLU A 169     161.984 204.064 119.071  1.00124.38           N    
ATOM    889  CA  GLU A 169     161.741 205.453 119.431  1.00124.38           C    
ATOM    890  C   GLU A 169     160.506 205.513 120.315  1.00124.38           C    
ATOM    891  O   GLU A 169     159.529 204.801 120.071  1.00124.38           O    
ATOM    892  CB  GLU A 169     161.549 206.333 118.190  1.00124.38           C    
ATOM    893  CG  GLU A 169     161.702 207.821 118.456  1.00124.38           C    
ATOM    894  CD  GLU A 169     161.431 208.661 117.226  1.00124.38           C    
ATOM    895  OE1 GLU A 169     161.100 208.082 116.170  1.00124.38           O    
ATOM    896  OE2 GLU A 169     161.547 209.902 117.314  1.00124.38           O  1-
ATOM    897  N   TYR A 170     160.552 206.365 121.337  1.00117.47           N    
ATOM    898  CA  TYR A 170     159.444 206.478 122.273  1.00117.47           C    
ATOM    899  C   TYR A 170     159.306 207.925 122.721  1.00117.47           C    
ATOM    900  O   TYR A 170     160.304 208.598 122.993  1.00117.47           O    
ATOM    901  CB  TYR A 170     159.647 205.550 123.478  1.00117.47           C    
ATOM    902  CG  TYR A 170     158.797 205.894 124.680  1.00117.47           C    
ATOM    903  CD1 TYR A 170     157.426 205.665 124.674  1.00117.47           C    
ATOM    904  CD2 TYR A 170     159.368 206.435 125.826  1.00117.47           C    
ATOM    905  CE1 TYR A 170     156.645 205.976 125.773  1.00117.47           C    
ATOM    906  CE2 TYR A 170     158.597 206.748 126.929  1.00117.47           C    
ATOM    907  CZ  TYR A 170     157.237 206.517 126.897  1.00117.47           C    
ATOM    908  OH  TYR A 170     156.468 206.827 127.994  1.00117.47           O    
ATOM    909  N   VAL A 171     158.065 208.403 122.778  1.00115.67           N    
ATOM    910  CA  VAL A 171     157.748 209.750 123.239  1.00115.67           C    
ATOM    911  C   VAL A 171     156.686 209.640 124.323  1.00115.67           C    
ATOM    912  O   VAL A 171     155.633 209.032 124.106  1.00115.67           O    
ATOM    913  CB  VAL A 171     157.256 210.654 122.089  1.00115.67           C    
ATOM    914  CG1 VAL A 171     156.785 212.001 122.623  1.00115.67           C    
ATOM    915  CG2 VAL A 171     158.348 210.853 121.044  1.00115.67           C    
ATOM    916  N   SER A 172     156.960 210.224 125.486  1.00115.71           N    
ATOM    917  CA  SER A 172     155.991 210.258 126.574  1.00115.71           C    
ATOM    918  C   SER A 172     154.930 211.322 126.320  1.00115.71           C    
ATOM    919  O   SER A 172     155.213 212.518 126.383  1.00115.71           O    
ATOM    920  CB  SER A 172     156.686 210.523 127.909  1.00115.71           C    
ATOM    921  OG  SER A 172     157.388 209.377 128.353  1.00115.71           O    
ATOM    922  N   PHE A 186     168.581 224.167 143.911  1.00116.72           N    
ATOM    923  CA  PHE A 186     169.072 223.216 144.899  1.00116.72           C    
ATOM    924  C   PHE A 186     167.977 222.856 145.898  1.00116.72           C    
ATOM    925  O   PHE A 186     168.256 222.371 146.993  1.00116.72           O    
ATOM    926  CB  PHE A 186     170.290 223.782 145.630  1.00116.72           C    
ATOM    927  CG  PHE A 186     171.420 224.172 144.719  1.00116.72           C    
ATOM    928  CD1 PHE A 186     172.322 223.221 144.266  1.00116.72           C    
ATOM    929  CD2 PHE A 186     171.584 225.491 144.320  1.00116.72           C    
ATOM    930  CE1 PHE A 186     173.366 223.576 143.428  1.00116.72           C    
ATOM    931  CE2 PHE A 186     172.625 225.854 143.482  1.00116.72           C    
ATOM    932  CZ  PHE A 186     173.517 224.895 143.037  1.00116.72           C    
ATOM    933  N   LYS A 187     166.726 223.105 145.511  1.00111.76           N    
ATOM    934  CA  LYS A 187     165.577 222.751 146.332  1.00111.76           C    
ATOM    935  C   LYS A 187     164.962 221.416 145.934  1.00111.76           C    
ATOM    936  O   LYS A 187     164.214 220.829 146.725  1.00111.76           O    
ATOM    937  CB  LYS A 187     164.513 223.852 146.243  1.00111.76           C    
ATOM    938  CG  LYS A 187     163.590 223.956 147.449  1.00111.76           C    
ATOM    939  CD  LYS A 187     164.251 224.700 148.597  1.00111.76           C    
ATOM    940  CE  LYS A 187     163.262 224.960 149.721  1.00111.76           C    
ATOM    941  NZ  LYS A 187     163.850 225.804 150.796  1.00111.76           N  1+
ATOM    942  N   ASN A 188     165.274 220.918 144.742  1.00108.25           N    
ATOM    943  CA  ASN A 188     164.688 219.699 144.207  1.00108.25           C    
ATOM    944  C   ASN A 188     165.757 218.624 144.066  1.00108.25           C    
ATOM    945  O   ASN A 188     166.875 218.900 143.610  1.00108.25           O    
ATOM    946  CB  ASN A 188     164.030 219.967 142.850  1.00108.25           C    
ATOM    947  CG  ASN A 188     163.105 218.849 142.417  1.00108.25           C    
ATOM    948  OD1 ASN A 188     162.364 218.292 143.226  1.00108.25           O    
ATOM    949  ND2 ASN A 188     163.143 218.516 141.133  1.00108.25           N    
ATOM    950  N   LEU A 189     165.412 217.397 144.461  1.00 96.17           N    
ATOM    951  CA  LEU A 189     166.310 216.255 144.364  1.00 96.17           C    
ATOM    952  C   LEU A 189     165.623 215.161 143.564  1.00 96.17           C    
ATOM    953  O   LEU A 189     164.484 214.785 143.863  1.00 96.17           O    
ATOM    954  CB  LEU A 189     166.704 215.737 145.752  1.00 96.17           C    
ATOM    955  CG  LEU A 189     167.228 214.302 145.853  1.00 96.17           C    
ATOM    956  CD1 LEU A 189     168.616 214.181 145.244  1.00 96.17           C    
ATOM    957  CD2 LEU A 189     167.244 213.840 147.298  1.00 96.17           C    
ATOM    958  N   ARG A 190     166.317 214.657 142.548  1.00 92.91           N    
ATOM    959  CA  ARG A 190     165.800 213.613 141.674  1.00 92.91           C    
ATOM    960  C   ARG A 190     166.766 212.440 141.700  1.00 92.91           C    
ATOM    961  O   ARG A 190     167.959 212.608 141.425  1.00 92.91           O    
ATOM    962  CB  ARG A 190     165.618 214.132 140.246  1.00 92.91           C    
ATOM    963  CG  ARG A 190     164.805 215.412 140.147  1.00 92.91           C    
ATOM    964  CD  ARG A 190     164.508 215.779 138.705  1.00 92.91           C    
ATOM    965  NE  ARG A 190     165.715 216.137 137.972  1.00 92.91           N    
ATOM    966  CZ  ARG A 190     165.742 216.454 136.685  1.00 92.91           C    
ATOM    967  NH1 ARG A 190     164.639 216.470 135.955  1.00 92.91           N  1+
ATOM    968  NH2 ARG A 190     166.903 216.765 136.117  1.00 92.91           N    
ATOM    969  N   GLU A 191     166.254 211.258 142.030  1.00 79.57           N    
ATOM    970  CA  GLU A 191     167.047 210.042 142.100  1.00 79.57           C    
ATOM    971  C   GLU A 191     166.556 209.059 141.049  1.00 79.57           C    
ATOM    972  O   GLU A 191     165.348 208.894 140.856  1.00 79.57           O    
ATOM    973  CB  GLU A 191     166.969 209.409 143.491  1.00 79.57           C    
ATOM    974  CG  GLU A 191     166.991 210.414 144.631  1.00 79.57           C    
ATOM    975  CD  GLU A 191     167.320 209.775 145.965  1.00 79.57           C    
ATOM    976  OE1 GLU A 191     168.251 208.945 146.013  1.00 79.57           O    
ATOM    977  OE2 GLU A 191     166.651 210.103 146.967  1.00 79.57           O  1-
ATOM    978  N   PHE A 192     167.500 208.418 140.367  1.00 76.61           N    
ATOM    979  CA  PHE A 192     167.208 207.478 139.300  1.00 76.61           C    
ATOM    980  C   PHE A 192     168.135 206.281 139.428  1.00 76.61           C    
ATOM    981  O   PHE A 192     169.240 206.385 139.962  1.00 76.61           O    
ATOM    982  CB  PHE A 192     167.389 208.110 137.912  1.00 76.61           C    
ATOM    983  CG  PHE A 192     166.452 209.249 137.626  1.00 76.61           C    
ATOM    984  CD1 PHE A 192     166.801 210.551 137.951  1.00 76.61           C    
ATOM    985  CD2 PHE A 192     165.230 209.020 137.014  1.00 76.61           C    
ATOM    986  CE1 PHE A 192     165.942 211.601 137.683  1.00 76.61           C    
ATOM    987  CE2 PHE A 192     164.367 210.066 136.743  1.00 76.61           C    
ATOM    988  CZ  PHE A 192     164.724 211.357 137.080  1.00 76.61           C    
ATOM    989  N   VAL A 193     167.673 205.141 138.929  1.00 71.96           N    
ATOM    990  CA  VAL A 193     168.468 203.920 138.861  1.00 71.96           C    
ATOM    991  C   VAL A 193     168.306 203.352 137.459  1.00 71.96           C    
ATOM    992  O   VAL A 193     167.176 203.132 137.005  1.00 71.96           O    
ATOM    993  CB  VAL A 193     168.046 202.891 139.929  1.00 71.96           C    
ATOM    994  CG1 VAL A 193     168.494 201.482 139.554  1.00 71.96           C    
ATOM    995  CG2 VAL A 193     168.612 203.272 141.286  1.00 71.96           C    
ATOM    996  N   PHE A 194     169.423 203.142 136.767  1.00 79.04           N    
ATOM    997  CA  PHE A 194     169.431 202.557 135.433  1.00 79.04           C    
ATOM    998  C   PHE A 194     170.192 201.243 135.482  1.00 79.04           C    
ATOM    999  O   PHE A 194     171.313 201.195 135.999  1.00 79.04           O    
ATOM   1000  CB  PHE A 194     170.088 203.492 134.413  1.00 79.04           C    
ATOM   1001  CG  PHE A 194     169.634 204.919 134.510  1.00 79.04           C    
ATOM   1002  CD1 PHE A 194     168.356 205.282 134.119  1.00 79.04           C    
ATOM   1003  CD2 PHE A 194     170.493 205.901 134.977  1.00 79.04           C    
ATOM   1004  CE1 PHE A 194     167.938 206.597 134.202  1.00 79.04           C    
ATOM   1005  CE2 PHE A 194     170.082 207.218 135.062  1.00 79.04           C    
ATOM   1006  CZ  PHE A 194     168.804 207.565 134.672  1.00 79.04           C    
ATOM   1007  N   LYS A 195     169.593 200.179 134.948  1.00 85.09           N    
ATOM   1008  CA  LYS A 195     170.322 198.916 134.907  1.00 85.09           C    
ATOM   1009  C   LYS A 195     169.944 198.104 133.676  1.00 85.09           C    
ATOM   1010  O   LYS A 195     168.906 198.324 133.049  1.00 85.09           O    
ATOM   1011  CB  LYS A 195     170.103 198.090 136.181  1.00 85.09           C    
ATOM   1012  CG  LYS A 195     168.658 197.827 136.547  1.00 85.09           C    
ATOM   1013  CD  LYS A 195     168.585 196.858 137.715  1.00 85.09           C    
ATOM   1014  CE  LYS A 195     167.154 196.499 138.053  1.00 85.09           C    
ATOM   1015  NZ  LYS A 195     167.083 195.389 139.042  1.00 85.09           N  1+
ATOM   1016  N   ASN A 196     170.826 197.165 133.329  1.00103.21           N    
ATOM   1017  CA  ASN A 196     170.615 196.218 132.239  1.00103.21           C    
ATOM   1018  C   ASN A 196     170.522 194.813 132.810  1.00103.21           C    
ATOM   1019  O   ASN A 196     171.447 194.353 133.487  1.00103.21           O    
ATOM   1020  CB  ASN A 196     171.746 196.282 131.210  1.00103.21           C    
ATOM   1021  CG  ASN A 196     171.731 197.555 130.405  1.00103.21           C    
ATOM   1022  OD1 ASN A 196     170.674 198.022 129.994  1.00103.21           O    
ATOM   1023  ND2 ASN A 196     172.908 198.116 130.157  1.00103.21           N    
ATOM   1024  N   ILE A 197     169.412 194.135 132.533  1.00109.71           N    
ATOM   1025  CA  ILE A 197     169.238 192.727 132.881  1.00109.71           C    
ATOM   1026  C   ILE A 197     168.751 192.001 131.635  1.00109.71           C    
ATOM   1027  O   ILE A 197     167.626 192.241 131.175  1.00109.71           O    
ATOM   1028  CB  ILE A 197     168.261 192.521 134.049  1.00109.71           C    
ATOM   1029  CG1 ILE A 197     168.822 193.114 135.342  1.00109.71           C    
ATOM   1030  CG2 ILE A 197     167.969 191.040 134.251  1.00109.71           C    
ATOM   1031  CD1 ILE A 197     167.814 193.188 136.460  1.00109.71           C    
ATOM   1032  N   ASP A 198     169.603 191.114 131.094  1.00119.71           N    
ATOM   1033  CA  ASP A 198     169.305 190.247 129.943  1.00119.71           C    
ATOM   1034  C   ASP A 198     168.865 191.046 128.717  1.00119.71           C    
ATOM   1035  O   ASP A 198     167.925 190.675 128.011  1.00119.71           O    
ATOM   1036  CB  ASP A 198     168.266 189.181 130.303  1.00119.71           C    
ATOM   1037  CG  ASP A 198     168.383 187.937 129.442  1.00119.71           C    
ATOM   1038  OD1 ASP A 198     169.274 187.900 128.568  1.00119.71           O    
ATOM   1039  OD2 ASP A 198     167.585 186.997 129.638  1.00119.71           O  1-
ATOM   1040  N   GLY A 199     169.544 192.161 128.467  1.00116.05           N    
ATOM   1041  CA  GLY A 199     169.175 193.025 127.369  1.00116.05           C    
ATOM   1042  C   GLY A 199     168.018 193.954 127.647  1.00116.05           C    
ATOM   1043  O   GLY A 199     167.540 194.617 126.720  1.00116.05           O    
ATOM   1044  N   TYR A 200     167.548 194.025 128.887  1.00108.39           N    
ATOM   1045  CA  TYR A 200     166.447 194.900 129.257  1.00108.39           C    
ATOM   1046  C   TYR A 200     166.980 196.107 130.014  1.00108.39           C    
ATOM   1047  O   TYR A 200     167.756 195.957 130.964  1.00108.39           O    
ATOM   1048  CB  TYR A 200     165.419 194.157 130.110  1.00108.39           C    
ATOM   1049  CG  TYR A 200     164.487 193.280 129.312  1.00108.39           C    
ATOM   1050  CD1 TYR A 200     164.880 192.013 128.898  1.00108.39           C    
ATOM   1051  CD2 TYR A 200     163.212 193.717 128.975  1.00108.39           C    
ATOM   1052  CE1 TYR A 200     164.029 191.206 128.168  1.00108.39           C    
ATOM   1053  CE2 TYR A 200     162.353 192.917 128.246  1.00108.39           C    
ATOM   1054  CZ  TYR A 200     162.767 191.663 127.846  1.00108.39           C    
ATOM   1055  OH  TYR A 200     161.919 190.860 127.120  1.00108.39           O    
ATOM   1056  N   PHE A 201     166.556 197.293 129.589  1.00 95.94           N    
ATOM   1057  CA  PHE A 201     166.918 198.549 130.235  1.00 95.94           C    
ATOM   1058  C   PHE A 201     165.816 198.925 131.217  1.00 95.94           C    
ATOM   1059  O   PHE A 201     164.665 199.112 130.815  1.00 95.94           O    
ATOM   1060  CB  PHE A 201     167.111 199.657 129.199  1.00 95.94           C    
ATOM   1061  CG  PHE A 201     167.878 200.843 129.711  1.00 95.94           C    
ATOM   1062  CD1 PHE A 201     169.259 200.813 129.783  1.00 95.94           C    
ATOM   1063  CD2 PHE A 201     167.216 201.993 130.111  1.00 95.94           C    
ATOM   1064  CE1 PHE A 201     169.970 201.899 130.252  1.00 95.94           C    
ATOM   1065  CE2 PHE A 201     167.925 203.087 130.578  1.00 95.94           C    
ATOM   1066  CZ  PHE A 201     169.301 203.038 130.650  1.00 95.94           C    
ATOM   1067  N   LYS A 202     166.168 199.038 132.495  1.00 87.90           N    
ATOM   1068  CA  LYS A 202     165.207 199.303 133.555  1.00 87.90           C    
ATOM   1069  C   LYS A 202     165.536 200.625 134.230  1.00 87.90           C    
ATOM   1070  O   LYS A 202     166.694 200.869 134.598  1.00 87.90           O    
ATOM   1071  CB  LYS A 202     165.198 198.166 134.577  1.00 87.90           C    
ATOM   1072  CG  LYS A 202     164.853 196.817 133.975  1.00 87.90           C    
ATOM   1073  CD  LYS A 202     165.351 195.675 134.838  1.00 87.90           C    
ATOM   1074  CE  LYS A 202     164.977 194.335 134.233  1.00 87.90           C    
ATOM   1075  NZ  LYS A 202     163.505 194.189 134.082  1.00 87.90           N  1+
ATOM   1076  N   ILE A 203     164.509 201.465 134.390  1.00 76.47           N    
ATOM   1077  CA  ILE A 203     164.629 202.802 134.962  1.00 76.47           C    
ATOM   1078  C   ILE A 203     163.727 202.893 136.185  1.00 76.47           C    
ATOM   1079  O   ILE A 203     162.537 202.565 136.110  1.00 76.47           O    
ATOM   1080  CB  ILE A 203     164.257 203.888 133.935  1.00 76.47           C    
ATOM   1081  CG1 ILE A 203     165.224 203.861 132.755  1.00 76.47           C    
ATOM   1082  CG2 ILE A 203     164.250 205.271 134.573  1.00 76.47           C    
ATOM   1083  CD1 ILE A 203     164.890 204.855 131.664  1.00 76.47           C    
ATOM   1084  N   TYR A 204     164.294 203.343 137.302  1.00 68.02           N    
ATOM   1085  CA  TYR A 204     163.566 203.598 138.537  1.00 68.02           C    
ATOM   1086  C   TYR A 204     163.773 205.056 138.923  1.00 68.02           C    
ATOM   1087  O   TYR A 204     164.847 205.614 138.694  1.00 68.02           O    
ATOM   1088  CB  TYR A 204     164.039 202.676 139.678  1.00 68.02           C    
ATOM   1089  CG  TYR A 204     163.911 201.188 139.406  1.00 68.02           C    
ATOM   1090  CD1 TYR A 204     164.852 200.507 138.637  1.00 68.02           C    
ATOM   1091  CD2 TYR A 204     162.859 200.459 139.942  1.00 68.02           C    
ATOM   1092  CE1 TYR A 204     164.732 199.155 138.392  1.00 68.02           C    
ATOM   1093  CE2 TYR A 204     162.733 199.103 139.703  1.00 68.02           C    
ATOM   1094  CZ  TYR A 204     163.673 198.458 138.929  1.00 68.02           C    
ATOM   1095  OH  TYR A 204     163.555 197.109 138.691  1.00 68.02           O    
ATOM   1096  N   SER A 205     162.753 205.676 139.515  1.00 71.20           N    
ATOM   1097  CA  SER A 205     162.810 207.116 139.733  1.00 71.20           C    
ATOM   1098  C   SER A 205     162.143 207.502 141.045  1.00 71.20           C    
ATOM   1099  O   SER A 205     161.301 206.776 141.577  1.00 71.20           O    
ATOM   1100  CB  SER A 205     162.139 207.879 138.588  1.00 71.20           C    
ATOM   1101  OG  SER A 205     160.741 207.964 138.799  1.00 71.20           O    
ATOM   1102  N   LYS A 206     162.533 208.676 141.546  1.00 77.55           N    
ATOM   1103  CA  LYS A 206     161.921 209.300 142.713  1.00 77.55           C    
ATOM   1104  C   LYS A 206     162.258 210.787 142.708  1.00 77.55           C    
ATOM   1105  O   LYS A 206     163.395 211.167 142.422  1.00 77.55           O    
ATOM   1106  CB  LYS A 206     162.400 208.647 144.017  1.00 77.55           C    
ATOM   1107  CG  LYS A 206     161.795 209.229 145.284  1.00 77.55           C    
ATOM   1108  CD  LYS A 206     160.320 208.892 145.403  1.00 77.55           C    
ATOM   1109  CE  LYS A 206     159.721 209.485 146.667  1.00 77.55           C    
ATOM   1110  NZ  LYS A 206     158.315 209.045 146.878  1.00 77.55           N  1+
ATOM   1111  N   HIS A 207     161.266 211.620 143.017  1.00 90.48           N    
ATOM   1112  CA  HIS A 207     161.440 213.064 143.103  1.00 90.48           C    
ATOM   1113  C   HIS A 207     161.047 213.540 144.494  1.00 90.48           C    
ATOM   1114  O   HIS A 207     160.049 213.075 145.053  1.00 90.48           O    
ATOM   1115  CB  HIS A 207     160.585 213.793 142.059  1.00 90.48           C    
ATOM   1116  CG  HIS A 207     160.856 213.372 140.649  1.00 90.48           C    
ATOM   1117  ND1 HIS A 207     161.702 214.070 139.814  1.00 90.48           N    
ATOM   1118  CD2 HIS A 207     160.388 212.329 139.924  1.00 90.48           C    
ATOM   1119  CE1 HIS A 207     161.745 213.473 138.636  1.00 90.48           C    
ATOM   1120  NE2 HIS A 207     160.957 212.414 138.677  1.00 90.48           N    
ATOM   1121  N   THR A 208     161.825 214.476 145.051  1.00103.00           N    
ATOM   1122  CA  THR A 208     161.471 215.032 146.354  1.00103.00           C    
ATOM   1123  C   THR A 208     161.968 216.460 146.547  1.00103.00           C    
ATOM   1124  O   THR A 208     163.054 216.811 146.060  1.00103.00           O    
ATOM   1125  CB  THR A 208     161.991 214.141 147.497  1.00103.00           C    
ATOM   1126  OG1 THR A 208     161.675 214.735 148.763  1.00103.00           O    
ATOM   1127  CG2 THR A 208     163.490 213.887 147.391  1.00103.00           C    
ATOM   1128  N   PRO A 209     161.187 217.310 147.211  1.00109.00           N    
ATOM   1129  CA  PRO A 209     161.724 218.599 147.657  1.00109.00           C    
ATOM   1130  C   PRO A 209     162.702 218.399 148.800  1.00109.00           C    
ATOM   1131  O   PRO A 209     162.623 217.426 149.553  1.00109.00           O    
ATOM   1132  CB  PRO A 209     160.479 219.365 148.114  1.00109.00           C    
ATOM   1133  CG  PRO A 209     159.509 218.300 148.488  1.00109.00           C    
ATOM   1134  CD  PRO A 209     159.757 217.168 147.531  1.00109.00           C    
ATOM   1135  N   ILE A 210     163.638 219.338 148.928  1.00114.78           N    
ATOM   1136  CA  ILE A 210     164.685 219.226 149.934  1.00114.78           C    
ATOM   1137  C   ILE A 210     165.100 220.627 150.370  1.00114.78           C    
ATOM   1138  O   ILE A 210     164.943 221.603 149.631  1.00114.78           O    
ATOM   1139  CB  ILE A 210     165.877 218.387 149.397  1.00114.78           C    
ATOM   1140  CG1 ILE A 210     166.722 217.814 150.542  1.00114.78           C    
ATOM   1141  CG2 ILE A 210     166.737 219.182 148.418  1.00114.78           C    
ATOM   1142  CD1 ILE A 210     165.942 216.944 151.502  1.00114.78           C    
ATOM   1143  N   ILE A 212     165.573 220.724 151.614  1.00122.21           N    
ATOM   1144  CA  ILE A 212     166.216 221.937 152.100  1.00122.21           C    
ATOM   1145  C   ILE A 212     167.531 222.121 151.345  1.00122.21           C    
ATOM   1146  O   ILE A 212     168.163 221.143 150.919  1.00122.21           O    
ATOM   1147  CB  ILE A 212     166.413 221.815 153.626  1.00122.21           C    
ATOM   1148  CG1 ILE A 212     165.058 221.606 154.304  1.00122.21           C    
ATOM   1149  CG2 ILE A 212     167.056 223.052 154.251  1.00122.21           C    
ATOM   1150  CD1 ILE A 212     164.085 222.746 154.090  1.00122.21           C    
ATOM   1151  N   VAL A 213     167.926 223.385 151.136  1.00123.68           N    
ATOM   1152  CA  VAL A 213     169.082 223.695 150.295  1.00123.68           C    
ATOM   1153  C   VAL A 213     170.383 223.167 150.909  1.00123.68           C    
ATOM   1154  O   VAL A 213     171.211 222.589 150.193  1.00123.68           O    
ATOM   1155  CB  VAL A 213     169.119 225.209 149.968  1.00123.68           C    
ATOM   1156  CG1 VAL A 213     169.326 226.103 151.197  1.00123.68           C    
ATOM   1157  CG2 VAL A 213     170.187 225.503 148.924  1.00123.68           C    
ATOM   1158  N   ARG A 214     170.548 223.293 152.240  1.00118.94           N    
ATOM   1159  CA  ARG A 214     171.670 222.774 153.028  1.00118.94           C    
ATOM   1160  C   ARG A 214     173.036 223.144 152.458  1.00118.94           C    
ATOM   1161  O   ARG A 214     173.243 224.270 151.994  1.00118.94           O    
ATOM   1162  CB  ARG A 214     171.565 221.251 153.161  1.00118.94           C    
ATOM   1163  CG  ARG A 214     170.444 220.765 154.064  1.00118.94           C    
ATOM   1164  CD  ARG A 214     169.993 219.362 153.674  1.00118.94           C    
ATOM   1165  NE  ARG A 214     171.059 218.595 153.040  1.00118.94           N    
ATOM   1166  CZ  ARG A 214     171.830 217.718 153.668  1.00118.94           C    
ATOM   1167  NH1 ARG A 214     171.678 217.460 154.956  1.00118.94           N  1+
ATOM   1168  NH2 ARG A 214     172.779 217.083 152.985  1.00118.94           N    
ATOM   1169  N   GLU A 214A    173.968 222.195 152.491  1.00119.35           N    
ATOM   1170  CA  GLU A 214A    175.165 222.267 151.667  1.00119.35           C    
ATOM   1171  C   GLU A 214A    174.922 221.478 150.388  1.00119.35           C    
ATOM   1172  O   GLU A 214A    174.555 220.297 150.467  1.00119.35           O    
ATOM   1173  CB  GLU A 214A    176.369 221.710 152.407  1.00119.35           C    
ATOM   1174  CG  GLU A 214A    176.584 222.321 153.783  1.00119.35           C    
ATOM   1175  CD  GLU A 214A    176.852 223.813 153.726  1.00119.35           C    
ATOM   1176  OE1 GLU A 214A    177.598 224.255 152.826  1.00119.35           O    
ATOM   1177  OE2 GLU A 214A    176.314 224.547 154.581  1.00119.35           O  1-
ATOM   1178  N   PRO A 214B    175.078 222.084 149.204  1.00114.84           N    
ATOM   1179  CA  PRO A 214B    174.742 221.375 147.954  1.00114.84           C    
ATOM   1180  C   PRO A 214B    175.652 220.199 147.631  1.00114.84           C    
ATOM   1181  O   PRO A 214B    175.270 219.355 146.811  1.00114.84           O    
ATOM   1182  CB  PRO A 214B    174.857 222.470 146.883  1.00114.84           C    
ATOM   1183  CG  PRO A 214B    174.810 223.766 147.637  1.00114.84           C    
ATOM   1184  CD  PRO A 214B    175.451 223.486 148.957  1.00114.84           C    
ATOM   1185  N   GLU A 214C    176.839 220.117 148.235  1.00106.18           N    
ATOM   1186  CA  GLU A 214C    177.711 218.973 147.994  1.00106.18           C    
ATOM   1187  C   GLU A 214C    177.207 217.730 148.719  1.00106.18           C    
ATOM   1188  O   GLU A 214C    177.247 216.623 148.169  1.00106.18           O    
ATOM   1189  CB  GLU A 214C    179.141 219.314 148.420  1.00106.18           C    
ATOM   1190  CG  GLU A 214C    180.132 218.157 148.365  1.00106.18           C    
ATOM   1191  CD  GLU A 214C    180.379 217.526 149.722  1.00106.18           C    
ATOM   1192  OE1 GLU A 214C    180.282 218.244 150.739  1.00106.18           O    
ATOM   1193  OE2 GLU A 214C    180.668 216.313 149.771  1.00106.18           O  1-
ATOM   1194  N   ASP A 215     176.712 217.892 149.943  1.00101.29           N    
ATOM   1195  CA  ASP A 215     176.384 216.751 150.787  1.00101.29           C    
ATOM   1196  C   ASP A 215     175.016 216.181 150.435  1.00101.29           C    
ATOM   1197  O   ASP A 215     174.041 216.924 150.283  1.00101.29           O    
ATOM   1198  CB  ASP A 215     176.421 217.156 152.260  1.00101.29           C    
ATOM   1199  CG  ASP A 215     176.362 215.964 153.191  1.00101.29           C    
ATOM   1200  OD1 ASP A 215     177.262 215.101 153.110  1.00101.29           O    
ATOM   1201  OD2 ASP A 215     175.416 215.888 154.001  1.00101.29           O  1-
ATOM   1202  N   LEU A 216     174.950 214.859 150.305  1.00 90.07           N    
ATOM   1203  CA  LEU A 216     173.676 214.188 150.099  1.00 90.07           C    
ATOM   1204  C   LEU A 216     172.871 214.189 151.398  1.00 90.07           C    
ATOM   1205  O   LEU A 216     173.449 214.089 152.485  1.00 90.07           O    
ATOM   1206  CB  LEU A 216     173.899 212.753 149.625  1.00 90.07           C    
ATOM   1207  CG  LEU A 216     174.018 212.538 148.118  1.00 90.07           C    
ATOM   1208  CD1 LEU A 216     174.516 211.137 147.821  1.00 90.07           C    
ATOM   1209  CD2 LEU A 216     172.682 212.782 147.447  1.00 90.07           C    
ATOM   1210  N   PRO A 217     171.546 214.309 151.323  1.00 86.71           N    
ATOM   1211  CA  PRO A 217     170.738 214.278 152.548  1.00 86.71           C    
ATOM   1212  C   PRO A 217     170.658 212.876 153.131  1.00 86.71           C    
ATOM   1213  O   PRO A 217     170.580 211.883 152.405  1.00 86.71           O    
ATOM   1214  CB  PRO A 217     169.363 214.767 152.080  1.00 86.71           C    
ATOM   1215  CG  PRO A 217     169.319 214.424 150.635  1.00 86.71           C    
ATOM   1216  CD  PRO A 217     170.725 214.570 150.127  1.00 86.71           C    
ATOM   1217  N   GLN A 218     170.682 212.806 154.459  1.00 79.69           N    
ATOM   1218  CA  GLN A 218     170.570 211.540 155.168  1.00 79.69           C    
ATOM   1219  C   GLN A 218     169.105 211.246 155.460  1.00 79.69           C    
ATOM   1220  O   GLN A 218     168.394 212.086 156.019  1.00 79.69           O    
ATOM   1221  CB  GLN A 218     171.373 211.569 156.468  1.00 79.69           C    
ATOM   1222  CG  GLN A 218     172.860 211.789 156.274  1.00 79.69           C    
ATOM   1223  CD  GLN A 218     173.628 211.708 157.574  1.00 79.69           C    
ATOM   1224  OE1 GLN A 218     173.072 211.357 158.614  1.00 79.69           O    
ATOM   1225  NE2 GLN A 218     174.912 212.038 157.525  1.00 79.69           N    
ATOM   1226  N   GLY A 219     168.662 210.053 155.080  1.00 69.29           N    
ATOM   1227  CA  GLY A 219     167.277 209.675 155.281  1.00 69.29           C    
ATOM   1228  C   GLY A 219     166.958 208.425 154.489  1.00 69.29           C    
ATOM   1229  O   GLY A 219     167.859 207.724 154.026  1.00 69.29           O    
ATOM   1230  N   PHE A 220     165.664 208.157 154.340  1.00 59.69           N    
ATOM   1231  CA  PHE A 220     165.220 206.995 153.585  1.00 59.69           C    
ATOM   1232  C   PHE A 220     164.077 207.383 152.662  1.00 59.69           C    
ATOM   1233  O   PHE A 220     163.127 208.047 153.087  1.00 59.69           O    
ATOM   1234  CB  PHE A 220     164.784 205.861 154.516  1.00 59.69           C    
ATOM   1235  CG  PHE A 220     164.869 204.507 153.885  1.00 59.69           C    
ATOM   1236  CD1 PHE A 220     166.064 203.807 153.881  1.00 59.69           C    
ATOM   1237  CD2 PHE A 220     163.761 203.942 153.279  1.00 59.69           C    
ATOM   1238  CE1 PHE A 220     166.150 202.562 153.293  1.00 59.69           C    
ATOM   1239  CE2 PHE A 220     163.840 202.697 152.689  1.00 59.69           C    
ATOM   1240  CZ  PHE A 220     165.036 202.007 152.695  1.00 59.69           C    
ATOM   1241  N   SER A 221     164.175 206.962 151.404  1.00 63.59           N    
ATOM   1242  CA  SER A 221     163.123 207.175 150.423  1.00 63.59           C    
ATOM   1243  C   SER A 221     163.247 206.095 149.360  1.00 63.59           C    
ATOM   1244  O   SER A 221     164.351 205.799 148.897  1.00 63.59           O    
ATOM   1245  CB  SER A 221     163.214 208.568 149.791  1.00 63.59           C    
ATOM   1246  OG  SER A 221     162.053 208.862 149.034  1.00 63.59           O    
ATOM   1247  N   ALA A 222     162.115 205.514 148.979  1.00 62.92           N    
ATOM   1248  CA  ALA A 222     162.087 204.383 148.065  1.00 62.92           C    
ATOM   1249  C   ALA A 222     161.845 204.854 146.638  1.00 62.92           C    
ATOM   1250  O   ALA A 222     161.117 205.824 146.407  1.00 62.92           O    
ATOM   1251  CB  ALA A 222     161.010 203.381 148.476  1.00 62.92           C    
ATOM   1252  N   LEU A 223     162.457 204.160 145.683  1.00 65.67           N    
ATOM   1253  CA  LEU A 223     162.368 204.506 144.272  1.00 65.67           C    
ATOM   1254  C   LEU A 223     161.390 203.576 143.562  1.00 65.67           C    
ATOM   1255  O   LEU A 223     161.273 202.396 143.898  1.00 65.67           O    
ATOM   1256  CB  LEU A 223     163.743 204.425 143.604  1.00 65.67           C    
ATOM   1257  CG  LEU A 223     164.636 205.668 143.537  1.00 65.67           C    
ATOM   1258  CD1 LEU A 223     165.053 206.161 144.915  1.00 65.67           C    
ATOM   1259  CD2 LEU A 223     165.858 205.381 142.688  1.00 65.67           C    
ATOM   1260  N   GLU A 224     160.691 204.120 142.565  1.00 68.95           N    
ATOM   1261  CA  GLU A 224     159.623 203.400 141.889  1.00 68.95           C    
ATOM   1262  C   GLU A 224     159.915 203.261 140.398  1.00 68.95           C    
ATOM   1263  O   GLU A 224     160.456 204.189 139.787  1.00 68.95           O    
ATOM   1264  CB  GLU A 224     158.285 204.123 142.092  1.00 68.95           C    
ATOM   1265  CG  GLU A 224     157.920 204.311 143.554  1.00 68.95           C    
ATOM   1266  CD  GLU A 224     156.969 205.463 143.776  1.00 68.95           C    
ATOM   1267  OE1 GLU A 224     156.366 205.935 142.791  1.00 68.95           O    
ATOM   1268  OE2 GLU A 224     156.823 205.898 144.938  1.00 68.95           O  1-
ATOM   1269  N   PRO A 225     159.577 202.122 139.789  1.00 72.09           N    
ATOM   1270  CA  PRO A 225     159.935 201.901 138.382  1.00 72.09           C    
ATOM   1271  C   PRO A 225     159.081 202.711 137.421  1.00 72.09           C    
ATOM   1272  O   PRO A 225     157.912 203.006 137.683  1.00 72.09           O    
ATOM   1273  CB  PRO A 225     159.698 200.399 138.189  1.00 72.09           C    
ATOM   1274  CG  PRO A 225     158.679 200.052 139.207  1.00 72.09           C    
ATOM   1275  CD  PRO A 225     158.945 200.934 140.389  1.00 72.09           C    
ATOM   1276  N   LEU A 226     159.691 203.083 136.294  1.00 78.76           N    
ATOM   1277  CA  LEU A 226     158.974 203.748 135.211  1.00 78.76           C    
ATOM   1278  C   LEU A 226     159.031 202.973 133.901  1.00 78.76           C    
ATOM   1279  O   LEU A 226     157.981 202.666 133.328  1.00 78.76           O    
ATOM   1280  CB  LEU A 226     159.526 205.164 135.001  1.00 78.76           C    
ATOM   1281  CG  LEU A 226     159.280 206.203 136.091  1.00 78.76           C    
ATOM   1282  CD1 LEU A 226     159.815 207.551 135.640  1.00 78.76           C    
ATOM   1283  CD2 LEU A 226     157.804 206.293 136.431  1.00 78.76           C    
ATOM   1284  N   VAL A 227     160.226 202.648 133.406  1.00 85.53           N    
ATOM   1285  CA  VAL A 227     160.434 202.284 132.007  1.00 85.53           C    
ATOM   1286  C   VAL A 227     161.229 200.985 131.932  1.00 85.53           C    
ATOM   1287  O   VAL A 227     162.272 200.850 132.585  1.00 85.53           O    
ATOM   1288  CB  VAL A 227     161.162 203.411 131.240  1.00 85.53           C    
ATOM   1289  CG1 VAL A 227     161.572 202.967 129.850  1.00 85.53           C    
ATOM   1290  CG2 VAL A 227     160.295 204.662 131.140  1.00 85.53           C    
ATOM   1291  N   ASP A 228     160.733 200.032 131.140  1.00 97.58           N    
ATOM   1292  CA  ASP A 228     161.480 198.844 130.743  1.00 97.58           C    
ATOM   1293  C   ASP A 228     161.583 198.817 129.224  1.00 97.58           C    
ATOM   1294  O   ASP A 228     160.587 199.038 128.526  1.00 97.58           O    
ATOM   1295  CB  ASP A 228     160.810 197.565 131.252  1.00 97.58           C    
ATOM   1296  CG  ASP A 228     161.683 196.333 131.072  1.00 97.58           C    
ATOM   1297  OD1 ASP A 228     162.889 196.481 130.781  1.00 97.58           O    
ATOM   1298  OD2 ASP A 228     161.158 195.210 131.218  1.00 97.58           O  1-
ATOM   1299  N   LEU A 229     162.784 198.540 128.717  1.00104.62           N    
ATOM   1300  CA  LEU A 229     163.059 198.554 127.289  1.00104.62           C    
ATOM   1301  C   LEU A 229     163.705 197.251 126.833  1.00104.62           C    
ATOM   1302  O   LEU A 229     164.576 196.712 127.525  1.00104.62           O    
ATOM   1303  CB  LEU A 229     163.974 199.730 126.921  1.00104.62           C    
ATOM   1304  CG  LEU A 229     163.445 201.141 127.161  1.00104.62           C    
ATOM   1305  CD1 LEU A 229     164.408 202.171 126.598  1.00104.62           C    
ATOM   1306  CD2 LEU A 229     162.074 201.294 126.533  1.00104.62           C    
ATOM   1307  N   PRO A 230     163.308 196.738 125.653  1.00112.26           N    
ATOM   1308  CA  PRO A 230     163.857 195.473 125.140  1.00112.26           C    
ATOM   1309  C   PRO A 230     165.118 195.620 124.299  1.00112.26           C    
ATOM   1310  O   PRO A 230     165.386 194.749 123.464  1.00112.26           O    
ATOM   1311  CB  PRO A 230     162.703 194.928 124.296  1.00112.26           C    
ATOM   1312  CG  PRO A 230     162.068 196.159 123.742  1.00112.26           C    
ATOM   1313  CD  PRO A 230     162.215 197.238 124.799  1.00112.26           C    
ATOM   1314  N   ILE A 231     165.857 196.721 124.499  1.00111.83           N    
ATOM   1315  CA  ILE A 231     166.850 197.230 123.544  1.00111.83           C    
ATOM   1316  C   ILE A 231     167.949 196.211 123.223  1.00111.83           C    
ATOM   1317  O   ILE A 231     168.405 196.128 122.076  1.00111.83           O    
ATOM   1318  CB  ILE A 231     167.414 198.571 124.061  1.00111.83           C    
ATOM   1319  CG1 ILE A 231     168.114 198.398 125.418  1.00111.83           C    
ATOM   1320  CG2 ILE A 231     166.326 199.627 124.109  1.00111.83           C    
ATOM   1321  CD1 ILE A 231     168.881 199.577 125.899  1.00111.83           C    
ATOM   1322  N   GLY A 232     168.383 195.419 124.205  1.00120.31           N    
ATOM   1323  CA  GLY A 232     169.343 194.360 123.950  1.00120.31           C    
ATOM   1324  C   GLY A 232     170.740 194.794 123.562  1.00120.31           C    
ATOM   1325  O   GLY A 232     171.511 193.964 123.071  1.00120.31           O    
ATOM   1326  N   ILE A 233     171.098 196.059 123.761  1.00120.56           N    
ATOM   1327  CA  ILE A 233     172.367 196.578 123.265  1.00120.56           C    
ATOM   1328  C   ILE A 233     173.407 196.493 124.378  1.00120.56           C    
ATOM   1329  O   ILE A 233     173.094 196.575 125.571  1.00120.56           O    
ATOM   1330  CB  ILE A 233     172.193 198.016 122.711  1.00120.56           C    
ATOM   1331  CG1 ILE A 233     173.399 198.450 121.869  1.00120.56           C    
ATOM   1332  CG2 ILE A 233     171.927 199.026 123.819  1.00120.56           C    
ATOM   1333  CD1 ILE A 233     173.620 197.603 120.637  1.00120.56           C    
ATOM   1334  N   ASN A 234     174.654 196.250 123.982  1.00121.43           N    
ATOM   1335  CA  ASN A 234     175.767 196.264 124.920  1.00121.43           C    
ATOM   1336  C   ASN A 234     176.041 197.698 125.359  1.00121.43           C    
ATOM   1337  O   ASN A 234     176.200 198.593 124.525  1.00121.43           O    
ATOM   1338  CB  ASN A 234     176.999 195.644 124.258  1.00121.43           C    
ATOM   1339  CG  ASN A 234     178.187 195.522 125.195  1.00121.43           C    
ATOM   1340  OD1 ASN A 234     178.057 195.604 126.416  1.00121.43           O    
ATOM   1341  ND2 ASN A 234     179.363 195.314 124.612  1.00121.43           N    
ATOM   1342  N   ILE A 235     176.068 197.920 126.673  1.00111.23           N    
ATOM   1343  CA  ILE A 235     176.282 199.241 127.255  1.00111.23           C    
ATOM   1344  C   ILE A 235     177.418 199.142 128.262  1.00111.23           C    
ATOM   1345  O   ILE A 235     177.367 198.317 129.180  1.00111.23           O    
ATOM   1346  CB  ILE A 235     175.009 199.786 127.935  1.00111.23           C    
ATOM   1347  CG1 ILE A 235     173.884 199.978 126.916  1.00111.23           C    
ATOM   1348  CG2 ILE A 235     175.302 201.098 128.649  1.00111.23           C    
ATOM   1349  CD1 ILE A 235     172.623 200.583 127.497  1.00111.23           C    
ATOM   1350  N   THR A 236     178.443 199.980 128.089  1.00107.12           N    
ATOM   1351  CA  THR A 236     179.546 200.058 129.040  1.00107.12           C    
ATOM   1352  C   THR A 236     179.860 201.467 129.517  1.00107.12           C    
ATOM   1353  O   THR A 236     180.481 201.607 130.578  1.00107.12           O    
ATOM   1354  CB  THR A 236     180.827 199.454 128.443  1.00107.12           C    
ATOM   1355  OG1 THR A 236     181.004 199.930 127.104  1.00107.12           O    
ATOM   1356  CG2 THR A 236     180.758 197.935 128.438  1.00107.12           C    
ATOM   1357  N   ARG A 237     179.465 202.506 128.787  1.00100.80           N    
ATOM   1358  CA  ARG A 237     179.755 203.881 129.158  1.00100.80           C    
ATOM   1359  C   ARG A 237     178.477 204.703 129.098  1.00100.80           C    
ATOM   1360  O   ARG A 237     177.513 204.340 128.420  1.00100.80           O    
ATOM   1361  CB  ARG A 237     180.814 204.508 128.240  1.00100.80           C    
ATOM   1362  CG  ARG A 237     182.177 203.842 128.291  1.00100.80           C    
ATOM   1363  CD  ARG A 237     183.192 204.638 127.490  1.00100.80           C    
ATOM   1364  NE  ARG A 237     184.515 204.026 127.509  1.00100.80           N    
ATOM   1365  CZ  ARG A 237     185.026 203.321 126.510  1.00100.80           C    
ATOM   1366  NH1 ARG A 237     184.349 203.112 125.393  1.00100.80           N  1+
ATOM   1367  NH2 ARG A 237     186.250 202.814 126.633  1.00100.80           N    
ATOM   1368  N   PHE A 238     178.480 205.825 129.815  1.00 92.32           N    
ATOM   1369  CA  PHE A 238     177.346 206.734 129.785  1.00 92.32           C    
ATOM   1370  C   PHE A 238     177.820 208.147 130.089  1.00 92.32           C    
ATOM   1371  O   PHE A 238     178.941 208.364 130.556  1.00 92.32           O    
ATOM   1372  CB  PHE A 238     176.238 206.295 130.756  1.00 92.32           C    
ATOM   1373  CG  PHE A 238     176.386 206.829 132.152  1.00 92.32           C    
ATOM   1374  CD1 PHE A 238     177.321 206.289 133.020  1.00 92.32           C    
ATOM   1375  CD2 PHE A 238     175.558 207.846 132.610  1.00 92.32           C    
ATOM   1376  CE1 PHE A 238     177.446 206.770 134.309  1.00 92.32           C    
ATOM   1377  CE2 PHE A 238     175.681 208.334 133.897  1.00 92.32           C    
ATOM   1378  CZ  PHE A 238     176.625 207.794 134.747  1.00 92.32           C    
ATOM   1379  N   GLN A 239     176.946 209.110 129.807  1.00 96.83           N    
ATOM   1380  CA  GLN A 239     177.251 210.522 129.982  1.00 96.83           C    
ATOM   1381  C   GLN A 239     175.942 211.280 130.146  1.00 96.83           C    
ATOM   1382  O   GLN A 239     174.920 210.908 129.565  1.00 96.83           O    
ATOM   1383  CB  GLN A 239     178.050 211.063 128.790  1.00 96.83           C    
ATOM   1384  CG  GLN A 239     178.715 212.408 129.016  1.00 96.83           C    
ATOM   1385  CD  GLN A 239     179.458 212.899 127.791  1.00 96.83           C    
ATOM   1386  OE1 GLN A 239     179.420 212.268 126.735  1.00 96.83           O    
ATOM   1387  NE2 GLN A 239     180.132 214.034 127.923  1.00 96.83           N    
ATOM   1388  N   THR A 240     175.979 212.338 130.948  1.00 98.44           N    
ATOM   1389  CA  THR A 240     174.800 213.158 131.178  1.00 98.44           C    
ATOM   1390  C   THR A 240     174.759 214.333 130.206  1.00 98.44           C    
ATOM   1391  O   THR A 240     175.765 214.711 129.600  1.00 98.44           O    
ATOM   1392  CB  THR A 240     174.768 213.667 132.621  1.00 98.44           C    
ATOM   1393  OG1 THR A 240     173.599 214.472 132.820  1.00 98.44           O    
ATOM   1394  CG2 THR A 240     176.002 214.493 132.926  1.00 98.44           C    
ATOM   1395  N   LEU A 241     173.566 214.907 130.056  1.00106.32           N    
ATOM   1396  CA  LEU A 241     173.337 216.051 129.185  1.00106.32           C    
ATOM   1397  C   LEU A 241     172.823 217.226 130.004  1.00106.32           C    
ATOM   1398  O   LEU A 241     171.997 217.055 130.907  1.00106.32           O    
ATOM   1399  CB  LEU A 241     172.341 215.719 128.069  1.00106.32           C    
ATOM   1400  CG  LEU A 241     172.555 214.433 127.268  1.00106.32           C    
ATOM   1401  CD1 LEU A 241     171.529 214.344 126.156  1.00106.32           C    
ATOM   1402  CD2 LEU A 241     173.960 214.361 126.697  1.00106.32           C    
ATOM   1403  N   LEU A 242     173.300 218.421 129.671  1.00115.74           N    
ATOM   1404  CA  LEU A 242     173.025 219.621 130.443  1.00115.74           C    
ATOM   1405  C   LEU A 242     172.326 220.660 129.575  1.00115.74           C    
ATOM   1406  O   LEU A 242     172.300 220.559 128.346  1.00115.74           O    
ATOM   1407  CB  LEU A 242     174.314 220.216 131.031  1.00115.74           C    
ATOM   1408  CG  LEU A 242     174.919 219.621 132.310  1.00115.74           C    
ATOM   1409  CD1 LEU A 242     175.594 218.274 132.084  1.00115.74           C    
ATOM   1410  CD2 LEU A 242     175.903 220.604 132.912  1.00115.74           C    
ATOM   1411  N   ALA A 243     171.746 221.659 130.234  1.00123.35           N    
ATOM   1412  CA  ALA A 243     171.079 222.766 129.562  1.00123.35           C    
ATOM   1413  C   ALA A 243     171.941 224.016 129.667  1.00123.35           C    
ATOM   1414  O   ALA A 243     172.386 224.379 130.761  1.00123.35           O    
ATOM   1415  CB  ALA A 243     169.699 223.026 130.166  1.00123.35           C    
ATOM   1416  N   LEU A 244     172.173 224.671 128.532  1.00123.69           N    
ATOM   1417  CA  LEU A 244     173.021 225.852 128.471  1.00123.69           C    
ATOM   1418  C   LEU A 244     172.346 226.934 127.642  1.00123.69           C    
ATOM   1419  O   LEU A 244     171.745 226.648 126.602  1.00123.69           O    
ATOM   1420  CB  LEU A 244     174.393 225.516 127.875  1.00123.69           C    
ATOM   1421  CG  LEU A 244     175.356 224.766 128.796  1.00123.69           C    
ATOM   1422  CD1 LEU A 244     176.654 224.453 128.073  1.00123.69           C    
ATOM   1423  CD2 LEU A 244     175.620 225.569 130.060  1.00123.69           C    
ATOM   1424  N   HIS A 245     172.453 228.175 128.107  1.00119.33           N    
ATOM   1425  CA  HIS A 245     171.897 229.319 127.393  1.00119.33           C    
ATOM   1426  C   HIS A 245     172.784 230.548 127.560  1.00119.33           C    
ATOM   1427  O   HIS A 245     173.125 230.931 128.679  1.00119.33           O    
ATOM   1428  CB  HIS A 245     170.478 229.624 127.878  1.00119.33           C    
ATOM   1429  CG  HIS A 245     169.431 228.737 127.281  1.00119.33           C    
ATOM   1430  ND1 HIS A 245     169.067 228.807 125.954  1.00119.33           N    
ATOM   1431  CD2 HIS A 245     168.669 227.762 127.830  1.00119.33           C    
ATOM   1432  CE1 HIS A 245     168.126 227.911 125.710  1.00119.33           C    
ATOM   1433  NE2 HIS A 245     167.867 227.264 126.832  1.00119.33           N    
ATOM   1434  N   ALA A 263     173.788 223.526 140.037  1.00106.66           N    
ATOM   1435  CA  ALA A 263     173.306 222.151 140.024  1.00106.66           C    
ATOM   1436  C   ALA A 263     174.432 221.180 140.345  1.00106.66           C    
ATOM   1437  O   ALA A 263     175.585 221.421 139.993  1.00106.66           O    
ATOM   1438  CB  ALA A 263     172.694 221.820 138.678  1.00106.66           C    
ATOM   1439  N   ALA A 264     174.097 220.081 141.016  1.00 97.22           N    
ATOM   1440  CA  ALA A 264     175.073 219.053 141.345  1.00 97.22           C    
ATOM   1441  C   ALA A 264     174.501 217.686 141.007  1.00 97.22           C    
ATOM   1442  O   ALA A 264     173.288 217.478 141.070  1.00 97.22           O    
ATOM   1443  CB  ALA A 264     175.465 219.104 142.824  1.00 97.22           C    
ATOM   1444  N   TYR A 265     175.375 216.750 140.641  1.00 91.69           N    
ATOM   1445  CA  TYR A 265     174.914 215.392 140.395  1.00 91.69           C    
ATOM   1446  C   TYR A 265     175.928 214.385 140.921  1.00 91.69           C    
ATOM   1447  O   TYR A 265     177.102 214.693 141.137  1.00 91.69           O    
ATOM   1448  CB  TYR A 265     174.585 215.158 138.908  1.00 91.69           C    
ATOM   1449  CG  TYR A 265     175.728 215.187 137.926  1.00 91.69           C    
ATOM   1450  CD1 TYR A 265     176.163 216.386 137.375  1.00 91.69           C    
ATOM   1451  CD2 TYR A 265     176.329 214.010 137.497  1.00 91.69           C    
ATOM   1452  CE1 TYR A 265     177.192 216.416 136.451  1.00 91.69           C    
ATOM   1453  CE2 TYR A 265     177.357 214.029 136.574  1.00 91.69           C    
ATOM   1454  CZ  TYR A 265     177.785 215.234 136.056  1.00 91.69           C    
ATOM   1455  OH  TYR A 265     178.810 215.258 135.139  1.00 91.69           O    
ATOM   1456  N   TYR A 266     175.431 213.175 141.166  1.00 83.11           N    
ATOM   1457  CA  TYR A 266     176.154 212.137 141.884  1.00 83.11           C    
ATOM   1458  C   TYR A 266     175.963 210.813 141.166  1.00 83.11           C    
ATOM   1459  O   TYR A 266     174.849 210.486 140.746  1.00 83.11           O    
ATOM   1460  CB  TYR A 266     175.669 211.985 143.335  1.00 83.11           C    
ATOM   1461  CG  TYR A 266     175.457 213.271 144.106  1.00 83.11           C    
ATOM   1462  CD1 TYR A 266     174.254 213.969 144.029  1.00 83.11           C    
ATOM   1463  CD2 TYR A 266     176.451 213.773 144.932  1.00 83.11           C    
ATOM   1464  CE1 TYR A 266     174.060 215.137 144.737  1.00 83.11           C    
ATOM   1465  CE2 TYR A 266     176.261 214.936 145.647  1.00 83.11           C    
ATOM   1466  CZ  TYR A 266     175.067 215.615 145.544  1.00 83.11           C    
ATOM   1467  OH  TYR A 266     174.880 216.776 146.255  1.00 83.11           O    
ATOM   1468  N   VAL A 267     177.044 210.047 141.052  1.00 75.20           N    
ATOM   1469  CA  VAL A 267     177.035 208.768 140.352  1.00 75.20           C    
ATOM   1470  C   VAL A 267     177.532 207.684 141.300  1.00 75.20           C    
ATOM   1471  O   VAL A 267     178.625 207.803 141.864  1.00 75.20           O    
ATOM   1472  CB  VAL A 267     177.900 208.814 139.077  1.00 75.20           C    
ATOM   1473  CG1 VAL A 267     178.131 207.416 138.520  1.00 75.20           C    
ATOM   1474  CG2 VAL A 267     177.247 209.700 138.032  1.00 75.20           C    
ATOM   1475  N   GLY A 268     176.727 206.633 141.476  1.00 69.84           N    
ATOM   1476  CA  GLY A 268     177.158 205.459 142.199  1.00 69.84           C    
ATOM   1477  C   GLY A 268     176.893 204.213 141.378  1.00 69.84           C    
ATOM   1478  O   GLY A 268     176.091 204.217 140.448  1.00 69.84           O    
ATOM   1479  N   TYR A 269     177.578 203.133 141.741  1.00 70.65           N    
ATOM   1480  CA  TYR A 269     177.508 201.883 140.995  1.00 70.65           C    
ATOM   1481  C   TYR A 269     176.880 200.791 141.848  1.00 70.65           C    
ATOM   1482  O   TYR A 269     177.253 200.612 143.011  1.00 70.65           O    
ATOM   1483  CB  TYR A 269     178.897 201.455 140.521  1.00 70.65           C    
ATOM   1484  CG  TYR A 269     179.539 202.459 139.597  1.00 70.65           C    
ATOM   1485  CD1 TYR A 269     178.927 202.820 138.405  1.00 70.65           C    
ATOM   1486  CD2 TYR A 269     180.756 203.047 139.916  1.00 70.65           C    
ATOM   1487  CE1 TYR A 269     179.505 203.740 137.557  1.00 70.65           C    
ATOM   1488  CE2 TYR A 269     181.345 203.968 139.071  1.00 70.65           C    
ATOM   1489  CZ  TYR A 269     180.713 204.309 137.893  1.00 70.65           C    
ATOM   1490  OH  TYR A 269     181.292 205.225 137.048  1.00 70.65           O    
ATOM   1491  N   LEU A 270     175.935 200.061 141.261  1.00 58.72           N    
ATOM   1492  CA  LEU A 270     175.221 199.013 141.971  1.00 58.72           C    
ATOM   1493  C   LEU A 270     176.045 197.733 142.031  1.00 58.72           C    
ATOM   1494  O   LEU A 270     176.917 197.487 141.194  1.00 58.72           O    
ATOM   1495  CB  LEU A 270     173.878 198.726 141.298  1.00 58.72           C    
ATOM   1496  CG  LEU A 270     172.989 199.916 140.937  1.00 58.72           C    
ATOM   1497  CD1 LEU A 270     171.687 199.429 140.334  1.00 58.72           C    
ATOM   1498  CD2 LEU A 270     172.717 200.780 142.153  1.00 58.72           C    
ATOM   1499  N   GLN A 271     175.758 196.918 143.040  1.00 53.24           N    
ATOM   1500  CA  GLN A 271     176.385 195.628 143.268  1.00 53.24           C    
ATOM   1501  C   GLN A 271     175.315 194.602 143.608  1.00 53.24           C    
ATOM   1502  O   GLN A 271     174.242 194.967 144.097  1.00 53.24           O    
ATOM   1503  CB  GLN A 271     177.408 195.705 144.412  1.00 53.24           C    
ATOM   1504  CG  GLN A 271     178.626 196.555 144.109  1.00 53.24           C    
ATOM   1505  CD  GLN A 271     179.577 196.641 145.282  1.00 53.24           C    
ATOM   1506  OE1 GLN A 271     179.349 196.033 146.326  1.00 53.24           O    
ATOM   1507  NE2 GLN A 271     180.652 197.402 145.117  1.00 53.24           N    
ATOM   1508  N   PRO A 272     175.566 193.310 143.345  1.00 49.78           N    
ATOM   1509  CA  PRO A 272     174.607 192.283 143.778  1.00 49.78           C    
ATOM   1510  C   PRO A 272     174.607 192.094 145.286  1.00 49.78           C    
ATOM   1511  O   PRO A 272     175.548 191.530 145.852  1.00 49.78           O    
ATOM   1512  CB  PRO A 272     175.087 191.020 143.050  1.00 49.78           C    
ATOM   1513  CG  PRO A 272     176.508 191.288 142.702  1.00 49.78           C    
ATOM   1514  CD  PRO A 272     176.595 192.755 142.448  1.00 49.78           C    
ATOM   1515  N   ARG A 273     173.550 192.560 145.947  1.00 45.89           N    
ATOM   1516  CA  ARG A 273     173.473 192.565 147.397  1.00 45.89           C    
ATOM   1517  C   ARG A 273     172.142 191.983 147.850  1.00 45.89           C    
ATOM   1518  O   ARG A 273     171.156 191.960 147.105  1.00 45.89           O    
ATOM   1519  CB  ARG A 273     173.637 193.983 147.960  1.00 45.89           C    
ATOM   1520  CG  ARG A 273     175.042 194.539 147.842  1.00 45.89           C    
ATOM   1521  CD  ARG A 273     176.027 193.726 148.658  1.00 45.89           C    
ATOM   1522  NE  ARG A 273     177.312 194.400 148.794  1.00 45.89           N    
ATOM   1523  CZ  ARG A 273     177.590 195.305 149.722  1.00 45.89           C    
ATOM   1524  NH1 ARG A 273     176.689 195.678 150.615  1.00 45.89           N  1+
ATOM   1525  NH2 ARG A 273     178.802 195.849 149.755  1.00 45.89           N    
ATOM   1526  N   THR A 274     172.133 191.508 149.092  1.00 42.90           N    
ATOM   1527  CA  THR A 274     170.926 191.028 149.748  1.00 42.90           C    
ATOM   1528  C   THR A 274     170.447 192.085 150.733  1.00 42.90           C    
ATOM   1529  O   THR A 274     171.207 192.523 151.600  1.00 42.90           O    
ATOM   1530  CB  THR A 274     171.182 189.706 150.473  1.00 42.90           C    
ATOM   1531  OG1 THR A 274     171.711 188.749 149.549  1.00 42.90           O    
ATOM   1532  CG2 THR A 274     169.893 189.166 151.062  1.00 42.90           C    
ATOM   1533  N   PHE A 275     169.192 192.492 150.590  1.00 40.97           N    
ATOM   1534  CA  PHE A 275     168.595 193.544 151.397  1.00 40.97           C    
ATOM   1535  C   PHE A 275     167.390 192.995 152.143  1.00 40.97           C    
ATOM   1536  O   PHE A 275     166.598 192.229 151.584  1.00 40.97           O    
ATOM   1537  CB  PHE A 275     168.156 194.727 150.530  1.00 40.97           C    
ATOM   1538  CG  PHE A 275     169.200 195.794 150.368  1.00 40.97           C    
ATOM   1539  CD1 PHE A 275     170.495 195.473 149.999  1.00 40.97           C    
ATOM   1540  CD2 PHE A 275     168.877 197.126 150.573  1.00 40.97           C    
ATOM   1541  CE1 PHE A 275     171.450 196.459 149.844  1.00 40.97           C    
ATOM   1542  CE2 PHE A 275     169.828 198.115 150.420  1.00 40.97           C    
ATOM   1543  CZ  PHE A 275     171.116 197.780 150.056  1.00 40.97           C    
ATOM   1544  N   LEU A 276     167.254 193.390 153.403  1.00 36.54           N    
ATOM   1545  CA  LEU A 276     166.057 193.119 154.190  1.00 36.54           C    
ATOM   1546  C   LEU A 276     165.221 194.392 154.209  1.00 36.54           C    
ATOM   1547  O   LEU A 276     165.582 195.364 154.878  1.00 36.54           O    
ATOM   1548  CB  LEU A 276     166.420 192.677 155.605  1.00 36.54           C    
ATOM   1549  CG  LEU A 276     165.314 192.019 156.431  1.00 36.54           C    
ATOM   1550  CD1 LEU A 276     165.240 190.537 156.129  1.00 36.54           C    
ATOM   1551  CD2 LEU A 276     165.544 192.252 157.908  1.00 36.54           C    
ATOM   1552  N   LEU A 277     164.122 194.393 153.463  1.00 39.23           N    
ATOM   1553  CA  LEU A 277     163.245 195.544 153.331  1.00 39.23           C    
ATOM   1554  C   LEU A 277     162.072 195.416 154.292  1.00 39.23           C    
ATOM   1555  O   LEU A 277     161.598 194.313 154.572  1.00 39.23           O    
ATOM   1556  CB  LEU A 277     162.728 195.665 151.897  1.00 39.23           C    
ATOM   1557  CG  LEU A 277     163.767 195.508 150.787  1.00 39.23           C    
ATOM   1558  CD1 LEU A 277     163.093 195.451 149.431  1.00 39.23           C    
ATOM   1559  CD2 LEU A 277     164.771 196.639 150.830  1.00 39.23           C    
ATOM   1560  N   LYS A 278     161.597 196.556 154.788  1.00 41.90           N    
ATOM   1561  CA  LYS A 278     160.509 196.595 155.758  1.00 41.90           C    
ATOM   1562  C   LYS A 278     159.299 197.266 155.120  1.00 41.90           C    
ATOM   1563  O   LYS A 278     159.329 198.466 154.831  1.00 41.90           O    
ATOM   1564  CB  LYS A 278     160.947 197.337 157.017  1.00 41.90           C    
ATOM   1565  CG  LYS A 278     159.839 197.594 158.016  1.00 41.90           C    
ATOM   1566  CD  LYS A 278     160.398 198.158 159.306  1.00 41.90           C    
ATOM   1567  CE  LYS A 278     159.331 198.236 160.379  1.00 41.90           C    
ATOM   1568  NZ  LYS A 278     159.901 198.653 161.687  1.00 41.90           N  1+
ATOM   1569  N   TYR A 279     158.237 196.494 154.904  1.00 45.13           N    
ATOM   1570  CA  TYR A 279     156.968 197.013 154.415  1.00 45.13           C    
ATOM   1571  C   TYR A 279     156.061 197.271 155.610  1.00 45.13           C    
ATOM   1572  O   TYR A 279     155.805 196.359 156.405  1.00 45.13           O    
ATOM   1573  CB  TYR A 279     156.301 196.030 153.455  1.00 45.13           C    
ATOM   1574  CG  TYR A 279     157.056 195.748 152.178  1.00 45.13           C    
ATOM   1575  CD1 TYR A 279     158.016 194.747 152.122  1.00 45.13           C    
ATOM   1576  CD2 TYR A 279     156.781 196.459 151.018  1.00 45.13           C    
ATOM   1577  CE1 TYR A 279     158.697 194.477 150.952  1.00 45.13           C    
ATOM   1578  CE2 TYR A 279     157.455 196.195 149.843  1.00 45.13           C    
ATOM   1579  CZ  TYR A 279     158.412 195.206 149.817  1.00 45.13           C    
ATOM   1580  OH  TYR A 279     159.085 194.942 148.648  1.00 45.13           O    
ATOM   1581  N   ASN A 280     155.564 198.500 155.723  1.00 57.97           N    
ATOM   1582  CA  ASN A 280     154.697 198.880 156.830  1.00 57.97           C    
ATOM   1583  C   ASN A 280     153.252 198.498 156.508  1.00 57.97           C    
ATOM   1584  O   ASN A 280     152.975 197.736 155.578  1.00 57.97           O    
ATOM   1585  CB  ASN A 280     154.855 200.366 157.149  1.00 57.97           C    
ATOM   1586  CG  ASN A 280     154.440 201.272 156.002  1.00 57.97           C    
ATOM   1587  OD1 ASN A 280     154.309 200.841 154.857  1.00 57.97           O    
ATOM   1588  ND2 ASN A 280     154.235 202.545 156.311  1.00 57.97           N    
ATOM   1589  N   GLU A 281     152.308 199.028 157.289  1.00 69.19           N    
ATOM   1590  CA  GLU A 281     150.900 198.693 157.107  1.00 69.19           C    
ATOM   1591  C   GLU A 281     150.304 199.286 155.836  1.00 69.19           C    
ATOM   1592  O   GLU A 281     149.262 198.807 155.378  1.00 69.19           O    
ATOM   1593  CB  GLU A 281     150.101 199.149 158.327  1.00 69.19           C    
ATOM   1594  CG  GLU A 281     150.248 200.623 158.646  1.00 69.19           C    
ATOM   1595  CD  GLU A 281     149.579 201.001 159.951  1.00 69.19           C    
ATOM   1596  OE1 GLU A 281     148.967 200.115 160.584  1.00 69.19           O    
ATOM   1597  OE2 GLU A 281     149.672 202.180 160.350  1.00 69.19           O  1-
ATOM   1598  N   ASN A 282     150.933 200.306 155.256  1.00 72.49           N    
ATOM   1599  CA  ASN A 282     150.469 200.892 154.007  1.00 72.49           C    
ATOM   1600  C   ASN A 282     151.206 200.360 152.786  1.00 72.49           C    
ATOM   1601  O   ASN A 282     150.939 200.818 151.672  1.00 72.49           O    
ATOM   1602  CB  ASN A 282     150.593 202.416 154.062  1.00 72.49           C    
ATOM   1603  CG  ASN A 282     149.719 203.030 155.133  1.00 72.49           C    
ATOM   1604  OD1 ASN A 282     149.129 202.322 155.948  1.00 72.49           O    
ATOM   1605  ND2 ASN A 282     149.629 204.353 155.137  1.00 72.49           N    
ATOM   1606  N   GLY A 283     152.122 199.412 152.963  1.00 57.25           N    
ATOM   1607  CA  GLY A 283     152.818 198.831 151.833  1.00 57.25           C    
ATOM   1608  C   GLY A 283     153.972 199.639 151.291  1.00 57.25           C    
ATOM   1609  O   GLY A 283     154.413 199.386 150.167  1.00 57.25           O    
ATOM   1610  N   THR A 284     154.483 200.600 152.055  1.00 54.67           N    
ATOM   1611  CA  THR A 284     155.571 201.466 151.623  1.00 54.67           C    
ATOM   1612  C   THR A 284     156.855 201.051 152.329  1.00 54.67           C    
ATOM   1613  O   THR A 284     156.858 200.854 153.548  1.00 54.67           O    
ATOM   1614  CB  THR A 284     155.247 202.932 151.924  1.00 54.67           C    
ATOM   1615  OG1 THR A 284     153.993 203.276 151.324  1.00 54.67           O    
ATOM   1616  CG2 THR A 284     156.321 203.851 151.366  1.00 54.67           C    
ATOM   1617  N   ILE A 285     157.935 200.904 151.563  1.00 47.16           N    
ATOM   1618  CA  ILE A 285     159.231 200.566 152.143  1.00 47.16           C    
ATOM   1619  C   ILE A 285     159.736 201.757 152.945  1.00 47.16           C    
ATOM   1620  O   ILE A 285     159.979 202.838 152.396  1.00 47.16           O    
ATOM   1621  CB  ILE A 285     160.235 200.169 151.054  1.00 47.16           C    
ATOM   1622  CG1 ILE A 285     159.785 198.891 150.354  1.00 47.16           C    
ATOM   1623  CG2 ILE A 285     161.613 199.980 151.653  1.00 47.16           C    
ATOM   1624  CD1 ILE A 285     160.745 198.406 149.296  1.00 47.16           C    
ATOM   1625  N   THR A 286     159.888 201.566 154.256  1.00 47.42           N    
ATOM   1626  CA  THR A 286     160.336 202.629 155.140  1.00 47.42           C    
ATOM   1627  C   THR A 286     161.730 202.414 155.703  1.00 47.42           C    
ATOM   1628  O   THR A 286     162.348 203.383 156.153  1.00 47.42           O    
ATOM   1629  CB  THR A 286     159.359 202.801 156.312  1.00 47.42           C    
ATOM   1630  OG1 THR A 286     159.221 201.556 157.006  1.00 47.42           O    
ATOM   1631  CG2 THR A 286     158.000 203.244 155.808  1.00 47.42           C    
ATOM   1632  N   ASP A 287     162.240 201.185 155.690  1.00 47.14           N    
ATOM   1633  CA  ASP A 287     163.554 200.913 156.252  1.00 47.14           C    
ATOM   1634  C   ASP A 287     164.126 199.675 155.578  1.00 47.14           C    
ATOM   1635  O   ASP A 287     163.393 198.849 155.026  1.00 47.14           O    
ATOM   1636  CB  ASP A 287     163.477 200.732 157.773  1.00 47.14           C    
ATOM   1637  CG  ASP A 287     164.812 200.940 158.456  1.00 47.14           C    
ATOM   1638  OD1 ASP A 287     165.812 201.193 157.752  1.00 47.14           O    
ATOM   1639  OD2 ASP A 287     164.860 200.859 159.700  1.00 47.14           O  1-
ATOM   1640  N   ALA A 288     165.451 199.560 155.625  1.00 41.28           N    
ATOM   1641  CA  ALA A 288     166.135 198.442 154.996  1.00 41.28           C    
ATOM   1642  C   ALA A 288     167.438 198.165 155.727  1.00 41.28           C    
ATOM   1643  O   ALA A 288     167.999 199.037 156.395  1.00 41.28           O    
ATOM   1644  CB  ALA A 288     166.407 198.710 153.514  1.00 41.28           C    
ATOM   1645  N   VAL A 289     167.910 196.930 155.590  1.00 39.96           N    
ATOM   1646  CA  VAL A 289     169.170 196.486 156.175  1.00 39.96           C    
ATOM   1647  C   VAL A 289     169.991 195.833 155.072  1.00 39.96           C    
ATOM   1648  O   VAL A 289     169.515 194.905 154.408  1.00 39.96           O    
ATOM   1649  CB  VAL A 289     168.950 195.513 157.348  1.00 39.96           C    
ATOM   1650  CG1 VAL A 289     170.211 194.732 157.662  1.00 39.96           C    
ATOM   1651  CG2 VAL A 289     168.502 196.268 158.579  1.00 39.96           C    
ATOM   1652  N   ASP A 290     171.211 196.324 154.868  1.00 43.53           N    
ATOM   1653  CA  ASP A 290     172.139 195.760 153.894  1.00 43.53           C    
ATOM   1654  C   ASP A 290     172.939 194.664 154.586  1.00 43.53           C    
ATOM   1655  O   ASP A 290     173.750 194.949 155.470  1.00 43.53           O    
ATOM   1656  CB  ASP A 290     173.051 196.852 153.341  1.00 43.53           C    
ATOM   1657  CG  ASP A 290     174.017 196.343 152.288  1.00 43.53           C    
ATOM   1658  OD1 ASP A 290     173.771 195.273 151.695  1.00 43.53           O    
ATOM   1659  OD2 ASP A 290     175.037 197.021 152.050  1.00 43.53           O  1-
ATOM   1660  N   CYS A 291     172.742 193.414 154.158  1.00 45.27           N    
ATOM   1661  CA  CYS A 291     173.292 192.262 154.868  1.00 45.27           C    
ATOM   1662  C   CYS A 291     174.803 192.119 154.734  1.00 45.27           C    
ATOM   1663  O   CYS A 291     175.389 191.305 155.454  1.00 45.27           O    
ATOM   1664  CB  CYS A 291     172.631 190.971 154.380  1.00 45.27           C    
ATOM   1665  SG  CYS A 291     170.830 190.918 154.504  1.00 45.27           S    
ATOM   1666  N   ALA A 292     175.448 192.868 153.844  1.00 48.35           N    
ATOM   1667  CA  ALA A 292     176.876 192.720 153.603  1.00 48.35           C    
ATOM   1668  C   ALA A 292     177.708 193.852 154.194  1.00 48.35           C    
ATOM   1669  O   ALA A 292     178.896 193.959 153.877  1.00 48.35           O    
ATOM   1670  CB  ALA A 292     177.146 192.604 152.103  1.00 48.35           C    
ATOM   1671  N   LEU A 293     177.121 194.694 155.043  1.00 45.11           N    
ATOM   1672  CA  LEU A 293     177.828 195.879 155.520  1.00 45.11           C    
ATOM   1673  C   LEU A 293     178.731 195.564 156.711  1.00 45.11           C    
ATOM   1674  O   LEU A 293     179.957 195.689 156.626  1.00 45.11           O    
ATOM   1675  CB  LEU A 293     176.815 196.968 155.880  1.00 45.11           C    
ATOM   1676  CG  LEU A 293     177.352 198.312 156.367  1.00 45.11           C    
ATOM   1677  CD1 LEU A 293     178.326 198.893 155.362  1.00 45.11           C    
ATOM   1678  CD2 LEU A 293     176.205 199.271 156.618  1.00 45.11           C    
ATOM   1679  N   ASP A 294     178.139 195.149 157.824  1.00 49.86           N    
ATOM   1680  CA  ASP A 294     178.841 194.927 159.079  1.00 49.86           C    
ATOM   1681  C   ASP A 294     178.210 193.713 159.749  1.00 49.86           C    
ATOM   1682  O   ASP A 294     177.103 193.311 159.369  1.00 49.86           O    
ATOM   1683  CB  ASP A 294     178.778 196.186 159.967  1.00 49.86           C    
ATOM   1684  CG  ASP A 294     177.405 196.799 160.020  1.00 49.86           C    
ATOM   1685  OD1 ASP A 294     176.544 196.382 159.230  1.00 49.86           O    
ATOM   1686  OD2 ASP A 294     177.186 197.701 160.854  1.00 49.86           O  1-
ATOM   1687  N   PRO A 295     178.911 193.063 160.700  1.00 47.79           N    
ATOM   1688  CA  PRO A 295     178.343 191.852 161.333  1.00 47.79           C    
ATOM   1689  C   PRO A 295     177.035 192.062 162.079  1.00 47.79           C    
ATOM   1690  O   PRO A 295     176.274 191.096 162.229  1.00 47.79           O    
ATOM   1691  CB  PRO A 295     179.448 191.405 162.297  1.00 47.79           C    
ATOM   1692  CG  PRO A 295     180.673 191.958 161.757  1.00 47.79           C    
ATOM   1693  CD  PRO A 295     180.333 193.226 161.067  1.00 47.79           C    
ATOM   1694  N   LEU A 296     176.754 193.278 162.553  1.00 41.09           N    
ATOM   1695  CA  LEU A 296     175.458 193.554 163.164  1.00 41.09           C    
ATOM   1696  C   LEU A 296     174.332 193.423 162.148  1.00 41.09           C    
ATOM   1697  O   LEU A 296     173.270 192.871 162.456  1.00 41.09           O    
ATOM   1698  CB  LEU A 296     175.460 194.948 163.787  1.00 41.09           C    
ATOM   1699  CG  LEU A 296     174.225 195.326 164.602  1.00 41.09           C    
ATOM   1700  CD1 LEU A 296     173.957 194.295 165.684  1.00 41.09           C    
ATOM   1701  CD2 LEU A 296     174.393 196.708 165.204  1.00 41.09           C    
ATOM   1702  N   SER A 297     174.558 193.893 160.919  1.00 40.31           N    
ATOM   1703  CA  SER A 297     173.545 193.752 159.880  1.00 40.31           C    
ATOM   1704  C   SER A 297     173.400 192.309 159.422  1.00 40.31           C    
ATOM   1705  O   SER A 297     172.297 191.889 159.062  1.00 40.31           O    
ATOM   1706  CB  SER A 297     173.876 194.644 158.693  1.00 40.31           C    
ATOM   1707  OG  SER A 297     173.880 196.009 159.066  1.00 40.31           O    
ATOM   1708  N   GLU A 298     174.490 191.539 159.429  1.00 44.64           N    
ATOM   1709  CA  GLU A 298     174.391 190.116 159.115  1.00 44.64           C    
ATOM   1710  C   GLU A 298     173.602 189.370 160.184  1.00 44.64           C    
ATOM   1711  O   GLU A 298     172.813 188.470 159.867  1.00 44.64           O    
ATOM   1712  CB  GLU A 298     175.786 189.519 158.957  1.00 44.64           C    
ATOM   1713  CG  GLU A 298     175.796 188.118 158.385  1.00 44.64           C    
ATOM   1714  CD  GLU A 298     177.175 187.689 157.935  1.00 44.64           C    
ATOM   1715  OE1 GLU A 298     178.153 188.391 158.265  1.00 44.64           O    
ATOM   1716  OE2 GLU A 298     177.285 186.653 157.249  1.00 44.64           O  1-
ATOM   1717  N   THR A 299     173.794 189.743 161.455  1.00 36.28           N    
ATOM   1718  CA  THR A 299     172.993 189.183 162.540  1.00 36.28           C    
ATOM   1719  C   THR A 299     171.522 189.563 162.396  1.00 36.28           C    
ATOM   1720  O   THR A 299     170.633 188.732 162.624  1.00 36.28           O    
ATOM   1721  CB  THR A 299     173.546 189.657 163.884  1.00 36.28           C    
ATOM   1722  OG1 THR A 299     174.932 189.310 163.975  1.00 36.28           O    
ATOM   1723  CG2 THR A 299     172.807 189.010 165.040  1.00 36.28           C    
ATOM   1724  N   LYS A 300     171.252 190.812 162.000  1.00 32.17           N    
ATOM   1725  CA  LYS A 300     169.880 191.256 161.760  1.00 32.17           C    
ATOM   1726  C   LYS A 300     169.236 190.496 160.607  1.00 32.17           C    
ATOM   1727  O   LYS A 300     168.043 190.179 160.653  1.00 32.17           O    
ATOM   1728  CB  LYS A 300     169.855 192.755 161.470  1.00 32.17           C    
ATOM   1729  CG  LYS A 300     170.085 193.646 162.670  1.00 32.17           C    
ATOM   1730  CD  LYS A 300     170.251 195.086 162.230  1.00 32.17           C    
ATOM   1731  CE  LYS A 300     170.471 196.007 163.409  1.00 32.17           C    
ATOM   1732  NZ  LYS A 300     170.626 197.419 162.973  1.00 32.17           N  1+
ATOM   1733  N   CYS A 301     170.007 190.211 159.555  1.00 36.11           N    
ATOM   1734  CA  CYS A 301     169.465 189.485 158.412  1.00 36.11           C    
ATOM   1735  C   CYS A 301     169.212 188.020 158.747  1.00 36.11           C    
ATOM   1736  O   CYS A 301     168.217 187.442 158.295  1.00 36.11           O    
ATOM   1737  CB  CYS A 301     170.406 189.607 157.214  1.00 36.11           C    
ATOM   1738  SG  CYS A 301     170.441 191.250 156.466  1.00 36.11           S    
ATOM   1739  N   THR A 302     170.101 187.398 159.529  1.00 35.95           N    
ATOM   1740  CA  THR A 302     169.882 186.006 159.915  1.00 35.95           C    
ATOM   1741  C   THR A 302     168.746 185.867 160.921  1.00 35.95           C    
ATOM   1742  O   THR A 302     168.037 184.855 160.913  1.00 35.95           O    
ATOM   1743  CB  THR A 302     171.161 185.397 160.485  1.00 35.95           C    
ATOM   1744  OG1 THR A 302     171.685 186.249 161.509  1.00 35.95           O    
ATOM   1745  CG2 THR A 302     172.199 185.215 159.390  1.00 35.95           C    
ATOM   1746  N   LEU A 303     168.557 186.859 161.790  1.00 35.32           N    
ATOM   1747  CA  LEU A 303     167.456 186.819 162.744  1.00 35.32           C    
ATOM   1748  C   LEU A 303     166.122 187.229 162.138  1.00 35.32           C    
ATOM   1749  O   LEU A 303     165.092 187.017 162.789  1.00 35.32           O    
ATOM   1750  CB  LEU A 303     167.757 187.722 163.941  1.00 35.32           C    
ATOM   1751  CG  LEU A 303     168.768 187.202 164.959  1.00 35.32           C    
ATOM   1752  CD1 LEU A 303     169.050 188.265 165.997  1.00 35.32           C    
ATOM   1753  CD2 LEU A 303     168.252 185.938 165.617  1.00 35.32           C    
ATOM   1754  N   LYS A 304     166.130 187.789 160.919  1.00 33.84           N    
ATOM   1755  CA  LYS A 304     164.952 188.359 160.247  1.00 33.84           C    
ATOM   1756  C   LYS A 304     164.260 189.400 161.122  1.00 33.84           C    
ATOM   1757  O   LYS A 304     163.036 189.418 161.257  1.00 33.84           O    
ATOM   1758  CB  LYS A 304     163.968 187.272 159.806  1.00 33.84           C    
ATOM   1759  CG  LYS A 304     164.510 186.324 158.754  1.00 33.84           C    
ATOM   1760  CD  LYS A 304     164.752 187.037 157.439  1.00 33.84           C    
ATOM   1761  CE  LYS A 304     165.112 186.056 156.337  1.00 33.84           C    
ATOM   1762  NZ  LYS A 304     166.339 185.280 156.657  1.00 33.84           N  1+
ATOM   1763  N   SER A 305     165.058 190.273 161.731  1.00 33.25           N    
ATOM   1764  CA  SER A 305     164.537 191.283 162.636  1.00 33.25           C    
ATOM   1765  C   SER A 305     165.443 192.502 162.599  1.00 33.25           C    
ATOM   1766  O   SER A 305     166.598 192.429 162.175  1.00 33.25           O    
ATOM   1767  CB  SER A 305     164.422 190.752 164.067  1.00 33.25           C    
ATOM   1768  OG  SER A 305     164.256 191.814 164.988  1.00 33.25           O    
ATOM   1769  N   PHE A 306     164.899 193.631 163.048  1.00 34.57           N    
ATOM   1770  CA  PHE A 306     165.642 194.880 163.105  1.00 34.57           C    
ATOM   1771  C   PHE A 306     166.205 195.176 164.487  1.00 34.57           C    
ATOM   1772  O   PHE A 306     166.966 196.137 164.635  1.00 34.57           O    
ATOM   1773  CB  PHE A 306     164.753 196.047 162.661  1.00 34.57           C    
ATOM   1774  CG  PHE A 306     164.728 196.260 161.176  1.00 34.57           C    
ATOM   1775  CD1 PHE A 306     164.187 195.302 160.332  1.00 34.57           C    
ATOM   1776  CD2 PHE A 306     165.244 197.417 160.624  1.00 34.57           C    
ATOM   1777  CE1 PHE A 306     164.163 195.495 158.967  1.00 34.57           C    
ATOM   1778  CE2 PHE A 306     165.222 197.615 159.260  1.00 34.57           C    
ATOM   1779  CZ  PHE A 306     164.682 196.652 158.432  1.00 34.57           C    
ATOM   1780  N   THR A 307     165.851 194.382 165.494  1.00 35.06           N    
ATOM   1781  CA  THR A 307     166.329 194.561 166.857  1.00 35.06           C    
ATOM   1782  C   THR A 307     166.974 193.264 167.320  1.00 35.06           C    
ATOM   1783  O   THR A 307     166.353 192.199 167.254  1.00 35.06           O    
ATOM   1784  CB  THR A 307     165.184 194.956 167.794  1.00 35.06           C    
ATOM   1785  OG1 THR A 307     164.615 196.195 167.354  1.00 35.06           O    
ATOM   1786  CG2 THR A 307     165.684 195.118 169.218  1.00 35.06           C    
ATOM   1787  N   VAL A 308     168.215 193.357 167.787  1.00 36.51           N    
ATOM   1788  CA  VAL A 308     169.011 192.197 168.169  1.00 36.51           C    
ATOM   1789  C   VAL A 308     169.195 192.222 169.680  1.00 36.51           C    
ATOM   1790  O   VAL A 308     169.686 193.212 170.236  1.00 36.51           O    
ATOM   1791  CB  VAL A 308     170.362 192.184 167.438  1.00 36.51           C    
ATOM   1792  CG1 VAL A 308     171.296 191.166 168.049  1.00 36.51           C    
ATOM   1793  CG2 VAL A 308     170.154 191.888 165.971  1.00 36.51           C    
ATOM   1794  N   GLU A 309     168.796 191.139 170.341  1.00 37.73           N    
ATOM   1795  CA  GLU A 309     168.937 191.014 171.782  1.00 37.73           C    
ATOM   1796  C   GLU A 309     170.370 190.643 172.155  1.00 37.73           C    
ATOM   1797  O   GLU A 309     171.221 190.386 171.300  1.00 37.73           O    
ATOM   1798  CB  GLU A 309     167.967 189.968 172.326  1.00 37.73           C    
ATOM   1799  CG  GLU A 309     166.508 190.343 172.193  1.00 37.73           C    
ATOM   1800  CD  GLU A 309     166.121 191.487 173.105  1.00 37.73           C    
ATOM   1801  OE1 GLU A 309     166.686 191.582 174.215  1.00 37.73           O    
ATOM   1802  OE2 GLU A 309     165.250 192.291 172.715  1.00 37.73           O  1-
ATOM   1803  N   LYS A 310     170.630 190.616 173.458  1.00 31.85           N    
ATOM   1804  CA  LYS A 310     171.951 190.265 173.960  1.00 31.85           C    
ATOM   1805  C   LYS A 310     172.217 188.774 173.788  1.00 31.85           C    
ATOM   1806  O   LYS A 310     171.329 187.944 173.997  1.00 31.85           O    
ATOM   1807  CB  LYS A 310     172.064 190.653 175.433  1.00 31.85           C    
ATOM   1808  CG  LYS A 310     173.463 190.585 176.002  1.00 31.85           C    
ATOM   1809  CD  LYS A 310     173.504 191.139 177.414  1.00 31.85           C    
ATOM   1810  CE  LYS A 310     174.892 191.640 177.766  1.00 31.85           C    
ATOM   1811  NZ  LYS A 310     174.893 192.433 179.024  1.00 31.85           N  1+
ATOM   1812  N   GLY A 311     173.434 188.436 173.399  1.00 30.95           N    
ATOM   1813  CA  GLY A 311     173.838 187.046 173.322  1.00 30.95           C    
ATOM   1814  C   GLY A 311     174.809 186.816 172.183  1.00 30.95           C    
ATOM   1815  O   GLY A 311     175.254 187.742 171.512  1.00 30.95           O    
ATOM   1816  N   ILE A 312     175.130 185.540 171.983  1.00 27.83           N    
ATOM   1817  CA  ILE A 312     175.956 185.085 170.870  1.00 27.83           C    
ATOM   1818  C   ILE A 312     175.049 184.518 169.783  1.00 27.83           C    
ATOM   1819  O   ILE A 312     174.082 183.799 170.070  1.00 27.83           O    
ATOM   1820  CB  ILE A 312     177.021 184.065 171.332  1.00 27.83           C    
ATOM   1821  CG1 ILE A 312     178.028 183.774 170.215  1.00 27.83           C    
ATOM   1822  CG2 ILE A 312     176.430 182.802 171.961  1.00 27.83           C    
ATOM   1823  CD1 ILE A 312     179.266 183.036 170.668  1.00 27.83           C    
ATOM   1824  N   TYR A 313     175.301 184.916 168.541  1.00 28.58           N    
ATOM   1825  CA  TYR A 313     174.526 184.457 167.399  1.00 28.58           C    
ATOM   1826  C   TYR A 313     175.466 183.895 166.349  1.00 28.58           C    
ATOM   1827  O   TYR A 313     176.397 184.580 165.918  1.00 28.58           O    
ATOM   1828  CB  TYR A 313     173.688 185.590 166.806  1.00 28.58           C    
ATOM   1829  CG  TYR A 313     172.739 186.215 167.796  1.00 28.58           C    
ATOM   1830  CD1 TYR A 313     171.485 185.666 168.020  1.00 28.58           C    
ATOM   1831  CD2 TYR A 313     173.094 187.353 168.505  1.00 28.58           C    
ATOM   1832  CE1 TYR A 313     170.614 186.229 168.927  1.00 28.58           C    
ATOM   1833  CE2 TYR A 313     172.231 187.921 169.414  1.00 28.58           C    
ATOM   1834  CZ  TYR A 313     170.993 187.355 169.618  1.00 28.58           C    
ATOM   1835  OH  TYR A 313     170.128 187.920 170.521  1.00 28.58           O    
ATOM   1836  N   GLN A 314     175.222 182.655 165.939  1.00 34.23           N    
ATOM   1837  CA  GLN A 314     175.983 182.050 164.853  1.00 34.23           C    
ATOM   1838  C   GLN A 314     175.356 182.484 163.537  1.00 34.23           C    
ATOM   1839  O   GLN A 314     174.261 182.034 163.185  1.00 34.23           O    
ATOM   1840  CB  GLN A 314     175.999 180.533 164.989  1.00 34.23           C    
ATOM   1841  CG  GLN A 314     176.685 179.827 163.838  1.00 34.23           C    
ATOM   1842  CD  GLN A 314     177.166 178.445 164.213  1.00 34.23           C    
ATOM   1843  OE1 GLN A 314     177.302 178.123 165.393  1.00 34.23           O    
ATOM   1844  NE2 GLN A 314     177.426 177.615 163.210  1.00 34.23           N    
ATOM   1845  N   THR A 315     176.045 183.357 162.806  1.00 37.05           N    
ATOM   1846  CA  THR A 315     175.464 183.977 161.620  1.00 37.05           C    
ATOM   1847  C   THR A 315     175.739 183.172 160.353  1.00 37.05           C    
ATOM   1848  O   THR A 315     174.804 182.748 159.668  1.00 37.05           O    
ATOM   1849  CB  THR A 315     175.986 185.408 161.466  1.00 37.05           C    
ATOM   1850  OG1 THR A 315     177.415 185.390 161.394  1.00 37.05           O    
ATOM   1851  CG2 THR A 315     175.552 186.256 162.645  1.00 37.05           C    
ATOM   1852  N   SER A 316     177.010 182.952 160.030  1.00 42.90           N    
ATOM   1853  CA  SER A 316     177.354 182.313 158.767  1.00 42.90           C    
ATOM   1854  C   SER A 316     178.700 181.612 158.905  1.00 42.90           C    
ATOM   1855  O   SER A 316     179.221 181.424 160.009  1.00 42.90           O    
ATOM   1856  CB  SER A 316     177.365 183.341 157.629  1.00 42.90           C    
ATOM   1857  OG  SER A 316     177.704 182.728 156.398  1.00 42.90           O    
ATOM   1858  N   ASN A 317     179.255 181.213 157.765  1.00 44.68           N    
ATOM   1859  CA  ASN A 317     180.531 180.522 157.696  1.00 44.68           C    
ATOM   1860  C   ASN A 317     181.421 181.226 156.687  1.00 44.68           C    
ATOM   1861  O   ASN A 317     180.952 181.659 155.631  1.00 44.68           O    
ATOM   1862  CB  ASN A 317     180.348 179.053 157.298  1.00 44.68           C    
ATOM   1863  CG  ASN A 317     179.280 178.354 158.115  1.00 44.68           C    
ATOM   1864  OD1 ASN A 317     179.557 177.812 159.184  1.00 44.68           O    
ATOM   1865  ND2 ASN A 317     178.052 178.357 157.612  1.00 44.68           N    
ATOM   1866  N   PHE A 318     182.701 181.339 157.015  1.00 50.27           N    
ATOM   1867  CA  PHE A 318     183.682 181.914 156.110  1.00 50.27           C    
ATOM   1868  C   PHE A 318     184.451 180.796 155.417  1.00 50.27           C    
ATOM   1869  O   PHE A 318     184.782 179.776 156.032  1.00 50.27           O    
ATOM   1870  CB  PHE A 318     184.628 182.868 156.851  1.00 50.27           C    
ATOM   1871  CG  PHE A 318     185.770 182.192 157.547  1.00 50.27           C    
ATOM   1872  CD1 PHE A 318     185.563 181.489 158.721  1.00 50.27           C    
ATOM   1873  CD2 PHE A 318     187.053 182.263 157.029  1.00 50.27           C    
ATOM   1874  CE1 PHE A 318     186.614 180.866 159.363  1.00 50.27           C    
ATOM   1875  CE2 PHE A 318     188.103 181.639 157.664  1.00 50.27           C    
ATOM   1876  CZ  PHE A 318     187.884 180.943 158.831  1.00 50.27           C    
ATOM   1877  N   ARG A 319     184.650 180.957 154.106  1.00 51.90           N    
ATOM   1878  CA  ARG A 319     185.414 180.028 153.282  1.00 51.90           C    
ATOM   1879  C   ARG A 319     186.370 180.833 152.417  1.00 51.90           C    
ATOM   1880  O   ARG A 319     185.961 181.819 151.797  1.00 51.90           O    
ATOM   1881  CB  ARG A 319     184.510 179.169 152.381  1.00 51.90           C    
ATOM   1882  CG  ARG A 319     183.170 178.776 152.981  1.00 51.90           C    
ATOM   1883  CD  ARG A 319     182.432 177.744 152.152  1.00 51.90           C    
ATOM   1884  NE  ARG A 319     181.011 177.722 152.480  1.00 51.90           N    
ATOM   1885  CZ  ARG A 319     180.486 177.103 153.529  1.00 51.90           C    
ATOM   1886  NH1 ARG A 319     181.236 176.416 154.375  1.00 51.90           N  1+
ATOM   1887  NH2 ARG A 319     179.174 177.173 153.733  1.00 51.90           N    
ATOM   1888  N   VAL A 320     187.627 180.409 152.356  1.00 57.64           N    
ATOM   1889  CA  VAL A 320     188.631 181.122 151.573  1.00 57.64           C    
ATOM   1890  C   VAL A 320     188.435 180.792 150.099  1.00 57.64           C    
ATOM   1891  O   VAL A 320     188.504 179.625 149.698  1.00 57.64           O    
ATOM   1892  CB  VAL A 320     190.050 180.769 152.035  1.00 57.64           C    
ATOM   1893  CG1 VAL A 320     191.075 181.365 151.091  1.00 57.64           C    
ATOM   1894  CG2 VAL A 320     190.278 181.275 153.443  1.00 57.64           C    
ATOM   1895  N   GLN A 321     188.193 181.820 149.290  1.00 65.26           N    
ATOM   1896  CA  GLN A 321     187.925 181.654 147.872  1.00 65.26           C    
ATOM   1897  C   GLN A 321     189.209 181.307 147.117  1.00 65.26           C    
ATOM   1898  O   GLN A 321     190.301 181.717 147.521  1.00 65.26           O    
ATOM   1899  CB  GLN A 321     187.311 182.930 147.303  1.00 65.26           C    
ATOM   1900  CG  GLN A 321     185.956 183.276 147.900  1.00 65.26           C    
ATOM   1901  CD  GLN A 321     184.884 182.261 147.549  1.00 65.26           C    
ATOM   1902  OE1 GLN A 321     184.838 181.749 146.431  1.00 65.26           O    
ATOM   1903  NE2 GLN A 321     184.011 181.968 148.506  1.00 65.26           N    
ATOM   1904  N   PRO A 322     189.108 180.530 146.036  1.00 64.66           N    
ATOM   1905  CA  PRO A 322     190.306 180.197 145.256  1.00 64.66           C    
ATOM   1906  C   PRO A 322     190.858 181.396 144.502  1.00 64.66           C    
ATOM   1907  O   PRO A 322     190.129 182.313 144.119  1.00 64.66           O    
ATOM   1908  CB  PRO A 322     189.811 179.117 144.289  1.00 64.66           C    
ATOM   1909  CG  PRO A 322     188.351 179.354 144.179  1.00 64.66           C    
ATOM   1910  CD  PRO A 322     187.921 179.814 145.536  1.00 64.66           C    
ATOM   1911  N   THR A 323     192.172 181.370 144.285  1.00 65.64           N    
ATOM   1912  CA  THR A 323     192.889 182.461 143.636  1.00 65.64           C    
ATOM   1913  C   THR A 323     193.106 182.223 142.146  1.00 65.64           C    
ATOM   1914  O   THR A 323     192.796 183.094 141.328  1.00 65.64           O    
ATOM   1915  CB  THR A 323     194.242 182.680 144.323  1.00 65.64           C    
ATOM   1916  OG1 THR A 323     195.109 181.577 144.033  1.00 65.64           O    
ATOM   1917  CG2 THR A 323     194.060 182.785 145.827  1.00 65.64           C    
ATOM   1918  N   GLU A 324     193.629 181.058 141.776  1.00 66.91           N    
ATOM   1919  CA  GLU A 324     193.978 180.750 140.398  1.00 66.91           C    
ATOM   1920  C   GLU A 324     193.180 179.550 139.909  1.00 66.91           C    
ATOM   1921  O   GLU A 324     192.519 178.852 140.681  1.00 66.91           O    
ATOM   1922  CB  GLU A 324     195.479 180.471 140.259  1.00 66.91           C    
ATOM   1923  CG  GLU A 324     196.371 181.589 140.759  1.00 66.91           C    
ATOM   1924  CD  GLU A 324     197.826 181.373 140.400  1.00 66.91           C    
ATOM   1925  OE1 GLU A 324     198.116 181.139 139.208  1.00 66.91           O    
ATOM   1926  OE2 GLU A 324     198.680 181.434 141.308  1.00 66.91           O  1-
ATOM   1927  N   SER A 325     193.251 179.317 138.602  1.00 61.33           N    
ATOM   1928  CA  SER A 325     192.627 178.167 137.966  1.00 61.33           C    
ATOM   1929  C   SER A 325     193.708 177.298 137.341  1.00 61.33           C    
ATOM   1930  O   SER A 325     194.601 177.808 136.657  1.00 61.33           O    
ATOM   1931  CB  SER A 325     191.617 178.603 136.903  1.00 61.33           C    
ATOM   1932  OG  SER A 325     191.063 177.480 136.241  1.00 61.33           O    
ATOM   1933  N   ILE A 326     193.631 175.993 137.583  1.00 58.80           N    
ATOM   1934  CA  ILE A 326     194.611 175.036 137.083  1.00 58.80           C    
ATOM   1935  C   ILE A 326     193.900 174.079 136.141  1.00 58.80           C    
ATOM   1936  O   ILE A 326     192.926 173.423 136.530  1.00 58.80           O    
ATOM   1937  CB  ILE A 326     195.296 174.268 138.226  1.00 58.80           C    
ATOM   1938  CG1 ILE A 326     195.990 175.235 139.183  1.00 58.80           C    
ATOM   1939  CG2 ILE A 326     196.298 173.274 137.676  1.00 58.80           C    
ATOM   1940  CD1 ILE A 326     196.972 176.159 138.510  1.00 58.80           C    
ATOM   1941  N   VAL A 327     194.379 174.004 134.905  1.00 62.07           N    
ATOM   1942  CA  VAL A 327     193.949 172.995 133.946  1.00 62.07           C    
ATOM   1943  C   VAL A 327     195.155 172.119 133.652  1.00 62.07           C    
ATOM   1944  O   VAL A 327     196.231 172.630 133.326  1.00 62.07           O    
ATOM   1945  CB  VAL A 327     193.392 173.626 132.657  1.00 62.07           C    
ATOM   1946  CG1 VAL A 327     192.997 172.549 131.665  1.00 62.07           C    
ATOM   1947  CG2 VAL A 327     192.203 174.512 132.976  1.00 62.07           C    
ATOM   1948  N   ARG A 328     194.986 170.808 133.795  1.00 66.95           N    
ATOM   1949  CA  ARG A 328     196.101 169.876 133.679  1.00 66.95           C    
ATOM   1950  C   ARG A 328     195.643 168.670 132.870  1.00 66.95           C    
ATOM   1951  O   ARG A 328     194.845 167.861 133.351  1.00 66.95           O    
ATOM   1952  CB  ARG A 328     196.607 169.466 135.059  1.00 66.95           C    
ATOM   1953  CG  ARG A 328     197.711 168.446 135.030  1.00 66.95           C    
ATOM   1954  CD  ARG A 328     198.924 168.947 134.271  1.00 66.95           C    
ATOM   1955  NE  ARG A 328     199.675 169.949 135.016  1.00 66.95           N    
ATOM   1956  CZ  ARG A 328     200.711 170.615 134.527  1.00 66.95           C    
ATOM   1957  NH1 ARG A 328     201.139 170.417 133.293  1.00 66.95           N  1+
ATOM   1958  NH2 ARG A 328     201.331 171.504 135.294  1.00 66.95           N    
ATOM   1959  N   PHE A 329     196.149 168.558 131.651  1.00 67.66           N    
ATOM   1960  CA  PHE A 329     195.784 167.549 130.671  1.00 67.66           C    
ATOM   1961  C   PHE A 329     197.058 166.896 130.159  1.00 67.66           C    
ATOM   1962  O   PHE A 329     198.138 167.490 130.246  1.00 67.66           O    
ATOM   1963  CB  PHE A 329     195.011 168.184 129.504  1.00 67.66           C    
ATOM   1964  CG  PHE A 329     193.523 168.234 129.706  1.00 67.66           C    
ATOM   1965  CD1 PHE A 329     192.974 168.955 130.752  1.00 67.66           C    
ATOM   1966  CD2 PHE A 329     192.672 167.577 128.834  1.00 67.66           C    
ATOM   1967  CE1 PHE A 329     191.606 169.008 130.934  1.00 67.66           C    
ATOM   1968  CE2 PHE A 329     191.302 167.631 129.009  1.00 67.66           C    
ATOM   1969  CZ  PHE A 329     190.770 168.344 130.062  1.00 67.66           C    
ATOM   1970  N   PRO A 330     196.978 165.663 129.649  1.00 74.88           N    
ATOM   1971  CA  PRO A 330     198.152 165.067 128.998  1.00 74.88           C    
ATOM   1972  C   PRO A 330     198.513 165.800 127.716  1.00 74.88           C    
ATOM   1973  O   PRO A 330     197.650 166.316 127.002  1.00 74.88           O    
ATOM   1974  CB  PRO A 330     197.708 163.628 128.710  1.00 74.88           C    
ATOM   1975  CG  PRO A 330     196.223 163.678 128.720  1.00 74.88           C    
ATOM   1976  CD  PRO A 330     195.877 164.691 129.762  1.00 74.88           C    
ATOM   1977  N   ASN A 331     199.814 165.841 127.424  1.00 85.91           N    
ATOM   1978  CA  ASN A 331     200.317 166.633 126.300  1.00 85.91           C    
ATOM   1979  C   ASN A 331     200.312 165.798 125.018  1.00 85.91           C    
ATOM   1980  O   ASN A 331     201.345 165.416 124.466  1.00 85.91           O    
ATOM   1981  CB  ASN A 331     201.703 167.192 126.608  1.00 85.91           C    
ATOM   1982  CG  ASN A 331     202.645 166.163 127.215  1.00 85.91           C    
ATOM   1983  OD1 ASN A 331     202.405 164.957 127.150  1.00 85.91           O    
ATOM   1984  ND2 ASN A 331     203.739 166.655 127.800  1.00 85.91           N    
ATOM   1985  N   ILE A 332     199.103 165.527 124.540  1.00 86.25           N    
ATOM   1986  CA  ILE A 332     198.891 164.833 123.277  1.00 86.25           C    
ATOM   1987  C   ILE A 332     198.586 165.876 122.213  1.00 86.25           C    
ATOM   1988  O   ILE A 332     197.789 166.794 122.444  1.00 86.25           O    
ATOM   1989  CB  ILE A 332     197.754 163.803 123.389  1.00 86.25           C    
ATOM   1990  CG1 ILE A 332     197.943 162.939 124.637  1.00 86.25           C    
ATOM   1991  CG2 ILE A 332     197.699 162.929 122.150  1.00 86.25           C    
ATOM   1992  CD1 ILE A 332     199.194 162.085 124.610  1.00 86.25           C    
ATOM   1993  N   THR A 333     199.238 165.757 121.057  1.00 89.95           N    
ATOM   1994  CA  THR A 333     199.045 166.695 119.964  1.00 89.95           C    
ATOM   1995  C   THR A 333     198.441 166.070 118.716  1.00 89.95           C    
ATOM   1996  O   THR A 333     198.075 166.809 117.795  1.00 89.95           O    
ATOM   1997  CB  THR A 333     200.378 167.360 119.588  1.00 89.95           C    
ATOM   1998  OG1 THR A 333     201.381 166.353 119.408  1.00 89.95           O    
ATOM   1999  CG2 THR A 333     200.821 168.319 120.683  1.00 89.95           C    
ATOM   2000  N   ASN A 334     198.319 164.748 118.657  1.00 90.86           N    
ATOM   2001  CA  ASN A 334     197.790 164.083 117.476  1.00 90.86           C    
ATOM   2002  C   ASN A 334     196.271 164.184 117.448  1.00 90.86           C    
ATOM   2003  O   ASN A 334     195.608 163.982 118.468  1.00 90.86           O    
ATOM   2004  CB  ASN A 334     198.217 162.617 117.459  1.00 90.86           C    
ATOM   2005  CG  ASN A 334     199.698 162.439 117.712  1.00 90.86           C    
ATOM   2006  OD1 ASN A 334     200.100 161.833 118.704  1.00 90.86           O    
ATOM   2007  ND2 ASN A 334     200.520 162.971 116.817  1.00 90.86           N    
ATOM   2008  N   LEU A 335     195.722 164.505 116.281  1.00 90.69           N    
ATOM   2009  CA  LEU A 335     194.279 164.486 116.103  1.00 90.69           C    
ATOM   2010  C   LEU A 335     193.798 163.060 115.868  1.00 90.69           C    
ATOM   2011  O   LEU A 335     194.528 162.214 115.347  1.00 90.69           O    
ATOM   2012  CB  LEU A 335     193.867 165.381 114.935  1.00 90.69           C    
ATOM   2013  CG  LEU A 335     194.222 166.860 115.080  1.00 90.69           C    
ATOM   2014  CD1 LEU A 335     193.755 167.646 113.867  1.00 90.69           C    
ATOM   2015  CD2 LEU A 335     193.619 167.428 116.354  1.00 90.69           C    
ATOM   2016  N   CYS A 336     192.560 162.797 116.270  1.00 94.72           N    
ATOM   2017  CA  CYS A 336     192.041 161.442 116.147  1.00 94.72           C    
ATOM   2018  C   CYS A 336     191.624 161.159 114.705  1.00 94.72           C    
ATOM   2019  O   CYS A 336     191.122 162.052 114.018  1.00 94.72           O    
ATOM   2020  CB  CYS A 336     190.859 161.233 117.090  1.00 94.72           C    
ATOM   2021  SG  CYS A 336     191.315 161.162 118.840  1.00 94.72           S    
ATOM   2022  N   PRO A 337     191.822 159.928 114.222  1.00 99.18           N    
ATOM   2023  CA  PRO A 337     191.457 159.606 112.827  1.00 99.18           C    
ATOM   2024  C   PRO A 337     189.963 159.363 112.649  1.00 99.18           C    
ATOM   2025  O   PRO A 337     189.488 158.245 112.424  1.00 99.18           O    
ATOM   2026  CB  PRO A 337     192.295 158.353 112.553  1.00 99.18           C    
ATOM   2027  CG  PRO A 337     192.415 157.696 113.879  1.00 99.18           C    
ATOM   2028  CD  PRO A 337     192.515 158.807 114.883  1.00 99.18           C    
ATOM   2029  N   PHE A 338     189.182 160.439 112.751  1.00104.35           N    
ATOM   2030  CA  PHE A 338     187.755 160.346 112.479  1.00104.35           C    
ATOM   2031  C   PHE A 338     187.449 160.354 110.989  1.00104.35           C    
ATOM   2032  O   PHE A 338     186.343 159.970 110.594  1.00104.35           O    
ATOM   2033  CB  PHE A 338     187.009 161.486 113.173  1.00104.35           C    
ATOM   2034  CG  PHE A 338     186.943 161.340 114.665  1.00104.35           C    
ATOM   2035  CD1 PHE A 338     186.432 160.186 115.238  1.00104.35           C    
ATOM   2036  CD2 PHE A 338     187.394 162.355 115.495  1.00104.35           C    
ATOM   2037  CE1 PHE A 338     186.371 160.045 116.611  1.00104.35           C    
ATOM   2038  CE2 PHE A 338     187.334 162.220 116.870  1.00104.35           C    
ATOM   2039  CZ  PHE A 338     186.822 161.063 117.428  1.00104.35           C    
ATOM   2040  N   ASP A 339     188.400 160.784 110.156  1.00109.55           N    
ATOM   2041  CA  ASP A 339     188.215 160.695 108.713  1.00109.55           C    
ATOM   2042  C   ASP A 339     188.301 159.255 108.230  1.00109.55           C    
ATOM   2043  O   ASP A 339     187.653 158.892 107.243  1.00109.55           O    
ATOM   2044  CB  ASP A 339     189.250 161.561 107.996  1.00109.55           C    
ATOM   2045  CG  ASP A 339     189.300 162.974 108.538  1.00109.55           C    
ATOM   2046  OD1 ASP A 339     189.830 163.165 109.653  1.00109.55           O    
ATOM   2047  OD2 ASP A 339     188.809 163.894 107.852  1.00109.55           O  1-
ATOM   2048  N   GLU A 340     189.087 158.420 108.911  1.00105.78           N    
ATOM   2049  CA  GLU A 340     189.179 157.011 108.551  1.00105.78           C    
ATOM   2050  C   GLU A 340     187.941 156.220 108.948  1.00105.78           C    
ATOM   2051  O   GLU A 340     187.767 155.095 108.468  1.00105.78           O    
ATOM   2052  CB  GLU A 340     190.418 156.390 109.194  1.00105.78           C    
ATOM   2053  CG  GLU A 340     191.712 157.099 108.838  1.00105.78           C    
ATOM   2054  CD  GLU A 340     192.915 156.488 109.522  1.00105.78           C    
ATOM   2055  OE1 GLU A 340     192.722 155.716 110.485  1.00105.78           O    
ATOM   2056  OE2 GLU A 340     194.053 156.778 109.099  1.00105.78           O  1-
ATOM   2057  N   VAL A 341     187.089 156.770 109.804  1.00107.53           N    
ATOM   2058  CA  VAL A 341     185.868 156.106 110.239  1.00107.53           C    
ATOM   2059  C   VAL A 341     184.648 156.648 109.506  1.00107.53           C    
ATOM   2060  O   VAL A 341     183.842 155.884 108.975  1.00107.53           O    
ATOM   2061  CB  VAL A 341     185.711 156.241 111.771  1.00107.53           C    
ATOM   2062  CG1 VAL A 341     184.378 155.676 112.231  1.00107.53           C    
ATOM   2063  CG2 VAL A 341     186.863 155.549 112.483  1.00107.53           C    
ATOM   2064  N   PHE A 342     184.508 157.972 109.448  1.00112.36           N    
ATOM   2065  CA  PHE A 342     183.313 158.588 108.886  1.00112.36           C    
ATOM   2066  C   PHE A 342     183.413 158.838 107.388  1.00112.36           C    
ATOM   2067  O   PHE A 342     182.391 158.793 106.693  1.00112.36           O    
ATOM   2068  CB  PHE A 342     183.014 159.909 109.600  1.00112.36           C    
ATOM   2069  CG  PHE A 342     182.545 159.743 111.017  1.00112.36           C    
ATOM   2070  CD1 PHE A 342     183.455 159.649 112.060  1.00112.36           C    
ATOM   2071  CD2 PHE A 342     181.192 159.682 111.307  1.00112.36           C    
ATOM   2072  CE1 PHE A 342     183.023 159.495 113.364  1.00112.36           C    
ATOM   2073  CE2 PHE A 342     180.753 159.527 112.609  1.00112.36           C    
ATOM   2074  CZ  PHE A 342     181.670 159.434 113.638  1.00112.36           C    
ATOM   2075  N   ASN A 343     184.613 159.100 106.870  1.00118.90           N    
ATOM   2076  CA  ASN A 343     184.822 159.341 105.448  1.00118.90           C    
ATOM   2077  C   ASN A 343     185.445 158.126 104.761  1.00118.90           C    
ATOM   2078  O   ASN A 343     186.245 158.264 103.832  1.00118.90           O    
ATOM   2079  CB  ASN A 343     185.681 160.591 105.242  1.00118.90           C    
ATOM   2080  CG  ASN A 343     185.482 161.228 103.876  1.00118.90           C    
ATOM   2081  OD1 ASN A 343     184.470 161.003 103.211  1.00118.90           O    
ATOM   2082  ND2 ASN A 343     186.457 162.022 103.451  1.00118.90           N    
ATOM   2083  N   ALA A 344     185.096 156.929 105.221  1.00121.22           N    
ATOM   2084  CA  ALA A 344     185.569 155.714 104.579  1.00121.22           C    
ATOM   2085  C   ALA A 344     184.819 155.476 103.271  1.00121.22           C    
ATOM   2086  O   ALA A 344     183.696 155.949 103.071  1.00121.22           O    
ATOM   2087  CB  ALA A 344     185.403 154.513 105.509  1.00121.22           C    
ATOM   2088  N   THR A 345     185.467 154.740 102.366  1.00125.73           N    
ATOM   2089  CA  THR A 345     184.857 154.445 101.073  1.00125.73           C    
ATOM   2090  C   THR A 345     183.705 153.459 101.217  1.00125.73           C    
ATOM   2091  O   THR A 345     182.619 153.670 100.664  1.00125.73           O    
ATOM   2092  CB  THR A 345     185.910 153.899 100.109  1.00125.73           C    
ATOM   2093  OG1 THR A 345     186.439 152.671 100.623  1.00125.73           O    
ATOM   2094  CG2 THR A 345     187.043 154.898  99.939  1.00125.73           C    
ATOM   2095  N   ARG A 346     183.921 152.376 101.960  1.00130.21           N    
ATOM   2096  CA  ARG A 346     182.911 151.352 102.172  1.00130.21           C    
ATOM   2097  C   ARG A 346     182.805 151.043 103.657  1.00130.21           C    
ATOM   2098  O   ARG A 346     183.776 151.171 104.406  1.00130.21           O    
ATOM   2099  CB  ARG A 346     183.232 150.060 101.403  1.00130.21           C    
ATOM   2100  CG  ARG A 346     183.320 150.222  99.895  1.00130.21           C    
ATOM   2101  CD  ARG A 346     181.968 150.557  99.291  1.00130.21           C    
ATOM   2102  NE  ARG A 346     181.031 149.445  99.393  1.00130.21           N    
ATOM   2103  CZ  ARG A 346     179.736 149.531  99.120  1.00130.21           C    
ATOM   2104  NH1 ARG A 346     179.187 150.666  98.721  1.00130.21           N  1+
ATOM   2105  NH2 ARG A 346     178.973 148.448  99.248  1.00130.21           N    
ATOM   2106  N   PHE A 347     181.612 150.635 104.075  1.00121.61           N    
ATOM   2107  CA  PHE A 347     181.359 150.217 105.444  1.00121.61           C    
ATOM   2108  C   PHE A 347     181.160 148.709 105.492  1.00121.61           C    
ATOM   2109  O   PHE A 347     180.775 148.078 104.504  1.00121.61           O    
ATOM   2110  CB  PHE A 347     180.131 150.928 106.023  1.00121.61           C    
ATOM   2111  CG  PHE A 347     180.433 152.262 106.656  1.00121.61           C    
ATOM   2112  CD1 PHE A 347     181.624 152.924 106.395  1.00121.61           C    
ATOM   2113  CD2 PHE A 347     179.518 152.851 107.515  1.00121.61           C    
ATOM   2114  CE1 PHE A 347     181.895 154.149 106.977  1.00121.61           C    
ATOM   2115  CE2 PHE A 347     179.784 154.074 108.101  1.00121.61           C    
ATOM   2116  CZ  PHE A 347     180.974 154.724 107.832  1.00121.61           C    
ATOM   2117  N   ALA A 348     181.432 148.134 106.659  1.00118.22           N    
ATOM   2118  CA  ALA A 348     181.334 146.695 106.830  1.00118.22           C    
ATOM   2119  C   ALA A 348     179.874 146.257 106.916  1.00118.22           C    
ATOM   2120  O   ALA A 348     178.959 147.064 107.102  1.00118.22           O    
ATOM   2121  CB  ALA A 348     182.097 146.251 108.077  1.00118.22           C    
ATOM   2122  N   SER A 349     179.664 144.952 106.764  1.00123.29           N    
ATOM   2123  CA  SER A 349     178.337 144.376 106.903  1.00123.29           C    
ATOM   2124  C   SER A 349     177.899 144.399 108.364  1.00123.29           C    
ATOM   2125  O   SER A 349     178.715 144.475 109.283  1.00123.29           O    
ATOM   2126  CB  SER A 349     178.313 142.945 106.368  1.00123.29           C    
ATOM   2127  OG  SER A 349     179.239 142.131 107.065  1.00123.29           O    
ATOM   2128  N   VAL A 350     176.582 144.342 108.566  1.00124.11           N    
ATOM   2129  CA  VAL A 350     176.015 144.494 109.903  1.00124.11           C    
ATOM   2130  C   VAL A 350     176.304 143.269 110.765  1.00124.11           C    
ATOM   2131  O   VAL A 350     176.671 143.395 111.940  1.00124.11           O    
ATOM   2132  CB  VAL A 350     174.512 144.805 109.789  1.00124.11           C    
ATOM   2133  CG1 VAL A 350     173.776 144.518 111.069  1.00124.11           C    
ATOM   2134  CG2 VAL A 350     174.347 146.252 109.454  1.00124.11           C    
ATOM   2135  N   TYR A 351     176.198 142.068 110.191  1.00127.45           N    
ATOM   2136  CA  TYR A 351     176.486 140.853 110.949  1.00127.45           C    
ATOM   2137  C   TYR A 351     177.972 140.671 111.243  1.00127.45           C    
ATOM   2138  O   TYR A 351     178.322 139.815 112.062  1.00127.45           O    
ATOM   2139  CB  TYR A 351     175.944 139.627 110.205  1.00127.45           C    
ATOM   2140  CG  TYR A 351     176.840 139.104 109.102  1.00127.45           C    
ATOM   2141  CD1 TYR A 351     176.920 139.756 107.878  1.00127.45           C    
ATOM   2142  CD2 TYR A 351     177.583 137.939 109.275  1.00127.45           C    
ATOM   2143  CE1 TYR A 351     177.732 139.278 106.864  1.00127.45           C    
ATOM   2144  CE2 TYR A 351     178.399 137.455 108.269  1.00127.45           C    
ATOM   2145  CZ  TYR A 351     178.467 138.128 107.067  1.00127.45           C    
ATOM   2146  OH  TYR A 351     179.275 137.647 106.063  1.00127.45           O    
ATOM   2147  N   ALA A 352     178.842 141.445 110.600  1.00120.77           N    
ATOM   2148  CA  ALA A 352     180.288 141.406 110.793  1.00120.77           C    
ATOM   2149  C   ALA A 352     180.831 142.821 110.947  1.00120.77           C    
ATOM   2150  O   ALA A 352     181.746 143.237 110.233  1.00120.77           O    
ATOM   2151  CB  ALA A 352     180.974 140.682 109.639  1.00120.77           C    
ATOM   2152  N   TRP A 353     180.230 143.587 111.863  1.00111.46           N    
ATOM   2153  CA  TRP A 353     180.496 145.017 111.989  1.00111.46           C    
ATOM   2154  C   TRP A 353     181.932 145.297 112.418  1.00111.46           C    
ATOM   2155  O   TRP A 353     182.549 144.531 113.163  1.00111.46           O    
ATOM   2156  CB  TRP A 353     179.525 145.661 112.982  1.00111.46           C    
ATOM   2157  CG  TRP A 353     179.307 144.892 114.253  1.00111.46           C    
ATOM   2158  CD1 TRP A 353     178.313 143.994 114.505  1.00111.46           C    
ATOM   2159  CD2 TRP A 353     180.082 144.977 115.455  1.00111.46           C    
ATOM   2160  NE1 TRP A 353     178.428 143.503 115.781  1.00111.46           N    
ATOM   2161  CE2 TRP A 353     179.505 144.094 116.387  1.00111.46           C    
ATOM   2162  CE3 TRP A 353     181.210 145.712 115.832  1.00111.46           C    
ATOM   2163  CZ2 TRP A 353     180.020 143.920 117.669  1.00111.46           C    
ATOM   2164  CZ3 TRP A 353     181.719 145.538 117.105  1.00111.46           C    
ATOM   2165  CH2 TRP A 353     181.124 144.650 118.008  1.00111.46           C    
ATOM   2166  N   ASN A 354     182.465 146.408 111.917  1.00102.53           N    
ATOM   2167  CA  ASN A 354     183.861 146.760 112.119  1.00102.53           C    
ATOM   2168  C   ASN A 354     183.995 147.687 113.318  1.00102.53           C    
ATOM   2169  O   ASN A 354     183.346 148.740 113.376  1.00102.53           O    
ATOM   2170  CB  ASN A 354     184.435 147.427 110.869  1.00102.53           C    
ATOM   2171  CG  ASN A 354     185.950 147.448 110.862  1.00102.53           C    
ATOM   2172  OD1 ASN A 354     186.597 146.895 111.752  1.00102.53           O    
ATOM   2173  ND2 ASN A 354     186.526 148.090 109.854  1.00102.53           N    
ATOM   2174  N   ARG A 355     184.844 147.291 114.263  1.00 94.59           N    
ATOM   2175  CA  ARG A 355     185.131 148.057 115.467  1.00 94.59           C    
ATOM   2176  C   ARG A 355     186.560 148.576 115.386  1.00 94.59           C    
ATOM   2177  O   ARG A 355     187.502 147.793 115.229  1.00 94.59           O    
ATOM   2178  CB  ARG A 355     184.940 147.203 116.719  1.00 94.59           C    
ATOM   2179  CG  ARG A 355     185.536 147.808 117.978  1.00 94.59           C    
ATOM   2180  CD  ARG A 355     185.774 146.750 119.039  1.00 94.59           C    
ATOM   2181  NE  ARG A 355     184.522 146.248 119.593  1.00 94.59           N    
ATOM   2182  CZ  ARG A 355     183.987 146.666 120.731  1.00 94.59           C    
ATOM   2183  NH1 ARG A 355     184.570 147.595 121.469  1.00 94.59           N  1+
ATOM   2184  NH2 ARG A 355     182.838 146.137 121.140  1.00 94.59           N    
ATOM   2185  N   LYS A 356     186.713 149.890 115.499  1.00 87.68           N    
ATOM   2186  CA  LYS A 356     187.998 150.562 115.399  1.00 87.68           C    
ATOM   2187  C   LYS A 356     188.358 151.154 116.754  1.00 87.68           C    
ATOM   2188  O   LYS A 356     187.538 151.843 117.375  1.00 87.68           O    
ATOM   2189  CB  LYS A 356     187.953 151.654 114.327  1.00 87.68           C    
ATOM   2190  CG  LYS A 356     189.083 152.666 114.401  1.00 87.68           C    
ATOM   2191  CD  LYS A 356     190.365 152.116 113.804  1.00 87.68           C    
ATOM   2192  CE  LYS A 356     191.443 153.186 113.749  1.00 87.68           C    
ATOM   2193  NZ  LYS A 356     192.651 152.720 113.018  1.00 87.68           N  1+
ATOM   2194  N   ARG A 357     189.574 150.861 117.210  1.00 82.62           N    
ATOM   2195  CA  ARG A 357     190.088 151.393 118.463  1.00 82.62           C    
ATOM   2196  C   ARG A 357     190.650 152.790 118.243  1.00 82.62           C    
ATOM   2197  O   ARG A 357     191.463 153.006 117.339  1.00 82.62           O    
ATOM   2198  CB  ARG A 357     191.170 150.467 119.017  1.00 82.62           C    
ATOM   2199  CG  ARG A 357     191.982 151.046 120.162  1.00 82.62           C    
ATOM   2200  CD  ARG A 357     191.197 151.044 121.458  1.00 82.62           C    
ATOM   2201  NE  ARG A 357     191.412 149.818 122.218  1.00 82.62           N    
ATOM   2202  CZ  ARG A 357     192.426 149.618 123.049  1.00 82.62           C    
ATOM   2203  NH1 ARG A 357     193.337 150.552 123.266  1.00 82.62           N  1+
ATOM   2204  NH2 ARG A 357     192.526 148.452 123.681  1.00 82.62           N    
ATOM   2205  N   ILE A 358     190.220 153.738 119.070  1.00 80.75           N    
ATOM   2206  CA  ILE A 358     190.670 155.120 119.013  1.00 80.75           C    
ATOM   2207  C   ILE A 358     191.314 155.443 120.352  1.00 80.75           C    
ATOM   2208  O   ILE A 358     190.643 155.412 121.394  1.00 80.75           O    
ATOM   2209  CB  ILE A 358     189.511 156.082 118.712  1.00 80.75           C    
ATOM   2210  CG1 ILE A 358     188.913 155.776 117.338  1.00 80.75           C    
ATOM   2211  CG2 ILE A 358     189.980 157.518 118.785  1.00 80.75           C    
ATOM   2212  CD1 ILE A 358     187.734 156.646 116.980  1.00 80.75           C    
ATOM   2213  N   SER A 359     192.610 155.745 120.323  1.00 78.35           N    
ATOM   2214  CA  SER A 359     193.368 156.014 121.536  1.00 78.35           C    
ATOM   2215  C   SER A 359     194.587 156.853 121.187  1.00 78.35           C    
ATOM   2216  O   SER A 359     195.015 156.907 120.030  1.00 78.35           O    
ATOM   2217  CB  SER A 359     193.791 154.717 122.232  1.00 78.35           C    
ATOM   2218  OG  SER A 359     194.654 153.957 121.405  1.00 78.35           O    
ATOM   2219  N   ASN A 360     195.134 157.502 122.224  1.00 79.64           N    
ATOM   2220  CA  ASN A 360     196.350 158.324 122.165  1.00 79.64           C    
ATOM   2221  C   ASN A 360     196.234 159.457 121.145  1.00 79.64           C    
ATOM   2222  O   ASN A 360     197.142 159.705 120.349  1.00 79.64           O    
ATOM   2223  CB  ASN A 360     197.588 157.464 121.897  1.00 79.64           C    
ATOM   2224  CG  ASN A 360     198.021 156.678 123.116  1.00 79.64           C    
ATOM   2225  OD1 ASN A 360     198.215 157.240 124.193  1.00 79.64           O    
ATOM   2226  ND2 ASN A 360     198.172 155.370 122.954  1.00 79.64           N    
ATOM   2227  N   CYS A 361     195.103 160.156 121.183  1.00 84.75           N    
ATOM   2228  CA  CYS A 361     194.869 161.273 120.283  1.00 84.75           C    
ATOM   2229  C   CYS A 361     193.885 162.242 120.920  1.00 84.75           C    
ATOM   2230  O   CYS A 361     193.213 161.921 121.903  1.00 84.75           O    
ATOM   2231  CB  CYS A 361     194.356 160.799 118.920  1.00 84.75           C    
ATOM   2232  SG  CYS A 361     192.836 159.816 118.955  1.00 84.75           S    
ATOM   2233  N   VAL A 362     193.810 163.437 120.344  1.00 85.33           N    
ATOM   2234  CA  VAL A 362     192.914 164.490 120.805  1.00 85.33           C    
ATOM   2235  C   VAL A 362     191.674 164.474 119.922  1.00 85.33           C    
ATOM   2236  O   VAL A 362     191.774 164.597 118.696  1.00 85.33           O    
ATOM   2237  CB  VAL A 362     193.603 165.863 120.772  1.00 85.33           C    
ATOM   2238  CG1 VAL A 362     192.588 166.984 120.922  1.00 85.33           C    
ATOM   2239  CG2 VAL A 362     194.646 165.943 121.864  1.00 85.33           C    
ATOM   2240  N   ALA A 363     190.507 164.319 120.540  1.00 90.33           N    
ATOM   2241  CA  ALA A 363     189.242 164.176 119.824  1.00 90.33           C    
ATOM   2242  C   ALA A 363     188.433 165.461 119.968  1.00 90.33           C    
ATOM   2243  O   ALA A 363     187.884 165.743 121.036  1.00 90.33           O    
ATOM   2244  CB  ALA A 363     188.460 162.976 120.346  1.00 90.33           C    
ATOM   2245  N   ASP A 364     188.359 166.233 118.887  1.00 98.79           N    
ATOM   2246  CA  ASP A 364     187.470 167.387 118.799  1.00 98.79           C    
ATOM   2247  C   ASP A 364     186.271 167.014 117.929  1.00 98.79           C    
ATOM   2248  O   ASP A 364     186.415 166.741 116.733  1.00 98.79           O    
ATOM   2249  CB  ASP A 364     188.216 168.613 118.273  1.00 98.79           C    
ATOM   2250  CG  ASP A 364     189.096 168.306 117.073  1.00 98.79           C    
ATOM   2251  OD1 ASP A 364     189.233 167.120 116.706  1.00 98.79           O    
ATOM   2252  OD2 ASP A 364     189.659 169.259 116.496  1.00 98.79           O  1-
ATOM   2253  N   TYR A 365     185.085 166.995 118.538  1.00 98.77           N    
ATOM   2254  CA  TYR A 365     183.913 166.420 117.891  1.00 98.77           C    
ATOM   2255  C   TYR A 365     183.217 167.384 116.941  1.00 98.77           C    
ATOM   2256  O   TYR A 365     182.410 166.938 116.116  1.00 98.77           O    
ATOM   2257  CB  TYR A 365     182.925 165.931 118.953  1.00 98.77           C    
ATOM   2258  CG  TYR A 365     183.445 164.772 119.776  1.00 98.77           C    
ATOM   2259  CD1 TYR A 365     184.175 164.991 120.940  1.00 98.77           C    
ATOM   2260  CD2 TYR A 365     183.208 163.459 119.388  1.00 98.77           C    
ATOM   2261  CE1 TYR A 365     184.654 163.935 121.693  1.00 98.77           C    
ATOM   2262  CE2 TYR A 365     183.683 162.396 120.136  1.00 98.77           C    
ATOM   2263  CZ  TYR A 365     184.405 162.641 121.286  1.00 98.77           C    
ATOM   2264  OH  TYR A 365     184.880 161.590 122.034  1.00 98.77           O    
ATOM   2265  N   SER A 366     183.529 168.683 117.020  1.00112.14           N    
ATOM   2266  CA  SER A 366     182.906 169.669 116.140  1.00112.14           C    
ATOM   2267  C   SER A 366     183.298 169.456 114.683  1.00112.14           C    
ATOM   2268  O   SER A 366     182.515 169.778 113.779  1.00112.14           O    
ATOM   2269  CB  SER A 366     183.281 171.081 116.586  1.00112.14           C    
ATOM   2270  OG  SER A 366     184.680 171.283 116.503  1.00112.14           O    
ATOM   2271  N   VAL A 367     184.484 168.880 114.453  1.00114.51           N    
ATOM   2272  CA  VAL A 367     184.941 168.490 113.120  1.00114.51           C    
ATOM   2273  C   VAL A 367     183.979 167.486 112.491  1.00114.51           C    
ATOM   2274  O   VAL A 367     183.753 167.514 111.270  1.00114.51           O    
ATOM   2275  CB  VAL A 367     186.381 167.938 113.228  1.00114.51           C    
ATOM   2276  CG1 VAL A 367     186.904 167.409 111.892  1.00114.51           C    
ATOM   2277  CG2 VAL A 367     187.313 169.004 113.785  1.00114.51           C    
ATOM   2278  N   LEU A 368     183.339 166.644 113.322  1.00117.29           N    
ATOM   2279  CA  LEU A 368     182.328 165.707 112.838  1.00117.29           C    
ATOM   2280  C   LEU A 368     181.160 166.418 112.169  1.00117.29           C    
ATOM   2281  O   LEU A 368     180.618 165.908 111.184  1.00117.29           O    
ATOM   2282  CB  LEU A 368     181.811 164.838 113.985  1.00117.29           C    
ATOM   2283  CG  LEU A 368     182.799 163.938 114.726  1.00117.29           C    
ATOM   2284  CD1 LEU A 368     182.054 163.042 115.698  1.00117.29           C    
ATOM   2285  CD2 LEU A 368     183.613 163.110 113.754  1.00117.29           C    
ATOM   2286  N   TYR A 369     180.818 167.632 112.625  1.00123.66           N    
ATOM   2287  CA  TYR A 369     179.728 168.382 112.005  1.00123.66           C    
ATOM   2288  C   TYR A 369     180.042 168.834 110.581  1.00123.66           C    
ATOM   2289  O   TYR A 369     179.117 169.203 109.850  1.00123.66           O    
ATOM   2290  CB  TYR A 369     179.354 169.589 112.868  1.00123.66           C    
ATOM   2291  CG  TYR A 369     178.809 169.222 114.231  1.00123.66           C    
ATOM   2292  CD1 TYR A 369     177.748 168.332 114.357  1.00123.66           C    
ATOM   2293  CD2 TYR A 369     179.346 169.771 115.388  1.00123.66           C    
ATOM   2294  CE1 TYR A 369     177.240 167.994 115.601  1.00123.66           C    
ATOM   2295  CE2 TYR A 369     178.847 169.439 116.638  1.00123.66           C    
ATOM   2296  CZ  TYR A 369     177.794 168.550 116.736  1.00123.66           C    
ATOM   2297  OH  TYR A 369     177.295 168.218 117.975  1.00123.66           O    
ATOM   2298  N   ASN A 370     181.309 168.807 110.164  1.00124.70           N    
ATOM   2299  CA  ASN A 370     181.629 169.024 108.761  1.00124.70           C    
ATOM   2300  C   ASN A 370     181.746 167.726 107.973  1.00124.70           C    
ATOM   2301  O   ASN A 370     181.756 167.767 106.738  1.00124.70           O    
ATOM   2302  CB  ASN A 370     182.928 169.822 108.634  1.00124.70           C    
ATOM   2303  CG  ASN A 370     182.847 171.170 109.317  1.00124.70           C    
ATOM   2304  OD1 ASN A 370     182.422 172.157 108.716  1.00124.70           O    
ATOM   2305  ND2 ASN A 370     183.250 171.219 110.581  1.00124.70           N    
ATOM   2306  N   LEU A 371     181.829 166.583 108.654  1.00123.19           N    
ATOM   2307  CA  LEU A 371     182.045 165.310 107.978  1.00123.19           C    
ATOM   2308  C   LEU A 371     180.776 164.755 107.340  1.00123.19           C    
ATOM   2309  O   LEU A 371     180.857 164.111 106.288  1.00123.19           O    
ATOM   2310  CB  LEU A 371     182.624 164.288 108.959  1.00123.19           C    
ATOM   2311  CG  LEU A 371     184.086 164.480 109.381  1.00123.19           C    
ATOM   2312  CD1 LEU A 371     184.589 163.266 110.135  1.00123.19           C    
ATOM   2313  CD2 LEU A 371     184.983 164.759 108.187  1.00123.19           C    
ATOM   2314  N   ALA A 372     179.608 164.983 107.938  1.00128.84           N    
ATOM   2315  CA  ALA A 372     178.395 164.363 107.423  1.00128.84           C    
ATOM   2316  C   ALA A 372     177.179 165.218 107.744  1.00128.84           C    
ATOM   2317  O   ALA A 372     177.105 165.810 108.827  1.00128.84           O    
ATOM   2318  CB  ALA A 372     178.202 162.952 107.997  1.00128.84           C    
ATOM   2319  N   PRO A 373     176.208 165.295 106.825  1.00133.62           N    
ATOM   2320  CA  PRO A 373     174.918 165.930 107.133  1.00133.62           C    
ATOM   2321  C   PRO A 373     174.049 165.032 107.999  1.00133.62           C    
ATOM   2322  O   PRO A 373     173.292 164.217 107.463  1.00133.62           O    
ATOM   2323  CB  PRO A 373     174.288 166.146 105.749  1.00133.62           C    
ATOM   2324  CG  PRO A 373     175.406 165.956 104.763  1.00133.62           C    
ATOM   2325  CD  PRO A 373     176.332 164.973 105.395  1.00133.62           C    
ATOM   2326  N   PHE A 374     174.186 165.150 109.323  1.00130.82           N    
ATOM   2327  CA  PHE A 374     173.693 164.134 110.248  1.00130.82           C    
ATOM   2328  C   PHE A 374     172.174 164.045 110.258  1.00130.82           C    
ATOM   2329  O   PHE A 374     171.476 165.062 110.249  1.00130.82           O    
ATOM   2330  CB  PHE A 374     174.166 164.428 111.665  1.00130.82           C    
ATOM   2331  CG  PHE A 374     175.634 164.324 111.839  1.00130.82           C    
ATOM   2332  CD1 PHE A 374     176.271 163.104 111.725  1.00130.82           C    
ATOM   2333  CD2 PHE A 374     176.371 165.435 112.204  1.00130.82           C    
ATOM   2334  CE1 PHE A 374     177.631 163.011 111.890  1.00130.82           C    
ATOM   2335  CE2 PHE A 374     177.727 165.336 112.394  1.00130.82           C    
ATOM   2336  CZ  PHE A 374     178.351 164.114 112.243  1.00130.82           C    
ATOM   2337  N   PHE A 375     171.667 162.814 110.287  1.00128.84           N    
ATOM   2338  CA  PHE A 375     170.243 162.576 110.481  1.00128.84           C    
ATOM   2339  C   PHE A 375     169.905 162.293 111.941  1.00128.84           C    
ATOM   2340  O   PHE A 375     168.842 162.702 112.420  1.00128.84           O    
ATOM   2341  CB  PHE A 375     169.779 161.418 109.594  1.00128.84           C    
ATOM   2342  CG  PHE A 375     168.306 161.143 109.675  1.00128.84           C    
ATOM   2343  CD1 PHE A 375     167.400 161.989 109.053  1.00128.84           C    
ATOM   2344  CD2 PHE A 375     167.826 160.034 110.357  1.00128.84           C    
ATOM   2345  CE1 PHE A 375     166.040 161.743 109.120  1.00128.84           C    
ATOM   2346  CE2 PHE A 375     166.466 159.780 110.427  1.00128.84           C    
ATOM   2347  CZ  PHE A 375     165.573 160.637 109.807  1.00128.84           C    
ATOM   2348  N   THR A 376     170.789 161.601 112.660  1.00118.61           N    
ATOM   2349  CA  THR A 376     170.564 161.272 114.064  1.00118.61           C    
ATOM   2350  C   THR A 376     171.889 161.328 114.809  1.00118.61           C    
ATOM   2351  O   THR A 376     172.864 160.704 114.387  1.00118.61           O    
ATOM   2352  CB  THR A 376     169.932 159.881 114.215  1.00118.61           C    
ATOM   2353  OG1 THR A 376     168.692 159.834 113.499  1.00118.61           O    
ATOM   2354  CG2 THR A 376     169.673 159.558 115.680  1.00118.61           C    
ATOM   2355  N   PHE A 377     171.925 162.079 115.910  1.00104.49           N    
ATOM   2356  CA  PHE A 377     173.110 162.178 116.769  1.00104.49           C    
ATOM   2357  C   PHE A 377     172.590 162.188 118.204  1.00104.49           C    
ATOM   2358  O   PHE A 377     172.288 163.252 118.752  1.00104.49           O    
ATOM   2359  CB  PHE A 377     173.921 163.429 116.446  1.00104.49           C    
ATOM   2360  CG  PHE A 377     175.212 163.553 117.217  1.00104.49           C    
ATOM   2361  CD1 PHE A 377     175.905 162.431 117.649  1.00104.49           C    
ATOM   2362  CD2 PHE A 377     175.726 164.806 117.516  1.00104.49           C    
ATOM   2363  CE1 PHE A 377     177.088 162.558 118.357  1.00104.49           C    
ATOM   2364  CE2 PHE A 377     176.907 164.939 118.224  1.00104.49           C    
ATOM   2365  CZ  PHE A 377     177.588 163.814 118.644  1.00104.49           C    
ATOM   2366  N   LYS A 378     172.488 161.009 118.814  1.00 97.61           N    
ATOM   2367  CA  LYS A 378     171.896 160.931 120.144  1.00 97.61           C    
ATOM   2368  C   LYS A 378     172.809 160.150 121.078  1.00 97.61           C    
ATOM   2369  O   LYS A 378     173.438 159.170 120.674  1.00 97.61           O    
ATOM   2370  CB  LYS A 378     170.473 160.333 120.076  1.00 97.61           C    
ATOM   2371  CG  LYS A 378     170.360 158.834 119.866  1.00 97.61           C    
ATOM   2372  CD  LYS A 378     168.993 158.346 120.301  1.00 97.61           C    
ATOM   2373  CE  LYS A 378     168.865 158.346 121.810  1.00 97.61           C    
ATOM   2374  NZ  LYS A 378     167.674 157.579 122.268  1.00 97.61           N  1+
ATOM   2375  N   CYS A 379     172.905 160.602 122.324  1.00 93.07           N    
ATOM   2376  CA  CYS A 379     173.909 160.090 123.242  1.00 93.07           C    
ATOM   2377  C   CYS A 379     173.270 159.650 124.550  1.00 93.07           C    
ATOM   2378  O   CYS A 379     172.245 160.187 124.977  1.00 93.07           O    
ATOM   2379  CB  CYS A 379     174.993 161.141 123.513  1.00 93.07           C    
ATOM   2380  SG  CYS A 379     175.868 161.700 122.030  1.00 93.07           S    
ATOM   2381  N   TYR A 380     173.897 158.659 125.179  1.00 91.69           N    
ATOM   2382  CA  TYR A 380     173.464 158.105 126.453  1.00 91.69           C    
ATOM   2383  C   TYR A 380     174.556 158.318 127.489  1.00 91.69           C    
ATOM   2384  O   TYR A 380     175.711 157.940 127.265  1.00 91.69           O    
ATOM   2385  CB  TYR A 380     173.153 156.610 126.336  1.00 91.69           C    
ATOM   2386  CG  TYR A 380     172.315 156.230 125.139  1.00 91.69           C    
ATOM   2387  CD1 TYR A 380     170.930 156.289 125.196  1.00 91.69           C    
ATOM   2388  CD2 TYR A 380     172.908 155.802 123.956  1.00 91.69           C    
ATOM   2389  CE1 TYR A 380     170.156 155.936 124.110  1.00 91.69           C    
ATOM   2390  CE2 TYR A 380     172.142 155.451 122.861  1.00 91.69           C    
ATOM   2391  CZ  TYR A 380     170.767 155.523 122.944  1.00 91.69           C    
ATOM   2392  OH  TYR A 380     170.000 155.171 121.858  1.00 91.69           O    
ATOM   2393  N   GLY A 381     174.185 158.914 128.621  1.00 72.91           N    
ATOM   2394  CA  GLY A 381     175.082 159.128 129.731  1.00 72.91           C    
ATOM   2395  C   GLY A 381     175.849 160.434 129.691  1.00 72.91           C    
ATOM   2396  O   GLY A 381     176.101 161.025 130.745  1.00 72.91           O    
ATOM   2397  N   VAL A 382     176.234 160.895 128.504  1.00 70.93           N    
ATOM   2398  CA  VAL A 382     177.001 162.122 128.331  1.00 70.93           C    
ATOM   2399  C   VAL A 382     176.210 163.049 127.420  1.00 70.93           C    
ATOM   2400  O   VAL A 382     175.679 162.609 126.394  1.00 70.93           O    
ATOM   2401  CB  VAL A 382     178.399 161.848 127.740  1.00 70.93           C    
ATOM   2402  CG1 VAL A 382     179.237 163.110 127.742  1.00 70.93           C    
ATOM   2403  CG2 VAL A 382     179.115 160.745 128.505  1.00 70.93           C    
ATOM   2404  N   SER A 383     176.110 164.319 127.805  1.00 73.62           N    
ATOM   2405  CA  SER A 383     175.548 165.320 126.911  1.00 73.62           C    
ATOM   2406  C   SER A 383     176.481 165.528 125.719  1.00 73.62           C    
ATOM   2407  O   SER A 383     177.705 165.482 125.876  1.00 73.62           O    
ATOM   2408  CB  SER A 383     175.341 166.642 127.645  1.00 73.62           C    
ATOM   2409  OG  SER A 383     176.582 167.272 127.913  1.00 73.62           O    
ATOM   2410  N   PRO A 384     175.936 165.744 124.516  1.00 78.17           N    
ATOM   2411  CA  PRO A 384     176.801 165.886 123.332  1.00 78.17           C    
ATOM   2412  C   PRO A 384     177.616 167.169 123.303  1.00 78.17           C    
ATOM   2413  O   PRO A 384     178.597 167.237 122.553  1.00 78.17           O    
ATOM   2414  CB  PRO A 384     175.808 165.838 122.164  1.00 78.17           C    
ATOM   2415  CG  PRO A 384     174.508 166.254 122.756  1.00 78.17           C    
ATOM   2416  CD  PRO A 384     174.508 165.725 124.155  1.00 78.17           C    
ATOM   2417  N   THR A 385     177.251 168.183 124.086  1.00 83.71           N    
ATOM   2418  CA  THR A 385     177.941 169.464 124.018  1.00 83.71           C    
ATOM   2419  C   THR A 385     179.132 169.555 124.961  1.00 83.71           C    
ATOM   2420  O   THR A 385     179.944 170.476 124.820  1.00 83.71           O    
ATOM   2421  CB  THR A 385     176.964 170.594 124.322  1.00 83.71           C    
ATOM   2422  OG1 THR A 385     176.487 170.464 125.666  1.00 83.71           O    
ATOM   2423  CG2 THR A 385     175.791 170.502 123.382  1.00 83.71           C    
ATOM   2424  N   LYS A 386     179.256 168.637 125.914  1.00 75.92           N    
ATOM   2425  CA  LYS A 386     180.366 168.645 126.856  1.00 75.92           C    
ATOM   2426  C   LYS A 386     181.424 167.603 126.520  1.00 75.92           C    
ATOM   2427  O   LYS A 386     182.355 167.404 127.309  1.00 75.92           O    
ATOM   2428  CB  LYS A 386     179.845 168.437 128.278  1.00 75.92           C    
ATOM   2429  CG  LYS A 386     178.930 169.556 128.743  1.00 75.92           C    
ATOM   2430  CD  LYS A 386     178.849 169.637 130.254  1.00 75.92           C    
ATOM   2431  CE  LYS A 386     178.127 170.902 130.684  1.00 75.92           C    
ATOM   2432  NZ  LYS A 386     178.196 171.118 132.153  1.00 75.92           N  1+
ATOM   2433  N   LEU A 387     181.312 166.960 125.350  1.00 79.22           N    
ATOM   2434  CA  LEU A 387     182.230 165.892 124.960  1.00 79.22           C    
ATOM   2435  C   LEU A 387     183.651 166.399 124.757  1.00 79.22           C    
ATOM   2436  O   LEU A 387     184.608 165.633 124.913  1.00 79.22           O    
ATOM   2437  CB  LEU A 387     181.731 165.219 123.683  1.00 79.22           C    
ATOM   2438  CG  LEU A 387     180.571 164.236 123.814  1.00 79.22           C    
ATOM   2439  CD1 LEU A 387     179.957 163.964 122.454  1.00 79.22           C    
ATOM   2440  CD2 LEU A 387     181.052 162.946 124.446  1.00 79.22           C    
ATOM   2441  N   ASN A 388     183.811 167.675 124.415  1.00 82.71           N    
ATOM   2442  CA  ASN A 388     185.136 168.263 124.293  1.00 82.71           C    
ATOM   2443  C   ASN A 388     185.784 168.552 125.639  1.00 82.71           C    
ATOM   2444  O   ASN A 388     186.989 168.820 125.679  1.00 82.71           O    
ATOM   2445  CB  ASN A 388     185.062 169.554 123.476  1.00 82.71           C    
ATOM   2446  CG  ASN A 388     184.306 169.378 122.177  1.00 82.71           C    
ATOM   2447  OD1 ASN A 388     184.847 168.874 121.194  1.00 82.71           O    
ATOM   2448  ND2 ASN A 388     183.044 169.790 122.167  1.00 82.71           N    
ATOM   2449  N   ASP A 389     185.028 168.506 126.735  1.00 80.16           N    
ATOM   2450  CA  ASP A 389     185.548 168.872 128.045  1.00 80.16           C    
ATOM   2451  C   ASP A 389     185.966 167.677 128.890  1.00 80.16           C    
ATOM   2452  O   ASP A 389     186.363 167.865 130.043  1.00 80.16           O    
ATOM   2453  CB  ASP A 389     184.508 169.695 128.810  1.00 80.16           C    
ATOM   2454  CG  ASP A 389     183.955 170.840 127.989  1.00 80.16           C    
ATOM   2455  OD1 ASP A 389     184.598 171.217 126.988  1.00 80.16           O    
ATOM   2456  OD2 ASP A 389     182.879 171.363 128.345  1.00 80.16           O  1-
ATOM   2457  N   LEU A 390     185.893 166.462 128.357  1.00 75.31           N    
ATOM   2458  CA  LEU A 390     186.126 165.258 129.140  1.00 75.31           C    
ATOM   2459  C   LEU A 390     187.327 164.487 128.607  1.00 75.31           C    
ATOM   2460  O   LEU A 390     187.893 164.807 127.560  1.00 75.31           O    
ATOM   2461  CB  LEU A 390     184.883 164.361 129.144  1.00 75.31           C    
ATOM   2462  CG  LEU A 390     183.581 165.063 129.522  1.00 75.31           C    
ATOM   2463  CD1 LEU A 390     182.416 164.102 129.440  1.00 75.31           C    
ATOM   2464  CD2 LEU A 390     183.693 165.651 130.913  1.00 75.31           C    
ATOM   2465  N   CYS A 391     187.710 163.457 129.358  1.00 77.75           N    
ATOM   2466  CA  CYS A 391     188.792 162.557 128.992  1.00 77.75           C    
ATOM   2467  C   CYS A 391     188.299 161.121 129.080  1.00 77.75           C    
ATOM   2468  O   CYS A 391     187.559 160.767 130.002  1.00 77.75           O    
ATOM   2469  CB  CYS A 391     190.008 162.739 129.904  1.00 77.75           C    
ATOM   2470  SG  CYS A 391     191.063 164.137 129.500  1.00 77.75           S    
ATOM   2471  N   PHE A 392     188.713 160.296 128.121  1.00 79.61           N    
ATOM   2472  CA  PHE A 392     188.335 158.893 128.082  1.00 79.61           C    
ATOM   2473  C   PHE A 392     189.580 158.044 127.883  1.00 79.61           C    
ATOM   2474  O   PHE A 392     190.535 158.463 127.224  1.00 79.61           O    
ATOM   2475  CB  PHE A 392     187.326 158.600 126.963  1.00 79.61           C    
ATOM   2476  CG  PHE A 392     186.306 159.683 126.764  1.00 79.61           C    
ATOM   2477  CD1 PHE A 392     185.172 159.735 127.556  1.00 79.61           C    
ATOM   2478  CD2 PHE A 392     186.472 160.636 125.770  1.00 79.61           C    
ATOM   2479  CE1 PHE A 392     184.227 160.727 127.373  1.00 79.61           C    
ATOM   2480  CE2 PHE A 392     185.532 161.630 125.581  1.00 79.61           C    
ATOM   2481  CZ  PHE A 392     184.407 161.675 126.384  1.00 79.61           C    
ATOM   2482  N   THR A 393     189.569 156.847 128.474  1.00 86.59           N    
ATOM   2483  CA  THR A 393     190.720 155.958 128.356  1.00 86.59           C    
ATOM   2484  C   THR A 393     190.837 155.388 126.947  1.00 86.59           C    
ATOM   2485  O   THR A 393     191.914 155.423 126.342  1.00 86.59           O    
ATOM   2486  CB  THR A 393     190.624 154.835 129.387  1.00 86.59           C    
ATOM   2487  OG1 THR A 393     189.485 154.019 129.098  1.00 86.59           O    
ATOM   2488  CG2 THR A 393     190.476 155.413 130.782  1.00 86.59           C    
ATOM   2489  N   ASN A 394     189.737 154.868 126.405  1.00 85.10           N    
ATOM   2490  CA  ASN A 394     189.716 154.331 125.051  1.00 85.10           C    
ATOM   2491  C   ASN A 394     188.343 154.573 124.445  1.00 85.10           C    
ATOM   2492  O   ASN A 394     187.329 154.548 125.145  1.00 85.10           O    
ATOM   2493  CB  ASN A 394     190.037 152.831 125.021  1.00 85.10           C    
ATOM   2494  CG  ASN A 394     191.504 152.539 125.257  1.00 85.10           C    
ATOM   2495  OD1 ASN A 394     192.305 152.526 124.323  1.00 85.10           O    
ATOM   2496  ND2 ASN A 394     191.865 152.305 126.513  1.00 85.10           N    
ATOM   2497  N   VAL A 395     188.319 154.806 123.134  1.00 82.78           N    
ATOM   2498  CA  VAL A 395     187.077 154.985 122.391  1.00 82.78           C    
ATOM   2499  C   VAL A 395     186.970 153.851 121.381  1.00 82.78           C    
ATOM   2500  O   VAL A 395     187.979 153.423 120.813  1.00 82.78           O    
ATOM   2501  CB  VAL A 395     187.024 156.362 121.691  1.00 82.78           C    
ATOM   2502  CG1 VAL A 395     185.626 156.660 121.167  1.00 82.78           C    
ATOM   2503  CG2 VAL A 395     187.466 157.462 122.637  1.00 82.78           C    
ATOM   2504  N   TYR A 396     185.761 153.332 121.183  1.00 86.37           N    
ATOM   2505  CA  TYR A 396     185.527 152.310 120.171  1.00 86.37           C    
ATOM   2506  C   TYR A 396     184.467 152.794 119.195  1.00 86.37           C    
ATOM   2507  O   TYR A 396     183.404 153.262 119.612  1.00 86.37           O    
ATOM   2508  CB  TYR A 396     185.109 150.990 120.812  1.00 86.37           C    
ATOM   2509  CG  TYR A 396     186.206 150.366 121.635  1.00 86.37           C    
ATOM   2510  CD1 TYR A 396     187.203 149.612 121.033  1.00 86.37           C    
ATOM   2511  CD2 TYR A 396     186.254 150.544 123.011  1.00 86.37           C    
ATOM   2512  CE1 TYR A 396     188.212 149.041 121.778  1.00 86.37           C    
ATOM   2513  CE2 TYR A 396     187.262 149.978 123.767  1.00 86.37           C    
ATOM   2514  CZ  TYR A 396     188.238 149.228 123.144  1.00 86.37           C    
ATOM   2515  OH  TYR A 396     189.244 148.663 123.892  1.00 86.37           O    
ATOM   2516  N   ALA A 397     184.757 152.681 117.900  1.00 92.68           N    
ATOM   2517  CA  ALA A 397     183.848 153.135 116.853  1.00 92.68           C    
ATOM   2518  C   ALA A 397     183.417 151.943 116.010  1.00 92.68           C    
ATOM   2519  O   ALA A 397     184.252 151.301 115.371  1.00 92.68           O    
ATOM   2520  CB  ALA A 397     184.509 154.200 115.978  1.00 92.68           C    
ATOM   2521  N   ASP A 398     182.120 151.658 116.001  1.00 99.96           N    
ATOM   2522  CA  ASP A 398     181.560 150.555 115.230  1.00 99.96           C    
ATOM   2523  C   ASP A 398     180.809 151.118 114.033  1.00 99.96           C    
ATOM   2524  O   ASP A 398     179.935 151.973 114.195  1.00 99.96           O    
ATOM   2525  CB  ASP A 398     180.625 149.706 116.093  1.00 99.96           C    
ATOM   2526  CG  ASP A 398     181.249 149.321 117.418  1.00 99.96           C    
ATOM   2527  OD1 ASP A 398     182.493 149.315 117.512  1.00 99.96           O    
ATOM   2528  OD2 ASP A 398     180.496 149.028 118.370  1.00 99.96           O  1-
ATOM   2529  N   SER A 399     181.143 150.636 112.838  1.00106.82           N    
ATOM   2530  CA  SER A 399     180.625 151.208 111.599  1.00106.82           C    
ATOM   2531  C   SER A 399     179.865 150.161 110.797  1.00106.82           C    
ATOM   2532  O   SER A 399     180.386 149.065 110.558  1.00106.82           O    
ATOM   2533  CB  SER A 399     181.760 151.790 110.754  1.00106.82           C    
ATOM   2534  OG  SER A 399     182.778 150.829 110.540  1.00106.82           O    
ATOM   2535  N   PHE A 400     178.649 150.511 110.363  1.00115.54           N    
ATOM   2536  CA  PHE A 400     177.838 149.627 109.527  1.00115.54           C    
ATOM   2537  C   PHE A 400     176.784 150.437 108.777  1.00115.54           C    
ATOM   2538  O   PHE A 400     176.744 151.666 108.857  1.00115.54           O    
ATOM   2539  CB  PHE A 400     177.222 148.487 110.354  1.00115.54           C    
ATOM   2540  CG  PHE A 400     176.670 148.915 111.684  1.00115.54           C    
ATOM   2541  CD1 PHE A 400     175.468 149.596 111.787  1.00115.54           C    
ATOM   2542  CD2 PHE A 400     177.374 148.630 112.844  1.00115.54           C    
ATOM   2543  CE1 PHE A 400     174.981 149.978 113.024  1.00115.54           C    
ATOM   2544  CE2 PHE A 400     176.892 149.011 114.079  1.00115.54           C    
ATOM   2545  CZ  PHE A 400     175.693 149.687 114.168  1.00115.54           C    
ATOM   2546  N   VAL A 401     175.955 149.729 108.005  1.00126.05           N    
ATOM   2547  CA  VAL A 401     174.956 150.339 107.126  1.00126.05           C    
ATOM   2548  C   VAL A 401     173.623 149.625 107.323  1.00126.05           C    
ATOM   2549  O   VAL A 401     173.537 148.405 107.150  1.00126.05           O    
ATOM   2550  CB  VAL A 401     175.389 150.282 105.645  1.00126.05           C    
ATOM   2551  CG1 VAL A 401     174.215 150.551 104.717  1.00126.05           C    
ATOM   2552  CG2 VAL A 401     176.494 151.283 105.374  1.00126.05           C    
ATOM   2553  N   ILE A 402     172.577 150.387 107.650  1.00130.96           N    
ATOM   2554  CA  ILE A 402     171.289 149.840 108.067  1.00130.96           C    
ATOM   2555  C   ILE A 402     170.174 150.538 107.289  1.00130.96           C    
ATOM   2556  O   ILE A 402     170.270 151.736 107.002  1.00130.96           O    
ATOM   2557  CB  ILE A 402     171.130 149.982 109.605  1.00130.96           C    
ATOM   2558  CG1 ILE A 402     171.917 148.877 110.310  1.00130.96           C    
ATOM   2559  CG2 ILE A 402     169.685 149.940 110.087  1.00130.96           C    
ATOM   2560  CD1 ILE A 402     171.789 148.875 111.808  1.00130.96           C    
ATOM   2561  N   ARG A 403     169.155 149.767 106.883  1.00139.70           N    
ATOM   2562  CA  ARG A 403     167.949 150.313 106.263  1.00139.70           C    
ATOM   2563  C   ARG A 403     167.273 151.328 107.185  1.00139.70           C    
ATOM   2564  O   ARG A 403     167.180 151.115 108.396  1.00139.70           O    
ATOM   2565  CB  ARG A 403     166.986 149.167 105.923  1.00139.70           C    
ATOM   2566  CG  ARG A 403     165.591 149.580 105.466  1.00139.70           C    
ATOM   2567  CD  ARG A 403     164.796 148.413 104.907  1.00139.70           C    
ATOM   2568  NE  ARG A 403     165.102 148.155 103.505  1.00139.70           N    
ATOM   2569  CZ  ARG A 403     164.539 147.198 102.781  1.00139.70           C    
ATOM   2570  NH1 ARG A 403     163.629 146.387 103.296  1.00139.70           N  1+
ATOM   2571  NH2 ARG A 403     164.898 147.049 101.509  1.00139.70           N    
ATOM   2572  N   GLY A 404     166.790 152.430 106.586  1.00139.96           N    
ATOM   2573  CA  GLY A 404     166.456 153.631 107.348  1.00139.96           C    
ATOM   2574  C   GLY A 404     165.341 153.451 108.363  1.00139.96           C    
ATOM   2575  O   GLY A 404     165.470 153.880 109.511  1.00139.96           O    
ATOM   2576  N   ASP A 405     164.272 152.742 107.989  1.00143.37           N    
ATOM   2577  CA  ASP A 405     163.150 152.526 108.905  1.00143.37           C    
ATOM   2578  C   ASP A 405     163.510 151.670 110.115  1.00143.37           C    
ATOM   2579  O   ASP A 405     162.723 151.609 111.065  1.00143.37           O    
ATOM   2580  CB  ASP A 405     161.973 151.884 108.166  1.00143.37           C    
ATOM   2581  CG  ASP A 405     161.067 152.910 107.516  1.00143.37           C    
ATOM   2582  OD1 ASP A 405     161.107 154.086 107.932  1.00143.37           O    
ATOM   2583  OD2 ASP A 405     160.310 152.542 106.594  1.00143.37           O  1-
ATOM   2584  N   GLU A 406     164.670 151.019 110.104  1.00139.71           N    
ATOM   2585  CA  GLU A 406     165.154 150.231 111.221  1.00139.71           C    
ATOM   2586  C   GLU A 406     166.253 150.919 112.028  1.00139.71           C    
ATOM   2587  O   GLU A 406     166.769 150.299 112.966  1.00139.71           O    
ATOM   2588  CB  GLU A 406     165.659 148.882 110.702  1.00139.71           C    
ATOM   2589  CG  GLU A 406     164.691 148.220 109.726  1.00139.71           C    
ATOM   2590  CD  GLU A 406     165.357 147.185 108.841  1.00139.71           C    
ATOM   2591  OE1 GLU A 406     166.584 146.997 108.963  1.00139.71           O    
ATOM   2592  OE2 GLU A 406     164.652 146.562 108.018  1.00139.71           O  1-
ATOM   2593  N   VAL A 407     166.613 152.179 111.720  1.00132.69           N    
ATOM   2594  CA  VAL A 407     167.788 152.766 112.382  1.00132.69           C    
ATOM   2595  C   VAL A 407     167.464 153.098 113.841  1.00132.69           C    
ATOM   2596  O   VAL A 407     168.365 153.176 114.686  1.00132.69           O    
ATOM   2597  CB  VAL A 407     168.312 154.032 111.658  1.00132.69           C    
ATOM   2598  CG1 VAL A 407     167.323 155.201 111.722  1.00132.69           C    
ATOM   2599  CG2 VAL A 407     169.727 154.418 112.089  1.00132.69           C    
ATOM   2600  N   ARG A 408     166.176 153.211 114.174  1.00133.41           N    
ATOM   2601  CA  ARG A 408     165.733 153.378 115.548  1.00133.41           C    
ATOM   2602  C   ARG A 408     165.932 152.128 116.396  1.00133.41           C    
ATOM   2603  O   ARG A 408     165.762 152.205 117.616  1.00133.41           O    
ATOM   2604  CB  ARG A 408     164.256 153.767 115.569  1.00133.41           C    
ATOM   2605  CG  ARG A 408     163.418 152.980 114.575  1.00133.41           C    
ATOM   2606  CD  ARG A 408     162.007 152.736 115.089  1.00133.41           C    
ATOM   2607  NE  ARG A 408     161.299 151.749 114.281  1.00133.41           N    
ATOM   2608  CZ  ARG A 408     161.450 150.436 114.388  1.00133.41           C    
ATOM   2609  NH1 ARG A 408     162.253 149.901 115.294  1.00133.41           N  1+
ATOM   2610  NH2 ARG A 408     160.775 149.637 113.566  1.00133.41           N    
ATOM   2611  N   GLN A 409     166.280 150.988 115.790  1.00129.00           N    
ATOM   2612  CA  GLN A 409     166.493 149.756 116.542  1.00129.00           C    
ATOM   2613  C   GLN A 409     167.768 149.768 117.376  1.00129.00           C    
ATOM   2614  O   GLN A 409     167.942 148.875 118.212  1.00129.00           O    
ATOM   2615  CB  GLN A 409     166.526 148.560 115.589  1.00129.00           C    
ATOM   2616  CG  GLN A 409     165.157 148.049 115.178  1.00129.00           C    
ATOM   2617  CD  GLN A 409     165.183 146.591 114.765  1.00129.00           C    
ATOM   2618  OE1 GLN A 409     166.207 145.918 114.880  1.00129.00           O    
ATOM   2619  NE2 GLN A 409     164.050 146.092 114.287  1.00129.00           N    
ATOM   2620  N   ILE A 410     168.659 150.737 117.178  1.00121.41           N    
ATOM   2621  CA  ILE A 410     169.931 150.787 117.891  1.00121.41           C    
ATOM   2622  C   ILE A 410     169.725 151.623 119.150  1.00121.41           C    
ATOM   2623  O   ILE A 410     169.764 152.855 119.111  1.00121.41           O    
ATOM   2624  CB  ILE A 410     171.047 151.349 117.013  1.00121.41           C    
ATOM   2625  CG1 ILE A 410     171.125 150.561 115.709  1.00121.41           C    
ATOM   2626  CG2 ILE A 410     172.379 151.290 117.742  1.00121.41           C    
ATOM   2627  CD1 ILE A 410     171.944 151.239 114.665  1.00121.41           C    
ATOM   2628  N   ALA A 411     169.516 150.943 120.272  1.00116.97           N    
ATOM   2629  CA  ALA A 411     169.313 151.573 121.568  1.00116.97           C    
ATOM   2630  C   ALA A 411     169.607 150.538 122.643  1.00116.97           C    
ATOM   2631  O   ALA A 411     169.611 149.334 122.357  1.00116.97           O    
ATOM   2632  CB  ALA A 411     167.877 152.111 121.708  1.00116.97           C    
ATOM   2633  N   PRO A 412     169.898 150.968 123.872  1.00109.97           N    
ATOM   2634  CA  PRO A 412     169.983 150.008 124.983  1.00109.97           C    
ATOM   2635  C   PRO A 412     168.637 149.353 125.253  1.00109.97           C    
ATOM   2636  O   PRO A 412     167.640 150.026 125.521  1.00109.97           O    
ATOM   2637  CB  PRO A 412     170.442 150.872 126.165  1.00109.97           C    
ATOM   2638  CG  PRO A 412     170.256 152.289 125.727  1.00109.97           C    
ATOM   2639  CD  PRO A 412     170.455 152.275 124.256  1.00109.97           C    
ATOM   2640  N   GLY A 413     168.618 148.025 125.176  1.00120.70           N    
ATOM   2641  CA  GLY A 413     167.408 147.266 125.419  1.00120.70           C    
ATOM   2642  C   GLY A 413     166.359 147.393 124.334  1.00120.70           C    
ATOM   2643  O   GLY A 413     165.303 147.993 124.557  1.00120.70           O    
ATOM   2644  N   GLN A 414     166.637 146.849 123.150  1.00128.00           N    
ATOM   2645  CA  GLN A 414     165.655 146.807 122.077  1.00128.00           C    
ATOM   2646  C   GLN A 414     165.723 145.458 121.377  1.00128.00           C    
ATOM   2647  O   GLN A 414     166.752 144.777 121.403  1.00128.00           O    
ATOM   2648  CB  GLN A 414     165.862 147.938 121.062  1.00128.00           C    
ATOM   2649  CG  GLN A 414     164.573 148.404 120.400  1.00128.00           C    
ATOM   2650  CD  GLN A 414     164.682 149.798 119.838  1.00128.00           C    
ATOM   2651  OE1 GLN A 414     165.753 150.397 119.856  1.00128.00           O    
ATOM   2652  NE2 GLN A 414     163.573 150.327 119.338  1.00128.00           N    
ATOM   2653  N   THR A 415     164.611 145.079 120.756  1.00137.30           N    
ATOM   2654  CA  THR A 415     164.469 143.817 120.049  1.00137.30           C    
ATOM   2655  C   THR A 415     164.169 144.074 118.577  1.00137.30           C    
ATOM   2656  O   THR A 415     163.877 145.199 118.162  1.00137.30           O    
ATOM   2657  CB  THR A 415     163.362 142.961 120.675  1.00137.30           C    
ATOM   2658  OG1 THR A 415     163.278 141.705 119.990  1.00137.30           O    
ATOM   2659  CG2 THR A 415     162.026 143.678 120.586  1.00137.30           C    
ATOM   2660  N   GLY A 416     164.243 143.010 117.787  1.00138.76           N    
ATOM   2661  CA  GLY A 416     164.039 143.075 116.358  1.00138.76           C    
ATOM   2662  C   GLY A 416     165.015 142.163 115.649  1.00138.76           C    
ATOM   2663  O   GLY A 416     165.611 141.278 116.258  1.00138.76           O    
ATOM   2664  N   ASN A 417     165.167 142.376 114.341  1.00139.62           N    
ATOM   2665  CA  ASN A 417     166.130 141.592 113.572  1.00139.62           C    
ATOM   2666  C   ASN A 417     167.559 142.003 113.906  1.00139.62           C    
ATOM   2667  O   ASN A 417     168.355 141.193 114.395  1.00139.62           O    
ATOM   2668  CB  ASN A 417     165.864 141.751 112.074  1.00139.62           C    
ATOM   2669  CG  ASN A 417     164.874 140.734 111.544  1.00139.62           C    
ATOM   2670  OD1 ASN A 417     164.732 139.644 112.095  1.00139.62           O    
ATOM   2671  ND2 ASN A 417     164.190 141.084 110.461  1.00139.62           N    
ATOM   2672  N   ILE A 418     167.897 143.267 113.643  1.00133.35           N    
ATOM   2673  CA  ILE A 418     169.249 143.758 113.889  1.00133.35           C    
ATOM   2674  C   ILE A 418     169.521 143.868 115.384  1.00133.35           C    
ATOM   2675  O   ILE A 418     170.630 143.575 115.851  1.00133.35           O    
ATOM   2676  CB  ILE A 418     169.455 145.104 113.170  1.00133.35           C    
ATOM   2677  CG1 ILE A 418     169.069 144.977 111.696  1.00133.35           C    
ATOM   2678  CG2 ILE A 418     170.895 145.569 113.288  1.00133.35           C    
ATOM   2679  CD1 ILE A 418     169.175 146.270 110.927  1.00133.35           C    
ATOM   2680  N   ALA A 419     168.511 144.274 116.159  1.00131.37           N    
ATOM   2681  CA  ALA A 419     168.707 144.533 117.581  1.00131.37           C    
ATOM   2682  C   ALA A 419     168.963 143.257 118.375  1.00131.37           C    
ATOM   2683  O   ALA A 419     169.601 143.309 119.431  1.00131.37           O    
ATOM   2684  CB  ALA A 419     167.499 145.276 118.148  1.00131.37           C    
ATOM   2685  N   ASP A 420     168.484 142.110 117.894  1.00135.91           N    
ATOM   2686  CA  ASP A 420     168.741 140.838 118.559  1.00135.91           C    
ATOM   2687  C   ASP A 420     169.797 140.000 117.849  1.00135.91           C    
ATOM   2688  O   ASP A 420     170.793 139.608 118.463  1.00135.91           O    
ATOM   2689  CB  ASP A 420     167.448 140.023 118.676  1.00135.91           C    
ATOM   2690  CG  ASP A 420     166.386 140.725 119.491  1.00135.91           C    
ATOM   2691  OD1 ASP A 420     166.726 141.309 120.541  1.00135.91           O    
ATOM   2692  OD2 ASP A 420     165.207 140.679 119.086  1.00135.91           O  1-
ATOM   2693  N   TYR A 421     169.595 139.711 116.562  1.00138.42           N    
ATOM   2694  CA  TYR A 421     170.442 138.752 115.867  1.00138.42           C    
ATOM   2695  C   TYR A 421     171.777 139.337 115.432  1.00138.42           C    
ATOM   2696  O   TYR A 421     172.697 138.575 115.120  1.00138.42           O    
ATOM   2697  CB  TYR A 421     169.718 138.204 114.633  1.00138.42           C    
ATOM   2698  CG  TYR A 421     168.308 137.710 114.880  1.00138.42           C    
ATOM   2699  CD1 TYR A 421     168.000 136.938 115.996  1.00138.42           C    
ATOM   2700  CD2 TYR A 421     167.285 138.011 113.988  1.00138.42           C    
ATOM   2701  CE1 TYR A 421     166.712 136.485 116.218  1.00138.42           C    
ATOM   2702  CE2 TYR A 421     165.995 137.562 114.202  1.00138.42           C    
ATOM   2703  CZ  TYR A 421     165.714 136.800 115.317  1.00138.42           C    
ATOM   2704  OH  TYR A 421     164.431 136.353 115.532  1.00138.42           O    
ATOM   2705  N   ASN A 422     171.905 140.661 115.394  1.00132.08           N    
ATOM   2706  CA  ASN A 422     173.073 141.295 114.798  1.00132.08           C    
ATOM   2707  C   ASN A 422     173.875 142.139 115.775  1.00132.08           C    
ATOM   2708  O   ASN A 422     175.088 141.940 115.904  1.00132.08           O    
ATOM   2709  CB  ASN A 422     172.637 142.162 113.611  1.00132.08           C    
ATOM   2710  CG  ASN A 422     172.102 141.345 112.456  1.00132.08           C    
ATOM   2711  OD1 ASN A 422     172.824 141.059 111.502  1.00132.08           O    
ATOM   2712  ND2 ASN A 422     170.830 140.973 112.529  1.00132.08           N    
ATOM   2713  N   TYR A 423     173.235 143.080 116.469  1.00118.36           N    
ATOM   2714  CA  TYR A 423     173.971 144.097 117.219  1.00118.36           C    
ATOM   2715  C   TYR A 423     173.193 144.404 118.495  1.00118.36           C    
ATOM   2716  O   TYR A 423     172.175 145.101 118.453  1.00118.36           O    
ATOM   2717  CB  TYR A 423     174.174 145.347 116.374  1.00118.36           C    
ATOM   2718  CG  TYR A 423     175.235 146.284 116.898  1.00118.36           C    
ATOM   2719  CD1 TYR A 423     176.488 145.810 117.263  1.00118.36           C    
ATOM   2720  CD2 TYR A 423     174.984 147.644 117.023  1.00118.36           C    
ATOM   2721  CE1 TYR A 423     177.463 146.665 117.741  1.00118.36           C    
ATOM   2722  CE2 TYR A 423     175.951 148.507 117.500  1.00118.36           C    
ATOM   2723  CZ  TYR A 423     177.187 148.012 117.857  1.00118.36           C    
ATOM   2724  OH  TYR A 423     178.151 148.869 118.332  1.00118.36           O    
ATOM   2725  N   LYS A 424     173.683 143.891 119.619  1.00114.13           N    
ATOM   2726  CA  LYS A 424     173.068 144.111 120.919  1.00114.13           C    
ATOM   2727  C   LYS A 424     173.840 145.179 121.680  1.00114.13           C    
ATOM   2728  O   LYS A 424     175.063 145.084 121.824  1.00114.13           O    
ATOM   2729  CB  LYS A 424     173.027 142.816 121.730  1.00114.13           C    
ATOM   2730  CG  LYS A 424     171.676 142.130 121.742  1.00114.13           C    
ATOM   2731  CD  LYS A 424     170.666 142.924 122.555  1.00114.13           C    
ATOM   2732  CE  LYS A 424     169.318 142.225 122.589  1.00114.13           C    
ATOM   2733  NZ  LYS A 424     168.333 142.958 123.429  1.00114.13           N  1+
ATOM   2734  N   LEU A 425     173.125 146.193 122.154  1.00108.15           N    
ATOM   2735  CA  LEU A 425     173.743 147.199 123.003  1.00108.15           C    
ATOM   2736  C   LEU A 425     173.442 146.910 124.467  1.00108.15           C    
ATOM   2737  O   LEU A 425     172.328 146.486 124.797  1.00108.15           O    
ATOM   2738  CB  LEU A 425     173.235 148.597 122.647  1.00108.15           C    
ATOM   2739  CG  LEU A 425     173.854 149.272 121.423  1.00108.15           C    
ATOM   2740  CD1 LEU A 425     173.431 150.726 121.359  1.00108.15           C    
ATOM   2741  CD2 LEU A 425     175.369 149.158 121.441  1.00108.15           C    
ATOM   2742  N   PRO A 426     174.410 147.109 125.359  1.00103.88           N    
ATOM   2743  CA  PRO A 426     174.156 146.888 126.786  1.00103.88           C    
ATOM   2744  C   PRO A 426     173.222 147.943 127.357  1.00103.88           C    
ATOM   2745  O   PRO A 426     173.088 149.048 126.830  1.00103.88           O    
ATOM   2746  CB  PRO A 426     175.550 146.984 127.414  1.00103.88           C    
ATOM   2747  CG  PRO A 426     176.323 147.834 126.471  1.00103.88           C    
ATOM   2748  CD  PRO A 426     175.805 147.504 125.103  1.00103.88           C    
ATOM   2749  N   ASP A 427     172.558 147.573 128.455  1.00103.16           N    
ATOM   2750  CA  ASP A 427     171.610 148.482 129.091  1.00103.16           C    
ATOM   2751  C   ASP A 427     172.312 149.635 129.796  1.00103.16           C    
ATOM   2752  O   ASP A 427     171.727 150.712 129.953  1.00103.16           O    
ATOM   2753  CB  ASP A 427     170.730 147.711 130.073  1.00103.16           C    
ATOM   2754  CG  ASP A 427     169.779 146.760 129.376  1.00103.16           C    
ATOM   2755  OD1 ASP A 427     169.385 147.052 128.228  1.00103.16           O    
ATOM   2756  OD2 ASP A 427     169.430 145.719 129.970  1.00103.16           O  1-
ATOM   2757  N   ASP A 428     173.560 149.436 130.219  1.00 99.37           N    
ATOM   2758  CA  ASP A 428     174.358 150.476 130.855  1.00 99.37           C    
ATOM   2759  C   ASP A 428     175.300 151.177 129.878  1.00 99.37           C    
ATOM   2760  O   ASP A 428     176.399 151.593 130.259  1.00 99.37           O    
ATOM   2761  CB  ASP A 428     175.114 149.897 132.057  1.00 99.37           C    
ATOM   2762  CG  ASP A 428     176.110 148.791 131.684  1.00 99.37           C    
ATOM   2763  OD1 ASP A 428     176.226 148.396 130.503  1.00 99.37           O    
ATOM   2764  OD2 ASP A 428     176.798 148.308 132.607  1.00 99.37           O  1-
ATOM   2765  N   PHE A 429     174.882 151.313 128.622  1.00 96.13           N    
ATOM   2766  CA  PHE A 429     175.744 151.861 127.584  1.00 96.13           C    
ATOM   2767  C   PHE A 429     175.882 153.370 127.735  1.00 96.13           C    
ATOM   2768  O   PHE A 429     174.884 154.094 127.795  1.00 96.13           O    
ATOM   2769  CB  PHE A 429     175.178 151.516 126.208  1.00 96.13           C    
ATOM   2770  CG  PHE A 429     175.882 152.191 125.070  1.00 96.13           C    
ATOM   2771  CD1 PHE A 429     177.186 151.856 124.748  1.00 96.13           C    
ATOM   2772  CD2 PHE A 429     175.233 153.152 124.311  1.00 96.13           C    
ATOM   2773  CE1 PHE A 429     177.833 152.473 123.694  1.00 96.13           C    
ATOM   2774  CE2 PHE A 429     175.874 153.774 123.257  1.00 96.13           C    
ATOM   2775  CZ  PHE A 429     177.176 153.434 122.949  1.00 96.13           C    
ATOM   2776  N   THR A 430     177.125 153.840 127.796  1.00 91.62           N    
ATOM   2777  CA  THR A 430     177.440 155.263 127.794  1.00 91.62           C    
ATOM   2778  C   THR A 430     178.219 155.565 126.525  1.00 91.62           C    
ATOM   2779  O   THR A 430     179.291 154.993 126.303  1.00 91.62           O    
ATOM   2780  CB  THR A 430     178.252 155.658 129.027  1.00 91.62           C    
ATOM   2781  OG1 THR A 430     179.489 154.936 129.035  1.00 91.62           O    
ATOM   2782  CG2 THR A 430     177.480 155.344 130.294  1.00 91.62           C    
ATOM   2783  N   GLY A 431     177.688 156.458 125.700  1.00 90.52           N    
ATOM   2784  CA  GLY A 431     178.304 156.722 124.414  1.00 90.52           C    
ATOM   2785  C   GLY A 431     177.369 157.519 123.531  1.00 90.52           C    
ATOM   2786  O   GLY A 431     176.483 158.217 124.020  1.00 90.52           O    
ATOM   2787  N   CYS A 432     177.586 157.410 122.223  1.00 92.25           N    
ATOM   2788  CA  CYS A 432     176.762 158.113 121.252  1.00 92.25           C    
ATOM   2789  C   CYS A 432     176.462 157.205 120.069  1.00 92.25           C    
ATOM   2790  O   CYS A 432     177.236 156.302 119.741  1.00 92.25           O    
ATOM   2791  CB  CYS A 432     177.436 159.406 120.769  1.00 92.25           C    
ATOM   2792  SG  CYS A 432     177.626 160.678 122.048  1.00 92.25           S    
ATOM   2793  N   VAL A 433     175.322 157.458 119.434  1.00 98.93           N    
ATOM   2794  CA  VAL A 433     174.872 156.744 118.248  1.00 98.93           C    
ATOM   2795  C   VAL A 433     174.629 157.780 117.163  1.00 98.93           C    
ATOM   2796  O   VAL A 433     173.891 158.755 117.378  1.00 98.93           O    
ATOM   2797  CB  VAL A 433     173.600 155.923 118.531  1.00 98.93           C    
ATOM   2798  CG1 VAL A 433     172.980 155.415 117.237  1.00 98.93           C    
ATOM   2799  CG2 VAL A 433     173.911 154.770 119.470  1.00 98.93           C    
ATOM   2800  N   ILE A 434     175.270 157.580 116.009  1.00105.99           N    
ATOM   2801  CA  ILE A 434     175.326 158.546 114.921  1.00105.99           C    
ATOM   2802  C   ILE A 434     174.849 157.860 113.649  1.00105.99           C    
ATOM   2803  O   ILE A 434     175.298 156.754 113.337  1.00105.99           O    
ATOM   2804  CB  ILE A 434     176.759 159.079 114.729  1.00105.99           C    
ATOM   2805  CG1 ILE A 434     177.377 159.539 116.051  1.00105.99           C    
ATOM   2806  CG2 ILE A 434     176.767 160.188 113.754  1.00105.99           C    
ATOM   2807  CD1 ILE A 434     178.846 159.839 115.953  1.00105.99           C    
ATOM   2808  N   ALA A 435     173.959 158.516 112.909  1.00115.81           N    
ATOM   2809  CA  ALA A 435     173.447 157.960 111.665  1.00115.81           C    
ATOM   2810  C   ALA A 435     173.196 159.068 110.656  1.00115.81           C    
ATOM   2811  O   ALA A 435     172.694 160.138 111.012  1.00115.81           O    
ATOM   2812  CB  ALA A 435     172.157 157.176 111.898  1.00115.81           C    
ATOM   2813  N   TRP A 436     173.533 158.801 109.394  1.00122.80           N    
ATOM   2814  CA  TRP A 436     173.263 159.762 108.333  1.00122.80           C    
ATOM   2815  C   TRP A 436     172.952 159.030 107.036  1.00122.80           C    
ATOM   2816  O   TRP A 436     173.418 157.910 106.811  1.00122.80           O    
ATOM   2817  CB  TRP A 436     174.435 160.730 108.134  1.00122.80           C    
ATOM   2818  CG  TRP A 436     175.676 160.097 107.596  1.00122.80           C    
ATOM   2819  CD1 TRP A 436     176.076 160.056 106.293  1.00122.80           C    
ATOM   2820  CD2 TRP A 436     176.691 159.424 108.349  1.00122.80           C    
ATOM   2821  NE1 TRP A 436     177.275 159.396 106.187  1.00122.80           N    
ATOM   2822  CE2 TRP A 436     177.674 158.998 107.435  1.00122.80           C    
ATOM   2823  CE3 TRP A 436     176.863 159.138 109.707  1.00122.80           C    
ATOM   2824  CZ2 TRP A 436     178.814 158.304 107.835  1.00122.80           C    
ATOM   2825  CZ3 TRP A 436     177.994 158.447 110.101  1.00122.80           C    
ATOM   2826  CH2 TRP A 436     178.953 158.035 109.168  1.00122.80           C    
ATOM   2827  N   ASN A 437     172.172 159.686 106.177  1.00129.10           N    
ATOM   2828  CA  ASN A 437     171.728 159.075 104.930  1.00129.10           C    
ATOM   2829  C   ASN A 437     172.884 158.932 103.947  1.00129.10           C    
ATOM   2830  O   ASN A 437     173.767 159.790 103.869  1.00129.10           O    
ATOM   2831  CB  ASN A 437     170.608 159.903 104.303  1.00129.10           C    
ATOM   2832  CG  ASN A 437     169.671 159.066 103.457  1.00129.10           C    
ATOM   2833  OD1 ASN A 437     169.991 157.937 103.087  1.00129.10           O    
ATOM   2834  ND2 ASN A 437     168.505 159.618 103.141  1.00129.10           N    
ATOM   2835  N   SER A 438     172.869 157.838 103.190  1.00131.61           N    
ATOM   2836  CA  SER A 438     173.973 157.452 102.317  1.00131.61           C    
ATOM   2837  C   SER A 438     173.462 157.033 100.944  1.00131.61           C    
ATOM   2838  O   SER A 438     173.813 155.974 100.419  1.00131.61           O    
ATOM   2839  CB  SER A 438     174.789 156.331 102.949  1.00131.61           C    
ATOM   2840  OG  SER A 438     173.977 155.199 103.208  1.00131.61           O    
ATOM   2841  N   ASN A 439     172.606 157.865 100.344  1.00131.20           N    
ATOM   2842  CA  ASN A 439     172.110 157.584  99.000  1.00131.20           C    
ATOM   2843  C   ASN A 439     173.181 157.757  97.931  1.00131.20           C    
ATOM   2844  O   ASN A 439     173.037 157.207  96.834  1.00131.20           O    
ATOM   2845  CB  ASN A 439     170.921 158.486  98.673  1.00131.20           C    
ATOM   2846  CG  ASN A 439     169.734 158.225  99.567  1.00131.20           C    
ATOM   2847  OD1 ASN A 439     169.651 157.185 100.218  1.00131.20           O    
ATOM   2848  ND2 ASN A 439     168.803 159.171  99.605  1.00131.20           N    
ATOM   2849  N   LYS A 440     174.242 158.509  98.222  1.00128.06           N    
ATOM   2850  CA  LYS A 440     175.268 158.784  97.225  1.00128.06           C    
ATOM   2851  C   LYS A 440     176.182 157.589  96.981  1.00128.06           C    
ATOM   2852  O   LYS A 440     176.638 157.386  95.851  1.00128.06           O    
ATOM   2853  CB  LYS A 440     176.094 159.997  97.655  1.00128.06           C    
ATOM   2854  CG  LYS A 440     176.914 160.629  96.546  1.00128.06           C    
ATOM   2855  CD  LYS A 440     177.394 162.011  96.949  1.00128.06           C    
ATOM   2856  CE  LYS A 440     178.053 162.730  95.786  1.00128.06           C    
ATOM   2857  NZ  LYS A 440     178.391 164.137  96.130  1.00128.06           N  1+
ATOM   2858  N   LEU A 441     176.457 156.788  98.009  1.00131.61           N    
ATOM   2859  CA  LEU A 441     177.462 155.736  97.925  1.00131.61           C    
ATOM   2860  C   LEU A 441     176.883 154.331  97.996  1.00131.61           C    
ATOM   2861  O   LEU A 441     177.146 153.511  97.112  1.00131.61           O    
ATOM   2862  CB  LEU A 441     178.499 155.920  99.041  1.00131.61           C    
ATOM   2863  CG  LEU A 441     179.139 157.305  99.151  1.00131.61           C    
ATOM   2864  CD1 LEU A 441     180.032 157.384 100.378  1.00131.61           C    
ATOM   2865  CD2 LEU A 441     179.923 157.633  97.892  1.00131.61           C    
ATOM   2866  N   ASP A 442     176.105 154.026  99.037  1.00137.05           N    
ATOM   2867  CA  ASP A 442     175.680 152.649  99.271  1.00137.05           C    
ATOM   2868  C   ASP A 442     174.578 152.214  98.313  1.00137.05           C    
ATOM   2869  O   ASP A 442     174.533 151.047  97.909  1.00137.05           O    
ATOM   2870  CB  ASP A 442     175.226 152.484 100.720  1.00137.05           C    
ATOM   2871  CG  ASP A 442     176.361 152.668 101.705  1.00137.05           C    
ATOM   2872  OD1 ASP A 442     177.471 152.165 101.434  1.00137.05           O    
ATOM   2873  OD2 ASP A 442     176.147 153.318 102.748  1.00137.05           O  1-
ATOM   2874  N   SER A 443     173.684 153.124  97.939  1.00139.44           N    
ATOM   2875  CA  SER A 443     172.619 152.794  97.001  1.00139.44           C    
ATOM   2876  C   SER A 443     173.179 152.803  95.584  1.00139.44           C    
ATOM   2877  O   SER A 443     173.634 153.844  95.096  1.00139.44           O    
ATOM   2878  CB  SER A 443     171.464 153.782  97.136  1.00139.44           C    
ATOM   2879  OG  SER A 443     171.869 155.089  96.775  1.00139.44           O    
ATOM   2880  N   LYS A 444     173.147 151.650  94.925  1.00142.46           N    
ATOM   2881  CA  LYS A 444     173.699 151.490  93.589  1.00142.46           C    
ATOM   2882  C   LYS A 444     172.599 151.102  92.610  1.00142.46           C    
ATOM   2883  O   LYS A 444     171.458 150.824  92.991  1.00142.46           O    
ATOM   2884  CB  LYS A 444     174.818 150.440  93.573  1.00142.46           C    
ATOM   2885  CG  LYS A 444     175.938 150.706  94.566  1.00142.46           C    
ATOM   2886  CD  LYS A 444     177.038 149.663  94.446  1.00142.46           C    
ATOM   2887  CE  LYS A 444     178.094 149.843  95.524  1.00142.46           C    
ATOM   2888  NZ  LYS A 444     178.687 151.208  95.501  1.00142.46           N  1+
ATOM   2889  N   VAL A 445     172.963 151.092  91.327  1.00148.05           N    
ATOM   2890  CA  VAL A 445     172.019 150.751  90.271  1.00148.05           C    
ATOM   2891  C   VAL A 445     171.748 149.253  90.298  1.00148.05           C    
ATOM   2892  O   VAL A 445     172.681 148.443  90.398  1.00148.05           O    
ATOM   2893  CB  VAL A 445     172.560 151.198  88.904  1.00148.05           C    
ATOM   2894  CG1 VAL A 445     171.487 151.069  87.833  1.00148.05           C    
ATOM   2895  CG2 VAL A 445     173.075 152.627  88.982  1.00148.05           C    
ATOM   2896  N   SER A 446     170.459 148.889  90.231  1.00150.12           N    
ATOM   2897  CA  SER A 446     169.960 147.505  90.247  1.00150.12           C    
ATOM   2898  C   SER A 446     170.378 146.749  91.507  1.00150.12           C    
ATOM   2899  O   SER A 446     170.580 145.533  91.476  1.00150.12           O    
ATOM   2900  CB  SER A 446     170.376 146.729  88.989  1.00150.12           C    
ATOM   2901  OG  SER A 446     171.753 146.396  89.018  1.00150.12           O    
ATOM   2902  N   GLY A 447     170.512 147.462  92.622  1.00148.86           N    
ATOM   2903  CA  GLY A 447     170.755 146.832  93.904  1.00148.86           C    
ATOM   2904  C   GLY A 447     172.212 146.611  94.248  1.00148.86           C    
ATOM   2905  O   GLY A 447     172.975 146.065  93.446  1.00148.86           O    
ATOM   2906  N   ASN A 448     172.607 147.031  95.447  1.00143.65           N    
ATOM   2907  CA  ASN A 448     173.915 146.712  96.005  1.00143.65           C    
ATOM   2908  C   ASN A 448     173.723 145.535  96.952  1.00143.65           C    
ATOM   2909  O   ASN A 448     173.106 145.677  98.013  1.00143.65           O    
ATOM   2910  CB  ASN A 448     174.519 147.913  96.728  1.00143.65           C    
ATOM   2911  CG  ASN A 448     175.915 147.635  97.257  1.00143.65           C    
ATOM   2912  OD1 ASN A 448     176.326 148.193  98.273  1.00143.65           O    
ATOM   2913  ND2 ASN A 448     176.655 146.780  96.560  1.00143.65           N    
ATOM   2914  N   TYR A 449     174.248 144.376  96.568  1.00146.30           N    
ATOM   2915  CA  TYR A 449     174.012 143.137  97.292  1.00146.30           C    
ATOM   2916  C   TYR A 449     175.160 142.781  98.225  1.00146.30           C    
ATOM   2917  O   TYR A 449     175.216 141.648  98.711  1.00146.30           O    
ATOM   2918  CB  TYR A 449     173.756 141.965  96.328  1.00146.30           C    
ATOM   2919  CG  TYR A 449     172.475 142.004  95.493  1.00146.30           C    
ATOM   2920  CD1 TYR A 449     172.214 143.032  94.586  1.00146.30           C    
ATOM   2921  CD2 TYR A 449     171.521 141.000  95.627  1.00146.30           C    
ATOM   2922  CE1 TYR A 449     171.051 143.052  93.838  1.00146.30           C    
ATOM   2923  CE2 TYR A 449     170.352 141.015  94.884  1.00146.30           C    
ATOM   2924  CZ  TYR A 449     170.124 142.043  93.992  1.00146.30           C    
ATOM   2925  OH  TYR A 449     168.966 142.064  93.250  1.00146.30           O    
ATOM   2926  N   ASN A 450     176.084 143.711  98.472  1.00143.20           N    
ATOM   2927  CA  ASN A 450     177.233 143.413  99.320  1.00143.20           C    
ATOM   2928  C   ASN A 450     176.874 143.389 100.801  1.00143.20           C    
ATOM   2929  O   ASN A 450     177.502 142.655 101.571  1.00143.20           O    
ATOM   2930  CB  ASN A 450     178.349 144.429  99.070  1.00143.20           C    
ATOM   2931  CG  ASN A 450     179.726 143.861  99.354  1.00143.20           C    
ATOM   2932  OD1 ASN A 450     179.911 142.645  99.397  1.00143.20           O    
ATOM   2933  ND2 ASN A 450     180.703 144.740  99.547  1.00143.20           N    
ATOM   2934  N   TYR A 451     175.880 144.170 101.219  1.00136.38           N    
ATOM   2935  CA  TYR A 451     175.506 144.255 102.628  1.00136.38           C    
ATOM   2936  C   TYR A 451     174.547 143.119 102.961  1.00136.38           C    
ATOM   2937  O   TYR A 451     173.399 143.117 102.509  1.00136.38           O    
ATOM   2938  CB  TYR A 451     174.872 145.608 102.930  1.00136.38           C    
ATOM   2939  CG  TYR A 451     175.784 146.782 102.667  1.00136.38           C    
ATOM   2940  CD1 TYR A 451     176.975 146.930 103.368  1.00136.38           C    
ATOM   2941  CD2 TYR A 451     175.451 147.746 101.724  1.00136.38           C    
ATOM   2942  CE1 TYR A 451     177.813 148.004 103.133  1.00136.38           C    
ATOM   2943  CE2 TYR A 451     176.282 148.825 101.482  1.00136.38           C    
ATOM   2944  CZ  TYR A 451     177.461 148.947 102.190  1.00136.38           C    
ATOM   2945  OH  TYR A 451     178.291 150.017 101.954  1.00136.38           O    
ATOM   2946  N   LEU A 452     175.008 142.163 103.762  1.00138.41           N    
ATOM   2947  CA  LEU A 452     174.226 140.983 104.108  1.00138.41           C    
ATOM   2948  C   LEU A 452     173.770 141.103 105.555  1.00138.41           C    
ATOM   2949  O   LEU A 452     174.568 141.447 106.433  1.00138.41           O    
ATOM   2950  CB  LEU A 452     175.034 139.695 103.919  1.00138.41           C    
ATOM   2951  CG  LEU A 452     175.039 138.989 102.554  1.00138.41           C    
ATOM   2952  CD1 LEU A 452     173.666 138.427 102.198  1.00138.41           C    
ATOM   2953  CD2 LEU A 452     175.593 139.848 101.428  1.00138.41           C    
ATOM   2954  N   TYR A 453     172.491 140.830 105.801  1.00138.80           N    
ATOM   2955  CA  TYR A 453     171.884 141.003 107.116  1.00138.80           C    
ATOM   2956  C   TYR A 453     171.431 139.653 107.649  1.00138.80           C    
ATOM   2957  O   TYR A 453     170.806 138.875 106.922  1.00138.80           O    
ATOM   2958  CB  TYR A 453     170.689 141.963 107.059  1.00138.80           C    
ATOM   2959  CG  TYR A 453     171.023 143.402 106.717  1.00138.80           C    
ATOM   2960  CD1 TYR A 453     172.322 143.888 106.822  1.00138.80           C    
ATOM   2961  CD2 TYR A 453     170.032 144.279 106.295  1.00138.80           C    
ATOM   2962  CE1 TYR A 453     172.624 145.195 106.502  1.00138.80           C    
ATOM   2963  CE2 TYR A 453     170.327 145.594 105.982  1.00138.80           C    
ATOM   2964  CZ  TYR A 453     171.624 146.044 106.089  1.00138.80           C    
ATOM   2965  OH  TYR A 453     171.925 147.348 105.780  1.00138.80           O    
ATOM   2966  N   ARG A 454     171.749 139.376 108.912  1.00135.65           N    
ATOM   2967  CA  ARG A 454     171.251 138.171 109.561  1.00135.65           C    
ATOM   2968  C   ARG A 454     169.757 138.287 109.827  1.00135.65           C    
ATOM   2969  O   ARG A 454     169.258 139.347 110.212  1.00135.65           O    
ATOM   2970  CB  ARG A 454     171.988 137.920 110.876  1.00135.65           C    
ATOM   2971  CG  ARG A 454     173.191 137.005 110.766  1.00135.65           C    
ATOM   2972  CD  ARG A 454     173.707 136.613 112.141  1.00135.65           C    
ATOM   2973  NE  ARG A 454     174.811 135.664 112.061  1.00135.65           N    
ATOM   2974  CZ  ARG A 454     174.678 134.351 112.182  1.00135.65           C    
ATOM   2975  NH1 ARG A 454     173.498 133.793 112.396  1.00135.65           N  1+
ATOM   2976  NH2 ARG A 454     175.756 133.578 112.087  1.00135.65           N    
ATOM   2977  N   LEU A 455     169.042 137.181 109.622  1.00136.92           N    
ATOM   2978  CA  LEU A 455     167.611 137.130 109.879  1.00136.92           C    
ATOM   2979  C   LEU A 455     167.192 135.988 110.791  1.00136.92           C    
ATOM   2980  O   LEU A 455     166.071 136.024 111.312  1.00136.92           O    
ATOM   2981  CB  LEU A 455     166.827 137.019 108.561  1.00136.92           C    
ATOM   2982  CG  LEU A 455     166.969 138.158 107.550  1.00136.92           C    
ATOM   2983  CD1 LEU A 455     166.110 137.891 106.326  1.00136.92           C    
ATOM   2984  CD2 LEU A 455     166.603 139.494 108.178  1.00136.92           C    
ATOM   2985  N   PHE A 456     168.038 134.982 110.999  1.00142.14           N    
ATOM   2986  CA  PHE A 456     167.701 133.845 111.842  1.00142.14           C    
ATOM   2987  C   PHE A 456     168.871 133.523 112.758  1.00142.14           C    
ATOM   2988  O   PHE A 456     170.031 133.581 112.341  1.00142.14           O    
ATOM   2989  CB  PHE A 456     167.340 132.612 111.004  1.00142.14           C    
ATOM   2990  CG  PHE A 456     166.260 132.860 109.991  1.00142.14           C    
ATOM   2991  CD1 PHE A 456     164.925 132.833 110.364  1.00142.14           C    
ATOM   2992  CD2 PHE A 456     166.580 133.120 108.667  1.00142.14           C    
ATOM   2993  CE1 PHE A 456     163.927 133.062 109.434  1.00142.14           C    
ATOM   2994  CE2 PHE A 456     165.587 133.350 107.731  1.00142.14           C    
ATOM   2995  CZ  PHE A 456     164.259 133.321 108.116  1.00142.14           C    
ATOM   2996  N   ARG A 457     168.555 133.179 114.004  1.00142.48           N    
ATOM   2997  CA  ARG A 457     169.558 132.803 114.989  1.00142.48           C    
ATOM   2998  C   ARG A 457     168.954 131.788 115.945  1.00142.48           C    
ATOM   2999  O   ARG A 457     167.733 131.716 116.105  1.00142.48           O    
ATOM   3000  CB  ARG A 457     170.070 134.016 115.776  1.00142.48           C    
ATOM   3001  CG  ARG A 457     171.331 134.656 115.221  1.00142.48           C    
ATOM   3002  CD  ARG A 457     172.085 135.400 116.314  1.00142.48           C    
ATOM   3003  NE  ARG A 457     172.453 134.532 117.427  1.00142.48           N    
ATOM   3004  CZ  ARG A 457     173.567 133.816 117.482  1.00142.48           C    
ATOM   3005  NH1 ARG A 457     174.452 133.839 116.500  1.00142.48           N  1+
ATOM   3006  NH2 ARG A 457     173.800 133.060 118.551  1.00142.48           N    
ATOM   3007  N   LYS A 458     169.826 130.992 116.567  1.00145.49           N    
ATOM   3008  CA  LYS A 458     169.383 130.096 117.629  1.00145.49           C    
ATOM   3009  C   LYS A 458     168.925 130.887 118.848  1.00145.49           C    
ATOM   3010  O   LYS A 458     167.881 130.591 119.440  1.00145.49           O    
ATOM   3011  CB  LYS A 458     170.509 129.122 117.994  1.00145.49           C    
ATOM   3012  CG  LYS A 458     170.158 128.108 119.082  1.00145.49           C    
ATOM   3013  CD  LYS A 458     170.786 128.473 120.426  1.00145.49           C    
ATOM   3014  CE  LYS A 458     170.540 127.404 121.468  1.00145.49           C    
ATOM   3015  NZ  LYS A 458     170.857 127.904 122.831  1.00145.49           N  1+
ATOM   3016  N   SER A 459     169.698 131.897 119.237  1.00145.57           N    
ATOM   3017  CA  SER A 459     169.386 132.707 120.404  1.00145.57           C    
ATOM   3018  C   SER A 459     169.912 134.114 120.173  1.00145.57           C    
ATOM   3019  O   SER A 459     170.746 134.350 119.295  1.00145.57           O    
ATOM   3020  CB  SER A 459     169.980 132.108 121.685  1.00145.57           C    
ATOM   3021  OG  SER A 459     171.393 132.036 121.610  1.00145.57           O    
ATOM   3022  N   ASN A 460     169.398 135.052 120.965  1.00139.15           N    
ATOM   3023  CA  ASN A 460     169.815 136.441 120.852  1.00139.15           C    
ATOM   3024  C   ASN A 460     171.240 136.619 121.365  1.00139.15           C    
ATOM   3025  O   ASN A 460     171.693 135.915 122.272  1.00139.15           O    
ATOM   3026  CB  ASN A 460     168.856 137.347 121.621  1.00139.15           C    
ATOM   3027  CG  ASN A 460     167.467 137.365 121.017  1.00139.15           C    
ATOM   3028  OD1 ASN A 460     167.263 136.911 119.891  1.00139.15           O    
ATOM   3029  ND2 ASN A 460     166.502 137.893 121.761  1.00139.15           N    
ATOM   3030  N   LEU A 461     171.948 137.570 120.764  1.00130.09           N    
ATOM   3031  CA  LEU A 461     173.356 137.770 121.069  1.00130.09           C    
ATOM   3032  C   LEU A 461     173.544 138.459 122.415  1.00130.09           C    
ATOM   3033  O   LEU A 461     172.677 139.193 122.896  1.00130.09           O    
ATOM   3034  CB  LEU A 461     174.025 138.605 119.978  1.00130.09           C    
ATOM   3035  CG  LEU A 461     174.315 137.930 118.639  1.00130.09           C    
ATOM   3036  CD1 LEU A 461     174.880 138.940 117.658  1.00130.09           C    
ATOM   3037  CD2 LEU A 461     175.274 136.769 118.829  1.00130.09           C    
ATOM   3038  N   LYS A 462     174.697 138.203 123.027  1.00119.18           N    
ATOM   3039  CA  LYS A 462     175.156 139.006 124.142  1.00119.18           C    
ATOM   3040  C   LYS A 462     175.598 140.374 123.621  1.00119.18           C    
ATOM   3041  O   LYS A 462     175.921 140.511 122.438  1.00119.18           O    
ATOM   3042  CB  LYS A 462     176.300 138.292 124.862  1.00119.18           C    
ATOM   3043  CG  LYS A 462     175.838 137.144 125.740  1.00119.18           C    
ATOM   3044  CD  LYS A 462     176.939 136.669 126.672  1.00119.18           C    
ATOM   3045  CE  LYS A 462     176.404 135.655 127.673  1.00119.18           C    
ATOM   3046  NZ  LYS A 462     177.451 135.195 128.624  1.00119.18           N  1+
ATOM   3047  N   PRO A 463     175.566 141.413 124.466  1.00110.01           N    
ATOM   3048  CA  PRO A 463     175.994 142.744 124.012  1.00110.01           C    
ATOM   3049  C   PRO A 463     177.467 142.792 123.627  1.00110.01           C    
ATOM   3050  O   PRO A 463     178.314 142.161 124.266  1.00110.01           O    
ATOM   3051  CB  PRO A 463     175.702 143.643 125.221  1.00110.01           C    
ATOM   3052  CG  PRO A 463     175.543 142.710 126.375  1.00110.01           C    
ATOM   3053  CD  PRO A 463     174.928 141.487 125.792  1.00110.01           C    
ATOM   3054  N   PHE A 464     177.746 143.561 122.564  1.00104.82           N    
ATOM   3055  CA  PHE A 464     179.081 143.733 121.973  1.00104.82           C    
ATOM   3056  C   PHE A 464     179.709 142.398 121.577  1.00104.82           C    
ATOM   3057  O   PHE A 464     180.880 142.134 121.857  1.00104.82           O    
ATOM   3058  CB  PHE A 464     180.008 144.525 122.900  1.00104.82           C    
ATOM   3059  CG  PHE A 464     179.637 145.973 123.030  1.00104.82           C    
ATOM   3060  CD1 PHE A 464     179.181 146.683 121.930  1.00104.82           C    
ATOM   3061  CD2 PHE A 464     179.739 146.623 124.249  1.00104.82           C    
ATOM   3062  CE1 PHE A 464     178.836 148.017 122.042  1.00104.82           C    
ATOM   3063  CE2 PHE A 464     179.396 147.958 124.368  1.00104.82           C    
ATOM   3064  CZ  PHE A 464     178.944 148.654 123.263  1.00104.82           C    
ATOM   3065  N   GLU A 465     178.924 141.548 120.918  1.00112.52           N    
ATOM   3066  CA  GLU A 465     179.395 140.252 120.453  1.00112.52           C    
ATOM   3067  C   GLU A 465     179.078 140.083 118.974  1.00112.52           C    
ATOM   3068  O   GLU A 465     178.147 140.697 118.446  1.00112.52           O    
ATOM   3069  CB  GLU A 465     178.774 139.101 121.253  1.00112.52           C    
ATOM   3070  CG  GLU A 465     179.384 138.912 122.631  1.00112.52           C    
ATOM   3071  CD  GLU A 465     179.318 137.474 123.105  1.00112.52           C    
ATOM   3072  OE1 GLU A 465     178.822 136.618 122.343  1.00112.52           O    
ATOM   3073  OE2 GLU A 465     179.763 137.200 124.239  1.00112.52           O  1-
ATOM   3074  N   ARG A 466     179.865 139.235 118.314  1.00116.49           N    
ATOM   3075  CA  ARG A 466     179.733 138.981 116.887  1.00116.49           C    
ATOM   3076  C   ARG A 466     179.611 137.487 116.630  1.00116.49           C    
ATOM   3077  O   ARG A 466     180.128 136.664 117.389  1.00116.49           O    
ATOM   3078  CB  ARG A 466     180.930 139.529 116.101  1.00116.49           C    
ATOM   3079  CG  ARG A 466     180.719 140.910 115.521  1.00116.49           C    
ATOM   3080  CD  ARG A 466     181.980 141.416 114.848  1.00116.49           C    
ATOM   3081  NE  ARG A 466     183.087 141.521 115.789  1.00116.49           N    
ATOM   3082  CZ  ARG A 466     184.215 142.175 115.548  1.00116.49           C    
ATOM   3083  NH1 ARG A 466     184.420 142.798 114.400  1.00116.49           N  1+
ATOM   3084  NH2 ARG A 466     185.160 142.204 116.483  1.00116.49           N    
ATOM   3085  N   ASP A 467     178.919 137.149 115.545  1.00132.09           N    
ATOM   3086  CA  ASP A 467     178.832 135.771 115.067  1.00132.09           C    
ATOM   3087  C   ASP A 467     179.001 135.798 113.556  1.00132.09           C    
ATOM   3088  O   ASP A 467     178.085 136.204 112.833  1.00132.09           O    
ATOM   3089  CB  ASP A 467     177.506 135.122 115.462  1.00132.09           C    
ATOM   3090  CG  ASP A 467     177.570 133.607 115.432  1.00132.09           C    
ATOM   3091  OD1 ASP A 467     178.686 133.060 115.300  1.00132.09           O    
ATOM   3092  OD2 ASP A 467     176.507 132.962 115.539  1.00132.09           O  1-
ATOM   3093  N   ILE A 468     180.170 135.365 113.078  1.00136.94           N    
ATOM   3094  CA  ILE A 468     180.495 135.418 111.659  1.00136.94           C    
ATOM   3095  C   ILE A 468     180.287 134.084 110.961  1.00136.94           C    
ATOM   3096  O   ILE A 468     180.633 133.955 109.779  1.00136.94           O    
ATOM   3097  CB  ILE A 468     181.940 135.907 111.444  1.00136.94           C    
ATOM   3098  CG1 ILE A 468     182.906 135.105 112.320  1.00136.94           C    
ATOM   3099  CG2 ILE A 468     182.042 137.398 111.733  1.00136.94           C    
ATOM   3100  CD1 ILE A 468     184.341 135.591 112.266  1.00136.94           C    
ATOM   3101  N   SER A 469     179.741 133.087 111.652  1.00144.93           N    
ATOM   3102  CA  SER A 469     179.493 131.794 111.029  1.00144.93           C    
ATOM   3103  C   SER A 469     178.288 131.881 110.100  1.00144.93           C    
ATOM   3104  O   SER A 469     177.227 132.381 110.485  1.00144.93           O    
ATOM   3105  CB  SER A 469     179.267 130.725 112.096  1.00144.93           C    
ATOM   3106  OG  SER A 469     178.150 131.043 112.908  1.00144.93           O    
ATOM   3107  N   THR A 470     178.457 131.393 108.871  1.00149.96           N    
ATOM   3108  CA  THR A 470     177.417 131.441 107.852  1.00149.96           C    
ATOM   3109  C   THR A 470     176.742 130.089 107.652  1.00149.96           C    
ATOM   3110  O   THR A 470     176.337 129.757 106.533  1.00149.96           O    
ATOM   3111  CB  THR A 470     177.997 131.942 106.529  1.00149.96           C    
ATOM   3112  OG1 THR A 470     178.895 130.959 105.998  1.00149.96           O    
ATOM   3113  CG2 THR A 470     178.760 133.237 106.745  1.00149.96           C    
ATOM   3114  N   GLU A 471     176.618 129.303 108.717  1.00149.60           N    
ATOM   3115  CA  GLU A 471     176.044 127.971 108.613  1.00149.60           C    
ATOM   3116  C   GLU A 471     174.531 128.042 108.419  1.00149.60           C    
ATOM   3117  O   GLU A 471     173.876 129.038 108.740  1.00149.60           O    
ATOM   3118  CB  GLU A 471     176.381 127.146 109.855  1.00149.60           C    
ATOM   3119  CG  GLU A 471     177.836 126.713 109.924  1.00149.60           C    
ATOM   3120  CD  GLU A 471     178.093 125.707 111.027  1.00149.60           C    
ATOM   3121  OE1 GLU A 471     177.157 125.421 111.803  1.00149.60           O    
ATOM   3122  OE2 GLU A 471     179.233 125.204 111.120  1.00149.60           O  1-
ATOM   3123  N   ILE A 472     173.982 126.959 107.880  1.00150.31           N    
ATOM   3124  CA  ILE A 472     172.561 126.890 107.560  1.00150.31           C    
ATOM   3125  C   ILE A 472     171.769 126.643 108.837  1.00150.31           C    
ATOM   3126  O   ILE A 472     172.019 125.671 109.560  1.00150.31           O    
ATOM   3127  CB  ILE A 472     172.296 125.791 106.519  1.00150.31           C    
ATOM   3128  CG1 ILE A 472     172.962 126.151 105.189  1.00150.31           C    
ATOM   3129  CG2 ILE A 472     170.805 125.565 106.338  1.00150.31           C    
ATOM   3130  CD1 ILE A 472     173.391 124.950 104.377  1.00150.31           C    
ATOM   3131  N   TYR A 473     170.813 127.524 109.117  1.00150.20           N    
ATOM   3132  CA  TYR A 473     169.956 127.372 110.283  1.00150.20           C    
ATOM   3133  C   TYR A 473     168.858 126.352 110.008  1.00150.20           C    
ATOM   3134  O   TYR A 473     168.339 126.260 108.892  1.00150.20           O    
ATOM   3135  CB  TYR A 473     169.333 128.714 110.669  1.00150.20           C    
ATOM   3136  CG  TYR A 473     168.485 128.662 111.921  1.00150.20           C    
ATOM   3137  CD1 TYR A 473     168.996 128.155 113.110  1.00150.20           C    
ATOM   3138  CD2 TYR A 473     167.169 129.110 111.910  1.00150.20           C    
ATOM   3139  CE1 TYR A 473     168.223 128.104 114.258  1.00150.20           C    
ATOM   3140  CE2 TYR A 473     166.387 129.063 113.052  1.00150.20           C    
ATOM   3141  CZ  TYR A 473     166.920 128.559 114.221  1.00150.20           C    
ATOM   3142  OH  TYR A 473     166.146 128.510 115.358  1.00150.20           O    
ATOM   3143  N   GLN A 474     168.510 125.581 111.038  1.00152.84           N    
ATOM   3144  CA  GLN A 474     167.393 124.641 110.966  1.00152.84           C    
ATOM   3145  C   GLN A 474     166.106 125.412 111.244  1.00152.84           C    
ATOM   3146  O   GLN A 474     165.627 125.507 112.377  1.00152.84           O    
ATOM   3147  CB  GLN A 474     167.585 123.495 111.951  1.00152.84           C    
ATOM   3148  CG  GLN A 474     168.817 122.647 111.692  1.00152.84           C    
ATOM   3149  CD  GLN A 474     168.899 121.449 112.616  1.00152.84           C    
ATOM   3150  OE1 GLN A 474     168.030 121.244 113.464  1.00152.84           O    
ATOM   3151  NE2 GLN A 474     169.946 120.648 112.457  1.00152.84           N    
ATOM   3152  N   ALA A 475     165.552 125.996 110.176  1.00155.08           N    
ATOM   3153  CA  ALA A 475     164.297 126.733 110.299  1.00155.08           C    
ATOM   3154  C   ALA A 475     163.132 125.797 110.591  1.00155.08           C    
ATOM   3155  O   ALA A 475     162.229 126.141 111.362  1.00155.08           O    
ATOM   3156  CB  ALA A 475     164.034 127.542 109.030  1.00155.08           C    
ATOM   3157  N   GLY A 476     163.135 124.610 109.986  1.00156.44           N    
ATOM   3158  CA  GLY A 476     162.173 123.581 110.306  1.00156.44           C    
ATOM   3159  C   GLY A 476     162.736 122.581 111.306  1.00156.44           C    
ATOM   3160  O   GLY A 476     163.923 122.571 111.620  1.00156.44           O    
ATOM   3161  N   ASN A 477     161.844 121.724 111.809  1.00158.06           N    
ATOM   3162  CA  ASN A 477     162.261 120.692 112.752  1.00158.06           C    
ATOM   3163  C   ASN A 477     163.022 119.561 112.074  1.00158.06           C    
ATOM   3164  O   ASN A 477     163.691 118.783 112.765  1.00158.06           O    
ATOM   3165  CB  ASN A 477     161.048 120.132 113.496  1.00158.06           C    
ATOM   3166  CG  ASN A 477     160.669 120.969 114.702  1.00158.06           C    
ATOM   3167  OD1 ASN A 477     160.995 122.154 114.777  1.00158.06           O    
ATOM   3168  ND2 ASN A 477     159.981 120.354 115.656  1.00158.06           N    
ATOM   3169  N   LYS A 478     162.924 119.443 110.755  1.00156.59           N    
ATOM   3170  CA  LYS A 478     163.728 118.471 110.026  1.00156.59           C    
ATOM   3171  C   LYS A 478     165.190 118.904 110.038  1.00156.59           C    
ATOM   3172  O   LYS A 478     165.482 120.081 109.793  1.00156.59           O    
ATOM   3173  CB  LYS A 478     163.230 118.336 108.589  1.00156.59           C    
ATOM   3174  CG  LYS A 478     161.793 117.860 108.469  1.00156.59           C    
ATOM   3175  CD  LYS A 478     161.368 117.766 107.014  1.00156.59           C    
ATOM   3176  CE  LYS A 478     161.252 119.145 106.385  1.00156.59           C    
ATOM   3177  NZ  LYS A 478     160.138 119.936 106.979  1.00156.59           N  1+
ATOM   3178  N   PRO A 479     166.127 118.003 110.336  1.00155.19           N    
ATOM   3179  CA  PRO A 479     167.546 118.387 110.337  1.00155.19           C    
ATOM   3180  C   PRO A 479     168.058 118.612 108.921  1.00155.19           C    
ATOM   3181  O   PRO A 479     167.920 117.751 108.049  1.00155.19           O    
ATOM   3182  CB  PRO A 479     168.239 117.195 111.009  1.00155.19           C    
ATOM   3183  CG  PRO A 479     167.306 116.046 110.809  1.00155.19           C    
ATOM   3184  CD  PRO A 479     165.920 116.621 110.806  1.00155.19           C    
ATOM   3185  N   CYS A 480     168.638 119.794 108.696  1.00155.41           N    
ATOM   3186  CA  CYS A 480     169.198 120.106 107.385  1.00155.41           C    
ATOM   3187  C   CYS A 480     170.466 119.304 107.120  1.00155.41           C    
ATOM   3188  O   CYS A 480     170.643 118.774 106.016  1.00155.41           O    
ATOM   3189  CB  CYS A 480     169.477 121.604 107.277  1.00155.41           C    
ATOM   3190  SG  CYS A 480     168.108 122.650 107.816  1.00155.41           S    
ATOM   3191  N   ASN A 481     171.342 119.202 108.132  1.00152.75           N    
ATOM   3192  CA  ASN A 481     172.611 118.461 108.083  1.00152.75           C    
ATOM   3193  C   ASN A 481     173.509 118.943 106.942  1.00152.75           C    
ATOM   3194  O   ASN A 481     174.074 118.152 106.184  1.00152.75           O    
ATOM   3195  CB  ASN A 481     172.371 116.949 108.002  1.00152.75           C    
ATOM   3196  CG  ASN A 481     171.478 116.441 109.116  1.00152.75           C    
ATOM   3197  OD1 ASN A 481     171.547 116.918 110.249  1.00152.75           O    
ATOM   3198  ND2 ASN A 481     170.629 115.470 108.800  1.00152.75           N    
ATOM   3199  N   GLY A 482     173.637 120.263 106.828  1.00149.50           N    
ATOM   3200  CA  GLY A 482     174.466 120.851 105.795  1.00149.50           C    
ATOM   3201  C   GLY A 482     173.856 120.879 104.414  1.00149.50           C    
ATOM   3202  O   GLY A 482     174.591 120.998 103.429  1.00149.50           O    
ATOM   3203  N   VAL A 483     172.534 120.772 104.306  1.00146.31           N    
ATOM   3204  CA  VAL A 483     171.836 120.805 103.026  1.00146.31           C    
ATOM   3205  C   VAL A 483     170.919 122.019 103.014  1.00146.31           C    
ATOM   3206  O   VAL A 483     170.105 122.197 103.928  1.00146.31           O    
ATOM   3207  CB  VAL A 483     171.036 119.512 102.778  1.00146.31           C    
ATOM   3208  CG1 VAL A 483     170.305 119.578 101.444  1.00146.31           C    
ATOM   3209  CG2 VAL A 483     171.952 118.298 102.829  1.00146.31           C    
ATOM   3210  N   ALA A 484     171.054 122.850 101.984  1.00147.42           N    
ATOM   3211  CA  ALA A 484     170.215 124.030 101.823  1.00147.42           C    
ATOM   3212  C   ALA A 484     168.928 123.654 101.101  1.00147.42           C    
ATOM   3213  O   ALA A 484     168.960 122.956 100.082  1.00147.42           O    
ATOM   3214  CB  ALA A 484     170.959 125.120 101.051  1.00147.42           C    
ATOM   3215  N   GLY A 485     167.805 124.114 101.630  1.00151.03           N    
ATOM   3216  CA  GLY A 485     166.525 123.811 101.029  1.00151.03           C    
ATOM   3217  C   GLY A 485     165.409 124.552 101.725  1.00151.03           C    
ATOM   3218  O   GLY A 485     165.645 125.510 102.463  1.00151.03           O    
ATOM   3219  N   PHE A 486     164.181 124.104 101.467  1.00152.58           N    
ATOM   3220  CA  PHE A 486     163.025 124.669 102.150  1.00152.58           C    
ATOM   3221  C   PHE A 486     163.038 124.268 103.620  1.00152.58           C    
ATOM   3222  O   PHE A 486     163.465 123.163 103.970  1.00152.58           O    
ATOM   3223  CB  PHE A 486     161.727 124.215 101.486  1.00152.58           C    
ATOM   3224  CG  PHE A 486     160.610 125.210 101.609  1.00152.58           C    
ATOM   3225  CD1 PHE A 486     160.535 126.296 100.749  1.00152.58           C    
ATOM   3226  CD2 PHE A 486     159.641 125.067 102.590  1.00152.58           C    
ATOM   3227  CE1 PHE A 486     159.510 127.220 100.860  1.00152.58           C    
ATOM   3228  CE2 PHE A 486     158.611 125.987 102.709  1.00152.58           C    
ATOM   3229  CZ  PHE A 486     158.547 127.064 101.842  1.00152.58           C    
ATOM   3230  N   ASN A 487     162.604 125.203 104.478  1.00155.57           N    
ATOM   3231  CA  ASN A 487     162.697 125.147 105.944  1.00155.57           C    
ATOM   3232  C   ASN A 487     164.139 125.008 106.436  1.00155.57           C    
ATOM   3233  O   ASN A 487     164.376 124.536 107.552  1.00155.57           O    
ATOM   3234  CB  ASN A 487     161.819 124.036 106.538  1.00155.57           C    
ATOM   3235  CG  ASN A 487     160.339 124.334 106.414  1.00155.57           C    
ATOM   3236  OD1 ASN A 487     159.902 125.465 106.629  1.00155.57           O    
ATOM   3237  ND2 ASN A 487     159.558 123.319 106.064  1.00155.57           N    
ATOM   3238  N   CYS A 488     165.103 125.407 105.611  1.00155.24           N    
ATOM   3239  CA  CYS A 488     166.524 125.408 105.937  1.00155.24           C    
ATOM   3240  C   CYS A 488     167.141 126.701 105.416  1.00155.24           C    
ATOM   3241  O   CYS A 488     168.139 126.694 104.695  1.00155.24           O    
ATOM   3242  CB  CYS A 488     167.219 124.178 105.358  1.00155.24           C    
ATOM   3243  SG  CYS A 488     166.840 122.642 106.230  1.00155.24           S    
ATOM   3244  N   TYR A 489     166.503 127.823 105.752  1.00149.54           N    
ATOM   3245  CA  TYR A 489     166.788 129.103 105.114  1.00149.54           C    
ATOM   3246  C   TYR A 489     168.179 129.619 105.465  1.00149.54           C    
ATOM   3247  O   TYR A 489     168.649 129.475 106.597  1.00149.54           O    
ATOM   3248  CB  TYR A 489     165.743 130.138 105.527  1.00149.54           C    
ATOM   3249  CG  TYR A 489     164.350 129.853 105.017  1.00149.54           C    
ATOM   3250  CD1 TYR A 489     163.985 130.175 103.715  1.00149.54           C    
ATOM   3251  CD2 TYR A 489     163.396 129.267 105.842  1.00149.54           C    
ATOM   3252  CE1 TYR A 489     162.707 129.917 103.246  1.00149.54           C    
ATOM   3253  CE2 TYR A 489     162.117 129.004 105.384  1.00149.54           C    
ATOM   3254  CZ  TYR A 489     161.778 129.331 104.086  1.00149.54           C    
ATOM   3255  OH  TYR A 489     160.507 129.071 103.628  1.00149.54           O    
ATOM   3256  N   PHE A 490     168.838 130.209 104.472  1.00146.93           N    
ATOM   3257  CA  PHE A 490     170.123 130.846 104.702  1.00146.93           C    
ATOM   3258  C   PHE A 490     169.921 132.123 105.515  1.00146.93           C    
ATOM   3259  O   PHE A 490     169.004 132.900 105.229  1.00146.93           O    
ATOM   3260  CB  PHE A 490     170.804 131.162 103.371  1.00146.93           C    
ATOM   3261  CG  PHE A 490     172.277 131.427 103.487  1.00146.93           C    
ATOM   3262  CD1 PHE A 490     173.164 130.384 103.705  1.00146.93           C    
ATOM   3263  CD2 PHE A 490     172.777 132.714 103.358  1.00146.93           C    
ATOM   3264  CE1 PHE A 490     174.524 130.620 103.808  1.00146.93           C    
ATOM   3265  CE2 PHE A 490     174.136 132.957 103.457  1.00146.93           C    
ATOM   3266  CZ  PHE A 490     175.010 131.908 103.682  1.00146.93           C    
ATOM   3267  N   PRO A 491     170.742 132.355 106.545  1.00143.76           N    
ATOM   3268  CA  PRO A 491     170.483 133.504 107.431  1.00143.76           C    
ATOM   3269  C   PRO A 491     170.790 134.846 106.793  1.00143.76           C    
ATOM   3270  O   PRO A 491     170.025 135.801 106.974  1.00143.76           O    
ATOM   3271  CB  PRO A 491     171.395 133.227 108.638  1.00143.76           C    
ATOM   3272  CG  PRO A 491     171.805 131.782 108.511  1.00143.76           C    
ATOM   3273  CD  PRO A 491     171.838 131.512 107.045  1.00143.76           C    
ATOM   3274  N   LEU A 492     171.881 134.945 106.041  1.00140.38           N    
ATOM   3275  CA  LEU A 492     172.293 136.213 105.455  1.00140.38           C    
ATOM   3276  C   LEU A 492     171.454 136.512 104.218  1.00140.38           C    
ATOM   3277  O   LEU A 492     171.487 135.756 103.242  1.00140.38           O    
ATOM   3278  CB  LEU A 492     173.775 136.171 105.096  1.00140.38           C    
ATOM   3279  CG  LEU A 492     174.760 135.665 106.146  1.00140.38           C    
ATOM   3280  CD1 LEU A 492     176.169 135.705 105.588  1.00140.38           C    
ATOM   3281  CD2 LEU A 492     174.666 136.504 107.401  1.00140.38           C    
ATOM   3282  N   ARG A 493     170.706 137.613 104.256  1.00139.98           N    
ATOM   3283  CA  ARG A 493     169.944 138.085 103.107  1.00139.98           C    
ATOM   3284  C   ARG A 493     170.216 139.566 102.901  1.00139.98           C    
ATOM   3285  O   ARG A 493     170.103 140.358 103.842  1.00139.98           O    
ATOM   3286  CB  ARG A 493     168.443 137.845 103.290  1.00139.98           C    
ATOM   3287  CG  ARG A 493     168.027 136.391 103.174  1.00139.98           C    
ATOM   3288  CD  ARG A 493     166.534 136.271 102.925  1.00139.98           C    
ATOM   3289  NE  ARG A 493     166.108 134.883 102.794  1.00139.98           N    
ATOM   3290  CZ  ARG A 493     164.875 134.505 102.487  1.00139.98           C    
ATOM   3291  NH1 ARG A 493     163.914 135.390 102.274  1.00139.98           N  1+
ATOM   3292  NH2 ARG A 493     164.598 133.208 102.393  1.00139.98           N    
ATOM   3293  N   SER A 494     170.569 139.936 101.674  1.00142.43           N    
ATOM   3294  CA  SER A 494     170.827 141.328 101.349  1.00142.43           C    
ATOM   3295  C   SER A 494     169.515 142.068 101.100  1.00142.43           C    
ATOM   3296  O   SER A 494     168.448 141.468 100.945  1.00142.43           O    
ATOM   3297  CB  SER A 494     171.739 141.435 100.128  1.00142.43           C    
ATOM   3298  OG  SER A 494     171.192 140.742  99.020  1.00142.43           O    
ATOM   3299  N   TYR A 495     169.602 143.398 101.069  1.00144.43           N    
ATOM   3300  CA  TYR A 495     168.436 144.235 100.826  1.00144.43           C    
ATOM   3301  C   TYR A 495     168.429 144.882  99.449  1.00144.43           C    
ATOM   3302  O   TYR A 495     167.372 145.375  99.033  1.00144.43           O    
ATOM   3303  CB  TYR A 495     168.322 145.334 101.895  1.00144.43           C    
ATOM   3304  CG  TYR A 495     167.710 144.892 103.213  1.00144.43           C    
ATOM   3305  CD1 TYR A 495     167.446 143.550 103.476  1.00144.43           C    
ATOM   3306  CD2 TYR A 495     167.379 145.826 104.188  1.00144.43           C    
ATOM   3307  CE1 TYR A 495     166.886 143.152 104.679  1.00144.43           C    
ATOM   3308  CE2 TYR A 495     166.818 145.437 105.394  1.00144.43           C    
ATOM   3309  CZ  TYR A 495     166.575 144.100 105.631  1.00144.43           C    
ATOM   3310  OH  TYR A 495     166.016 143.711 106.826  1.00144.43           O    
ATOM   3311  N   SER A 496     169.569 144.887  98.745  1.00144.96           N    
ATOM   3312  CA  SER A 496     169.738 145.414  97.384  1.00144.96           C    
ATOM   3313  C   SER A 496     169.339 146.893  97.307  1.00144.96           C    
ATOM   3314  O   SER A 496     168.358 147.273  96.665  1.00144.96           O    
ATOM   3315  CB  SER A 496     168.963 144.574  96.357  1.00144.96           C    
ATOM   3316  OG  SER A 496     167.566 144.792  96.453  1.00144.96           O    
ATOM   3317  N   PHE A 497     170.131 147.710  98.001  1.00142.37           N    
ATOM   3318  CA  PHE A 497     169.828 149.130  98.152  1.00142.37           C    
ATOM   3319  C   PHE A 497     169.947 149.871  96.824  1.00142.37           C    
ATOM   3320  O   PHE A 497     170.969 149.783  96.137  1.00142.37           O    
ATOM   3321  CB  PHE A 497     170.765 149.756  99.182  1.00142.37           C    
ATOM   3322  CG  PHE A 497     170.604 149.198 100.566  1.00142.37           C    
ATOM   3323  CD1 PHE A 497     169.408 149.347 101.251  1.00142.37           C    
ATOM   3324  CD2 PHE A 497     171.648 148.524 101.181  1.00142.37           C    
ATOM   3325  CE1 PHE A 497     169.255 148.834 102.526  1.00142.37           C    
ATOM   3326  CE2 PHE A 497     171.502 148.007 102.455  1.00142.37           C    
ATOM   3327  CZ  PHE A 497     170.303 148.163 103.128  1.00142.37           C    
ATOM   3328  N   ARG A 498     168.896 150.605  96.472  1.00144.73           N    
ATOM   3329  CA  ARG A 498     168.804 151.382  95.248  1.00144.73           C    
ATOM   3330  C   ARG A 498     168.397 152.809  95.581  1.00144.73           C    
ATOM   3331  O   ARG A 498     167.679 153.040  96.559  1.00144.73           O    
ATOM   3332  CB  ARG A 498     167.777 150.774  94.277  1.00144.73           C    
ATOM   3333  CG  ARG A 498     168.000 149.308  93.967  1.00144.73           C    
ATOM   3334  CD  ARG A 498     167.003 148.784  92.951  1.00144.73           C    
ATOM   3335  NE  ARG A 498     167.084 147.334  92.822  1.00144.73           N    
ATOM   3336  CZ  ARG A 498     166.231 146.594  92.127  1.00144.73           C    
ATOM   3337  NH1 ARG A 498     165.216 147.138  91.475  1.00144.73           N  1+
ATOM   3338  NH2 ARG A 498     166.400 145.276  92.086  1.00144.73           N    
ATOM   3339  N   PRO A 499     168.844 153.792  94.788  1.00143.59           N    
ATOM   3340  CA  PRO A 499     168.409 155.178  95.032  1.00143.59           C    
ATOM   3341  C   PRO A 499     166.955 155.438  94.675  1.00143.59           C    
ATOM   3342  O   PRO A 499     166.412 156.469  95.090  1.00143.59           O    
ATOM   3343  CB  PRO A 499     169.353 156.005  94.148  1.00143.59           C    
ATOM   3344  CG  PRO A 499     169.801 155.062  93.087  1.00143.59           C    
ATOM   3345  CD  PRO A 499     169.880 153.717  93.742  1.00143.59           C    
ATOM   3346  N   THR A 500     166.310 154.546  93.925  1.00143.04           N    
ATOM   3347  CA  THR A 500     164.923 154.725  93.516  1.00143.04           C    
ATOM   3348  C   THR A 500     163.923 154.229  94.553  1.00143.04           C    
ATOM   3349  O   THR A 500     162.714 154.346  94.326  1.00143.04           O    
ATOM   3350  CB  THR A 500     164.675 154.008  92.187  1.00143.04           C    
ATOM   3351  OG1 THR A 500     164.923 152.605  92.348  1.00143.04           O    
ATOM   3352  CG2 THR A 500     165.596 154.559  91.110  1.00143.04           C    
ATOM   3353  N   TYR A 501     164.389 153.684  95.673  1.00142.24           N    
ATOM   3354  CA  TYR A 501     163.503 153.155  96.698  1.00142.24           C    
ATOM   3355  C   TYR A 501     162.906 154.287  97.532  1.00142.24           C    
ATOM   3356  O   TYR A 501     163.204 155.470  97.338  1.00142.24           O    
ATOM   3357  CB  TYR A 501     164.253 152.175  97.598  1.00142.24           C    
ATOM   3358  CG  TYR A 501     164.495 150.810  96.995  1.00142.24           C    
ATOM   3359  CD1 TYR A 501     163.920 150.445  95.782  1.00142.24           C    
ATOM   3360  CD2 TYR A 501     165.296 149.882  97.648  1.00142.24           C    
ATOM   3361  CE1 TYR A 501     164.142 149.194  95.235  1.00142.24           C    
ATOM   3362  CE2 TYR A 501     165.521 148.631  97.111  1.00142.24           C    
ATOM   3363  CZ  TYR A 501     164.945 148.293  95.905  1.00142.24           C    
ATOM   3364  OH  TYR A 501     165.170 147.047  95.368  1.00142.24           O    
ATOM   3365  N   GLY A 502     162.048 153.914  98.478  1.00141.14           N    
ATOM   3366  CA  GLY A 502     161.558 154.871  99.445  1.00141.14           C    
ATOM   3367  C   GLY A 502     162.633 155.276 100.433  1.00141.14           C    
ATOM   3368  O   GLY A 502     163.668 154.622 100.570  1.00141.14           O    
ATOM   3369  N   VAL A 503     162.371 156.387 101.130  1.00138.83           N    
ATOM   3370  CA  VAL A 503     163.359 156.966 102.039  1.00138.83           C    
ATOM   3371  C   VAL A 503     163.594 156.055 103.238  1.00138.83           C    
ATOM   3372  O   VAL A 503     164.723 155.932 103.729  1.00138.83           O    
ATOM   3373  CB  VAL A 503     162.914 158.375 102.473  1.00138.83           C    
ATOM   3374  CG1 VAL A 503     164.060 159.120 103.144  1.00138.83           C    
ATOM   3375  CG2 VAL A 503     162.390 159.154 101.277  1.00138.83           C    
ATOM   3376  N   GLY A 504     162.542 155.389 103.716  1.00138.01           N    
ATOM   3377  CA  GLY A 504     162.693 154.457 104.818  1.00138.01           C    
ATOM   3378  C   GLY A 504     163.426 153.183 104.456  1.00138.01           C    
ATOM   3379  O   GLY A 504     163.980 152.526 105.343  1.00138.01           O    
ATOM   3380  N   HIS A 505     163.436 152.816 103.177  1.00138.26           N    
ATOM   3381  CA  HIS A 505     164.196 151.669 102.700  1.00138.26           C    
ATOM   3382  C   HIS A 505     165.583 152.049 102.200  1.00138.26           C    
ATOM   3383  O   HIS A 505     166.351 151.162 101.814  1.00138.26           O    
ATOM   3384  CB  HIS A 505     163.422 150.951 101.591  1.00138.26           C    
ATOM   3385  CG  HIS A 505     162.138 150.336 102.054  1.00138.26           C    
ATOM   3386  ND1 HIS A 505     161.069 150.119 101.211  1.00138.26           N    
ATOM   3387  CD2 HIS A 505     161.752 149.892 103.274  1.00138.26           C    
ATOM   3388  CE1 HIS A 505     160.080 149.568 101.892  1.00138.26           C    
ATOM   3389  NE2 HIS A 505     160.468 149.419 103.145  1.00138.26           N    
ATOM   3390  N   GLN A 506     165.917 153.337 102.195  1.00137.12           N    
ATOM   3391  CA  GLN A 506     167.232 153.774 101.762  1.00137.12           C    
ATOM   3392  C   GLN A 506     168.281 153.450 102.828  1.00137.12           C    
ATOM   3393  O   GLN A 506     167.989 153.489 104.027  1.00137.12           O    
ATOM   3394  CB  GLN A 506     167.218 155.274 101.474  1.00137.12           C    
ATOM   3395  CG  GLN A 506     166.743 155.621 100.075  1.00137.12           C    
ATOM   3396  CD  GLN A 506     166.380 157.084  99.929  1.00137.12           C    
ATOM   3397  OE1 GLN A 506     166.640 157.892 100.820  1.00137.12           O    
ATOM   3398  NE2 GLN A 506     165.773 157.434  98.801  1.00137.12           N    
ATOM   3399  N   PRO A 507     169.504 153.109 102.418  1.00134.20           N    
ATOM   3400  CA  PRO A 507     170.541 152.780 103.400  1.00134.20           C    
ATOM   3401  C   PRO A 507     171.053 154.011 104.132  1.00134.20           C    
ATOM   3402  O   PRO A 507     171.113 155.115 103.585  1.00134.20           O    
ATOM   3403  CB  PRO A 507     171.644 152.147 102.546  1.00134.20           C    
ATOM   3404  CG  PRO A 507     171.477 152.778 101.215  1.00134.20           C    
ATOM   3405  CD  PRO A 507     169.995 152.957 101.035  1.00134.20           C    
ATOM   3406  N   TYR A 508     171.428 153.803 105.394  1.00128.92           N    
ATOM   3407  CA  TYR A 508     171.977 154.838 106.254  1.00128.92           C    
ATOM   3408  C   TYR A 508     173.273 154.326 106.860  1.00128.92           C    
ATOM   3409  O   TYR A 508     173.339 153.186 107.331  1.00128.92           O    
ATOM   3410  CB  TYR A 508     171.002 155.217 107.382  1.00128.92           C    
ATOM   3411  CG  TYR A 508     169.921 156.205 107.002  1.00128.92           C    
ATOM   3412  CD1 TYR A 508     168.956 155.885 106.055  1.00128.92           C    
ATOM   3413  CD2 TYR A 508     169.856 157.454 107.607  1.00128.92           C    
ATOM   3414  CE1 TYR A 508     167.965 156.783 105.711  1.00128.92           C    
ATOM   3415  CE2 TYR A 508     168.867 158.362 107.269  1.00128.92           C    
ATOM   3416  CZ  TYR A 508     167.925 158.019 106.321  1.00128.92           C    
ATOM   3417  OH  TYR A 508     166.939 158.915 105.980  1.00128.92           O    
ATOM   3418  N   ARG A 509     174.299 155.171 106.851  1.00123.51           N    
ATOM   3419  CA  ARG A 509     175.572 154.847 107.476  1.00123.51           C    
ATOM   3420  C   ARG A 509     175.507 155.201 108.955  1.00123.51           C    
ATOM   3421  O   ARG A 509     175.157 156.332 109.316  1.00123.51           O    
ATOM   3422  CB  ARG A 509     176.715 155.595 106.793  1.00123.51           C    
ATOM   3423  CG  ARG A 509     177.158 154.983 105.478  1.00123.51           C    
ATOM   3424  CD  ARG A 509     178.471 155.576 105.002  1.00123.51           C    
ATOM   3425  NE  ARG A 509     178.990 154.877 103.832  1.00123.51           N    
ATOM   3426  CZ  ARG A 509     180.156 155.139 103.260  1.00123.51           C    
ATOM   3427  NH1 ARG A 509     180.955 156.087 103.721  1.00123.51           N  1+
ATOM   3428  NH2 ARG A 509     180.531 154.432 102.197  1.00123.51           N    
ATOM   3429  N   VAL A 510     175.830 154.225 109.805  1.00111.88           N    
ATOM   3430  CA  VAL A 510     175.710 154.336 111.253  1.00111.88           C    
ATOM   3431  C   VAL A 510     177.074 154.083 111.882  1.00111.88           C    
ATOM   3432  O   VAL A 510     177.740 153.085 111.567  1.00111.88           O    
ATOM   3433  CB  VAL A 510     174.668 153.351 111.816  1.00111.88           C    
ATOM   3434  CG1 VAL A 510     174.450 153.593 113.294  1.00111.88           C    
ATOM   3435  CG2 VAL A 510     173.346 153.460 111.069  1.00111.88           C    
ATOM   3436  N   VAL A 511     177.482 154.992 112.766  1.00102.29           N    
ATOM   3437  CA  VAL A 511     178.676 154.858 113.589  1.00102.29           C    
ATOM   3438  C   VAL A 511     178.257 154.949 115.052  1.00102.29           C    
ATOM   3439  O   VAL A 511     177.591 155.909 115.458  1.00102.29           O    
ATOM   3440  CB  VAL A 511     179.723 155.935 113.250  1.00102.29           C    
ATOM   3441  CG1 VAL A 511     180.898 155.868 114.211  1.00102.29           C    
ATOM   3442  CG2 VAL A 511     180.201 155.779 111.817  1.00102.29           C    
ATOM   3443  N   VAL A 512     178.639 153.949 115.837  1.00 93.30           N    
ATOM   3444  CA  VAL A 512     178.368 153.913 117.269  1.00 93.30           C    
ATOM   3445  C   VAL A 512     179.686 154.133 117.996  1.00 93.30           C    
ATOM   3446  O   VAL A 512     180.635 153.361 117.815  1.00 93.30           O    
ATOM   3447  CB  VAL A 512     177.718 152.585 117.686  1.00 93.30           C    
ATOM   3448  CG1 VAL A 512     177.717 152.439 119.199  1.00 93.30           C    
ATOM   3449  CG2 VAL A 512     176.306 152.491 117.133  1.00 93.30           C    
ATOM   3450  N   LEU A 513     179.752 155.187 118.807  1.00 85.88           N    
ATOM   3451  CA  LEU A 513     180.926 155.475 119.619  1.00 85.88           C    
ATOM   3452  C   LEU A 513     180.650 155.044 121.051  1.00 85.88           C    
ATOM   3453  O   LEU A 513     179.656 155.467 121.650  1.00 85.88           O    
ATOM   3454  CB  LEU A 513     181.285 156.959 119.580  1.00 85.88           C    
ATOM   3455  CG  LEU A 513     181.633 157.615 118.248  1.00 85.88           C    
ATOM   3456  CD1 LEU A 513     181.588 159.120 118.406  1.00 85.88           C    
ATOM   3457  CD2 LEU A 513     183.005 157.169 117.787  1.00 85.88           C    
ATOM   3458  N   SER A 514     181.526 154.208 121.595  1.00 84.56           N    
ATOM   3459  CA  SER A 514     181.460 153.795 122.988  1.00 84.56           C    
ATOM   3460  C   SER A 514     182.685 154.330 123.711  1.00 84.56           C    
ATOM   3461  O   SER A 514     183.820 154.088 123.282  1.00 84.56           O    
ATOM   3462  CB  SER A 514     181.388 152.273 123.119  1.00 84.56           C    
ATOM   3463  OG  SER A 514     182.655 151.684 122.905  1.00 84.56           O    
ATOM   3464  N   PHE A 515     182.449 155.060 124.797  1.00 82.30           N    
ATOM   3465  CA  PHE A 515     183.503 155.640 125.614  1.00 82.30           C    
ATOM   3466  C   PHE A 515     183.655 154.823 126.884  1.00 82.30           C    
ATOM   3467  O   PHE A 515     182.662 154.517 127.552  1.00 82.30           O    
ATOM   3468  CB  PHE A 515     183.194 157.091 125.988  1.00 82.30           C    
ATOM   3469  CG  PHE A 515     182.646 157.913 124.864  1.00 82.30           C    
ATOM   3470  CD1 PHE A 515     183.369 158.091 123.698  1.00 82.30           C    
ATOM   3471  CD2 PHE A 515     181.411 158.527 124.985  1.00 82.30           C    
ATOM   3472  CE1 PHE A 515     182.862 158.857 122.665  1.00 82.30           C    
ATOM   3473  CE2 PHE A 515     180.899 159.292 123.960  1.00 82.30           C    
ATOM   3474  CZ  PHE A 515     181.625 159.458 122.798  1.00 82.30           C    
ATOM   3475  N   GLU A 516     184.891 154.471 127.215  1.00 86.97           N    
ATOM   3476  CA  GLU A 516     185.180 153.901 128.521  1.00 86.97           C    
ATOM   3477  C   GLU A 516     185.366 155.034 129.521  1.00 86.97           C    
ATOM   3478  O   GLU A 516     186.144 155.961 129.278  1.00 86.97           O    
ATOM   3479  CB  GLU A 516     186.428 153.022 128.459  1.00 86.97           C    
ATOM   3480  CG  GLU A 516     186.350 151.908 127.428  1.00 86.97           C    
ATOM   3481  CD  GLU A 516     187.591 151.036 127.412  1.00 86.97           C    
ATOM   3482  OE1 GLU A 516     188.673 151.528 127.792  1.00 86.97           O    
ATOM   3483  OE2 GLU A 516     187.483 149.856 127.019  1.00 86.97           O  1-
ATOM   3484  N   LEU A 517     184.641 154.962 130.635  1.00 90.70           N    
ATOM   3485  CA  LEU A 517     184.625 156.048 131.606  1.00 90.70           C    
ATOM   3486  C   LEU A 517     185.962 156.097 132.345  1.00 90.70           C    
ATOM   3487  O   LEU A 517     186.625 155.074 132.537  1.00 90.70           O    
ATOM   3488  CB  LEU A 517     183.451 155.853 132.573  1.00 90.70           C    
ATOM   3489  CG  LEU A 517     183.261 156.503 133.951  1.00 90.70           C    
ATOM   3490  CD1 LEU A 517     183.366 158.027 133.917  1.00 90.70           C    
ATOM   3491  CD2 LEU A 517     181.938 156.070 134.576  1.00 90.70           C    
ATOM   3492  N   LEU A 518     186.362 157.308 132.737  1.00 89.04           N    
ATOM   3493  CA  LEU A 518     187.698 157.603 133.260  1.00 89.04           C    
ATOM   3494  C   LEU A 518     187.916 156.915 134.604  1.00 89.04           C    
ATOM   3495  O   LEU A 518     187.379 157.331 135.633  1.00 89.04           O    
ATOM   3496  CB  LEU A 518     187.879 159.112 133.383  1.00 89.04           C    
ATOM   3497  CG  LEU A 518     189.151 159.642 134.047  1.00 89.04           C    
ATOM   3498  CD1 LEU A 518     190.366 159.357 133.191  1.00 89.04           C    
ATOM   3499  CD2 LEU A 518     189.025 161.129 134.330  1.00 89.04           C    
ATOM   3500  N   HIS A 519     188.700 155.836 134.585  1.00 93.21           N    
ATOM   3501  CA  HIS A 519     189.212 155.220 135.801  1.00 93.21           C    
ATOM   3502  C   HIS A 519     190.671 154.813 135.676  1.00 93.21           C    
ATOM   3503  O   HIS A 519     191.247 154.335 136.658  1.00 93.21           O    
ATOM   3504  CB  HIS A 519     188.374 153.991 136.185  1.00 93.21           C    
ATOM   3505  CG  HIS A 519     186.994 154.324 136.657  1.00 93.21           C    
ATOM   3506  ND1 HIS A 519     186.716 154.674 137.960  1.00 93.21           N    
ATOM   3507  CD2 HIS A 519     185.812 154.359 135.997  1.00 93.21           C    
ATOM   3508  CE1 HIS A 519     185.423 154.914 138.082  1.00 93.21           C    
ATOM   3509  NE2 HIS A 519     184.851 154.727 136.907  1.00 93.21           N    
ATOM   3510  N   ALA A 520     191.280 154.991 134.513  1.00 85.45           N    
ATOM   3511  CA  ALA A 520     192.668 154.665 134.227  1.00 85.45           C    
ATOM   3512  C   ALA A 520     193.331 155.956 133.757  1.00 85.45           C    
ATOM   3513  O   ALA A 520     192.655 156.992 133.716  1.00 85.45           O    
ATOM   3514  CB  ALA A 520     192.737 153.554 133.174  1.00 85.45           C    
ATOM   3515  N   PRO A 521     194.637 155.974 133.473  1.00 83.46           N
[truncated: 1,756,615 more chars]
