# Supplementary material for: CSM Software: Continuous Symmetry and Chirality Measures for Quantitative Structural Analysis
Source: J Chem Inf Model. 2024 Jul 2;64(14):5375–80. doi: 10.1021/acs.jcim.4c00609 (PMC11267602; doi:10.1021/acs.jcim.4c00609)
Supplement: Supplementary file 2 — ci4c00609_si_002.zip [file ci4c00609_si_002.zip › Examples/Example_3/7to4.pdb]

HEADER    VIRAL PROTEIN                           22-JAN-22   7TO4              
TITLE     STRUCTURAL AND FUNCTIONAL IMPACT BY SARS-COV-2 OMICRON SPIKE MUTATIONS
COMPND    MOL_ID: 1;                                                            
COMPND   2 MOLECULE: SPIKE GLYCOPROTEIN;                                        
COMPND   3 CHAIN: A, B, C;                                                      
COMPND   4 SYNONYM: S GLYCOPROTEIN,E2,PEPLOMER PROTEIN;                         
COMPND   5 ENGINEERED: YES                                                      
SOURCE    MOL_ID: 1;                                                            
SOURCE   2 ORGANISM_SCIENTIFIC: SEVERE ACUTE RESPIRATORY SYNDROME CORONAVIRUS   
SOURCE   3 2;                                                                   
SOURCE   4 ORGANISM_TAXID: 2697049;                                             
SOURCE   5 GENE: S, 2;                                                          
SOURCE   6 EXPRESSION_SYSTEM: HOMO SAPIENS;                                     
SOURCE   7 EXPRESSION_SYSTEM_COMMON: HUMAN;                                     
SOURCE   8 EXPRESSION_SYSTEM_TAXID: 9606                                        
KEYWDS    VIRAL PROTEIN                                                         
EXPDTA    ELECTRON MICROSCOPY                                                   
AUTHOR    J.ZHANG,T.S.XIAO,Y.F.CAI,H.Q.PENG,S.R.VOLLOCH,B.CHEN                  
REVDAT   1   16-FEB-22 7TO4    0                                                
JRNL        AUTH   J.ZHANG,T.XIAO,Y.CAI,C.L.LAVINE,H.PENG,H.ZHU,K.ANAND,P.TONG, 
JRNL        AUTH 2 A.GAUTAM,M.L.MAYER,S.RITS-VOLLOCH,S.W.WANG,P.SLIZ,           
JRNL        AUTH 3 D.R.WESEMANN,W.YANG,M.S.SEAMAN,J.LU,B.CHEN                   
JRNL        TITL   STRUCTURAL AND FUNCTIONAL IMPACT BY SARS-COV-2 OMICRON SPIKE 
JRNL        TITL 2 MUTATIONS                                                    
JRNL        REF    TO BE PUBLISHED                                              
JRNL        REFN                                                                
REMARK   2                                                                      
REMARK   2 RESOLUTION.    3.40 ANGSTROMS.                                       
REMARK   3                                                                      
REMARK   3 REFINEMENT.                                                          
REMARK   3   SOFTWARE PACKAGES      : COOT, PHENIX, RELION, RELION              
REMARK   3   RECONSTRUCTION SCHEMA  : NULL                                      
REMARK   3                                                                      
REMARK   3 EM MAP-MODEL FITTING AND REFINEMENT                                  
REMARK   3   PDB ENTRY                    : 7KRR                                
REMARK   3   REFINEMENT SPACE             : NULL                                
REMARK   3   REFINEMENT PROTOCOL          : AB INITIO MODEL                     
REMARK   3   REFINEMENT TARGET            : NULL                                
REMARK   3   OVERALL ANISOTROPIC B VALUE  : NULL                                
REMARK   3                                                                      
REMARK   3 FITTING PROCEDURE : NULL                                             
REMARK   3                                                                      
REMARK   3 EM IMAGE RECONSTRUCTION STATISTICS                                   
REMARK   3   NOMINAL PIXEL SIZE (ANGSTROMS)    : NULL                           
REMARK   3   ACTUAL PIXEL SIZE  (ANGSTROMS)    : NULL                           
REMARK   3   EFFECTIVE RESOLUTION (ANGSTROMS)  : 3.400                          
REMARK   3   NUMBER OF PARTICLES               : 87330                          
REMARK   3   CTF CORRECTION METHOD             : PHASE FLIPPING AND AMPLITUDE   
REMARK   3                                       CORRECTION                     
REMARK   3                                                                      
REMARK   3 EM RECONSTRUCTION MAGNIFICATION CALIBRATION: NULL                    
REMARK   3                                                                      
REMARK   3 OTHER DETAILS: NULL                                                  
REMARK   4                                                                      
REMARK   4 7TO4 COMPLIES WITH FORMAT V. 3.30, 13-JUL-11                         
REMARK 100                                                                      
REMARK 100 THIS ENTRY HAS BEEN PROCESSED BY RCSB ON 24-JAN-22.                  
REMARK 100 THE DEPOSITION ID IS D_1000262668.                                   
REMARK 245                                                                      
REMARK 245 EXPERIMENTAL DETAILS                                                 
REMARK 245   RECONSTRUCTION METHOD          : SINGLE PARTICLE                   
REMARK 245   SPECIMEN TYPE                  : NULL                              
REMARK 245                                                                      
REMARK 245 ELECTRON MICROSCOPE SAMPLE                                           
REMARK 245   SAMPLE TYPE                    : PARTICLE                          
REMARK 245   PARTICLE TYPE                  : POINT                             
REMARK 245   NAME OF SAMPLE                 : ONE RBD-UP STATE OF PRE-FUSION    
REMARK 245                                    SARS-COV-2 OMICRON VARIANT        
REMARK 245                                    SPIKE PROTEIN                     
REMARK 245   SAMPLE CONCENTRATION (MG ML-1) : 1.00                              
REMARK 245   SAMPLE SUPPORT DETAILS         : NULL                              
REMARK 245   SAMPLE VITRIFICATION DETAILS   : NULL                              
REMARK 245   SAMPLE BUFFER                  : NULL                              
REMARK 245   PH                             : 7.50                              
REMARK 245   SAMPLE DETAILS                 : ONE RBD-UP STATE OF PRE-FUSION    
REMARK 245  SARS-COV-2 OMICRON VARIANT SPIKE PROTEIN                            
REMARK 245                                                                      
REMARK 245 DATA ACQUISITION                                                     
REMARK 245   DATE OF EXPERIMENT                : NULL                           
REMARK 245   NUMBER OF MICROGRAPHS-IMAGES      : NULL                           
REMARK 245   TEMPERATURE (KELVIN)              : NULL                           
REMARK 245   MICROSCOPE MODEL                  : FEI TITAN KRIOS                
REMARK 245   DETECTOR TYPE                     : GATAN K3 BIOQUANTUM (6K X      
REMARK 245                                       4K)                            
REMARK 245   MINIMUM DEFOCUS (NM)              : 0.50                           
REMARK 245   MAXIMUM DEFOCUS (NM)              : 2.20                           
REMARK 245   MINIMUM TILT ANGLE (DEGREES)      : NULL                           
REMARK 245   MAXIMUM TILT ANGLE (DEGREES)      : NULL                           
REMARK 245   NOMINAL CS                        : NULL                           
REMARK 245   IMAGING MODE                      : BRIGHT FIELD                   
REMARK 245   ELECTRON DOSE (ELECTRONS NM**-2)  : 5359.20                        
REMARK 245   ILLUMINATION MODE                 : FLOOD BEAM                     
REMARK 245   NOMINAL MAGNIFICATION             : NULL                           
REMARK 245   CALIBRATED MAGNIFICATION          : NULL                           
REMARK 245   SOURCE                            : FIELD EMISSION GUN             
REMARK 245   ACCELERATION VOLTAGE (KV)         : 300                            
REMARK 245   IMAGING DETAILS                   : NULL                           
REMARK 247                                                                      
REMARK 247 ELECTRON MICROSCOPY                                                  
REMARK 247  THE COORDINATES IN THIS ENTRY WERE GENERATED FROM ELECTRON          
REMARK 247  MICROSCOPY DATA. PROTEIN DATA BANK CONVENTIONS REQUIRE              
REMARK 247  THAT CRYST1 AND SCALE RECORDS BE INCLUDED, BUT THE VALUES           
REMARK 247  ON THESE RECORDS ARE MEANINGLESS EXCEPT FOR THE CALCULATION         
REMARK 247  OF THE STRUCTURE FACTORS.                                           
REMARK 300                                                                      
REMARK 300 BIOMOLECULE: 1                                                       
REMARK 300 SEE REMARK 350 FOR THE AUTHOR PROVIDED AND/OR PROGRAM                
REMARK 300 GENERATED ASSEMBLY INFORMATION FOR THE STRUCTURE IN                  
REMARK 300 THIS ENTRY. THE REMARK MAY ALSO PROVIDE INFORMATION ON               
REMARK 300 BURIED SURFACE AREA.                                                 
REMARK 350                                                                      
REMARK 350 COORDINATES FOR A COMPLETE MULTIMER REPRESENTING THE KNOWN           
REMARK 350 BIOLOGICALLY SIGNIFICANT OLIGOMERIZATION STATE OF THE                
REMARK 350 MOLECULE CAN BE GENERATED BY APPLYING BIOMT TRANSFORMATIONS          
REMARK 350 GIVEN BELOW.  BOTH NON-CRYSTALLOGRAPHIC AND                          
REMARK 350 CRYSTALLOGRAPHIC OPERATIONS ARE GIVEN.                               
REMARK 350                                                                      
REMARK 350 BIOMOLECULE: 1                                                       
REMARK 350 AUTHOR DETERMINED BIOLOGICAL UNIT: TRIMERIC                          
REMARK 350 APPLY THE FOLLOWING TO CHAINS: A, B, C, D, E, F, G, H, I, J,         
REMARK 350                    AND CHAINS: K, L, M, N, O, P, Q, R, S,            
REMARK 350                    AND CHAINS: T, U, V, W, X, Y, Z, a, b, c,         
REMARK 350                    AND CHAINS: d, e, f                               
REMARK 350   BIOMT1   1  1.000000  0.000000  0.000000        0.00000            
REMARK 350   BIOMT2   1  0.000000  1.000000  0.000000        0.00000            
REMARK 350   BIOMT3   1  0.000000  0.000000  1.000000        0.00000            
REMARK 465                                                                      
REMARK 465 MISSING RESIDUES                                                     
REMARK 465 THE FOLLOWING RESIDUES WERE NOT LOCATED IN THE                       
REMARK 465 EXPERIMENT. (M=MODEL NUMBER; RES=RESIDUE NAME; C=CHAIN               
REMARK 465 IDENTIFIER; SSSEQ=SEQUENCE NUMBER; I=INSERTION CODE.)                
REMARK 465                                                                      
REMARK 465   M RES C SSSEQI                                                     
REMARK 465     MET A     1                                                      
REMARK 465     PHE A     2                                                      
REMARK 465     VAL A     3                                                      
REMARK 465     PHE A     4                                                      
REMARK 465     LEU A     5                                                      
REMARK 465     VAL A     6                                                      
REMARK 465     LEU A     7                                                      
REMARK 465     LEU A     8                                                      
REMARK 465     PRO A     9                                                      
REMARK 465     LEU A    10                                                      
REMARK 465     VAL A    11                                                      
REMARK 465     SER A    12                                                      
REMARK 465     SER A    13                                                      
REMARK 465     SER A    71                                                      
REMARK 465     GLY A    72                                                      
REMARK 465     THR A    73                                                      
REMARK 465     ASN A    74                                                      
REMARK 465     GLY A    75                                                      
REMARK 465     THR A    76                                                      
REMARK 465     HIS A   245                                                      
REMARK 465     ARG A   246                                                      
REMARK 465     SER A   247                                                      
REMARK 465     TYR A   248                                                      
REMARK 465     LEU A   249                                                      
REMARK 465     THR A   250                                                      
REMARK 465     PRO A   251                                                      
REMARK 465     GLY A   252                                                      
REMARK 465     ASP A   253                                                      
REMARK 465     SER A   254                                                      
REMARK 465     SER A   255                                                      
REMARK 465     SER A   256                                                      
REMARK 465     GLY A   257                                                      
REMARK 465     TRP A   258                                                      
REMARK 465     THR A   259                                                      
REMARK 465     ASP A   627                                                      
REMARK 465     GLN A   628                                                      
REMARK 465     LEU A   629                                                      
REMARK 465     THR A   630                                                      
REMARK 465     PRO A   631                                                      
REMARK 465     THR A   632                                                      
REMARK 465     SER A   680                                                      
REMARK 465     HIS A   681                                                      
REMARK 465     ARG A   682                                                      
REMARK 465     ARG A   683                                                      
REMARK 465     ALA A   684                                                      
REMARK 465     ARG A   685                                                      
REMARK 465     SER A   686                                                      
REMARK 465     ASP A  1163                                                      
REMARK 465     VAL A  1164                                                      
REMARK 465     ASP A  1165                                                      
REMARK 465     LEU A  1166                                                      
REMARK 465     GLY A  1167                                                      
REMARK 465     ASP A  1168                                                      
REMARK 465     ILE A  1169                                                      
REMARK 465     SER A  1170                                                      
REMARK 465     GLY A  1171                                                      
REMARK 465     ILE A  1172                                                      
REMARK 465     ASN A  1173                                                      
REMARK 465     ALA A  1174                                                      
REMARK 465     SER A  1175                                                      
REMARK 465     VAL A  1176                                                      
REMARK 465     VAL A  1177                                                      
REMARK 465     ASN A  1178                                                      
REMARK 465     ILE A  1179                                                      
REMARK 465     GLN A  1180                                                      
REMARK 465     LYS A  1181                                                      
REMARK 465     GLU A  1182                                                      
REMARK 465     ILE A  1183                                                      
REMARK 465     ASP A  1184                                                      
REMARK 465     ARG A  1185                                                      
REMARK 465     LEU A  1186                                                      
REMARK 465     ASN A  1187                                                      
REMARK 465     GLU A  1188                                                      
REMARK 465     VAL A  1189                                                      
REMARK 465     ALA A  1190                                                      
REMARK 465     LYS A  1191                                                      
REMARK 465     ASN A  1192                                                      
REMARK 465     LEU A  1193                                                      
REMARK 465     ASN A  1194                                                      
REMARK 465     GLU A  1195                                                      
REMARK 465     SER A  1196                                                      
REMARK 465     LEU A  1197                                                      
REMARK 465     ILE A  1198                                                      
REMARK 465     ASP A  1199                                                      
REMARK 465     LEU A  1200                                                      
REMARK 465     GLN A  1201                                                      
REMARK 465     GLU A  1202                                                      
REMARK 465     LEU A  1203                                                      
REMARK 465     GLY A  1204                                                      
REMARK 465     LYS A  1205                                                      
REMARK 465     TYR A  1206                                                      
REMARK 465     GLU A  1207                                                      
REMARK 465     GLN A  1208                                                      
REMARK 465     TYR A  1209                                                      
REMARK 465     ILE A  1210                                                      
REMARK 465     LYS A  1211                                                      
REMARK 465     TRP A  1212                                                      
REMARK 465     PRO A  1213                                                      
REMARK 465     TRP A  1214                                                      
REMARK 465     TYR A  1215                                                      
REMARK 465     ILE A  1216                                                      
REMARK 465     TRP A  1217                                                      
REMARK 465     LEU A  1218                                                      
REMARK 465     GLY A  1219                                                      
REMARK 465     PHE A  1220                                                      
REMARK 465     ILE A  1221                                                      
REMARK 465     ALA A  1222                                                      
REMARK 465     GLY A  1223                                                      
REMARK 465     LEU A  1224                                                      
REMARK 465     ILE A  1225                                                      
REMARK 465     ALA A  1226                                                      
REMARK 465     ILE A  1227                                                      
REMARK 465     VAL A  1228                                                      
REMARK 465     MET A  1229                                                      
REMARK 465     VAL A  1230                                                      
REMARK 465     THR A  1231                                                      
REMARK 465     ILE A  1232                                                      
REMARK 465     MET A  1233                                                      
REMARK 465     LEU A  1234                                                      
REMARK 465     CYS A  1235                                                      
REMARK 465     CYS A  1236                                                      
REMARK 465     MET A  1237                                                      
REMARK 465     THR A  1238                                                      
REMARK 465     SER A  1239                                                      
REMARK 465     CYS A  1240                                                      
REMARK 465     CYS A  1241                                                      
REMARK 465     SER A  1242                                                      
REMARK 465     CYS A  1243                                                      
REMARK 465     LEU A  1244                                                      
REMARK 465     LYS A  1245                                                      
REMARK 465     GLY A  1246                                                      
REMARK 465     CYS A  1247                                                      
REMARK 465     CYS A  1248                                                      
REMARK 465     SER A  1249                                                      
REMARK 465     CYS A  1250                                                      
REMARK 465     GLY A  1251                                                      
REMARK 465     SER A  1252                                                      
REMARK 465     CYS A  1253                                                      
REMARK 465     CYS A  1254                                                      
REMARK 465     LYS A  1255                                                      
REMARK 465     PHE A  1256                                                      
REMARK 465     ASP A  1257                                                      
REMARK 465     GLU A  1258                                                      
REMARK 465     ASP A  1259                                                      
REMARK 465     ASP A  1260                                                      
REMARK 465     SER A  1261                                                      
REMARK 465     GLU A  1262                                                      
REMARK 465     PRO A  1263                                                      
REMARK 465     VAL A  1264                                                      
REMARK 465     LEU A  1265                                                      
REMARK 465     LYS A  1266                                                      
REMARK 465     GLY A  1267                                                      
REMARK 465     VAL A  1268                                                      
REMARK 465     LYS A  1269                                                      
REMARK 465     LEU A  1270                                                      
REMARK 465     HIS A  1271                                                      
REMARK 465     TYR A  1272                                                      
REMARK 465     THR A  1273                                                      
REMARK 465     MET B     1                                                      
REMARK 465     PHE B     2                                                      
REMARK 465     VAL B     3                                                      
REMARK 465     PHE B     4                                                      
REMARK 465     LEU B     5                                                      
REMARK 465     VAL B     6                                                      
REMARK 465     LEU B     7                                                      
REMARK 465     LEU B     8                                                      
REMARK 465     PRO B     9                                                      
REMARK 465     LEU B    10                                                      
REMARK 465     VAL B    11                                                      
REMARK 465     SER B    12                                                      
REMARK 465     SER B    13                                                      
REMARK 465     SER B    71                                                      
REMARK 465     GLY B    72                                                      
REMARK 465     THR B    73                                                      
REMARK 465     ASN B    74                                                      
REMARK 465     GLY B    75                                                      
REMARK 465     THR B    76                                                      
REMARK 465     HIS B   245                                                      
REMARK 465     ARG B   246                                                      
REMARK 465     SER B   247                                                      
REMARK 465     TYR B   248                                                      
REMARK 465     LEU B   249                                                      
REMARK 465     THR B   250                                                      
REMARK 465     PRO B   251                                                      
REMARK 465     GLY B   252                                                      
REMARK 465     ASP B   253                                                      
REMARK 465     SER B   254                                                      
REMARK 465     SER B   255                                                      
REMARK 465     SER B   256                                                      
REMARK 465     GLY B   257                                                      
REMARK 465     TRP B   258                                                      
REMARK 465     THR B   259                                                      
REMARK 465     HIS B   681                                                      
REMARK 465     ARG B   682                                                      
REMARK 465     ARG B   683                                                      
REMARK 465     ALA B   684                                                      
REMARK 465     ARG B   685                                                      
REMARK 465     SER B   686                                                      
REMARK 465     ASP B  1163                                                      
REMARK 465     VAL B  1164                                                      
REMARK 465     ASP B  1165                                                      
REMARK 465     LEU B  1166                                                      
REMARK 465     GLY B  1167                                                      
REMARK 465     ASP B  1168                                                      
REMARK 465     ILE B  1169                                                      
REMARK 465     SER B  1170                                                      
REMARK 465     GLY B  1171                                                      
REMARK 465     ILE B  1172                                                      
REMARK 465     ASN B  1173                                                      
REMARK 465     ALA B  1174                                                      
REMARK 465     SER B  1175                                                      
REMARK 465     VAL B  1176                                                      
REMARK 465     VAL B  1177                                                      
REMARK 465     ASN B  1178                                                      
REMARK 465     ILE B  1179                                                      
REMARK 465     GLN B  1180                                                      
REMARK 465     LYS B  1181                                                      
REMARK 465     GLU B  1182                                                      
REMARK 465     ILE B  1183                                                      
REMARK 465     ASP B  1184                                                      
REMARK 465     ARG B  1185                                                      
REMARK 465     LEU B  1186                                                      
REMARK 465     ASN B  1187                                                      
REMARK 465     GLU B  1188                                                      
REMARK 465     VAL B  1189                                                      
REMARK 465     ALA B  1190                                                      
REMARK 465     LYS B  1191                                                      
REMARK 465     ASN B  1192                                                      
REMARK 465     LEU B  1193                                                      
REMARK 465     ASN B  1194                                                      
REMARK 465     GLU B  1195                                                      
REMARK 465     SER B  1196                                                      
REMARK 465     LEU B  1197                                                      
REMARK 465     ILE B  1198                                                      
REMARK 465     ASP B  1199                                                      
REMARK 465     LEU B  1200                                                      
REMARK 465     GLN B  1201                                                      
REMARK 465     GLU B  1202                                                      
REMARK 465     LEU B  1203                                                      
REMARK 465     GLY B  1204                                                      
REMARK 465     LYS B  1205                                                      
REMARK 465     TYR B  1206                                                      
REMARK 465     GLU B  1207                                                      
REMARK 465     GLN B  1208                                                      
REMARK 465     TYR B  1209                                                      
REMARK 465     ILE B  1210                                                      
REMARK 465     LYS B  1211                                                      
REMARK 465     TRP B  1212                                                      
REMARK 465     PRO B  1213                                                      
REMARK 465     TRP B  1214                                                      
REMARK 465     TYR B  1215                                                      
REMARK 465     ILE B  1216                                                      
REMARK 465     TRP B  1217                                                      
REMARK 465     LEU B  1218                                                      
REMARK 465     GLY B  1219                                                      
REMARK 465     PHE B  1220                                                      
REMARK 465     ILE B  1221                                                      
REMARK 465     ALA B  1222                                                      
REMARK 465     GLY B  1223                                                      
REMARK 465     LEU B  1224                                                      
REMARK 465     ILE B  1225                                                      
REMARK 465     ALA B  1226                                                      
REMARK 465     ILE B  1227                                                      
REMARK 465     VAL B  1228                                                      
REMARK 465     MET B  1229                                                      
REMARK 465     VAL B  1230                                                      
REMARK 465     THR B  1231                                                      
REMARK 465     ILE B  1232                                                      
REMARK 465     MET B  1233                                                      
REMARK 465     LEU B  1234                                                      
REMARK 465     CYS B  1235                                                      
REMARK 465     CYS B  1236                                                      
REMARK 465     MET B  1237                                                      
REMARK 465     THR B  1238                                                      
REMARK 465     SER B  1239                                                      
REMARK 465     CYS B  1240                                                      
REMARK 465     CYS B  1241                                                      
REMARK 465     SER B  1242                                                      
REMARK 465     CYS B  1243                                                      
REMARK 465     LEU B  1244                                                      
REMARK 465     LYS B  1245                                                      
REMARK 465     GLY B  1246                                                      
REMARK 465     CYS B  1247                                                      
REMARK 465     CYS B  1248                                                      
REMARK 465     SER B  1249                                                      
REMARK 465     CYS B  1250                                                      
REMARK 465     GLY B  1251                                                      
REMARK 465     SER B  1252                                                      
REMARK 465     CYS B  1253                                                      
REMARK 465     CYS B  1254                                                      
REMARK 465     LYS B  1255                                                      
REMARK 465     PHE B  1256                                                      
REMARK 465     ASP B  1257                                                      
REMARK 465     GLU B  1258                                                      
REMARK 465     ASP B  1259                                                      
REMARK 465     ASP B  1260                                                      
REMARK 465     SER B  1261                                                      
REMARK 465     GLU B  1262                                                      
REMARK 465     PRO B  1263                                                      
REMARK 465     VAL B  1264                                                      
REMARK 465     LEU B  1265                                                      
REMARK 465     LYS B  1266                                                      
REMARK 465     GLY B  1267                                                      
REMARK 465     VAL B  1268                                                      
REMARK 465     LYS B  1269                                                      
REMARK 465     LEU B  1270                                                      
REMARK 465     HIS B  1271                                                      
REMARK 465     TYR B  1272                                                      
REMARK 465     THR B  1273                                                      
REMARK 465     MET C     1                                                      
REMARK 465     PHE C     2                                                      
REMARK 465     VAL C     3                                                      
REMARK 465     PHE C     4                                                      
REMARK 465     LEU C     5                                                      
REMARK 465     VAL C     6                                                      
REMARK 465     LEU C     7                                                      
REMARK 465     LEU C     8                                                      
REMARK 465     PRO C     9                                                      
REMARK 465     LEU C    10                                                      
REMARK 465     VAL C    11                                                      
REMARK 465     SER C    12                                                      
REMARK 465     SER C    13                                                      
REMARK 465     SER C    71                                                      
REMARK 465     GLY C    72                                                      
REMARK 465     THR C    73                                                      
REMARK 465     ASN C    74                                                      
REMARK 465     GLY C    75                                                      
REMARK 465     THR C    76                                                      
REMARK 465     HIS C   245                                                      
REMARK 465     ARG C   246                                                      
REMARK 465     SER C   247                                                      
REMARK 465     TYR C   248                                                      
REMARK 465     LEU C   249                                                      
REMARK 465     THR C   250                                                      
REMARK 465     PRO C   251                                                      
REMARK 465     GLY C   252                                                      
REMARK 465     ASP C   253                                                      
REMARK 465     SER C   254                                                      
REMARK 465     SER C   255                                                      
REMARK 465     SER C   256                                                      
REMARK 465     GLY C   257                                                      
REMARK 465     TRP C   258                                                      
REMARK 465     THR C   259                                                      
REMARK 465     HIS C   681                                                      
REMARK 465     ARG C   682                                                      
REMARK 465     ARG C   683                                                      
REMARK 465     ALA C   684                                                      
REMARK 465     ARG C   685                                                      
REMARK 465     SER C   686                                                      
REMARK 465     ASP C  1163                                                      
REMARK 465     VAL C  1164                                                      
REMARK 465     ASP C  1165                                                      
REMARK 465     LEU C  1166                                                      
REMARK 465     GLY C  1167                                                      
REMARK 465     ASP C  1168                                                      
REMARK 465     ILE C  1169                                                      
REMARK 465     SER C  1170                                                      
REMARK 465     GLY C  1171                                                      
REMARK 465     ILE C  1172                                                      
REMARK 465     ASN C  1173                                                      
REMARK 465     ALA C  1174                                                      
REMARK 465     SER C  1175                                                      
REMARK 465     VAL C  1176                                                      
REMARK 465     VAL C  1177                                                      
REMARK 465     ASN C  1178                                                      
REMARK 465     ILE C  1179                                                      
REMARK 465     GLN C  1180                                                      
REMARK 465     LYS C  1181                                                      
REMARK 465     GLU C  1182                                                      
REMARK 465     ILE C  1183                                                      
REMARK 465     ASP C  1184                                                      
REMARK 465     ARG C  1185                                                      
REMARK 465     LEU C  1186                                                      
REMARK 465     ASN C  1187                                                      
REMARK 465     GLU C  1188                                                      
REMARK 465     VAL C  1189                                                      
REMARK 465     ALA C  1190                                                      
REMARK 465     LYS C  1191                                                      
REMARK 465     ASN C  1192                                                      
REMARK 465     LEU C  1193                                                      
REMARK 465     ASN C  1194                                                      
REMARK 465     GLU C  1195                                                      
REMARK 465     SER C  1196                                                      
REMARK 465     LEU C  1197                                                      
REMARK 465     ILE C  1198                                                      
REMARK 465     ASP C  1199                                                      
REMARK 465     LEU C  1200                                                      
REMARK 465     GLN C  1201                                                      
REMARK 465     GLU C  1202                                                      
REMARK 465     LEU C  1203                                                      
REMARK 465     GLY C  1204                                                      
REMARK 465     LYS C  1205                                                      
REMARK 465     TYR C  1206                                                      
REMARK 465     GLU C  1207                                                      
REMARK 465     GLN C  1208                                                      
REMARK 465     TYR C  1209                                                      
REMARK 465     ILE C  1210                                                      
REMARK 465     LYS C  1211                                                      
REMARK 465     TRP C  1212                                                      
REMARK 465     PRO C  1213                                                      
REMARK 465     TRP C  1214                                                      
REMARK 465     TYR C  1215                                                      
REMARK 465     ILE C  1216                                                      
REMARK 465     TRP C  1217                                                      
REMARK 465     LEU C  1218                                                      
REMARK 465     GLY C  1219                                                      
REMARK 465     PHE C  1220                                                      
REMARK 465     ILE C  1221                                                      
REMARK 465     ALA C  1222                                                      
REMARK 465     GLY C  1223                                                      
REMARK 465     LEU C  1224                                                      
REMARK 465     ILE C  1225                                                      
REMARK 465     ALA C  1226                                                      
REMARK 465     ILE C  1227                                                      
REMARK 465     VAL C  1228                                                      
REMARK 465     MET C  1229                                                      
REMARK 465     VAL C  1230                                                      
REMARK 465     THR C  1231                                                      
REMARK 465     ILE C  1232                                                      
REMARK 465     MET C  1233                                                      
REMARK 465     LEU C  1234                                                      
REMARK 465     CYS C  1235                                                      
REMARK 465     CYS C  1236                                                      
REMARK 465     MET C  1237                                                      
REMARK 465     THR C  1238                                                      
REMARK 465     SER C  1239                                                      
REMARK 465     CYS C  1240                                                      
REMARK 465     CYS C  1241                                                      
REMARK 465     SER C  1242                                                      
REMARK 465     CYS C  1243                                                      
REMARK 465     LEU C  1244                                                      
REMARK 465     LYS C  1245                                                      
REMARK 465     GLY C  1246                                                      
REMARK 465     CYS C  1247                                                      
REMARK 465     CYS C  1248                                                      
REMARK 465     SER C  1249                                                      
REMARK 465     CYS C  1250                                                      
REMARK 465     GLY C  1251                                                      
REMARK 465     SER C  1252                                                      
REMARK 465     CYS C  1253                                                      
REMARK 465     CYS C  1254                                                      
REMARK 465     LYS C  1255                                                      
REMARK 465     PHE C  1256                                                      
REMARK 465     ASP C  1257                                                      
REMARK 465     GLU C  1258                                                      
REMARK 465     ASP C  1259                                                      
REMARK 465     ASP C  1260                                                      
REMARK 465     SER C  1261                                                      
REMARK 465     GLU C  1262                                                      
REMARK 465     PRO C  1263                                                      
REMARK 465     VAL C  1264                                                      
REMARK 465     LEU C  1265                                                      
REMARK 465     LYS C  1266                                                      
REMARK 465     GLY C  1267                                                      
REMARK 465     VAL C  1268                                                      
REMARK 465     LYS C  1269                                                      
REMARK 465     LEU C  1270                                                      
REMARK 465     HIS C  1271                                                      
REMARK 465     TYR C  1272                                                      
REMARK 465     THR C  1273                                                      
REMARK 500                                                                      
REMARK 500 GEOMETRY AND STEREOCHEMISTRY                                         
REMARK 500 SUBTOPIC: TORSION ANGLES                                             
REMARK 500                                                                      
REMARK 500 TORSION ANGLES OUTSIDE THE EXPECTED RAMACHANDRAN REGIONS:            
REMARK 500 (M=MODEL NUMBER; RES=RESIDUE NAME; C=CHAIN IDENTIFIER;               
REMARK 500 SSEQ=SEQUENCE NUMBER; I=INSERTION CODE).                             
REMARK 500                                                                      
REMARK 500 STANDARD TABLE:                                                      
REMARK 500 FORMAT:(10X,I3,1X,A3,1X,A1,I4,A1,4X,F7.2,3X,F7.2)                    
REMARK 500                                                                      
REMARK 500 EXPECTED VALUES: GJ KLEYWEGT AND TA JONES (1996). PHI/PSI-           
REMARK 500 CHOLOGY: RAMACHANDRAN REVISITED. STRUCTURE 4, 1395 - 1400            
REMARK 500                                                                      
REMARK 500  M RES CSSEQI        PSI       PHI                                   
REMARK 500    THR A  33       41.01   -154.15                                   
REMARK 500    LYS A  41       37.93    -75.91                                   
REMARK 500    ASN A  81       70.15   -105.15                                   
REMARK 500    ASP A 111       27.33   -151.18                                   
REMARK 500    ALA A 123        0.66    -66.46                                   
REMARK 500    THR A 124      -54.51   -148.32                                   
REMARK 500    GLU A 132       76.04    -68.21                                   
REMARK 500    ASP A 138       62.23   -119.56                                   
REMARK 500    HIS A 146      -45.80   -134.49                                   
REMARK 500    ASN A 148       15.84     57.94                                   
REMARK 500    SER A 155       24.45   -153.63                                   
REMARK 500    LEU A 176       72.38     56.61                                   
REMARK 500    LYS A 182      159.71     62.16                                   
REMARK 500    ASN A 185       16.65     59.95                                   
REMARK 500    GLU A 214A     -64.58    -91.83                                   
REMARK 500    LEU A 216      106.02     52.41                                   
REMARK 500    ALA A 262       29.97   -153.20                                   
REMARK 500    ASN A 280     -175.49    -68.24                                   
REMARK 500    THR A 333     -144.32    -71.53                                   
REMARK 500    PRO A 337       47.15    -85.57                                   
REMARK 500    ASP A 364       60.87   -153.56                                   
REMARK 500    ASN A 422      -42.65   -132.41                                   
REMARK 500    ASP A 427       20.47    -75.72                                   
REMARK 500    LEU A 441      -51.42   -126.22                                   
REMARK 500    TYR A 449      -11.11    -38.43                                   
REMARK 500    PHE A 464        4.82     58.56                                   
REMARK 500    THR A 470       41.07    -79.84                                   
REMARK 500    SER A 496       30.09    -76.18                                   
REMARK 500    LEU A 518      -25.75     63.38                                   
REMARK 500    CYS A 525     -166.42   -123.98                                   
REMARK 500    ASN A 536        7.57     59.96                                   
REMARK 500    ASN A 544       14.10     56.86                                   
REMARK 500    THR A 604      -31.50   -133.05                                   
REMARK 500    ALA A 623       35.05    -79.40                                   
REMARK 500    ARG A 634       34.36   -160.76                                   
REMARK 500    SER A 640      -39.29     67.52                                   
REMARK 500    SER A 659       97.70    -68.37                                   
REMARK 500    ASP A 663      -60.40   -141.72                                   
REMARK 500    THR A 678       65.85   -154.25                                   
REMARK 500    ALA A 706       42.02    -84.91                                   
REMARK 500    ALA A 783       35.84    -84.56                                   
REMARK 500    ALA A 829       49.13    -84.98                                   
REMARK 500    ASP A 830      159.35     67.03                                   
REMARK 500    TYR A 837      -46.70     66.17                                   
REMARK 500    LEU A 841       86.05    -68.27                                   
REMARK 500    ASP A1041      -20.21     61.13                                   
REMARK 500    LEU A1049      -69.33   -100.15                                   
REMARK 500    HIS A1058       13.22     58.99                                   
REMARK 500    ASP A1084       57.08   -154.63                                   
REMARK 500    ARG A1107       -4.31    -51.78                                   
REMARK 500                                                                      
REMARK 500 THIS ENTRY HAS     167 RAMACHANDRAN OUTLIERS.                        
REMARK 500                                                                      
REMARK 500 REMARK: NULL                                                         
REMARK 900                                                                      
REMARK 900 RELATED ENTRIES                                                      
REMARK 900 RELATED ID: EMD-26029   RELATED DB: EMDB                             
REMARK 900 STRUCTURAL AND FUNCTIONAL IMPACT BY SARS-COV-2 OMICRON SPIKE         
REMARK 900 MUTATIONS                                                            
DBREF  7TO4 A    1  1273  UNP    P0DTC2   SPIKE_SARS2      1   1273             
DBREF  7TO4 B    1  1273  UNP    P0DTC2   SPIKE_SARS2      1   1273             
DBREF  7TO4 C    1  1273  UNP    P0DTC2   SPIKE_SARS2      1   1273             
SEQADV 7TO4 VAL A   67  UNP  P0DTC2    ALA    67 VARIANT                        
SEQADV 7TO4     A       UNP  P0DTC2    HIS    69 DELETION                       
SEQADV 7TO4     A       UNP  P0DTC2    VAL    70 DELETION                       
SEQADV 7TO4 ILE A   95  UNP  P0DTC2    THR    95 VARIANT                        
SEQADV 7TO4     A       UNP  P0DTC2    LEU   141 DELETION                       
SEQADV 7TO4     A       UNP  P0DTC2    GLY   142 DELETION                       
SEQADV 7TO4     A       UNP  P0DTC2    VAL   143 DELETION                       
SEQADV 7TO4 PHE A  144  UNP  P0DTC2    TYR   144 VARIANT                        
SEQADV 7TO4 ASP A  145  UNP  P0DTC2    TYR   145 VARIANT                        
SEQADV 7TO4 ILE A  212  UNP  P0DTC2              INSERTION                      
SEQADV 7TO4 VAL A  213  UNP  P0DTC2              INSERTION                      
SEQADV 7TO4 ARG A  214  UNP  P0DTC2    ASN   211 VARIANT                        
SEQADV 7TO4 GLU A  214A UNP  P0DTC2    LEU   212 VARIANT                        
SEQADV 7TO4 PRO A  214B UNP  P0DTC2    VAL   213 VARIANT                        
SEQADV 7TO4 GLU A  214C UNP  P0DTC2    ARG   214 VARIANT                        
SEQADV 7TO4 ASP A  339  UNP  P0DTC2    GLY   339 VARIANT                        
SEQADV 7TO4 LEU A  371  UNP  P0DTC2    SER   371 VARIANT                        
SEQADV 7TO4 PRO A  373  UNP  P0DTC2    SER   373 VARIANT                        
SEQADV 7TO4 PHE A  375  UNP  P0DTC2    SER   375 VARIANT                        
SEQADV 7TO4 ASN A  417  UNP  P0DTC2    LYS   417 VARIANT                        
SEQADV 7TO4 LYS A  440  UNP  P0DTC2    ASN   440 VARIANT                        
SEQADV 7TO4 SER A  446  UNP  P0DTC2    GLY   446 VARIANT                        
SEQADV 7TO4 ASN A  477  UNP  P0DTC2    SER   477 VARIANT                        
SEQADV 7TO4 LYS A  478  UNP  P0DTC2    THR   478 VARIANT                        
SEQADV 7TO4 ALA A  484  UNP  P0DTC2    GLU   484 VARIANT                        
SEQADV 7TO4 ARG A  493  UNP  P0DTC2    GLN   493 VARIANT                        
SEQADV 7TO4 SER A  496  UNP  P0DTC2    GLY   496 VARIANT                        
SEQADV 7TO4 ARG A  498  UNP  P0DTC2    GLN   498 VARIANT                        
SEQADV 7TO4 TYR A  501  UNP  P0DTC2    ASN   501 VARIANT                        
SEQADV 7TO4 HIS A  505  UNP  P0DTC2    TYR   505 VARIANT                        
SEQADV 7TO4 LYS A  547  UNP  P0DTC2    THR   547 VARIANT                        
SEQADV 7TO4 GLY A  614  UNP  P0DTC2    ASP   614 VARIANT                        
SEQADV 7TO4 TYR A  655  UNP  P0DTC2    HIS   655 VARIANT                        
SEQADV 7TO4 LYS A  679  UNP  P0DTC2    ASN   679 VARIANT                        
SEQADV 7TO4 HIS A  681  UNP  P0DTC2    PRO   681 VARIANT                        
SEQADV 7TO4 LYS A  764  UNP  P0DTC2    ASN   764 VARIANT                        
SEQADV 7TO4 TYR A  796  UNP  P0DTC2    ASP   796 VARIANT                        
SEQADV 7TO4 LYS A  856  UNP  P0DTC2    ASN   856 VARIANT                        
SEQADV 7TO4 HIS A  954  UNP  P0DTC2    GLN   954 VARIANT                        
SEQADV 7TO4 LYS A  969  UNP  P0DTC2    ASN   969 VARIANT                        
SEQADV 7TO4 PHE A  981  UNP  P0DTC2    LEU   981 VARIANT                        
SEQADV 7TO4 VAL B   67  UNP  P0DTC2    ALA    67 VARIANT                        
SEQADV 7TO4     B       UNP  P0DTC2    HIS    69 DELETION                       
SEQADV 7TO4     B       UNP  P0DTC2    VAL    70 DELETION                       
SEQADV 7TO4 ILE B   95  UNP  P0DTC2    THR    95 VARIANT                        
SEQADV 7TO4     B       UNP  P0DTC2    LEU   141 DELETION                       
SEQADV 7TO4     B       UNP  P0DTC2    GLY   142 DELETION                       
SEQADV 7TO4     B       UNP  P0DTC2    VAL   143 DELETION                       
SEQADV 7TO4 PHE B  144  UNP  P0DTC2    TYR   144 VARIANT                        
SEQADV 7TO4 ASP B  145  UNP  P0DTC2    TYR   145 VARIANT                        
SEQADV 7TO4 ILE B  212  UNP  P0DTC2              INSERTION                      
SEQADV 7TO4 VAL B  213  UNP  P0DTC2              INSERTION                      
SEQADV 7TO4 ARG B  214  UNP  P0DTC2    ASN   211 VARIANT                        
SEQADV 7TO4 GLU B  214A UNP  P0DTC2    LEU   212 VARIANT                        
SEQADV 7TO4 PRO B  214B UNP  P0DTC2    VAL   213 VARIANT                        
SEQADV 7TO4 GLU B  214C UNP  P0DTC2    ARG   214 VARIANT                        
SEQADV 7TO4 ASP B  339  UNP  P0DTC2    GLY   339 VARIANT                        
SEQADV 7TO4 LEU B  371  UNP  P0DTC2    SER   371 VARIANT                        
SEQADV 7TO4 PRO B  373  UNP  P0DTC2    SER   373 VARIANT                        
SEQADV 7TO4 PHE B  375  UNP  P0DTC2    SER   375 VARIANT                        
SEQADV 7TO4 ASN B  417  UNP  P0DTC2    LYS   417 VARIANT                        
SEQADV 7TO4 LYS B  440  UNP  P0DTC2    ASN   440 VARIANT                        
SEQADV 7TO4 SER B  446  UNP  P0DTC2    GLY   446 VARIANT                        
SEQADV 7TO4 ASN B  477  UNP  P0DTC2    SER   477 VARIANT                        
SEQADV 7TO4 LYS B  478  UNP  P0DTC2    THR   478 VARIANT                        
SEQADV 7TO4 ALA B  484  UNP  P0DTC2    GLU   484 VARIANT                        
SEQADV 7TO4 ARG B  493  UNP  P0DTC2    GLN   493 VARIANT                        
SEQADV 7TO4 SER B  496  UNP  P0DTC2    GLY   496 VARIANT                        
SEQADV 7TO4 ARG B  498  UNP  P0DTC2    GLN   498 VARIANT                        
SEQADV 7TO4 TYR B  501  UNP  P0DTC2    ASN   501 VARIANT                        
SEQADV 7TO4 HIS B  505  UNP  P0DTC2    TYR   505 VARIANT                        
SEQADV 7TO4 LYS B  547  UNP  P0DTC2    THR   547 VARIANT                        
SEQADV 7TO4 GLY B  614  UNP  P0DTC2    ASP   614 VARIANT                        
SEQADV 7TO4 TYR B  655  UNP  P0DTC2    HIS   655 VARIANT                        
SEQADV 7TO4 LYS B  679  UNP  P0DTC2    ASN   679 VARIANT                        
SEQADV 7TO4 HIS B  681  UNP  P0DTC2    PRO   681 VARIANT                        
SEQADV 7TO4 LYS B  764  UNP  P0DTC2    ASN   764 VARIANT                        
SEQADV 7TO4 TYR B  796  UNP  P0DTC2    ASP   796 VARIANT                        
SEQADV 7TO4 LYS B  856  UNP  P0DTC2    ASN   856 VARIANT                        
SEQADV 7TO4 HIS B  954  UNP  P0DTC2    GLN   954 VARIANT                        
SEQADV 7TO4 LYS B  969  UNP  P0DTC2    ASN   969 VARIANT                        
SEQADV 7TO4 PHE B  981  UNP  P0DTC2    LEU   981 VARIANT                        
SEQADV 7TO4 VAL C   67  UNP  P0DTC2    ALA    67 VARIANT                        
SEQADV 7TO4     C       UNP  P0DTC2    HIS    69 DELETION                       
SEQADV 7TO4     C       UNP  P0DTC2    VAL    70 DELETION                       
SEQADV 7TO4 ILE C   95  UNP  P0DTC2    THR    95 VARIANT                        
SEQADV 7TO4     C       UNP  P0DTC2    LEU   141 DELETION                       
SEQADV 7TO4     C       UNP  P0DTC2    GLY   142 DELETION                       
SEQADV 7TO4     C       UNP  P0DTC2    VAL   143 DELETION                       
SEQADV 7TO4 PHE C  144  UNP  P0DTC2    TYR   144 VARIANT                        
SEQADV 7TO4 ASP C  145  UNP  P0DTC2    TYR   145 VARIANT                        
SEQADV 7TO4 ILE C  212  UNP  P0DTC2              INSERTION                      
SEQADV 7TO4 VAL C  213  UNP  P0DTC2              INSERTION                      
SEQADV 7TO4 ARG C  214  UNP  P0DTC2    ASN   211 VARIANT                        
SEQADV 7TO4 GLU C  214A UNP  P0DTC2    LEU   212 VARIANT                        
SEQADV 7TO4 PRO C  214B UNP  P0DTC2    VAL   213 VARIANT                        
SEQADV 7TO4 GLU C  214C UNP  P0DTC2    ARG   214 VARIANT                        
SEQADV 7TO4 ASP C  339  UNP  P0DTC2    GLY   339 VARIANT                        
SEQADV 7TO4 LEU C  371  UNP  P0DTC2    SER   371 VARIANT                        
SEQADV 7TO4 PRO C  373  UNP  P0DTC2    SER   373 VARIANT                        
SEQADV 7TO4 PHE C  375  UNP  P0DTC2    SER   375 VARIANT                        
SEQADV 7TO4 ASN C  417  UNP  P0DTC2    LYS   417 VARIANT                        
SEQADV 7TO4 LYS C  440  UNP  P0DTC2    ASN   440 VARIANT                        
SEQADV 7TO4 SER C  446  UNP  P0DTC2    GLY   446 VARIANT                        
SEQADV 7TO4 ASN C  477  UNP  P0DTC2    SER   477 VARIANT                        
SEQADV 7TO4 LYS C  478  UNP  P0DTC2    THR   478 VARIANT                        
SEQADV 7TO4 ALA C  484  UNP  P0DTC2    GLU   484 VARIANT                        
SEQADV 7TO4 ARG C  493  UNP  P0DTC2    GLN   493 VARIANT                        
SEQADV 7TO4 SER C  496  UNP  P0DTC2    GLY   496 VARIANT                        
SEQADV 7TO4 ARG C  498  UNP  P0DTC2    GLN   498 VARIANT                        
SEQADV 7TO4 TYR C  501  UNP  P0DTC2    ASN   501 VARIANT                        
SEQADV 7TO4 HIS C  505  UNP  P0DTC2    TYR   505 VARIANT                        
SEQADV 7TO4 LYS C  547  UNP  P0DTC2    THR   547 VARIANT                        
SEQADV 7TO4 GLY C  614  UNP  P0DTC2    ASP   614 VARIANT                        
SEQADV 7TO4 TYR C  655  UNP  P0DTC2    HIS   655 VARIANT                        
SEQADV 7TO4 LYS C  679  UNP  P0DTC2    ASN   679 VARIANT                        
SEQADV 7TO4 HIS C  681  UNP  P0DTC2    PRO   681 VARIANT                        
SEQADV 7TO4 LYS C  764  UNP  P0DTC2    ASN   764 VARIANT                        
SEQADV 7TO4 TYR C  796  UNP  P0DTC2    ASP   796 VARIANT                        
SEQADV 7TO4 LYS C  856  UNP  P0DTC2    ASN   856 VARIANT                        
SEQADV 7TO4 HIS C  954  UNP  P0DTC2    GLN   954 VARIANT                        
SEQADV 7TO4 LYS C  969  UNP  P0DTC2    ASN   969 VARIANT                        
SEQADV 7TO4 PHE C  981  UNP  P0DTC2    LEU   981 VARIANT                        
SEQRES   1 A 1270  MET PHE VAL PHE LEU VAL LEU LEU PRO LEU VAL SER SER          
SEQRES   2 A 1270  GLN CYS VAL ASN LEU THR THR ARG THR GLN LEU PRO PRO          
SEQRES   3 A 1270  ALA TYR THR ASN SER PHE THR ARG GLY VAL TYR TYR PRO          
SEQRES   4 A 1270  ASP LYS VAL PHE ARG SER SER VAL LEU HIS SER THR GLN          
SEQRES   5 A 1270  ASP LEU PHE LEU PRO PHE PHE SER ASN VAL THR TRP PHE          
SEQRES   6 A 1270  HIS VAL ILE SER GLY THR ASN GLY THR LYS ARG PHE ASP          
SEQRES   7 A 1270  ASN PRO VAL LEU PRO PHE ASN ASP GLY VAL TYR PHE ALA          
SEQRES   8 A 1270  SER ILE GLU LYS SER ASN ILE ILE ARG GLY TRP ILE PHE          
SEQRES   9 A 1270  GLY THR THR LEU ASP SER LYS THR GLN SER LEU LEU ILE          
SEQRES  10 A 1270  VAL ASN ASN ALA THR ASN VAL VAL ILE LYS VAL CYS GLU          
SEQRES  11 A 1270  PHE GLN PHE CYS ASN ASP PRO PHE PHE ASP HIS LYS ASN          
SEQRES  12 A 1270  ASN LYS SER TRP MET GLU SER GLU PHE ARG VAL TYR SER          
SEQRES  13 A 1270  SER ALA ASN ASN CYS THR PHE GLU TYR VAL SER GLN PRO          
SEQRES  14 A 1270  PHE LEU MET ASP LEU GLU GLY LYS GLN GLY ASN PHE LYS          
SEQRES  15 A 1270  ASN LEU ARG GLU PHE VAL PHE LYS ASN ILE ASP GLY TYR          
SEQRES  16 A 1270  PHE LYS ILE TYR SER LYS HIS THR PRO ILE ILE VAL ARG          
SEQRES  17 A 1270  GLU PRO GLU ASP LEU PRO GLN GLY PHE SER ALA LEU GLU          
SEQRES  18 A 1270  PRO LEU VAL ASP LEU PRO ILE GLY ILE ASN ILE THR ARG          
SEQRES  19 A 1270  PHE GLN THR LEU LEU ALA LEU HIS ARG SER TYR LEU THR          
SEQRES  20 A 1270  PRO GLY ASP SER SER SER GLY TRP THR ALA GLY ALA ALA          
SEQRES  21 A 1270  ALA TYR TYR VAL GLY TYR LEU GLN PRO ARG THR PHE LEU          
SEQRES  22 A 1270  LEU LYS TYR ASN GLU ASN GLY THR ILE THR ASP ALA VAL          
SEQRES  23 A 1270  ASP CYS ALA LEU ASP PRO LEU SER GLU THR LYS CYS THR          
SEQRES  24 A 1270  LEU LYS SER PHE THR VAL GLU LYS GLY ILE TYR GLN THR          
SEQRES  25 A 1270  SER ASN PHE ARG VAL GLN PRO THR GLU SER ILE VAL ARG          
SEQRES  26 A 1270  PHE PRO ASN ILE THR ASN LEU CYS PRO PHE ASP GLU VAL          
SEQRES  27 A 1270  PHE ASN ALA THR ARG PHE ALA SER VAL TYR ALA TRP ASN          
SEQRES  28 A 1270  ARG LYS ARG ILE SER ASN CYS VAL ALA ASP TYR SER VAL          
SEQRES  29 A 1270  LEU TYR ASN LEU ALA PRO PHE PHE THR PHE LYS CYS TYR          
SEQRES  30 A 1270  GLY VAL SER PRO THR LYS LEU ASN ASP LEU CYS PHE THR          
SEQRES  31 A 1270  ASN VAL TYR ALA ASP SER PHE VAL ILE ARG GLY ASP GLU          
SEQRES  32 A 1270  VAL ARG GLN ILE ALA PRO GLY GLN THR GLY ASN ILE ALA          
SEQRES  33 A 1270  ASP TYR ASN TYR LYS LEU PRO ASP ASP PHE THR GLY CYS          
SEQRES  34 A 1270  VAL ILE ALA TRP ASN SER ASN LYS LEU ASP SER LYS VAL          
SEQRES  35 A 1270  SER GLY ASN TYR ASN TYR LEU TYR ARG LEU PHE ARG LYS          
SEQRES  36 A 1270  SER ASN LEU LYS PRO PHE GLU ARG ASP ILE SER THR GLU          
SEQRES  37 A 1270  ILE TYR GLN ALA GLY ASN LYS PRO CYS ASN GLY VAL ALA          
SEQRES  38 A 1270  GLY PHE ASN CYS TYR PHE PRO LEU ARG SER TYR SER PHE          
SEQRES  39 A 1270  ARG PRO THR TYR GLY VAL GLY HIS GLN PRO TYR ARG VAL          
SEQRES  40 A 1270  VAL VAL LEU SER PHE GLU LEU LEU HIS ALA PRO ALA THR          
SEQRES  41 A 1270  VAL CYS GLY PRO LYS LYS SER THR ASN LEU VAL LYS ASN          
SEQRES  42 A 1270  LYS CYS VAL ASN PHE ASN PHE ASN GLY LEU LYS GLY THR          
SEQRES  43 A 1270  GLY VAL LEU THR GLU SER ASN LYS LYS PHE LEU PRO PHE          
SEQRES  44 A 1270  GLN GLN PHE GLY ARG ASP ILE ALA ASP THR THR ASP ALA          
SEQRES  45 A 1270  VAL ARG ASP PRO GLN THR LEU GLU ILE LEU ASP ILE THR          
SEQRES  46 A 1270  PRO CYS SER PHE GLY GLY VAL SER VAL ILE THR PRO GLY          
SEQRES  47 A 1270  THR ASN THR SER ASN GLN VAL ALA VAL LEU TYR GLN GLY          
SEQRES  48 A 1270  VAL ASN CYS THR GLU VAL PRO VAL ALA ILE HIS ALA ASP          
SEQRES  49 A 1270  GLN LEU THR PRO THR TRP ARG VAL TYR SER THR GLY SER          
SEQRES  50 A 1270  ASN VAL PHE GLN THR ARG ALA GLY CYS LEU ILE GLY ALA          
SEQRES  51 A 1270  GLU TYR VAL ASN ASN SER TYR GLU CYS ASP ILE PRO ILE          
SEQRES  52 A 1270  GLY ALA GLY ILE CYS ALA SER TYR GLN THR GLN THR LYS          
SEQRES  53 A 1270  SER HIS ARG ARG ALA ARG SER VAL ALA SER GLN SER ILE          
SEQRES  54 A 1270  ILE ALA TYR THR MET SER LEU GLY ALA GLU ASN SER VAL          
SEQRES  55 A 1270  ALA TYR SER ASN ASN SER ILE ALA ILE PRO THR ASN PHE          
SEQRES  56 A 1270  THR ILE SER VAL THR THR GLU ILE LEU PRO VAL SER MET          
SEQRES  57 A 1270  THR LYS THR SER VAL ASP CYS THR MET TYR ILE CYS GLY          
SEQRES  58 A 1270  ASP SER THR GLU CYS SER ASN LEU LEU LEU GLN TYR GLY          
SEQRES  59 A 1270  SER PHE CYS THR GLN LEU LYS ARG ALA LEU THR GLY ILE          
SEQRES  60 A 1270  ALA VAL GLU GLN ASP LYS ASN THR GLN GLU VAL PHE ALA          
SEQRES  61 A 1270  GLN VAL LYS GLN ILE TYR LYS THR PRO PRO ILE LYS TYR          
SEQRES  62 A 1270  PHE GLY GLY PHE ASN PHE SER GLN ILE LEU PRO ASP PRO          
SEQRES  63 A 1270  SER LYS PRO SER LYS ARG SER PHE ILE GLU ASP LEU LEU          
SEQRES  64 A 1270  PHE ASN LYS VAL THR LEU ALA ASP ALA GLY PHE ILE LYS          
SEQRES  65 A 1270  GLN TYR GLY ASP CYS LEU GLY ASP ILE ALA ALA ARG ASP          
SEQRES  66 A 1270  LEU ILE CYS ALA GLN LYS PHE LYS GLY LEU THR VAL LEU          
SEQRES  67 A 1270  PRO PRO LEU LEU THR ASP GLU MET ILE ALA GLN TYR THR          
SEQRES  68 A 1270  SER ALA LEU LEU ALA GLY THR ILE THR SER GLY TRP THR          
SEQRES  69 A 1270  PHE GLY ALA GLY ALA ALA LEU GLN ILE PRO PHE ALA MET          
SEQRES  70 A 1270  GLN MET ALA TYR ARG PHE ASN GLY ILE GLY VAL THR GLN          
SEQRES  71 A 1270  ASN VAL LEU TYR GLU ASN GLN LYS LEU ILE ALA ASN GLN          
SEQRES  72 A 1270  PHE ASN SER ALA ILE GLY LYS ILE GLN ASP SER LEU SER          
SEQRES  73 A 1270  SER THR ALA SER ALA LEU GLY LYS LEU GLN ASP VAL VAL          
SEQRES  74 A 1270  ASN HIS ASN ALA GLN ALA LEU ASN THR LEU VAL LYS GLN          
SEQRES  75 A 1270  LEU SER SER LYS PHE GLY ALA ILE SER SER VAL LEU ASN          
SEQRES  76 A 1270  ASP ILE PHE SER ARG LEU ASP LYS VAL GLU ALA GLU VAL          
SEQRES  77 A 1270  GLN ILE ASP ARG LEU ILE THR GLY ARG LEU GLN SER LEU          
SEQRES  78 A 1270  GLN THR TYR VAL THR GLN GLN LEU ILE ARG ALA ALA GLU          
SEQRES  79 A 1270  ILE ARG ALA SER ALA ASN LEU ALA ALA THR LYS MET SER          
SEQRES  80 A 1270  GLU CYS VAL LEU GLY GLN SER LYS ARG VAL ASP PHE CYS          
SEQRES  81 A 1270  GLY LYS GLY TYR HIS LEU MET SER PHE PRO GLN SER ALA          
SEQRES  82 A 1270  PRO HIS GLY VAL VAL PHE LEU HIS VAL THR TYR VAL PRO          
SEQRES  83 A 1270  ALA GLN GLU LYS ASN PHE THR THR ALA PRO ALA ILE CYS          
SEQRES  84 A 1270  HIS ASP GLY LYS ALA HIS PHE PRO ARG GLU GLY VAL PHE          
SEQRES  85 A 1270  VAL SER ASN GLY THR HIS TRP PHE VAL THR GLN ARG ASN          
SEQRES  86 A 1270  PHE TYR GLU PRO GLN ILE ILE THR THR ASP ASN THR PHE          
SEQRES  87 A 1270  VAL SER GLY ASN CYS ASP VAL VAL ILE GLY ILE VAL ASN          
SEQRES  88 A 1270  ASN THR VAL TYR ASP PRO LEU GLN PRO GLU LEU ASP SER          
SEQRES  89 A 1270  PHE LYS GLU GLU LEU ASP LYS TYR PHE LYS ASN HIS THR          
SEQRES  90 A 1270  SER PRO ASP VAL ASP LEU GLY ASP ILE SER GLY ILE ASN          
SEQRES  91 A 1270  ALA SER VAL VAL ASN ILE GLN LYS GLU ILE ASP ARG LEU          
SEQRES  92 A 1270  ASN GLU VAL ALA LYS ASN LEU ASN GLU SER LEU ILE ASP          
SEQRES  93 A 1270  LEU GLN GLU LEU GLY LYS TYR GLU GLN TYR ILE LYS TRP          
SEQRES  94 A 1270  PRO TRP TYR ILE TRP LEU GLY PHE ILE ALA GLY LEU ILE          
SEQRES  95 A 1270  ALA ILE VAL MET VAL THR ILE MET LEU CYS CYS MET THR          
SEQRES  96 A 1270  SER CYS CYS SER CYS LEU LYS GLY CYS CYS SER CYS GLY          
SEQRES  97 A 1270  SER CYS CYS LYS PHE ASP GLU ASP ASP SER GLU PRO VAL          
SEQRES  98 A 1270  LEU LYS GLY VAL LYS LEU HIS TYR THR                          
SEQRES   1 B 1270  MET PHE VAL PHE LEU VAL LEU LEU PRO LEU VAL SER SER          
SEQRES   2 B 1270  GLN CYS VAL ASN LEU THR THR ARG THR GLN LEU PRO PRO          
SEQRES   3 B 1270  ALA TYR THR ASN SER PHE THR ARG GLY VAL TYR TYR PRO          
SEQRES   4 B 1270  ASP LYS VAL PHE ARG SER SER VAL LEU HIS SER THR GLN          
SEQRES   5 B 1270  ASP LEU PHE LEU PRO PHE PHE SER ASN VAL THR TRP PHE          
SEQRES   6 B 1270  HIS VAL ILE SER GLY THR ASN GLY THR LYS ARG PHE ASP          
SEQRES   7 B 1270  ASN PRO VAL LEU PRO PHE ASN ASP GLY VAL TYR PHE ALA          
SEQRES   8 B 1270  SER ILE GLU LYS SER ASN ILE ILE ARG GLY TRP ILE PHE          
SEQRES   9 B 1270  GLY THR THR LEU ASP SER LYS THR GLN SER LEU LEU ILE          
SEQRES  10 B 1270  VAL ASN ASN ALA THR ASN VAL VAL ILE LYS VAL CYS GLU          
SEQRES  11 B 1270  PHE GLN PHE CYS ASN ASP PRO PHE PHE ASP HIS LYS ASN          
SEQRES  12 B 1270  ASN LYS SER TRP MET GLU SER GLU PHE ARG VAL TYR SER          
SEQRES  13 B 1270  SER ALA ASN ASN CYS THR PHE GLU TYR VAL SER GLN PRO          
SEQRES  14 B 1270  PHE LEU MET ASP LEU GLU GLY LYS GLN GLY ASN PHE LYS          
SEQRES  15 B 1270  ASN LEU ARG GLU PHE VAL PHE LYS ASN ILE ASP GLY TYR          
SEQRES  16 B 1270  PHE LYS ILE TYR SER LYS HIS THR PRO ILE ILE VAL ARG          
SEQRES  17 B 1270  GLU PRO GLU ASP LEU PRO GLN GLY PHE SER ALA LEU GLU          
SEQRES  18 B 1270  PRO LEU VAL ASP LEU PRO ILE GLY ILE ASN ILE THR ARG          
SEQRES  19 B 1270  PHE GLN THR LEU LEU ALA LEU HIS ARG SER TYR LEU THR          
SEQRES  20 B 1270  PRO GLY ASP SER SER SER GLY TRP THR ALA GLY ALA ALA          
SEQRES  21 B 1270  ALA TYR TYR VAL GLY TYR LEU GLN PRO ARG THR PHE LEU          
SEQRES  22 B 1270  LEU LYS TYR ASN GLU ASN GLY THR ILE THR ASP ALA VAL          
SEQRES  23 B 1270  ASP CYS ALA LEU ASP PRO LEU SER GLU THR LYS CYS THR          
SEQRES  24 B 1270  LEU LYS SER PHE THR VAL GLU LYS GLY ILE TYR GLN THR          
SEQRES  25 B 1270  SER ASN PHE ARG VAL GLN PRO THR GLU SER ILE VAL ARG          
SEQRES  26 B 1270  PHE PRO ASN ILE THR ASN LEU CYS PRO PHE ASP GLU VAL          
SEQRES  27 B 1270  PHE ASN ALA THR ARG PHE ALA SER VAL TYR ALA TRP ASN          
SEQRES  28 B 1270  ARG LYS ARG ILE SER ASN CYS VAL ALA ASP TYR SER VAL          
SEQRES  29 B 1270  LEU TYR ASN LEU ALA PRO PHE PHE THR PHE LYS CYS TYR          
SEQRES  30 B 1270  GLY VAL SER PRO THR LYS LEU ASN ASP LEU CYS PHE THR          
SEQRES  31 B 1270  ASN VAL TYR ALA ASP SER PHE VAL ILE ARG GLY ASP GLU          
SEQRES  32 B 1270  VAL ARG GLN ILE ALA PRO GLY GLN THR GLY ASN ILE ALA          
SEQRES  33 B 1270  ASP TYR ASN TYR LYS LEU PRO ASP ASP PHE THR GLY CYS          
SEQRES  34 B 1270  VAL ILE ALA TRP ASN SER ASN LYS LEU ASP SER LYS VAL          
SEQRES  35 B 1270  SER GLY ASN TYR ASN TYR LEU TYR ARG LEU PHE ARG LYS          
SEQRES  36 B 1270  SER ASN LEU LYS PRO PHE GLU ARG ASP ILE SER THR GLU          
SEQRES  37 B 1270  ILE TYR GLN ALA GLY ASN LYS PRO CYS ASN GLY VAL ALA          
SEQRES  38 B 1270  GLY PHE ASN CYS TYR PHE PRO LEU ARG SER TYR SER PHE          
SEQRES  39 B 1270  ARG PRO THR TYR GLY VAL GLY HIS GLN PRO TYR ARG VAL          
SEQRES  40 B 1270  VAL VAL LEU SER PHE GLU LEU LEU HIS ALA PRO ALA THR          
SEQRES  41 B 1270  VAL CYS GLY PRO LYS LYS SER THR ASN LEU VAL LYS ASN          
SEQRES  42 B 1270  LYS CYS VAL ASN PHE ASN PHE ASN GLY LEU LYS GLY THR          
SEQRES  43 B 1270  GLY VAL LEU THR GLU SER ASN LYS LYS PHE LEU PRO PHE          
SEQRES  44 B 1270  GLN GLN PHE GLY ARG ASP ILE ALA ASP THR THR ASP ALA          
SEQRES  45 B 1270  VAL ARG ASP PRO GLN THR LEU GLU ILE LEU ASP ILE THR          
SEQRES  46 B 1270  PRO CYS SER PHE GLY GLY VAL SER VAL ILE THR PRO GLY          
SEQRES  47 B 1270  THR ASN THR SER ASN GLN VAL ALA VAL LEU TYR GLN GLY          
SEQRES  48 B 1270  VAL ASN CYS THR GLU VAL PRO VAL ALA ILE HIS ALA ASP          
SEQRES  49 B 1270  GLN LEU THR PRO THR TRP ARG VAL TYR SER THR GLY SER          
SEQRES  50 B 1270  ASN VAL PHE GLN THR ARG ALA GLY CYS LEU ILE GLY ALA          
SEQRES  51 B 1270  GLU TYR VAL ASN ASN SER TYR GLU CYS ASP ILE PRO ILE          
SEQRES  52 B 1270  GLY ALA GLY ILE CYS ALA SER TYR GLN THR GLN THR LYS          
SEQRES  53 B 1270  SER HIS ARG ARG ALA ARG SER VAL ALA SER GLN SER ILE          
SEQRES  54 B 1270  ILE ALA TYR THR MET SER LEU GLY ALA GLU ASN SER VAL          
SEQRES  55 B 1270  ALA TYR SER ASN ASN SER ILE ALA ILE PRO THR ASN PHE          
SEQRES  56 B 1270  THR ILE SER VAL THR THR GLU ILE LEU PRO VAL SER MET          
SEQRES  57 B 1270  THR LYS THR SER VAL ASP CYS THR MET TYR ILE CYS GLY          
SEQRES  58 B 1270  ASP SER THR GLU CYS SER ASN LEU LEU LEU GLN TYR GLY          
SEQRES  59 B 1270  SER PHE CYS THR GLN LEU LYS ARG ALA LEU THR GLY ILE          
SEQRES  60 B 1270  ALA VAL GLU GLN ASP LYS ASN THR GLN GLU VAL PHE ALA          
SEQRES  61 B 1270  GLN VAL LYS GLN ILE TYR LYS THR PRO PRO ILE LYS TYR          
SEQRES  62 B 1270  PHE GLY GLY PHE ASN PHE SER GLN ILE LEU PRO ASP PRO          
SEQRES  63 B 1270  SER LYS PRO SER LYS ARG SER PHE ILE GLU ASP LEU LEU          
SEQRES  64 B 1270  PHE ASN LYS VAL THR LEU ALA ASP ALA GLY PHE ILE LYS          
SEQRES  65 B 1270  GLN TYR GLY ASP CYS LEU GLY ASP ILE ALA ALA ARG ASP          
SEQRES  66 B 1270  LEU ILE CYS ALA GLN LYS PHE LYS GLY LEU THR VAL LEU          
SEQRES  67 B 1270  PRO PRO LEU LEU THR ASP GLU MET ILE ALA GLN TYR THR          
SEQRES  68 B 1270  SER ALA LEU LEU ALA GLY THR ILE THR SER GLY TRP THR          
SEQRES  69 B 1270  PHE GLY ALA GLY ALA ALA LEU GLN ILE PRO PHE ALA MET          
SEQRES  70 B 1270  GLN MET ALA TYR ARG PHE ASN GLY ILE GLY VAL THR GLN          
SEQRES  71 B 1270  ASN VAL LEU TYR GLU ASN GLN LYS LEU ILE ALA ASN GLN          
SEQRES  72 B 1270  PHE ASN SER ALA ILE GLY LYS ILE GLN ASP SER LEU SER          
SEQRES  73 B 1270  SER THR ALA SER ALA LEU GLY LYS LEU GLN ASP VAL VAL          
SEQRES  74 B 1270  ASN HIS ASN ALA GLN ALA LEU ASN THR LEU VAL LYS GLN          
SEQRES  75 B 1270  LEU SER SER LYS PHE GLY ALA ILE SER SER VAL LEU ASN          
SEQRES  76 B 1270  ASP ILE PHE SER ARG LEU ASP LYS VAL GLU ALA GLU VAL          
SEQRES  77 B 1270  GLN ILE ASP ARG LEU ILE THR GLY ARG LEU GLN SER LEU          
SEQRES  78 B 1270  GLN THR TYR VAL THR GLN GLN LEU ILE ARG ALA ALA GLU          
SEQRES  79 B 1270  ILE ARG ALA SER ALA ASN LEU ALA ALA THR LYS MET SER          
SEQRES  80 B 1270  GLU CYS VAL LEU GLY GLN SER LYS ARG VAL ASP PHE CYS          
SEQRES  81 B 1270  GLY LYS GLY TYR HIS LEU MET SER PHE PRO GLN SER ALA          
SEQRES  82 B 1270  PRO HIS GLY VAL VAL PHE LEU HIS VAL THR TYR VAL PRO          
SEQRES  83 B 1270  ALA GLN GLU LYS ASN PHE THR THR ALA PRO ALA ILE CYS          
SEQRES  84 B 1270  HIS ASP GLY LYS ALA HIS PHE PRO ARG GLU GLY VAL PHE          
SEQRES  85 B 1270  VAL SER ASN GLY THR HIS TRP PHE VAL THR GLN ARG ASN          
SEQRES  86 B 1270  PHE TYR GLU PRO GLN ILE ILE THR THR ASP ASN THR PHE          
SEQRES  87 B 1270  VAL SER GLY ASN CYS ASP VAL VAL ILE GLY ILE VAL ASN          
SEQRES  88 B 1270  ASN THR VAL TYR ASP PRO LEU GLN PRO GLU LEU ASP SER          
SEQRES  89 B 1270  PHE LYS GLU GLU LEU ASP LYS TYR PHE LYS ASN HIS THR          
SEQRES  90 B 1270  SER PRO ASP VAL ASP LEU GLY ASP ILE SER GLY ILE ASN          
SEQRES  91 B 1270  ALA SER VAL VAL ASN ILE GLN LYS GLU ILE ASP ARG LEU          
SEQRES  92 B 1270  ASN GLU VAL ALA LYS ASN LEU ASN GLU SER LEU ILE ASP          
SEQRES  93 B 1270  LEU GLN GLU LEU GLY LYS TYR GLU GLN TYR ILE LYS TRP          
SEQRES  94 B 1270  PRO TRP TYR ILE TRP LEU GLY PHE ILE ALA GLY LEU ILE          
SEQRES  95 B 1270  ALA ILE VAL MET VAL THR ILE MET LEU CYS CYS MET THR          
SEQRES  96 B 1270  SER CYS CYS SER CYS LEU LYS GLY CYS CYS SER CYS GLY          
SEQRES  97 B 1270  SER CYS CYS LYS PHE ASP GLU ASP ASP SER GLU PRO VAL          
SEQRES  98 B 1270  LEU LYS GLY VAL LYS LEU HIS TYR THR                          
SEQRES   1 C 1270  MET PHE VAL PHE LEU VAL LEU LEU PRO LEU VAL SER SER          
SEQRES   2 C 1270  GLN CYS VAL ASN LEU THR THR ARG THR GLN LEU PRO PRO          
SEQRES   3 C 1270  ALA TYR THR ASN SER PHE THR ARG GLY VAL TYR TYR PRO          
SEQRES   4 C 1270  ASP LYS VAL PHE ARG SER SER VAL LEU HIS SER THR GLN          
SEQRES   5 C 1270  ASP LEU PHE LEU PRO PHE PHE SER ASN VAL THR TRP PHE          
SEQRES   6 C 1270  HIS VAL ILE SER GLY THR ASN GLY THR LYS ARG PHE ASP          
SEQRES   7 C 1270  ASN PRO VAL LEU PRO PHE ASN ASP GLY VAL TYR PHE ALA          
SEQRES   8 C 1270  SER ILE GLU LYS SER ASN ILE ILE ARG GLY TRP ILE PHE          
SEQRES   9 C 1270  GLY THR THR LEU ASP SER LYS THR GLN SER LEU LEU ILE          
SEQRES  10 C 1270  VAL ASN ASN ALA THR ASN VAL VAL ILE LYS VAL CYS GLU          
SEQRES  11 C 1270  PHE GLN PHE CYS ASN ASP PRO PHE PHE ASP HIS LYS ASN          
SEQRES  12 C 1270  ASN LYS SER TRP MET GLU SER GLU PHE ARG VAL TYR SER          
SEQRES  13 C 1270  SER ALA ASN ASN CYS THR PHE GLU TYR VAL SER GLN PRO          
SEQRES  14 C 1270  PHE LEU MET ASP LEU GLU GLY LYS GLN GLY ASN PHE LYS          
SEQRES  15 C 1270  ASN LEU ARG GLU PHE VAL PHE LYS ASN ILE ASP GLY TYR          
SEQRES  16 C 1270  PHE LYS ILE TYR SER LYS HIS THR PRO ILE ILE VAL ARG          
SEQRES  17 C 1270  GLU PRO GLU ASP LEU PRO GLN GLY PHE SER ALA LEU GLU          
SEQRES  18 C 1270  PRO LEU VAL ASP LEU PRO ILE GLY ILE ASN ILE THR ARG          
SEQRES  19 C 1270  PHE GLN THR LEU LEU ALA LEU HIS ARG SER TYR LEU THR          
SEQRES  20 C 1270  PRO GLY ASP SER SER SER GLY TRP THR ALA GLY ALA ALA          
SEQRES  21 C 1270  ALA TYR TYR VAL GLY TYR LEU GLN PRO ARG THR PHE LEU          
SEQRES  22 C 1270  LEU LYS TYR ASN GLU ASN GLY THR ILE THR ASP ALA VAL          
SEQRES  23 C 1270  ASP CYS ALA LEU ASP PRO LEU SER GLU THR LYS CYS THR          
SEQRES  24 C 1270  LEU LYS SER PHE THR VAL GLU LYS GLY ILE TYR GLN THR          
SEQRES  25 C 1270  SER ASN PHE ARG VAL GLN PRO THR GLU SER ILE VAL ARG          
SEQRES  26 C 1270  PHE PRO ASN ILE THR ASN LEU CYS PRO PHE ASP GLU VAL          
SEQRES  27 C 1270  PHE ASN ALA THR ARG PHE ALA SER VAL TYR ALA TRP ASN          
SEQRES  28 C 1270  ARG LYS ARG ILE SER ASN CYS VAL ALA ASP TYR SER VAL          
SEQRES  29 C 1270  LEU TYR ASN LEU ALA PRO PHE PHE THR PHE LYS CYS TYR          
SEQRES  30 C 1270  GLY VAL SER PRO THR LYS LEU ASN ASP LEU CYS PHE THR          
SEQRES  31 C 1270  ASN VAL TYR ALA ASP SER PHE VAL ILE ARG GLY ASP GLU          
SEQRES  32 C 1270  VAL ARG GLN ILE ALA PRO GLY GLN THR GLY ASN ILE ALA          
SEQRES  33 C 1270  ASP TYR ASN TYR LYS LEU PRO ASP ASP PHE THR GLY CYS          
SEQRES  34 C 1270  VAL ILE ALA TRP ASN SER ASN LYS LEU ASP SER LYS VAL          
SEQRES  35 C 1270  SER GLY ASN TYR ASN TYR LEU TYR ARG LEU PHE ARG LYS          
SEQRES  36 C 1270  SER ASN LEU LYS PRO PHE GLU ARG ASP ILE SER THR GLU          
SEQRES  37 C 1270  ILE TYR GLN ALA GLY ASN LYS PRO CYS ASN GLY VAL ALA          
SEQRES  38 C 1270  GLY PHE ASN CYS TYR PHE PRO LEU ARG SER TYR SER PHE          
SEQRES  39 C 1270  ARG PRO THR TYR GLY VAL GLY HIS GLN PRO TYR ARG VAL          
SEQRES  40 C 1270  VAL VAL LEU SER PHE GLU LEU LEU HIS ALA PRO ALA THR          
SEQRES  41 C 1270  VAL CYS GLY PRO LYS LYS SER THR ASN LEU VAL LYS ASN          
SEQRES  42 C 1270  LYS CYS VAL ASN PHE ASN PHE ASN GLY LEU LYS GLY THR          
SEQRES  43 C 1270  GLY VAL LEU THR GLU SER ASN LYS LYS PHE LEU PRO PHE          
SEQRES  44 C 1270  GLN GLN PHE GLY ARG ASP ILE ALA ASP THR THR ASP ALA          
SEQRES  45 C 1270  VAL ARG ASP PRO GLN THR LEU GLU ILE LEU ASP ILE THR          
SEQRES  46 C 1270  PRO CYS SER PHE GLY GLY VAL SER VAL ILE THR PRO GLY          
SEQRES  47 C 1270  THR ASN THR SER ASN GLN VAL ALA VAL LEU TYR GLN GLY          
SEQRES  48 C 1270  VAL ASN CYS THR GLU VAL PRO VAL ALA ILE HIS ALA ASP          
SEQRES  49 C 1270  GLN LEU THR PRO THR TRP ARG VAL TYR SER THR GLY SER          
SEQRES  50 C 1270  ASN VAL PHE GLN THR ARG ALA GLY CYS LEU ILE GLY ALA          
SEQRES  51 C 1270  GLU TYR VAL ASN ASN SER TYR GLU CYS ASP ILE PRO ILE          
SEQRES  52 C 1270  GLY ALA GLY ILE CYS ALA SER TYR GLN THR GLN THR LYS          
SEQRES  53 C 1270  SER HIS ARG ARG ALA ARG SER VAL ALA SER GLN SER ILE          
SEQRES  54 C 1270  ILE ALA TYR THR MET SER LEU GLY ALA GLU ASN SER VAL          
SEQRES  55 C 1270  ALA TYR SER ASN ASN SER ILE ALA ILE PRO THR ASN PHE          
SEQRES  56 C 1270  THR ILE SER VAL THR THR GLU ILE LEU PRO VAL SER MET          
SEQRES  57 C 1270  THR LYS THR SER VAL ASP CYS THR MET TYR ILE CYS GLY          
SEQRES  58 C 1270  ASP SER THR GLU CYS SER ASN LEU LEU LEU GLN TYR GLY          
SEQRES  59 C 1270  SER PHE CYS THR GLN LEU LYS ARG ALA LEU THR GLY ILE          
SEQRES  60 C 1270  ALA VAL GLU GLN ASP LYS ASN THR GLN GLU VAL PHE ALA          
SEQRES  61 C 1270  GLN VAL LYS GLN ILE TYR LYS THR PRO PRO ILE LYS TYR          
SEQRES  62 C 1270  PHE GLY GLY PHE ASN PHE SER GLN ILE LEU PRO ASP PRO          
SEQRES  63 C 1270  SER LYS PRO SER LYS ARG SER PHE ILE GLU ASP LEU LEU          
SEQRES  64 C 1270  PHE ASN LYS VAL THR LEU ALA ASP ALA GLY PHE ILE LYS          
SEQRES  65 C 1270  GLN TYR GLY ASP CYS LEU GLY ASP ILE ALA ALA ARG ASP          
SEQRES  66 C 1270  LEU ILE CYS ALA GLN LYS PHE LYS GLY LEU THR VAL LEU          
SEQRES  67 C 1270  PRO PRO LEU LEU THR ASP GLU MET ILE ALA GLN TYR THR          
SEQRES  68 C 1270  SER ALA LEU LEU ALA GLY THR ILE THR SER GLY TRP THR          
SEQRES  69 C 1270  PHE GLY ALA GLY ALA ALA LEU GLN ILE PRO PHE ALA MET          
SEQRES  70 C 1270  GLN MET ALA TYR ARG PHE ASN GLY ILE GLY VAL THR GLN          
SEQRES  71 C 1270  ASN VAL LEU TYR GLU ASN GLN LYS LEU ILE ALA ASN GLN          
SEQRES  72 C 1270  PHE ASN SER ALA ILE GLY LYS ILE GLN ASP SER LEU SER          
SEQRES  73 C 1270  SER THR ALA SER ALA LEU GLY LYS LEU GLN ASP VAL VAL          
SEQRES  74 C 1270  ASN HIS ASN ALA GLN ALA LEU ASN THR LEU VAL LYS GLN          
SEQRES  75 C 1270  LEU SER SER LYS PHE GLY ALA ILE SER SER VAL LEU ASN          
SEQRES  76 C 1270  ASP ILE PHE SER ARG LEU ASP LYS VAL GLU ALA GLU VAL          
SEQRES  77 C 1270  GLN ILE ASP ARG LEU ILE THR GLY ARG LEU GLN SER LEU          
SEQRES  78 C 1270  GLN THR TYR VAL THR GLN GLN LEU ILE ARG ALA ALA GLU          
SEQRES  79 C 1270  ILE ARG ALA SER ALA ASN LEU ALA ALA THR LYS MET SER          
SEQRES  80 C 1270  GLU CYS VAL LEU GLY GLN SER LYS ARG VAL ASP PHE CYS          
SEQRES  81 C 1270  GLY LYS GLY TYR HIS LEU MET SER PHE PRO GLN SER ALA          
SEQRES  82 C 1270  PRO HIS GLY VAL VAL PHE LEU HIS VAL THR TYR VAL PRO          
SEQRES  83 C 1270  ALA GLN GLU LYS ASN PHE THR THR ALA PRO ALA ILE CYS          
SEQRES  84 C 1270  HIS ASP GLY LYS ALA HIS PHE PRO ARG GLU GLY VAL PHE          
SEQRES  85 C 1270  VAL SER ASN GLY THR HIS TRP PHE VAL THR GLN ARG ASN          
SEQRES  86 C 1270  PHE TYR GLU PRO GLN ILE ILE THR THR ASP ASN THR PHE          
SEQRES  87 C 1270  VAL SER GLY ASN CYS ASP VAL VAL ILE GLY ILE VAL ASN          
SEQRES  88 C 1270  ASN THR VAL TYR ASP PRO LEU GLN PRO GLU LEU ASP SER          
SEQRES  89 C 1270  PHE LYS GLU GLU LEU ASP LYS TYR PHE LYS ASN HIS THR          
SEQRES  90 C 1270  SER PRO ASP VAL ASP LEU GLY ASP ILE SER GLY ILE ASN          
SEQRES  91 C 1270  ALA SER VAL VAL ASN ILE GLN LYS GLU ILE ASP ARG LEU          
SEQRES  92 C 1270  ASN GLU VAL ALA LYS ASN LEU ASN GLU SER LEU ILE ASP          
SEQRES  93 C 1270  LEU GLN GLU LEU GLY LYS TYR GLU GLN TYR ILE LYS TRP          
SEQRES  94 C 1270  PRO TRP TYR ILE TRP LEU GLY PHE ILE ALA GLY LEU ILE          
SEQRES  95 C 1270  ALA ILE VAL MET VAL THR ILE MET LEU CYS CYS MET THR          
SEQRES  96 C 1270  SER CYS CYS SER CYS LEU LYS GLY CYS CYS SER CYS GLY          
SEQRES  97 C 1270  SER CYS CYS LYS PHE ASP GLU ASP ASP SER GLU PRO VAL          
SEQRES  98 C 1270  LEU LYS GLY VAL LYS LEU HIS TYR THR                          
HET    NAG  D   1      14                                                       
HET    NAG  D   2      14                                                       
HET    NAG  E   1      14                                                       
HET    NAG  E   2      14                                                       
HET    NAG  F   1      14                                                       
HET    NAG  F   2      14                                                       
HET    NAG  G   1      14                                                       
HET    NAG  G   2      14                                                       
HET    NAG  H   1      14                                                       
HET    NAG  H   2      14                                                       
HET    NAG  I   1      14                                                       
HET    NAG  I   2      14                                                       
HET    FUC  I   3      10                                                       
HET    NAG  J   1      14                                                       
HET    NAG  J   2      14                                                       
HET    MAN  J   3      11                                                       
HET    NAG  K   1      14                                                       
HET    NAG  K   2      14                                                       
HET    MAN  K   3      11                                                       
HET    NAG  L   1      14                                                       
HET    NAG  L   2      14                                                       
HET    NAG  M   1      14                                                       
HET    NAG  M   2      14                                                       
HET    MAN  M   3      11                                                       
HET    NAG  N   1      14                                                       
HET    NAG  N   2      14                                                       
HET    NAG  O   1      14                                                       
HET    NAG  O   2      14                                                       
HET    MAN  O   3      11                                                       
HET    NAG  P   1      14                                                       
HET    NAG  P   2      14                                                       
HET    NAG  Q   1      14                                                       
HET    NAG  Q   2      14                                                       
HET    MAN  Q   3      11                                                       
HET    NAG  R   1      14                                                       
HET    NAG  R   2      14                                                       
HET    MAN  R   3      11                                                       
HET    NAG  S   1      14                                                       
HET    NAG  S   2      14                                                       
HET    FUC  S   3      10                                                       
HET    NAG  T   1      14                                                       
HET    NAG  T   2      14                                                       
HET    MAN  T   3      11                                                       
HET    NAG  U   1      14                                                       
HET    NAG  U   2      14                                                       
HET    MAN  U   3      11                                                       
HET    NAG  V   1      14                                                       
HET    NAG  V   2      14                                                       
HET    NAG  W   1      14                                                       
HET    NAG  W   2      14                                                       
HET    MAN  W   3      11                                                       
HET    NAG  X   1      14                                                       
HET    NAG  X   2      14                                                       
HET    NAG  Y   1      14                                                       
HET    NAG  Y   2      14                                                       
HET    MAN  Y   3      11                                                       
HET    NAG  Z   1      14                                                       
HET    NAG  Z   2      14                                                       
HET    MAN  Z   3      11                                                       
HET    NAG  a   1      14                                                       
HET    NAG  a   2      14                                                       
HET    NAG  b   1      14                                                       
HET    NAG  b   2      14                                                       
HET    MAN  b   3      11                                                       
HET    NAG  c   1      14                                                       
HET    NAG  c   2      14                                                       
HET    MAN  c   3      11                                                       
HET    NAG  d   1      14                                                       
HET    NAG  d   2      14                                                       
HET    FUC  d   3      10                                                       
HET    NAG  e   1      14                                                       
HET    NAG  e   2      14                                                       
HET    MAN  e   3      11                                                       
HET    NAG  f   1      14                                                       
HET    NAG  f   2      14                                                       
HET    MAN  f   3      11                                                       
HET    NAG  A1301      14                                                       
HET    NAG  A1302      14                                                       
HET    NAG  A1303      14                                                       
HET    NAG  A1304      14                                                       
HET    NAG  A1305      14                                                       
HET    NAG  A1306      14                                                       
HET    NAG  A1307      14                                                       
HET    NAG  A1308      14                                                       
HET    NAG  A1309      14                                                       
HET    NAG  A1310      14                                                       
HET    NAG  B1301      14                                                       
HET    NAG  B1302      14                                                       
HET    NAG  B1303      14                                                       
HET    NAG  B1304      14                                                       
HET    NAG  B1305      14                                                       
HET    NAG  B1306      14                                                       
HET    NAG  B1307      14                                                       
HET    NAG  B1308      14                                                       
HET    NAG  C1301      14                                                       
HET    NAG  C1302      14                                                       
HET    NAG  C1303      14                                                       
HET    NAG  C1304      14                                                       
HET    NAG  C1305      14                                                       
HET    NAG  C1306      14                                                       
HET    NAG  C1307      14                                                       
HETNAM     NAG 2-ACETAMIDO-2-DEOXY-BETA-D-GLUCOPYRANOSE                         
HETNAM     FUC ALPHA-L-FUCOPYRANOSE                                             
HETNAM     MAN ALPHA-D-MANNOPYRANOSE                                            
HETSYN     NAG N-ACETYL-BETA-D-GLUCOSAMINE; 2-ACETAMIDO-2-DEOXY-BETA-           
HETSYN   2 NAG  D-GLUCOSE; 2-ACETAMIDO-2-DEOXY-D-GLUCOSE; 2-ACETAMIDO-          
HETSYN   3 NAG  2-DEOXY-GLUCOSE; N-ACETYL-D-GLUCOSAMINE                         
HETSYN     FUC ALPHA-L-FUCOSE; 6-DEOXY-ALPHA-L-GALACTOPYRANOSE; L-              
HETSYN   2 FUC  FUCOSE; FUCOSE                                                  
HETSYN     MAN ALPHA-D-MANNOSE; D-MANNOSE; MANNOSE                              
FORMUL   4  NAG    83(C8 H15 N O6)                                              
FORMUL   9  FUC    3(C6 H12 O5)                                                 
FORMUL  10  MAN    15(C6 H12 O6)                                                
HELIX    1 AA1 LYS A  147  LYS A  150  5                                   4    
HELIX    2 AA2 ASP A  294  LYS A  304  1                                  11    
HELIX    3 AA3 PRO A  337  PHE A  342  1                                   6    
HELIX    4 AA4 ASP A  364  LEU A  371  1                                   8    
HELIX    5 AA5 SER A  383  LEU A  390  5                                   8    
HELIX    6 AA6 ASP A  405  ALA A  411  5                                   7    
HELIX    7 AA7 GLY A  416  TYR A  421  1                                   6    
HELIX    8 AA8 ASN A  439  LEU A  441  5                                   3    
HELIX    9 AA9 GLU A  619  ILE A  624  5                                   6    
HELIX   10 AB1 ARG A  634  THR A  638  5                                   5    
HELIX   11 AB2 ASP A  737  CYS A  743  1                                   7    
HELIX   12 AB3 SER A  746  LEU A  754  1                                   9    
HELIX   13 AB4 GLY A  757  ALA A  783  1                                  27    
HELIX   14 AB5 ASN A  801  ILE A  805  5                                   5    
HELIX   15 AB6 SER A  816  VAL A  826  1                                  11    
HELIX   16 AB7 GLY A  842  ARG A  847  5                                   6    
HELIX   17 AB8 ASP A  848  PHE A  855  1                                   8    
HELIX   18 AB9 THR A  866  GLY A  885  1                                  20    
HELIX   19 AC1 TRP A  886  GLY A  891  1                                   6    
HELIX   20 AC2 PRO A  897  ILE A  909  1                                  13    
HELIX   21 AC3 GLN A  913  GLU A  918  1                                   6    
HELIX   22 AC4 ASN A  919  THR A  941  1                                  23    
HELIX   23 AC5 ALA A  942  ALA A  944  5                                   3    
HELIX   24 AC6 LEU A  945  GLN A  965  1                                  21    
HELIX   25 AC7 LEU A  966  SER A  968  5                                   3    
HELIX   26 AC8 LEU A  977  SER A  982  1                                   6    
HELIX   27 AC9 ASP A  985  VAL A 1033  1                                  49    
HELIX   28 AD1 LEU A 1141  SER A 1161  1                                  21    
HELIX   29 AD2 LYS B  147  LYS B  150  5                                   4    
HELIX   30 AD3 ASP B  294  LYS B  304  1                                  11    
HELIX   31 AD4 PRO B  337  ASN B  343  1                                   7    
HELIX   32 AD5 SER B  349  TRP B  353  5                                   5    
HELIX   33 AD6 ASP B  364  ALA B  372  1                                   9    
HELIX   34 AD7 SER B  383  LEU B  387  5                                   5    
HELIX   35 AD8 ASP B  405  ILE B  410  5                                   6    
HELIX   36 AD9 GLY B  416  ASN B  422  1                                   7    
HELIX   37 AE1 ASN B  616  VAL B  620  5                                   5    
HELIX   38 AE2 ARG B  634  GLY B  639  5                                   6    
HELIX   39 AE3 ASP B  737  CYS B  743  1                                   7    
HELIX   40 AE4 SER B  746  LEU B  754  1                                   9    
HELIX   41 AE5 GLY B  757  ALA B  783  1                                  27    
HELIX   42 AE6 ASN B  801  ILE B  805  5                                   5    
HELIX   43 AE7 ILE B  818  VAL B  826  1                                   9    
HELIX   44 AE8 ASP B  843  ARG B  847  5                                   5    
HELIX   45 AE9 ASP B  848  LYS B  856  1                                   9    
HELIX   46 AF1 THR B  866  GLY B  885  1                                  20    
HELIX   47 AF2 TRP B  886  GLY B  891  1                                   6    
HELIX   48 AF3 PRO B  897  ILE B  909  1                                  13    
HELIX   49 AF4 GLN B  913  GLU B  918  1                                   6    
HELIX   50 AF5 ASN B  919  THR B  941  1                                  23    
HELIX   51 AF6 LEU B  945  LEU B  966  1                                  22    
HELIX   52 AF7 VAL B  976  LEU B  984  1                                   9    
HELIX   53 AF8 ASP B  985  VAL B 1033  1                                  49    
HELIX   54 AF9 ASP B 1127  VAL B 1129  5                                   3    
HELIX   55 AG1 LEU B 1141  SER B 1161  1                                  21    
HELIX   56 AG2 LYS C  147  LYS C  150  5                                   4    
HELIX   57 AG3 ASP C  294  LEU C  303  1                                  10    
HELIX   58 AG4 PRO C  337  ASN C  343  1                                   7    
HELIX   59 AG5 SER C  349  TRP C  353  5                                   5    
HELIX   60 AG6 ASP C  364  ALA C  372  1                                   9    
HELIX   61 AG7 SER C  383  LEU C  387  5                                   5    
HELIX   62 AG8 ASP C  405  ALA C  411  5                                   7    
HELIX   63 AG9 GLY C  416  ASN C  422  1                                   7    
HELIX   64 AH1 SER C  438  SER C  443  1                                   6    
HELIX   65 AH2 GLU C  619  ILE C  624  5                                   6    
HELIX   66 AH3 VAL C  635  GLY C  639  5                                   5    
HELIX   67 AH4 ASP C  737  GLY C  744  1                                   8    
HELIX   68 AH5 SER C  746  LEU C  752  1                                   7    
HELIX   69 AH6 LEU C  753  TYR C  756  5                                   4    
HELIX   70 AH7 GLY C  757  ALA C  783  1                                  27    
HELIX   71 AH8 ASN C  801  ILE C  805  5                                   5    
HELIX   72 AH9 SER C  816  VAL C  826  1                                  11    
HELIX   73 AI1 GLY C  842  ARG C  847  5                                   6    
HELIX   74 AI2 ASP C  848  PHE C  855  1                                   8    
HELIX   75 AI3 THR C  866  GLY C  885  1                                  20    
HELIX   76 AI4 TRP C  886  GLY C  891  1                                   6    
HELIX   77 AI5 PRO C  897  ILE C  909  1                                  13    
HELIX   78 AI6 GLN C  913  GLU C  918  1                                   6    
HELIX   79 AI7 ASN C  919  THR C  941  1                                  23    
HELIX   80 AI8 LEU C  945  GLN C  965  1                                  21    
HELIX   81 AI9 LEU C  966  SER C  968  5                                   3    
HELIX   82 AJ1 VAL C  976  SER C  982  1                                   7    
HELIX   83 AJ2 GLU C  988  VAL C 1033  1                                  46    
HELIX   84 AJ3 LEU C 1141  THR C 1160  1                                  20    
SHEET    1 AA1 7 ALA A  27  SER A  31  0                                        
SHEET    2 AA1 7 SER A  60  HIS A  66 -1  O  TRP A  64   N  ALA A  27           
SHEET    3 AA1 7 ALA A 264  TYR A 269 -1  O  TYR A 265   N  PHE A  65           
SHEET    4 AA1 7 VAL A  90  GLU A  96 -1  N  TYR A  91   O  GLY A 268           
SHEET    5 AA1 7 LYS A 187  ASN A 196 -1  O  PHE A 192   N  PHE A  92           
SHEET    6 AA1 7 PHE A 201  ILE A 210 -1  O  THR A 208   N  LEU A 189           
SHEET    7 AA1 7 GLU A 224  LEU A 229 -1  O  VAL A 227   N  ILE A 203           
SHEET    1 AA2 7 VAL A  42  PHE A  43  0                                        
SHEET    2 AA2 7 PHE C 565  ARG C 567  1  O  PHE C 565   N  PHE A  43           
SHEET    3 AA2 7 THR C 573  ARG C 577 -1  O  ALA C 575   N  GLY C 566           
SHEET    4 AA2 7 ILE C 584  THR C 588 -1  O  ILE C 587   N  ASP C 574           
SHEET    5 AA2 7 LEU C 546  GLU C 554 -1  N  VAL C 551   O  THR C 588           
SHEET    6 AA2 7 CYS C 538  PHE C 543 -1  N  VAL C 539   O  GLY C 550           
SHEET    7 AA2 7 GLU C 324  SER C 325  1  N  GLU C 324   O  ASN C 540           
SHEET    1 AA3 3 VAL A  47  PHE A  55  0                                        
SHEET    2 AA3 3 GLN A 271  TYR A 279 -1  O  LEU A 277   N  HIS A  49           
SHEET    3 AA3 3 ILE A 285  ASP A 290 -1  O  THR A 286   N  LYS A 278           
SHEET    1 AA4 4 LEU A  84  PRO A  85  0                                        
SHEET    2 AA4 4 ARG A 237  LEU A 244 -1  O  PHE A 238   N  LEU A  84           
SHEET    3 AA4 4 PHE A 133  ASP A 145  1  N  PHE A 144   O  LEU A 244           
SHEET    4 AA4 4 ARG A 158  ALA A 163 -1  O  SER A 161   N  GLN A 134           
SHEET    1 AA5 6 LEU A  84  PRO A  85  0                                        
SHEET    2 AA5 6 ARG A 237  LEU A 244 -1  O  PHE A 238   N  LEU A  84           
SHEET    3 AA5 6 ILE A 101  GLY A 107 -1  N  ARG A 102   O  LEU A 241           
SHEET    4 AA5 6 SER A 116  ASN A 121 -1  O  LEU A 117   N  PHE A 106           
SHEET    5 AA5 6 VAL A 126  CYS A 131 -1  O  LYS A 129   N  LEU A 118           
SHEET    6 AA5 6 PHE A 168  SER A 172 -1  O  TYR A 170   N  ILE A 128           
SHEET    1 AA6 5 GLY A 311  GLN A 314  0                                        
SHEET    2 AA6 5 VAL A 595  THR A 599 -1  O  VAL A 597   N  TYR A 313           
SHEET    3 AA6 5 ALA A 609  GLN A 613 -1  O  LEU A 611   N  SER A 596           
SHEET    4 AA6 5 GLY A 648  ILE A 651 -1  O  CYS A 649   N  TYR A 612           
SHEET    5 AA6 5 PHE A 643  THR A 645 -1  N  PHE A 643   O  LEU A 650           
SHEET    1 AA7 2 PHE A 318  ARG A 319  0                                        
SHEET    2 AA7 2 PHE A 592  GLY A 593 -1  O  GLY A 593   N  PHE A 318           
SHEET    1 AA8 7 SER A 325  ARG A 328  0                                        
SHEET    2 AA8 7 CYS A 538  PHE A 543  1  O  ASN A 540   N  ILE A 326           
SHEET    3 AA8 7 LEU A 546  GLU A 554 -1  O  LEU A 546   N  PHE A 543           
SHEET    4 AA8 7 ILE A 584  THR A 588 -1  O  THR A 588   N  VAL A 551           
SHEET    5 AA8 7 THR A 573  ARG A 577 -1  N  VAL A 576   O  LEU A 585           
SHEET    6 AA8 7 PHE A 565  ARG A 567 -1  N  GLY A 566   O  ASP A 574           
SHEET    7 AA8 7 VAL B  42  PHE B  43  1  O  PHE B  43   N  PHE A 565           
SHEET    1 AA9 5 ASN A 354  ILE A 358  0                                        
SHEET    2 AA9 5 PHE A 392  ARG A 403 -1  O  VAL A 395   N  ILE A 358           
SHEET    3 AA9 5 PRO A 507  LEU A 513 -1  O  VAL A 510   N  PHE A 400           
SHEET    4 AA9 5 CYS A 432  ASN A 437 -1  N  ILE A 434   O  VAL A 511           
SHEET    5 AA9 5 THR A 376  CYS A 379 -1  N  LYS A 378   O  VAL A 433           
SHEET    1 AB1 3 ASN A 354  ILE A 358  0                                        
SHEET    2 AB1 3 PHE A 392  ARG A 403 -1  O  VAL A 395   N  ILE A 358           
SHEET    3 AB1 3 GLU A 516  LEU A 517 -1  O  GLU A 516   N  ASN A 394           
SHEET    1 AB2 2 CYS A 361  VAL A 362  0                                        
SHEET    2 AB2 2 VAL A 524  CYS A 525  1  O  CYS A 525   N  CYS A 361           
SHEET    1 AB3 2 LEU A 452  ARG A 454  0                                        
SHEET    2 AB3 2 LEU A 492  SER A 494 -1  O  ARG A 493   N  TYR A 453           
SHEET    1 AB4 2 TYR A 473  GLN A 474  0                                        
SHEET    2 AB4 2 CYS A 488  TYR A 489 -1  O  TYR A 489   N  TYR A 473           
SHEET    1 AB5 4 GLU A 654  TYR A 655  0                                        
SHEET    2 AB5 4 GLN A 690  THR A 696  1  O  ALA A 694   N  GLU A 654           
SHEET    3 AB5 4 ILE A 670  THR A 676 -1  N  SER A 673   O  ILE A 693           
SHEET    4 AB5 4 ILE A 664  GLY A 667 -1  N  ILE A 664   O  ALA A 672           
SHEET    1 AB6 2 ALA A 701  SER A 704  0                                        
SHEET    2 AB6 2 GLN B 787  LYS B 790  1  O  ILE B 788   N  ALA A 701           
SHEET    1 AB7 2 SER A 711  PRO A 715  0                                        
SHEET    2 AB7 2 GLU A1072  THR A1076 -1  O  PHE A1075   N  ILE A 712           
SHEET    1 AB8 3 PHE A 718  PRO A 728  0                                        
SHEET    2 AB8 3 GLY A1059  PRO A1069 -1  O  VAL A1068   N  THR A 719           
SHEET    3 AB8 3 TYR A1047  ALA A1056 -1  N  MET A1050   O  VAL A1065           
SHEET    1 AB9 2 THR A 734  VAL A 736  0                                        
SHEET    2 AB9 2 LEU A 858  VAL A 860 -1  O  THR A 859   N  SER A 735           
SHEET    1 AC1 4 THR A1120  ASN A1125  0                                        
SHEET    2 AC1 4 LYS A1086  PRO A1090 -1  N  ALA A1087   O  GLY A1124           
SHEET    3 AC1 4 ILE A1081  CYS A1082 -1  N  ILE A1081   O  HIS A1088           
SHEET    4 AC1 4 VAL A1133  ASN A1134  1  O  VAL A1133   N  CYS A1082           
SHEET    1 AC2 3 VAL A1094  SER A1097  0                                        
SHEET    2 AC2 3 TRP A1102  THR A1105 -1  O  PHE A1103   N  VAL A1096           
SHEET    3 AC2 3 GLN A1113  ILE A1114 -1  O  GLN A1113   N  VAL A1104           
SHEET    1 AC3 7 ALA B  27  ASN B  30  0                                        
SHEET    2 AC3 7 ASN B  61  HIS B  66 -1  O  TRP B  64   N  ALA B  27           
SHEET    3 AC3 7 ALA B 264  TYR B 269 -1  O  TYR B 265   N  PHE B  65           
SHEET    4 AC3 7 VAL B  90  GLU B  96 -1  N  ALA B  93   O  TYR B 266           
SHEET    5 AC3 7 ASN B 188  ILE B 197 -1  O  PHE B 192   N  PHE B  92           
SHEET    6 AC3 7 TYR B 200  PRO B 209 -1  O  TYR B 204   N  VAL B 193           
SHEET    7 AC3 7 GLU B 224  LEU B 229 -1  O  LEU B 229   N  PHE B 201           
SHEET    1 AC4 3 VAL B  47  PHE B  55  0                                        
SHEET    2 AC4 3 GLN B 271  TYR B 279 -1  O  TYR B 279   N  VAL B  47           
SHEET    3 AC4 3 ILE B 285  ASP B 290 -1  O  ASP B 287   N  LYS B 278           
SHEET    1 AC5 6 LEU B  84  PRO B  85  0                                        
SHEET    2 AC5 6 ARG B 237  LEU B 244 -1  O  PHE B 238   N  LEU B  84           
SHEET    3 AC5 6 ILE B 101  GLY B 107 -1  N  ARG B 102   O  LEU B 241           
SHEET    4 AC5 6 SER B 116  ASN B 121 -1  O  LEU B 117   N  PHE B 106           
SHEET    5 AC5 6 VAL B 126  CYS B 131 -1  O  LYS B 129   N  LEU B 118           
SHEET    6 AC5 6 CYS B 166  PHE B 168 -1  O  PHE B 168   N  VAL B 130           
SHEET    1 AC6 7 ARG B 158  TYR B 160  0                                        
SHEET    2 AC6 7 PHE B 135  ASP B 145 -1  N  PHE B 140   O  ARG B 158           
SHEET    3 AC6 7 ARG B 237  LEU B 244  1  O  LEU B 244   N  PHE B 144           
SHEET    4 AC6 7 ILE B 101  GLY B 107 -1  N  ARG B 102   O  LEU B 241           
SHEET    5 AC6 7 SER B 116  ASN B 121 -1  O  LEU B 117   N  PHE B 106           
SHEET    6 AC6 7 VAL B 126  CYS B 131 -1  O  LYS B 129   N  LEU B 118           
SHEET    7 AC6 7 VAL B 171  SER B 172 -1  O  SER B 172   N  VAL B 126           
SHEET    1 AC7 5 GLY B 311  GLN B 314  0                                        
SHEET    2 AC7 5 VAL B 595  THR B 599 -1  O  VAL B 597   N  TYR B 313           
SHEET    3 AC7 5 ALA B 609  GLN B 613 -1  O  LEU B 611   N  SER B 596           
SHEET    4 AC7 5 GLY B 648  ILE B 651 -1  O  ILE B 651   N  VAL B 610           
SHEET    5 AC7 5 VAL B 642  THR B 645 -1  N  THR B 645   O  GLY B 648           
SHEET    1 AC8 2 PHE B 318  ARG B 319  0                                        
SHEET    2 AC8 2 PHE B 592  GLY B 593 -1  O  GLY B 593   N  PHE B 318           
SHEET    1 AC9 7 SER B 325  ARG B 328  0                                        
SHEET    2 AC9 7 CYS B 538  PHE B 543  1  O  ASN B 540   N  ILE B 326           
SHEET    3 AC9 7 LEU B 546  GLU B 554 -1  O  GLY B 548   N  PHE B 541           
SHEET    4 AC9 7 ILE B 584  THR B 588 -1  O  THR B 588   N  VAL B 551           
SHEET    5 AC9 7 THR B 573  ARG B 577 -1  N  ASP B 574   O  ILE B 587           
SHEET    6 AC9 7 PHE B 565  ARG B 567 -1  N  GLY B 566   O  ALA B 575           
SHEET    7 AC9 7 VAL C  42  PHE C  43  1  O  PHE C  43   N  PHE B 565           
SHEET    1 AD1 5 ASN B 354  ILE B 358  0                                        
SHEET    2 AD1 5 CYS B 391  ARG B 403 -1  O  ALA B 397   N  LYS B 356           
SHEET    3 AD1 5 PRO B 507  LEU B 513 -1  O  VAL B 510   N  PHE B 400           
SHEET    4 AD1 5 CYS B 432  ASN B 437 -1  N  ILE B 434   O  VAL B 511           
SHEET    5 AD1 5 LYS B 378  CYS B 379 -1  N  LYS B 378   O  VAL B 433           
SHEET    1 AD2 4 CYS B 361  VAL B 362  0                                        
SHEET    2 AD2 4 VAL B 524  CYS B 525  1  O  CYS B 525   N  CYS B 361           
SHEET    3 AD2 4 CYS B 391  ARG B 403 -1  N  PHE B 392   O  VAL B 524           
SHEET    4 AD2 4 GLU B 516  LEU B 517 -1  O  GLU B 516   N  THR B 393           
SHEET    1 AD3 2 LEU B 452  ARG B 454  0                                        
SHEET    2 AD3 2 LEU B 492  SER B 494 -1  O  ARG B 493   N  TYR B 453           
SHEET    1 AD4 2 TYR B 473  GLN B 474  0                                        
SHEET    2 AD4 2 CYS B 488  TYR B 489 -1  O  TYR B 489   N  TYR B 473           
SHEET    1 AD5 4 GLU B 654  TYR B 655  0                                        
SHEET    2 AD5 4 GLN B 690  THR B 696  1  O  ALA B 694   N  GLU B 654           
SHEET    3 AD5 4 ILE B 670  THR B 676 -1  N  SER B 673   O  ILE B 693           
SHEET    4 AD5 4 ILE B 664  GLY B 667 -1  N  ILE B 664   O  ALA B 672           
SHEET    1 AD6 2 ALA B 701  SER B 704  0                                        
SHEET    2 AD6 2 GLN C 787  LYS C 790  1  O  ILE C 788   N  ALA B 701           
SHEET    1 AD7 5 SER B 711  PRO B 715  0                                        
SHEET    2 AD7 5 GLU B1072  ALA B1078 -1  O  PHE B1075   N  ILE B 712           
SHEET    3 AD7 5 VAL B1094  SER B1097 -1  O  SER B1097   N  THR B1076           
SHEET    4 AD7 5 TRP B1102  THR B1105 -1  O  PHE B1103   N  VAL B1096           
SHEET    5 AD7 5 GLN B1113  ILE B1114 -1  O  GLN B1113   N  VAL B1104           
SHEET    1 AD8 3 PHE B 718  PRO B 728  0                                        
SHEET    2 AD8 3 GLY B1059  PRO B1069 -1  O  VAL B1068   N  THR B 719           
SHEET    3 AD8 3 TYR B1047  ALA B1056 -1  N  GLN B1054   O  VAL B1061           
SHEET    1 AD9 2 THR B 734  VAL B 736  0                                        
SHEET    2 AD9 2 LEU B 858  VAL B 860 -1  O  THR B 859   N  SER B 735           
SHEET    1 AE1 4 THR B1120  ASN B1125  0                                        
SHEET    2 AE1 4 LYS B1086  PRO B1090 -1  N  PHE B1089   O  PHE B1121           
SHEET    3 AE1 4 ILE B1081  CYS B1082 -1  N  ILE B1081   O  HIS B1088           
SHEET    4 AE1 4 VAL B1133  ASN B1134  1  O  VAL B1133   N  CYS B1082           
SHEET    1 AE2 7 ALA C  27  SER C  31  0                                        
SHEET    2 AE2 7 SER C  60  HIS C  66 -1  O  TRP C  64   N  ALA C  27           
SHEET    3 AE2 7 ALA C 264  TYR C 269 -1  O  VAL C 267   N  THR C  63           
SHEET    4 AE2 7 VAL C  90  GLU C  96 -1  N  ALA C  93   O  TYR C 266           
SHEET    5 AE2 7 LYS C 187  ILE C 197 -1  O  ASN C 188   N  GLU C  96           
SHEET    6 AE2 7 TYR C 200  ILE C 210 -1  O  THR C 208   N  LEU C 189           
SHEET    7 AE2 7 GLU C 224  LEU C 229 -1  O  LEU C 229   N  PHE C 201           
SHEET    1 AE3 3 VAL C  47  PHE C  55  0                                        
SHEET    2 AE3 3 GLN C 271  TYR C 279 -1  O  PHE C 275   N  THR C  51           
SHEET    3 AE3 3 ILE C 285  ASP C 290 -1  O  ASP C 287   N  LYS C 278           
SHEET    1 AE4 4 LEU C  84  PRO C  85  0                                        
SHEET    2 AE4 4 ARG C 237  LEU C 244 -1  O  PHE C 238   N  LEU C  84           
SHEET    3 AE4 4 PHE C 133  ASP C 145  1  N  PHE C 144   O  LEU C 244           
SHEET    4 AE4 4 ARG C 158  ALA C 163 -1  O  SER C 161   N  GLN C 134           
SHEET    1 AE5 6 LEU C  84  PRO C  85  0                                        
SHEET    2 AE5 6 ARG C 237  LEU C 244 -1  O  PHE C 238   N  LEU C  84           
SHEET    3 AE5 6 ILE C 101  GLY C 107 -1  N  ARG C 102   O  LEU C 241           
SHEET    4 AE5 6 SER C 116  ASN C 121 -1  O  LEU C 117   N  PHE C 106           
SHEET    5 AE5 6 VAL C 126  CYS C 131 -1  O  VAL C 127   N  VAL C 120           
SHEET    6 AE5 6 GLU C 169  SER C 172 -1  O  TYR C 170   N  ILE C 128           
SHEET    1 AE6 5 GLY C 311  ARG C 319  0                                        
SHEET    2 AE6 5 PHE C 592  THR C 599 -1  O  VAL C 597   N  TYR C 313           
SHEET    3 AE6 5 ALA C 609  GLN C 613 -1  O  ALA C 609   N  ILE C 598           
SHEET    4 AE6 5 GLY C 648  ILE C 651 -1  O  CYS C 649   N  TYR C 612           
SHEET    5 AE6 5 PHE C 643  THR C 645 -1  N  PHE C 643   O  LEU C 650           
SHEET    1 AE7 4 ASN C 354  ILE C 358  0                                        
SHEET    2 AE7 4 CYS C 391  ARG C 403 -1  O  ALA C 397   N  LYS C 356           
SHEET    3 AE7 4 VAL C 524  CYS C 525 -1  O  VAL C 524   N  PHE C 392           
SHEET    4 AE7 4 CYS C 361  VAL C 362  1  N  CYS C 361   O  CYS C 525           
SHEET    1 AE8 5 ASN C 354  ILE C 358  0                                        
SHEET    2 AE8 5 CYS C 391  ARG C 403 -1  O  ALA C 397   N  LYS C 356           
SHEET    3 AE8 5 PRO C 507  LEU C 517 -1  O  VAL C 510   N  PHE C 400           
SHEET    4 AE8 5 CYS C 432  ASN C 437 -1  N  ILE C 434   O  VAL C 511           
SHEET    5 AE8 5 LYS C 378  CYS C 379 -1  N  LYS C 378   O  VAL C 433           
SHEET    1 AE9 2 LEU C 452  ARG C 454  0                                        
SHEET    2 AE9 2 LEU C 492  SER C 494 -1  O  ARG C 493   N  TYR C 453           
SHEET    1 AF1 2 TYR C 473  GLN C 474  0                                        
SHEET    2 AF1 2 CYS C 488  TYR C 489 -1  O  TYR C 489   N  TYR C 473           
SHEET    1 AF2 4 GLU C 654  TYR C 655  0                                        
SHEET    2 AF2 4 GLN C 690  THR C 696  1  O  ILE C 692   N  GLU C 654           
SHEET    3 AF2 4 ILE C 670  THR C 676 -1  N  SER C 673   O  ILE C 693           
SHEET    4 AF2 4 ILE C 664  GLY C 667 -1  N  ILE C 664   O  ALA C 672           
SHEET    1 AF3 3 SER C 711  PRO C 728  0                                        
SHEET    2 AF3 3 GLY C1059  ALA C1078 -1  O  PHE C1062   N  GLU C 725           
SHEET    3 AF3 3 TYR C1047  ALA C1056 -1  N  GLN C1054   O  VAL C1061           
SHEET    1 AF4 5 SER C 711  PRO C 728  0                                        
SHEET    2 AF4 5 GLY C1059  ALA C1078 -1  O  PHE C1062   N  GLU C 725           
SHEET    3 AF4 5 VAL C1094  SER C1097 -1  O  SER C1097   N  THR C1076           
SHEET    4 AF4 5 TRP C1102  THR C1105 -1  O  THR C1105   N  VAL C1094           
SHEET    5 AF4 5 PRO C1112  ILE C1114 -1  O  GLN C1113   N  VAL C1104           
SHEET    1 AF5 2 LYS C 733  VAL C 736  0                                        
SHEET    2 AF5 2 LEU C 858  LEU C 861 -1  O  THR C 859   N  SER C 735           
SHEET    1 AF6 4 THR C1120  SER C1123  0                                        
SHEET    2 AF6 4 ALA C1087  PRO C1090 -1  N  PHE C1089   O  PHE C1121           
SHEET    3 AF6 4 ILE C1081  CYS C1082 -1  N  ILE C1081   O  HIS C1088           
SHEET    4 AF6 4 VAL C1133  ASN C1134  1  O  VAL C1133   N  CYS C1082           
SSBOND   1 CYS A   15    CYS A  136                          1555   1555  2.06  
SSBOND   2 CYS A  131    CYS A  166                          1555   1555  2.03  
SSBOND   3 CYS A  291    CYS A  301                          1555   1555  2.03  
SSBOND   4 CYS A  336    CYS A  361                          1555   1555  2.03  
SSBOND   5 CYS A  379    CYS A  432                          1555   1555  2.04  
SSBOND   6 CYS A  391    CYS A  525                          1555   1555  2.04  
SSBOND   7 CYS A  480    CYS A  488                          1555   1555  2.03  
SSBOND   8 CYS A  538    CYS A  590                          1555   1555  2.01  
SSBOND   9 CYS A  617    CYS A  649                          1555   1555  2.05  
SSBOND  10 CYS A  662    CYS A  671                          1555   1555  2.05  
SSBOND  11 CYS A  738    CYS A  760                          1555   1555  2.05  
SSBOND  12 CYS A  743    CYS A  749                          1555   1555  2.05  
SSBOND  13 CYS A  840    CYS A  851                          1555   1555  2.02  
SSBOND  14 CYS A 1032    CYS A 1043                          1555   1555  2.03  
SSBOND  15 CYS A 1082    CYS A 1126                          1555   1555  2.04  
SSBOND  16 CYS B   15    CYS B  136                          1555   1555  2.03  
SSBOND  17 CYS B  131    CYS B  166                          1555   1555  2.06  
SSBOND  18 CYS B  291    CYS B  301                          1555   1555  2.03  
SSBOND  19 CYS B  336    CYS B  361                          1555   1555  2.04  
SSBOND  20 CYS B  379    CYS B  432                          1555   1555  2.02  
SSBOND  21 CYS B  391    CYS B  525                          1555   1555  2.03  
SSBOND  22 CYS B  480    CYS B  488                          1555   1555  2.01  
SSBOND  23 CYS B  538    CYS B  590                          1555   1555  2.03  
SSBOND  24 CYS B  617    CYS B  649                          1555   1555  2.02  
SSBOND  25 CYS B  662    CYS B  671                          1555   1555  2.05  
SSBOND  26 CYS B  738    CYS B  760                          1555   1555  2.01  
SSBOND  27 CYS B  743    CYS B  749                          1555   1555  2.02  
SSBOND  28 CYS B  840    CYS B  851                          1555   1555  2.04  
SSBOND  29 CYS B 1032    CYS B 1043                          1555   1555  2.01  
SSBOND  30 CYS B 1082    CYS B 1126                          1555   1555  2.02  
SSBOND  31 CYS C   15    CYS C  136                          1555   1555  2.02  
SSBOND  32 CYS C  131    CYS C  166                          1555   1555  2.03  
SSBOND  33 CYS C  291    CYS C  301                          1555   1555  2.06  
SSBOND  34 CYS C  336    CYS C  361                          1555   1555  2.01  
SSBOND  35 CYS C  379    CYS C  432                          1555   1555  2.02  
SSBOND  36 CYS C  391    CYS C  525                          1555   1555  2.04  
SSBOND  37 CYS C  480    CYS C  488                          1555   1555  2.02  
SSBOND  38 CYS C  538    CYS C  590                          1555   1555  2.03  
SSBOND  39 CYS C  617    CYS C  649                          1555   1555  2.04  
SSBOND  40 CYS C  662    CYS C  671                          1555   1555  2.05  
SSBOND  41 CYS C  738    CYS C  760                          1555   1555  2.04  
SSBOND  42 CYS C  743    CYS C  749                          1555   1555  2.04  
SSBOND  43 CYS C  840    CYS C  851                          1555   1555  2.04  
SSBOND  44 CYS C 1032    CYS C 1043                          1555   1555  2.03  
SSBOND  45 CYS C 1082    CYS C 1126                          1555   1555  2.03  
LINK         ND2 ASN A  17                 C1  NAG D   1     1555   1555  1.41  
LINK         ND2 ASN A  61                 C1  NAG A1301     1555   1555  1.45  
LINK         ND2 ASN A 122                 C1  NAG A1302     1555   1555  1.44  
LINK         ND2 ASN A 165                 C1  NAG A1303     1555   1555  1.46  
LINK         ND2 ASN A 234                 C1  NAG A1304     1555   1555  1.47  
LINK         ND2 ASN A 282                 C1  NAG A1305     1555   1555  1.45  
LINK         ND2 ASN A 331                 C1  NAG E   1     1555   1555  1.45  
LINK         ND2 ASN A 343                 C1  NAG A1306     1555   1555  1.44  
LINK         ND2 ASN A 603                 C1  NAG A1307     1555   1555  1.45  
LINK         ND2 ASN A 616                 C1  NAG F   1     1555   1555  1.46  
LINK         ND2 ASN A 657                 C1  NAG A1308     1555   1555  1.46  
LINK         ND2 ASN A 709                 C1  NAG A1309     1555   1555  1.43  
LINK         ND2 ASN A 717                 C1  NAG G   1     1555   1555  1.43  
LINK         ND2 ASN A 801                 C1  NAG H   1     1555   1555  1.44  
LINK         ND2 ASN A1074                 C1  NAG I   1     1555   1555  1.44  
LINK         ND2 ASN A1098                 C1  NAG J   1     1555   1555  1.44  
LINK         ND2 ASN A1134                 C1  NAG K   1     1555   1555  1.44  
LINK         ND2 ASN A1158                 C1  NAG A1310     1555   1555  1.45  
LINK         ND2 ASN B  17                 C1  NAG L   1     1555   1555  1.46  
LINK         ND2 ASN B  61                 C1  NAG B1301     1555   1555  1.44  
LINK         ND2 ASN B 122                 C1  NAG M   1     1555   1555  1.42  
LINK         ND2 ASN B 165                 C1  NAG N   1     1555   1555  1.47  
LINK         ND2 ASN B 234                 C1  NAG B1302     1555   1555  1.43  
LINK         ND2 ASN B 282                 C1  NAG O   1     1555   1555  1.46  
LINK         ND2 ASN B 331                 C1  NAG B1303     1555   1555  1.45  
LINK         ND2 ASN B 343                 C1  NAG B1304     1555   1555  1.45  
LINK         ND2 ASN B 603                 C1  NAG B1305     1555   1555  1.42  
LINK         ND2 ASN B 616                 C1  NAG P   1     1555   1555  1.43  
LINK         ND2 ASN B 657                 C1  NAG B1306     1555   1555  1.45  
LINK         ND2 ASN B 709                 C1  NAG B1307     1555   1555  1.49  
LINK         ND2 ASN B 717                 C1  NAG Q   1     1555   1555  1.45  
LINK         ND2 ASN B 801                 C1  NAG R   1     1555   1555  1.44  
LINK         ND2 ASN B1074                 C1  NAG S   1     1555   1555  1.42  
LINK         ND2 ASN B1098                 C1  NAG T   1     1555   1555  1.45  
LINK         ND2 ASN B1134                 C1  NAG U   1     1555   1555  1.43  
LINK         ND2 ASN B1158                 C1  NAG B1308     1555   1555  1.46  
LINK         ND2 ASN C  17                 C1  NAG V   1     1555   1555  1.43  
LINK         ND2 ASN C  61                 C1  NAG C1301     1555   1555  1.45  
LINK         ND2 ASN C 122                 C1  NAG W   1     1555   1555  1.45  
LINK         ND2 ASN C 165                 C1  NAG X   1     1555   1555  1.46  
LINK         ND2 ASN C 234                 C1  NAG Y   1     1555   1555  1.43  
LINK         ND2 ASN C 282                 C1  NAG Z   1     1555   1555  1.46  
LINK         ND2 ASN C 331                 C1  NAG C1302     1555   1555  1.47  
LINK         ND2 ASN C 343                 C1  NAG C1303     1555   1555  1.45  
LINK         ND2 ASN C 603                 C1  NAG C1304     1555   1555  1.46  
LINK         ND2 ASN C 616                 C1  NAG a   1     1555   1555  1.44  
LINK         ND2 ASN C 657                 C1  NAG C1305     1555   1555  1.46  
LINK         ND2 ASN C 709                 C1  NAG C1306     1555   1555  1.46  
LINK         ND2 ASN C 717                 C1  NAG b   1     1555   1555  1.45  
LINK         ND2 ASN C 801                 C1  NAG c   1     1555   1555  1.45  
LINK         ND2 ASN C1074                 C1  NAG d   1     1555   1555  1.47  
LINK         ND2 ASN C1098                 C1  NAG e   1     1555   1555  1.44  
LINK         ND2 ASN C1134                 C1  NAG f   1     1555   1555  1.45  
LINK         ND2 ASN C1158                 C1  NAG C1307     1555   1555  1.44  
LINK         O4  NAG D   1                 C1  NAG D   2     1555   1555  1.46  
LINK         O4  NAG E   1                 C1  NAG E   2     1555   1555  1.44  
LINK         O4  NAG F   1                 C1  NAG F   2     1555   1555  1.47  
LINK         O4  NAG G   1                 C1  NAG G   2     1555   1555  1.46  
LINK         O4  NAG H   1                 C1  NAG H   2     1555   1555  1.46  
LINK         O4  NAG I   1                 C1  NAG I   2     1555   1555  1.47  
LINK         O6  NAG I   1                 C1  FUC I   3     1555   1555  1.47  
LINK         O4  NAG J   1                 C1  NAG J   2     1555   1555  1.46  
LINK         O4  NAG J   2                 C1  MAN J   3     1555   1555  1.46  
LINK         O4  NAG K   1                 C1  NAG K   2     1555   1555  1.45  
LINK         O4  NAG K   2                 C1  MAN K   3     1555   1555  1.47  
LINK         O4  NAG L   1                 C1  NAG L   2     1555   1555  1.44  
LINK         O4  NAG M   1                 C1  NAG M   2     1555   1555  1.46  
LINK         O4  NAG M   2                 C1  MAN M   3     1555   1555  1.47  
LINK         O4  NAG N   1                 C1  NAG N   2     1555   1555  1.44  
LINK         O4  NAG O   1                 C1  NAG O   2     1555   1555  1.46  
LINK         O4  NAG O   2                 C1  MAN O   3     1555   1555  1.48  
LINK         O4  NAG P   1                 C1  NAG P   2     1555   1555  1.44  
LINK         O4  NAG Q   1                 C1  NAG Q   2     1555   1555  1.46  
LINK         O4  NAG Q   2                 C1  MAN Q   3     1555   1555  1.47  
LINK         O4  NAG R   1                 C1  NAG R   2     1555   1555  1.47  
LINK         O4  NAG R   2                 C1  MAN R   3     1555   1555  1.47  
LINK         O4  NAG S   1                 C1  NAG S   2     1555   1555  1.45  
LINK         O6  NAG S   1                 C1  FUC S   3     1555   1555  1.45  
LINK         O4  NAG T   1                 C1  NAG T   2     1555   1555  1.44  
LINK         O4  NAG T   2                 C1  MAN T   3     1555   1555  1.46  
LINK         O4  NAG U   1                 C1  NAG U   2     1555   1555  1.45  
LINK         O4  NAG U   2                 C1  MAN U   3     1555   1555  1.47  
LINK         O4  NAG V   1                 C1  NAG V   2     1555   1555  1.47  
LINK         O4  NAG W   1                 C1  NAG W   2     1555   1555  1.46  
LINK         O4  NAG W   2                 C1  MAN W   3     1555   1555  1.46  
LINK         O4  NAG X   1                 C1  NAG X   2     1555   1555  1.44  
LINK         O4  NAG Y   1                 C1  NAG Y   2     1555   1555  1.45  
LINK         O4  NAG Y   2                 C1  MAN Y   3     1555   1555  1.46  
LINK         O4  NAG Z   1                 C1  NAG Z   2     1555   1555  1.48  
LINK         O4  NAG Z   2                 C1  MAN Z   3     1555   1555  1.46  
LINK         O4  NAG a   1                 C1  NAG a   2     1555   1555  1.46  
LINK         O4  NAG b   1                 C1  NAG b   2     1555   1555  1.45  
LINK         O4  NAG b   2                 C1  MAN b   3     1555   1555  1.46  
LINK         O4  NAG c   1                 C1  NAG c   2     1555   1555  1.46  
LINK         O4  NAG c   2                 C1  MAN c   3     1555   1555  1.47  
LINK         O4  NAG d   1                 C1  NAG d   2     1555   1555  1.44  
LINK         O6  NAG d   1                 C1  FUC d   3     1555   1555  1.44  
LINK         O4  NAG e   1                 C1  NAG e   2     1555   1555  1.46  
LINK         O4  NAG e   2                 C1  MAN e   3     1555   1555  1.47  
LINK         O4  NAG f   1                 C1  NAG f   2     1555   1555  1.46  
LINK         O4  NAG f   2                 C1  MAN f   3     1555   1555  1.47  
CRYST1    1.000    1.000    1.000  90.00  90.00  90.00 P 1                      
ORIGX1      1.000000  0.000000  0.000000        0.00000                         
ORIGX2      0.000000  1.000000  0.000000        0.00000                         
ORIGX3      0.000000  0.000000  1.000000        0.00000                         
SCALE1      1.000000  0.000000  0.000000        0.00000                         
SCALE2      0.000000  1.000000  0.000000        0.00000                         
SCALE3      0.000000  0.000000  1.000000        0.00000                         
ATOM      1  N   GLN A  14     153.792 165.938 150.811  1.00203.47           N    
ATOM      2  CA  GLN A  14     152.345 166.037 151.146  1.00204.08           C    
ATOM      3  C   GLN A  14     152.087 166.960 152.347  1.00203.10           C    
ATOM      4  O   GLN A  14     152.842 166.927 153.319  1.00201.71           O    
ATOM      5  CB  GLN A  14     151.723 164.667 151.510  1.00204.89           C    
ATOM      6  CG  GLN A  14     151.473 163.661 150.377  1.00205.55           C    
ATOM      7  CD  GLN A  14     150.560 162.514 150.847  1.00205.27           C    
ATOM      8  OE1 GLN A  14     150.092 162.449 151.976  1.00205.42           O    
ATOM      9  NE2 GLN A  14     150.264 161.565 149.993  1.00204.68           N    
ATOM     10  N   CYS A  15     150.972 167.702 152.321  1.00203.61           N    
ATOM     11  CA  CYS A  15     150.382 168.380 153.467  1.00204.48           C    
ATOM     12  C   CYS A  15     148.886 168.601 153.249  1.00202.63           C    
ATOM     13  O   CYS A  15     148.488 169.165 152.234  1.00202.05           O    
ATOM     14  CB  CYS A  15     151.042 169.737 153.712  1.00206.66           C    
ATOM     15  SG  CYS A  15     150.260 170.743 155.005  1.00214.59           S    
ATOM     16  N   VAL A  16     148.059 168.200 154.213  1.00184.70           N    
ATOM     17  CA  VAL A  16     146.609 168.427 154.265  1.00184.07           C    
ATOM     18  C   VAL A  16     146.246 168.608 155.730  1.00185.51           C    
ATOM     19  O   VAL A  16     146.349 167.666 156.514  1.00183.96           O    
ATOM     20  CB  VAL A  16     145.805 167.271 153.658  1.00183.32           C    
ATOM     21  CG1 VAL A  16     144.299 167.573 153.669  1.00183.63           C    
ATOM     22  CG2 VAL A  16     146.226 166.932 152.219  1.00183.18           C    
ATOM     23  N   ASN A  17     145.866 169.822 156.108  1.00190.49           N    
ATOM     24  CA  ASN A  17     145.499 170.162 157.473  1.00190.16           C    
ATOM     25  C   ASN A  17     144.100 169.675 157.863  1.00189.81           C    
ATOM     26  O   ASN A  17     143.264 169.381 157.016  1.00189.58           O    
ATOM     27  CB  ASN A  17     145.668 171.672 157.718  1.00188.86           C    
ATOM     28  CG  ASN A  17     144.774 172.596 156.907  1.00188.45           C    
ATOM     29  OD1 ASN A  17     143.627 172.317 156.579  1.00187.78           O    
ATOM     30  ND2 ASN A  17     145.515 173.572 156.407  1.00189.11           N    
ATOM     31  N   LEU A  18     143.855 169.612 159.166  1.00198.66           N    
ATOM     32  CA  LEU A  18     142.700 168.969 159.766  1.00199.99           C    
ATOM     33  C   LEU A  18     141.899 169.956 160.624  1.00200.40           C    
ATOM     34  O   LEU A  18     142.457 170.837 161.279  1.00198.80           O    
ATOM     35  CB  LEU A  18     143.140 167.750 160.580  1.00199.47           C    
ATOM     36  CG  LEU A  18     143.845 166.649 159.780  1.00198.36           C    
ATOM     37  CD1 LEU A  18     144.295 165.563 160.746  1.00197.70           C    
ATOM     38  CD2 LEU A  18     142.936 166.005 158.735  1.00196.99           C    
ATOM     39  N   THR A  19     140.576 169.765 160.661  1.00220.52           N    
ATOM     40  CA  THR A  19     139.630 170.550 161.473  1.00220.44           C    
ATOM     41  C   THR A  19     139.566 170.074 162.943  1.00220.46           C    
ATOM     42  O   THR A  19     138.956 170.707 163.802  1.00220.18           O    
ATOM     43  CB  THR A  19     138.234 170.589 160.808  1.00219.99           C    
ATOM     44  OG1 THR A  19     138.369 171.037 159.476  1.00220.73           O    
ATOM     45  CG2 THR A  19     137.226 171.535 161.454  1.00218.80           C    
ATOM     46  N   THR A  20     140.276 168.989 163.278  1.00208.25           N    
ATOM     47  CA  THR A  20     140.327 168.331 164.606  1.00207.19           C    
ATOM     48  C   THR A  20     141.051 169.130 165.698  1.00206.72           C    
ATOM     49  O   THR A  20     140.993 168.749 166.864  1.00204.22           O    
ATOM     50  CB  THR A  20     141.047 166.963 164.461  1.00206.02           C    
ATOM     51  OG1 THR A  20     142.278 167.128 163.772  1.00204.66           O    
ATOM     52  CG2 THR A  20     140.235 165.941 163.670  1.00205.45           C    
ATOM     53  N   ARG A  21     141.733 170.231 165.345  1.00200.62           N    
ATOM     54  CA  ARG A  21     142.479 171.122 166.234  1.00197.79           C    
ATOM     55  C   ARG A  21     141.670 171.466 167.493  1.00197.60           C    
ATOM     56  O   ARG A  21     140.591 172.063 167.419  1.00196.66           O    
ATOM     57  CB  ARG A  21     142.865 172.398 165.445  1.00196.33           C    
ATOM     58  CG  ARG A  21     143.613 173.414 166.319  1.00196.49           C    
ATOM     59  CD  ARG A  21     144.010 174.637 165.490  1.00197.12           C    
ATOM     60  NE  ARG A  21     144.630 175.667 166.335  1.00198.63           N    
ATOM     61  CZ  ARG A  21     144.669 176.963 166.120  1.00198.74           C    
ATOM     62  NH1 ARG A  21     144.122 177.511 165.071  1.00198.37           N    
ATOM     63  NH2 ARG A  21     145.261 177.748 166.970  1.00198.29           N    
ATOM     64  N   THR A  22     142.263 171.181 168.643  1.00203.50           N    
ATOM     65  CA  THR A  22     141.719 171.530 169.950  1.00204.48           C    
ATOM     66  C   THR A  22     142.400 172.799 170.441  1.00204.83           C    
ATOM     67  O   THR A  22     143.616 172.968 170.322  1.00204.18           O    
ATOM     68  CB  THR A  22     141.856 170.378 170.971  1.00203.55           C    
ATOM     69  OG1 THR A  22     143.181 170.211 171.442  1.00202.73           O    
ATOM     70  CG2 THR A  22     141.423 169.022 170.409  1.00200.43           C    
ATOM     71  N   GLN A  23     141.624 173.722 170.997  1.00189.13           N    
ATOM     72  CA  GLN A  23     142.113 174.984 171.580  1.00186.91           C    
ATOM     73  C   GLN A  23     141.692 175.102 173.057  1.00185.99           C    
ATOM     74  O   GLN A  23     140.583 174.710 173.423  1.00185.06           O    
ATOM     75  CB  GLN A  23     141.630 176.158 170.707  1.00185.84           C    
ATOM     76  CG  GLN A  23     142.125 177.512 171.230  1.00184.54           C    
ATOM     77  CD  GLN A  23     141.782 178.694 170.326  1.00185.81           C    
ATOM     78  OE1 GLN A  23     141.652 178.588 169.117  1.00187.07           O    
ATOM     79  NE2 GLN A  23     141.635 179.883 170.861  1.00185.21           N    
ATOM     80  N   LEU A  24     142.591 175.603 173.911  1.00174.15           N    
ATOM     81  CA  LEU A  24     142.401 175.826 175.349  1.00174.10           C    
ATOM     82  C   LEU A  24     143.553 176.695 175.919  1.00175.32           C    
ATOM     83  O   LEU A  24     144.653 176.699 175.353  1.00176.36           O    
ATOM     84  CB  LEU A  24     142.310 174.472 176.087  1.00171.99           C    
ATOM     85  CG  LEU A  24     143.509 173.526 175.863  1.00169.85           C    
ATOM     86  CD1 LEU A  24     144.403 173.462 177.097  1.00169.24           C    
ATOM     87  CD2 LEU A  24     143.041 172.099 175.536  1.00169.08           C    
ATOM     88  N   PRO A  25     143.362 177.403 177.044  1.00185.26           N    
ATOM     89  CA  PRO A  25     144.425 178.112 177.772  1.00185.01           C    
ATOM     90  C   PRO A  25     145.379 177.125 178.472  1.00184.61           C    
ATOM     91  O   PRO A  25     144.895 176.335 179.290  1.00185.86           O    
ATOM     92  CB  PRO A  25     143.705 179.056 178.742  1.00184.58           C    
ATOM     93  CG  PRO A  25     142.397 178.343 179.018  1.00184.18           C    
ATOM     94  CD  PRO A  25     142.089 177.658 177.687  1.00183.36           C    
ATOM     95  N   PRO A  26     146.702 177.132 178.197  1.00151.37           N    
ATOM     96  CA  PRO A  26     147.570 176.030 178.580  1.00149.05           C    
ATOM     97  C   PRO A  26     147.959 176.045 180.066  1.00148.36           C    
ATOM     98  O   PRO A  26     148.018 177.088 180.714  1.00147.28           O    
ATOM     99  CB  PRO A  26     148.774 176.099 177.652  1.00147.36           C    
ATOM    100  CG  PRO A  26     148.866 177.593 177.346  1.00148.08           C    
ATOM    101  CD  PRO A  26     147.419 178.046 177.314  1.00147.27           C    
ATOM    102  N   ALA A  27     148.273 174.868 180.603  1.00135.85           N    
ATOM    103  CA  ALA A  27     148.678 174.686 181.995  1.00136.62           C    
ATOM    104  C   ALA A  27     150.099 175.196 182.274  1.00134.65           C    
ATOM    105  O   ALA A  27     150.978 175.143 181.411  1.00136.06           O    
ATOM    106  CB  ALA A  27     148.533 173.198 182.326  1.00134.86           C    
ATOM    107  N   TYR A  28     150.357 175.566 183.526  1.00111.03           N    
ATOM    108  CA  TYR A  28     151.675 175.934 184.064  1.00110.91           C    
ATOM    109  C   TYR A  28     152.115 175.015 185.203  1.00113.87           C    
ATOM    110  O   TYR A  28     151.307 174.477 185.961  1.00111.58           O    
ATOM    111  CB  TYR A  28     151.663 177.388 184.562  1.00110.71           C    
ATOM    112  CG  TYR A  28     151.396 178.477 183.546  1.00111.75           C    
ATOM    113  CD1 TYR A  28     151.599 178.256 182.169  1.00114.14           C    
ATOM    114  CD2 TYR A  28     150.983 179.754 183.980  1.00114.71           C    
ATOM    115  CE1 TYR A  28     151.339 179.278 181.233  1.00115.59           C    
ATOM    116  CE2 TYR A  28     150.729 180.783 183.057  1.00116.98           C    
ATOM    117  CZ  TYR A  28     150.887 180.538 181.674  1.00117.19           C    
ATOM    118  OH  TYR A  28     150.650 181.509 180.758  1.00118.95           O    
ATOM    119  N   THR A  29     153.431 174.858 185.330  1.00128.65           N    
ATOM    120  CA  THR A  29     154.140 174.015 186.307  1.00126.93           C    
ATOM    121  C   THR A  29     155.369 174.753 186.857  1.00127.92           C    
ATOM    122  O   THR A  29     156.059 175.440 186.103  1.00126.62           O    
ATOM    123  CB  THR A  29     154.598 172.714 185.641  1.00124.46           C    
ATOM    124  OG1 THR A  29     153.496 172.005 185.127  1.00127.06           O    
ATOM    125  CG2 THR A  29     155.407 171.793 186.555  1.00121.40           C    
ATOM    126  N   ASN A  30     155.718 174.549 188.130  1.00123.93           N    
ATOM    127  CA  ASN A  30     156.964 175.054 188.682  1.00121.86           C    
ATOM    128  C   ASN A  30     158.162 174.138 188.329  1.00121.98           C    
ATOM    129  O   ASN A  30     158.213 172.947 188.655  1.00118.27           O    
ATOM    130  CB  ASN A  30     156.823 175.263 190.194  1.00120.93           C    
ATOM    131  CG  ASN A  30     156.709 173.969 190.975  1.00123.89           C    
ATOM    132  OD1 ASN A  30     155.863 173.127 190.725  1.00124.08           O    
ATOM    133  ND2 ASN A  30     157.569 173.761 191.947  1.00125.21           N    
ATOM    134  N   SER A  31     159.193 174.695 187.703  1.00120.76           N    
ATOM    135  CA  SER A  31     160.433 173.992 187.373  1.00119.66           C    
ATOM    136  C   SER A  31     161.385 173.977 188.562  1.00119.31           C    
ATOM    137  O   SER A  31     162.154 174.902 188.761  1.00122.42           O    
ATOM    138  CB  SER A  31     161.081 174.663 186.152  1.00120.56           C    
ATOM    139  OG  SER A  31     161.135 176.079 186.244  1.00119.99           O    
ATOM    140  N   PHE A  32     161.319 172.958 189.412  1.00111.06           N    
ATOM    141  CA  PHE A  32     162.044 172.918 190.693  1.00116.38           C    
ATOM    142  C   PHE A  32     163.559 173.200 190.561  1.00117.71           C    
ATOM    143  O   PHE A  32     164.064 174.188 191.084  1.00114.45           O    
ATOM    144  CB  PHE A  32     161.850 171.553 191.364  1.00113.08           C    
ATOM    145  CG  PHE A  32     160.436 171.157 191.691  1.00111.71           C    
ATOM    146  CD1 PHE A  32     159.657 170.465 190.750  1.00114.60           C    
ATOM    147  CD2 PHE A  32     159.913 171.467 192.955  1.00112.38           C    
ATOM    148  CE1 PHE A  32     158.349 170.084 191.072  1.00118.41           C    
ATOM    149  CE2 PHE A  32     158.612 171.048 193.282  1.00114.05           C    
ATOM    150  CZ  PHE A  32     157.835 170.350 192.345  1.00117.26           C    
ATOM    151  N   THR A  33     164.279 172.277 189.914  1.00125.44           N    
ATOM    152  CA  THR A  33     165.728 172.054 190.093  1.00125.43           C    
ATOM    153  C   THR A  33     166.319 171.437 188.830  1.00126.88           C    
ATOM    154  O   THR A  33     167.100 170.497 188.887  1.00129.36           O    
ATOM    155  CB  THR A  33     165.963 171.198 191.343  1.00126.95           C    
ATOM    156  OG1 THR A  33     165.068 170.112 191.398  1.00129.48           O    
ATOM    157  CG2 THR A  33     165.873 171.986 192.647  1.00125.24           C    
ATOM    158  N   ARG A  34     165.880 171.926 187.681  1.00127.97           N    
ATOM    159  CA  ARG A  34     166.364 171.391 186.421  1.00126.03           C    
ATOM    160  C   ARG A  34     166.810 172.508 185.504  1.00128.26           C    
ATOM    161  O   ARG A  34     166.943 173.658 185.923  1.00129.72           O    
ATOM    162  CB  ARG A  34     165.280 170.549 185.743  1.00126.01           C    
ATOM    163  CG  ARG A  34     164.864 169.321 186.537  1.00126.64           C    
ATOM    164  CD  ARG A  34     163.838 168.493 185.780  1.00129.37           C    
ATOM    165  NE  ARG A  34     163.454 167.294 186.520  1.00130.52           N    
ATOM    166  CZ  ARG A  34     164.094 166.132 186.441  1.00129.05           C    
ATOM    167  NH1 ARG A  34     165.153 166.008 185.654  1.00127.41           N    
ATOM    168  NH2 ARG A  34     163.674 165.093 187.150  1.00130.02           N    
ATOM    169  N   GLY A  35     167.043 172.163 184.246  1.00110.42           N    
ATOM    170  CA  GLY A  35     167.481 173.159 183.266  1.00110.12           C    
ATOM    171  C   GLY A  35     168.891 173.687 183.521  1.00109.43           C    
ATOM    172  O   GLY A  35     169.151 174.866 183.292  1.00108.92           O    
ATOM    173  N   VAL A  36     169.800 172.827 183.974  1.00 99.09           N    
ATOM    174  CA  VAL A  36     171.197 173.130 184.241  1.00 97.79           C    
ATOM    175  C   VAL A  36     172.083 172.062 183.581  1.00 94.43           C    
ATOM    176  O   VAL A  36     171.678 170.916 183.439  1.00 96.24           O    
ATOM    177  CB  VAL A  36     171.417 173.242 185.754  1.00101.60           C    
ATOM    178  CG1 VAL A  36     171.269 171.912 186.489  1.00101.16           C    
ATOM    179  CG2 VAL A  36     172.792 173.831 186.063  1.00102.08           C    
ATOM    180  N   TYR A  37     173.256 172.441 183.095  1.00 93.12           N    
ATOM    181  CA  TYR A  37     174.074 171.624 182.210  1.00 91.75           C    
ATOM    182  C   TYR A  37     175.555 171.987 182.372  1.00 95.54           C    
ATOM    183  O   TYR A  37     175.862 173.055 182.900  1.00104.86           O    
ATOM    184  CB  TYR A  37     173.564 171.850 180.791  1.00 90.37           C    
ATOM    185  CG  TYR A  37     173.575 173.285 180.367  1.00 88.41           C    
ATOM    186  CD1 TYR A  37     172.431 174.081 180.524  1.00 91.73           C    
ATOM    187  CD2 TYR A  37     174.748 173.831 179.844  1.00 91.84           C    
ATOM    188  CE1 TYR A  37     172.464 175.435 180.164  1.00 93.88           C    
ATOM    189  CE2 TYR A  37     174.801 175.184 179.498  1.00 93.98           C    
ATOM    190  CZ  TYR A  37     173.649 175.975 179.651  1.00 94.32           C    
ATOM    191  OH  TYR A  37     173.703 177.272 179.351  1.00100.93           O    
ATOM    192  N   TYR A  38     176.496 171.132 181.968  1.00 82.15           N    
ATOM    193  CA  TYR A  38     177.927 171.429 182.085  1.00 79.33           C    
ATOM    194  C   TYR A  38     178.312 172.598 181.166  1.00 82.01           C    
ATOM    195  O   TYR A  38     178.210 172.461 179.949  1.00 86.85           O    
ATOM    196  CB  TYR A  38     178.752 170.186 181.745  1.00 79.83           C    
ATOM    197  CG  TYR A  38     178.557 169.030 182.709  1.00 82.52           C    
ATOM    198  CD1 TYR A  38     177.447 168.188 182.569  1.00 84.74           C    
ATOM    199  CD2 TYR A  38     179.499 168.779 183.717  1.00 88.54           C    
ATOM    200  CE1 TYR A  38     177.264 167.109 183.436  1.00 90.11           C    
ATOM    201  CE2 TYR A  38     179.331 167.678 184.568  1.00 89.92           C    
ATOM    202  CZ  TYR A  38     178.208 166.851 184.434  1.00 92.35           C    
ATOM    203  OH  TYR A  38     178.010 165.823 185.289  1.00 92.37           O    
ATOM    204  N   PRO A  39     178.718 173.766 181.683  1.00 86.65           N    
ATOM    205  CA  PRO A  39     178.818 174.975 180.870  1.00 86.38           C    
ATOM    206  C   PRO A  39     180.078 175.003 179.988  1.00 87.67           C    
ATOM    207  O   PRO A  39     180.096 175.742 179.014  1.00 89.69           O    
ATOM    208  CB  PRO A  39     178.786 176.119 181.880  1.00 91.07           C    
ATOM    209  CG  PRO A  39     179.463 175.505 183.108  1.00 96.97           C    
ATOM    210  CD  PRO A  39     178.983 174.057 183.078  1.00 93.62           C    
ATOM    211  N   ASP A  40     181.103 174.207 180.306  1.00102.07           N    
ATOM    212  CA  ASP A  40     182.397 174.127 179.609  1.00103.42           C    
ATOM    213  C   ASP A  40     182.852 172.677 179.438  1.00103.78           C    
ATOM    214  O   ASP A  40     182.545 171.841 180.280  1.00105.38           O    
ATOM    215  CB  ASP A  40     183.498 174.857 180.390  1.00110.49           C    
ATOM    216  CG  ASP A  40     183.461 176.378 180.301  1.00114.67           C    
ATOM    217  OD1 ASP A  40     183.057 176.912 179.252  1.00113.81           O    
ATOM    218  OD2 ASP A  40     184.005 177.049 181.200  1.00116.72           O    
ATOM    219  N   LYS A  41     183.656 172.379 178.411  1.00 98.72           N    
ATOM    220  CA  LYS A  41     184.180 171.034 178.099  1.00100.84           C    
ATOM    221  C   LYS A  41     185.328 170.585 179.026  1.00102.31           C    
ATOM    222  O   LYS A  41     186.295 169.967 178.591  1.00107.73           O    
ATOM    223  CB  LYS A  41     184.587 170.937 176.599  1.00103.46           C    
ATOM    224  CG  LYS A  41     183.587 171.506 175.573  1.00102.00           C    
ATOM    225  CD  LYS A  41     182.232 170.763 175.538  1.00102.02           C    
ATOM    226  CE  LYS A  41     182.264 169.445 174.750  1.00103.76           C    
ATOM    227  NZ  LYS A  41     182.207 169.631 173.270  1.00105.57           N    
ATOM    228  N   VAL A  42     185.241 170.921 180.304  1.00101.06           N    
ATOM    229  CA  VAL A  42     186.324 170.852 181.292  1.00 99.86           C    
ATOM    230  C   VAL A  42     185.882 170.022 182.495  1.00 99.40           C    
ATOM    231  O   VAL A  42     184.727 170.099 182.908  1.00105.23           O    
ATOM    232  CB  VAL A  42     186.764 172.269 181.694  1.00 99.69           C    
ATOM    233  CG1 VAL A  42     187.841 172.265 182.779  1.00101.38           C    
ATOM    234  CG2 VAL A  42     187.324 173.014 180.477  1.00100.88           C    
ATOM    235  N   PHE A  43     186.788 169.229 183.061  1.00 95.87           N    
ATOM    236  CA  PHE A  43     186.565 168.526 184.310  1.00 95.46           C    
ATOM    237  C   PHE A  43     186.929 169.403 185.504  1.00102.12           C    
ATOM    238  O   PHE A  43     187.993 170.012 185.533  1.00110.91           O    
ATOM    239  CB  PHE A  43     187.365 167.227 184.306  1.00 95.86           C    
ATOM    240  CG  PHE A  43     187.083 166.344 185.501  1.00 97.53           C    
ATOM    241  CD1 PHE A  43     187.768 166.547 186.712  1.00100.46           C    
ATOM    242  CD2 PHE A  43     186.155 165.296 185.385  1.00100.12           C    
ATOM    243  CE1 PHE A  43     187.520 165.692 187.807  1.00101.67           C    
ATOM    244  CE2 PHE A  43     185.912 164.450 186.475  1.00101.93           C    
ATOM    245  CZ  PHE A  43     186.585 164.643 187.690  1.00103.77           C    
ATOM    246  N   ARG A  44     186.092 169.400 186.529  1.00 95.83           N    
ATOM    247  CA  ARG A  44     186.332 170.029 187.827  1.00 91.83           C    
ATOM    248  C   ARG A  44     185.811 169.084 188.901  1.00 91.10           C    
ATOM    249  O   ARG A  44     184.881 168.345 188.612  1.00 96.93           O    
ATOM    250  CB  ARG A  44     185.644 171.395 187.904  1.00 87.95           C    
ATOM    251  CG  ARG A  44     186.131 172.356 186.823  1.00 88.79           C    
ATOM    252  CD  ARG A  44     185.563 173.751 187.045  1.00 90.43           C    
ATOM    253  NE  ARG A  44     186.062 174.710 186.049  1.00 95.30           N    
ATOM    254  CZ  ARG A  44     185.513 175.057 184.899  1.00 96.39           C    
ATOM    255  NH1 ARG A  44     184.449 174.487 184.441  1.00 92.98           N    
ATOM    256  NH2 ARG A  44     186.010 176.018 184.188  1.00 98.21           N    
ATOM    257  N   SER A  45     186.355 169.090 190.114  1.00 99.64           N    
ATOM    258  CA  SER A  45     185.897 168.204 191.191  1.00104.78           C    
ATOM    259  C   SER A  45     186.085 168.820 192.576  1.00105.97           C    
ATOM    260  O   SER A  45     187.096 169.476 192.842  1.00102.61           O    
ATOM    261  CB  SER A  45     186.641 166.877 191.144  1.00109.24           C    
ATOM    262  OG  SER A  45     188.043 167.067 191.145  1.00114.24           O    
ATOM    263  N   SER A  46     185.121 168.572 193.467  1.00110.14           N    
ATOM    264  CA  SER A  46     185.093 169.106 194.837  1.00105.17           C    
ATOM    265  C   SER A  46     185.217 170.628 194.910  1.00 96.79           C    
ATOM    266  O   SER A  46     185.884 171.155 195.797  1.00100.66           O    
ATOM    267  CB  SER A  46     186.088 168.384 195.747  1.00102.91           C    
ATOM    268  OG  SER A  46     185.728 167.024 195.862  1.00102.04           O    
ATOM    269  N   VAL A  47     184.570 171.335 193.987  1.00 91.20           N    
ATOM    270  CA  VAL A  47     184.643 172.791 193.829  1.00 92.23           C    
ATOM    271  C   VAL A  47     183.265 173.417 193.600  1.00 96.83           C    
ATOM    272  O   VAL A  47     182.474 172.901 192.814  1.00105.37           O    
ATOM    273  CB  VAL A  47     185.606 173.151 192.682  1.00 97.76           C    
ATOM    274  CG1 VAL A  47     185.415 174.552 192.107  1.00 99.07           C    
ATOM    275  CG2 VAL A  47     187.056 173.060 193.159  1.00 99.96           C    
ATOM    276  N   LEU A  48     182.990 174.532 194.280  1.00 85.21           N    
ATOM    277  CA  LEU A  48     181.863 175.407 194.017  1.00 85.28           C    
ATOM    278  C   LEU A  48     182.270 176.404 192.930  1.00 87.69           C    
ATOM    279  O   LEU A  48     182.964 177.381 193.189  1.00 89.94           O    
ATOM    280  CB  LEU A  48     181.430 176.128 195.306  1.00 88.00           C    
ATOM    281  CG  LEU A  48     180.620 175.317 196.336  1.00 92.03           C    
ATOM    282  CD1 LEU A  48     179.249 174.913 195.773  1.00 91.99           C    
ATOM    283  CD2 LEU A  48     181.307 174.050 196.835  1.00 92.77           C    
ATOM    284  N   HIS A  49     181.870 176.142 191.694  1.00 94.57           N    
ATOM    285  CA  HIS A  49     182.267 176.900 190.502  1.00 93.32           C    
ATOM    286  C   HIS A  49     181.156 177.847 190.045  1.00 93.22           C    
ATOM    287  O   HIS A  49     180.005 177.447 189.915  1.00100.03           O    
ATOM    288  CB  HIS A  49     182.657 175.890 189.413  1.00 95.74           C    
ATOM    289  CG  HIS A  49     183.112 176.551 188.152  1.00 94.78           C    
ATOM    290  ND1 HIS A  49     182.288 176.854 187.074  1.00 99.76           N    
ATOM    291  CD2 HIS A  49     184.359 177.029 187.905  1.00 93.21           C    
ATOM    292  CE1 HIS A  49     183.041 177.531 186.203  1.00 99.31           C    
ATOM    293  NE2 HIS A  49     184.288 177.634 186.676  1.00 99.00           N    
ATOM    294  N   SER A  50     181.500 179.105 189.804  1.00 83.36           N    
ATOM    295  CA  SER A  50     180.576 180.128 189.331  1.00 88.95           C    
ATOM    296  C   SER A  50     180.565 180.210 187.809  1.00 90.22           C    
ATOM    297  O   SER A  50     181.618 180.130 187.179  1.00 94.10           O    
ATOM    298  CB  SER A  50     180.964 181.480 189.921  1.00 90.42           C    
ATOM    299  OG  SER A  50     180.149 182.493 189.400  1.00 94.93           O    
ATOM    300  N   THR A  51     179.409 180.464 187.201  1.00 97.06           N    
ATOM    301  CA  THR A  51     179.328 180.830 185.784  1.00 98.20           C    
ATOM    302  C   THR A  51     178.173 181.762 185.483  1.00 95.99           C    
ATOM    303  O   THR A  51     177.191 181.767 186.209  1.00 97.97           O    
ATOM    304  CB  THR A  51     179.277 179.564 184.944  1.00 99.33           C    
ATOM    305  OG1 THR A  51     179.402 179.868 183.580  1.00101.20           O    
ATOM    306  CG2 THR A  51     177.993 178.759 185.126  1.00 98.34           C    
ATOM    307  N   GLN A  52     178.269 182.526 184.399  1.00 98.40           N    
ATOM    308  CA  GLN A  52     177.191 183.325 183.839  1.00101.10           C    
ATOM    309  C   GLN A  52     176.835 182.758 182.456  1.00105.90           C    
ATOM    310  O   GLN A  52     177.698 182.697 181.584  1.00111.70           O    
ATOM    311  CB  GLN A  52     177.623 184.804 183.802  1.00104.98           C    
ATOM    312  CG  GLN A  52     176.435 185.781 183.698  1.00106.69           C    
ATOM    313  CD  GLN A  52     175.924 186.049 182.289  1.00110.90           C    
ATOM    314  OE1 GLN A  52     176.403 185.534 181.289  1.00114.40           O    
ATOM    315  NE2 GLN A  52     174.949 186.910 182.139  1.00111.37           N    
ATOM    316  N   ASP A  53     175.588 182.351 182.231  1.00126.04           N    
ATOM    317  CA  ASP A  53     175.115 181.821 180.959  1.00127.58           C    
ATOM    318  C   ASP A  53     173.591 181.900 180.827  1.00128.25           C    
ATOM    319  O   ASP A  53     172.880 182.201 181.778  1.00131.56           O    
ATOM    320  CB  ASP A  53     175.612 180.375 180.763  1.00126.18           C    
ATOM    321  CG  ASP A  53     175.669 179.925 179.301  1.00128.47           C    
ATOM    322  OD1 ASP A  53     175.368 180.724 178.385  1.00127.80           O    
ATOM    323  OD2 ASP A  53     175.892 178.720 179.038  1.00131.69           O    
ATOM    324  N   LEU A  54     173.056 181.679 179.628  1.00114.53           N    
ATOM    325  CA  LEU A  54     171.621 181.503 179.441  1.00109.62           C    
ATOM    326  C   LEU A  54     171.185 180.139 180.015  1.00112.86           C    
ATOM    327  O   LEU A  54     171.565 179.115 179.452  1.00114.27           O    
ATOM    328  CB  LEU A  54     171.240 181.623 177.957  1.00109.67           C    
ATOM    329  CG  LEU A  54     171.740 182.877 177.234  1.00113.97           C    
ATOM    330  CD1 LEU A  54     171.628 182.764 175.731  1.00115.54           C    
ATOM    331  CD2 LEU A  54     170.939 184.080 177.661  1.00113.42           C    
ATOM    332  N   PHE A  55     170.401 180.141 181.095  1.00117.30           N    
ATOM    333  CA  PHE A  55     169.935 178.964 181.860  1.00118.78           C    
ATOM    334  C   PHE A  55     168.440 179.067 182.200  1.00118.43           C    
ATOM    335  O   PHE A  55     167.869 180.153 182.174  1.00116.17           O    
ATOM    336  CB  PHE A  55     170.662 178.881 183.209  1.00118.36           C    
ATOM    337  CG  PHE A  55     172.104 178.430 183.222  1.00117.98           C    
ATOM    338  CD1 PHE A  55     172.399 177.067 183.084  1.00120.07           C    
ATOM    339  CD2 PHE A  55     173.136 179.340 183.470  1.00116.62           C    
ATOM    340  CE1 PHE A  55     173.713 176.600 183.223  1.00121.62           C    
ATOM    341  CE2 PHE A  55     174.451 178.875 183.633  1.00116.12           C    
ATOM    342  CZ  PHE A  55     174.742 177.509 183.504  1.00118.99           C    
ATOM    343  N   LEU A  56     167.778 177.963 182.552  1.00110.22           N    
ATOM    344  CA  LEU A  56     166.402 178.041 183.032  1.00107.37           C    
ATOM    345  C   LEU A  56     166.359 178.713 184.429  1.00106.08           C    
ATOM    346  O   LEU A  56     166.997 178.168 185.330  1.00109.42           O    
ATOM    347  CB  LEU A  56     165.804 176.608 183.052  1.00108.33           C    
ATOM    348  CG  LEU A  56     164.283 176.536 183.312  1.00111.25           C    
ATOM    349  CD1 LEU A  56     163.459 177.197 182.216  1.00115.08           C    
ATOM    350  CD2 LEU A  56     163.811 175.092 183.390  1.00110.75           C    
ATOM    351  N   PRO A  57     165.646 179.834 184.659  1.00 97.25           N    
ATOM    352  CA  PRO A  57     165.414 180.348 186.003  1.00 97.65           C    
ATOM    353  C   PRO A  57     164.754 179.287 186.868  1.00 99.03           C    
ATOM    354  O   PRO A  57     163.777 178.665 186.447  1.00107.45           O    
ATOM    355  CB  PRO A  57     164.500 181.560 185.821  1.00 99.08           C    
ATOM    356  CG  PRO A  57     164.704 181.962 184.362  1.00 99.52           C    
ATOM    357  CD  PRO A  57     164.985 180.642 183.665  1.00 98.66           C    
ATOM    358  N   PHE A  58     165.269 179.074 188.073  1.00100.83           N    
ATOM    359  CA  PHE A  58     164.720 178.042 188.977  1.00104.90           C    
ATOM    360  C   PHE A  58     163.320 178.416 189.478  1.00108.52           C    
ATOM    361  O   PHE A  58     162.975 179.592 189.584  1.00110.13           O    
ATOM    362  CB  PHE A  58     165.686 177.786 190.151  1.00105.08           C    
ATOM    363  CG  PHE A  58     166.777 176.753 189.928  1.00104.21           C    
ATOM    364  CD1 PHE A  58     167.416 176.214 191.057  1.00104.63           C    
ATOM    365  CD2 PHE A  58     167.196 176.343 188.644  1.00108.01           C    
ATOM    366  CE1 PHE A  58     168.399 175.219 190.910  1.00108.26           C    
ATOM    367  CE2 PHE A  58     168.172 175.341 188.498  1.00113.11           C    
ATOM    368  CZ  PHE A  58     168.761 174.766 189.633  1.00111.82           C    
ATOM    369  N   PHE A  59     162.499 177.411 189.781  1.00105.94           N    
ATOM    370  CA  PHE A  59     161.102 177.539 190.213  1.00106.61           C    
ATOM    371  C   PHE A  59     160.220 178.397 189.290  1.00111.16           C    
ATOM    372  O   PHE A  59     159.243 178.987 189.750  1.00114.38           O    
ATOM    373  CB  PHE A  59     161.048 177.945 191.702  1.00105.73           C    
ATOM    374  CG  PHE A  59     161.552 176.883 192.662  1.00104.77           C    
ATOM    375  CD1 PHE A  59     160.655 175.963 193.239  1.00108.34           C    
ATOM    376  CD2 PHE A  59     162.910 176.804 192.992  1.00107.75           C    
ATOM    377  CE1 PHE A  59     161.108 174.994 194.148  1.00110.63           C    
ATOM    378  CE2 PHE A  59     163.363 175.851 193.910  1.00110.23           C    
ATOM    379  CZ  PHE A  59     162.470 174.949 194.503  1.00109.82           C    
ATOM    380  N   SER A  60     160.528 178.490 187.994  1.00116.15           N    
ATOM    381  CA  SER A  60     159.760 179.298 187.044  1.00115.20           C    
ATOM    382  C   SER A  60     158.621 178.500 186.416  1.00117.77           C    
ATOM    383  O   SER A  60     158.649 177.266 186.423  1.00118.09           O    
ATOM    384  CB  SER A  60     160.677 179.900 185.990  1.00116.15           C    
ATOM    385  OG  SER A  60     161.282 178.925 185.173  1.00119.04           O    
ATOM    386  N   ASN A  61     157.630 179.225 185.890  1.00127.80           N    
ATOM    387  CA  ASN A  61     156.422 178.696 185.244  1.00127.30           C    
ATOM    388  C   ASN A  61     156.721 178.106 183.865  1.00128.46           C    
ATOM    389  O   ASN A  61     156.614 178.800 182.855  1.00129.92           O    
ATOM    390  CB  ASN A  61     155.373 179.822 185.134  1.00128.22           C    
ATOM    391  CG  ASN A  61     154.577 180.066 186.394  1.00129.12           C    
ATOM    392  OD1 ASN A  61     154.362 179.180 187.212  1.00127.95           O    
ATOM    393  ND2 ASN A  61     154.069 181.281 186.457  1.00131.04           N    
ATOM    394  N   VAL A  62     157.102 176.834 183.797  1.00119.04           N    
ATOM    395  CA  VAL A  62     157.212 176.144 182.521  1.00120.28           C    
ATOM    396  C   VAL A  62     155.821 175.731 182.042  1.00123.02           C    
ATOM    397  O   VAL A  62     154.955 175.347 182.836  1.00124.92           O    
ATOM    398  CB  VAL A  62     158.171 174.946 182.571  1.00120.02           C    
ATOM    399  CG1 VAL A  62     159.596 175.436 182.835  1.00120.95           C    
ATOM    400  CG2 VAL A  62     157.826 173.886 183.604  1.00117.78           C    
ATOM    401  N   THR A  63     155.581 175.831 180.737  1.00126.38           N    
ATOM    402  CA  THR A  63     154.292 175.468 180.128  1.00123.31           C    
ATOM    403  C   THR A  63     154.167 173.950 180.063  1.00123.54           C    
ATOM    404  O   THR A  63     155.157 173.308 179.730  1.00123.27           O    
ATOM    405  CB  THR A  63     154.148 176.093 178.737  1.00124.48           C    
ATOM    406  OG1 THR A  63     154.464 177.462 178.775  1.00128.21           O    
ATOM    407  CG2 THR A  63     152.720 176.001 178.227  1.00124.08           C    
ATOM    408  N   TRP A  64     152.995 173.398 180.354  1.00127.26           N    
ATOM    409  CA  TRP A  64     152.739 171.955 180.322  1.00126.46           C    
ATOM    410  C   TRP A  64     151.799 171.570 179.195  1.00128.84           C    
ATOM    411  O   TRP A  64     150.702 172.106 179.079  1.00132.14           O    
ATOM    412  CB  TRP A  64     152.195 171.495 181.679  1.00124.16           C    
ATOM    413  CG  TRP A  64     152.014 170.025 181.883  1.00123.82           C    
ATOM    414  CD1 TRP A  64     152.716 169.056 181.254  1.00128.01           C    
ATOM    415  CD2 TRP A  64     151.215 169.332 182.892  1.00126.08           C    
ATOM    416  NE1 TRP A  64     152.406 167.828 181.800  1.00130.98           N    
ATOM    417  CE2 TRP A  64     151.519 167.939 182.843  1.00128.90           C    
ATOM    418  CE3 TRP A  64     150.293 169.745 183.870  1.00125.65           C    
ATOM    419  CZ2 TRP A  64     150.933 167.000 183.700  1.00126.13           C    
ATOM    420  CZ3 TRP A  64     149.685 168.814 184.742  1.00127.53           C    
ATOM    421  CH2 TRP A  64     150.009 167.450 184.651  1.00126.50           C    
ATOM    422  N   PHE A  65     152.212 170.599 178.382  1.00122.61           N    
ATOM    423  CA  PHE A  65     151.477 170.023 177.246  1.00120.42           C    
ATOM    424  C   PHE A  65     151.444 168.489 177.334  1.00121.91           C    
ATOM    425  O   PHE A  65     152.406 167.883 177.808  1.00121.48           O    
ATOM    426  CB  PHE A  65     152.156 170.458 175.952  1.00119.02           C    
ATOM    427  CG  PHE A  65     152.135 171.939 175.677  1.00119.49           C    
ATOM    428  CD1 PHE A  65     150.922 172.565 175.327  1.00121.97           C    
ATOM    429  CD2 PHE A  65     153.328 172.685 175.743  1.00120.12           C    
ATOM    430  CE1 PHE A  65     150.914 173.930 174.982  1.00121.40           C    
ATOM    431  CE2 PHE A  65     153.311 174.044 175.375  1.00121.19           C    
ATOM    432  CZ  PHE A  65     152.113 174.670 174.977  1.00121.22           C    
ATOM    433  N   HIS A  66     150.390 167.822 176.847  1.00138.30           N    
ATOM    434  CA  HIS A  66     150.331 166.357 176.868  1.00137.85           C    
ATOM    435  C   HIS A  66     149.449 165.770 175.776  1.00137.96           C    
ATOM    436  O   HIS A  66     148.486 166.388 175.335  1.00138.82           O    
ATOM    437  CB  HIS A  66     149.923 165.866 178.265  1.00136.69           C    
ATOM    438  CG  HIS A  66     148.776 166.632 178.867  1.00138.91           C    
ATOM    439  ND1 HIS A  66     147.428 166.432 178.588  1.00140.04           N    
ATOM    440  CD2 HIS A  66     148.893 167.657 179.764  1.00139.36           C    
ATOM    441  CE1 HIS A  66     146.771 167.351 179.323  1.00141.17           C    
ATOM    442  NE2 HIS A  66     147.624 168.111 180.029  1.00141.33           N    
ATOM    443  N   VAL A  67     149.813 164.574 175.336  1.00140.40           N    
ATOM    444  CA  VAL A  67     149.101 163.810 174.312  1.00142.58           C    
ATOM    445  C   VAL A  67     148.288 162.698 174.965  1.00144.76           C    
ATOM    446  O   VAL A  67     148.779 162.005 175.866  1.00142.90           O    
ATOM    447  CB  VAL A  67     150.043 163.272 173.224  1.00141.70           C    
ATOM    448  CG1 VAL A  67     150.679 164.419 172.426  1.00138.09           C    
ATOM    449  CG2 VAL A  67     151.168 162.398 173.749  1.00140.81           C    
ATOM    450  N   ILE A  68     147.045 162.535 174.483  1.00146.91           N    
ATOM    451  CA  ILE A  68     146.133 161.459 174.907  1.00147.04           C    
ATOM    452  C   ILE A  68     145.703 160.664 173.667  1.00144.47           C    
ATOM    453  O   ILE A  68     145.641 161.245 172.576  1.00139.75           O    
ATOM    454  CB  ILE A  68     144.908 162.010 175.667  1.00146.99           C    
ATOM    455  CG1 ILE A  68     145.249 162.909 176.889  1.00145.66           C    
ATOM    456  CG2 ILE A  68     144.020 160.840 176.152  1.00144.80           C    
ATOM    457  CD1 ILE A  68     145.909 162.205 178.083  1.00145.33           C    
ATOM    458  N   LYS A  77     142.561 161.147 172.988  1.00141.32           N    
ATOM    459  CA  LYS A  77     142.322 162.041 171.865  1.00144.68           C    
ATOM    460  C   LYS A  77     142.682 163.508 172.210  1.00146.84           C    
ATOM    461  O   LYS A  77     141.844 164.392 172.028  1.00145.34           O    
ATOM    462  CB  LYS A  77     140.887 161.867 171.339  1.00145.43           C    
ATOM    463  CG  LYS A  77     140.588 160.467 170.764  1.00145.66           C    
ATOM    464  CD  LYS A  77     139.153 160.441 170.208  1.00145.05           C    
ATOM    465  CE  LYS A  77     138.808 159.123 169.502  1.00144.77           C    
ATOM    466  NZ  LYS A  77     138.769 157.951 170.408  1.00143.55           N    
ATOM    467  N   ARG A  78     143.907 163.781 172.689  1.00151.79           N    
ATOM    468  CA  ARG A  78     144.420 165.150 172.888  1.00151.32           C    
ATOM    469  C   ARG A  78     145.585 165.430 171.951  1.00152.29           C    
ATOM    470  O   ARG A  78     146.599 164.729 172.012  1.00146.98           O    
ATOM    471  CB  ARG A  78     144.755 165.404 174.365  1.00150.47           C    
ATOM    472  CG  ARG A  78     144.922 166.901 174.667  1.00151.79           C    
ATOM    473  CD  ARG A  78     145.210 167.068 176.170  1.00153.35           C    
ATOM    474  NE  ARG A  78     145.322 168.475 176.594  1.00156.39           N    
ATOM    475  CZ  ARG A  78     146.379 169.263 176.499  1.00154.84           C    
ATOM    476  NH1 ARG A  78     147.509 168.853 176.028  1.00152.74           N    
ATOM    477  NH2 ARG A  78     146.327 170.499 176.868  1.00152.01           N    
ATOM    478  N   PHE A  79     145.417 166.443 171.100  1.00167.24           N    
ATOM    479  CA  PHE A  79     146.324 166.795 170.020  1.00165.85           C    
ATOM    480  C   PHE A  79     146.737 168.284 170.150  1.00164.47           C    
ATOM    481  O   PHE A  79     145.872 169.168 170.115  1.00164.60           O    
ATOM    482  CB  PHE A  79     145.615 166.518 168.670  1.00167.58           C    
ATOM    483  CG  PHE A  79     144.738 165.282 168.615  1.00171.56           C    
ATOM    484  CD1 PHE A  79     143.335 165.400 168.530  1.00170.39           C    
ATOM    485  CD2 PHE A  79     145.306 164.000 168.672  1.00171.26           C    
ATOM    486  CE1 PHE A  79     142.505 164.261 168.473  1.00168.49           C    
ATOM    487  CE2 PHE A  79     144.488 162.851 168.604  1.00169.15           C    
ATOM    488  CZ  PHE A  79     143.094 162.987 168.485  1.00168.29           C    
ATOM    489  N   ASP A  80     148.040 168.565 170.258  1.00140.48           N    
ATOM    490  CA  ASP A  80     148.569 169.933 170.363  1.00140.21           C    
ATOM    491  C   ASP A  80     149.970 170.113 169.757  1.00136.97           C    
ATOM    492  O   ASP A  80     150.995 169.820 170.365  1.00133.24           O    
ATOM    493  CB  ASP A  80     148.474 170.465 171.809  1.00138.64           C    
ATOM    494  CG  ASP A  80     149.091 169.641 172.956  1.00139.37           C    
ATOM    495  OD1 ASP A  80     149.648 168.545 172.749  1.00136.17           O    
ATOM    496  OD2 ASP A  80     148.980 170.104 174.111  1.00141.95           O    
ATOM    497  N   ASN A  81     150.016 170.648 168.537  1.00119.03           N    
ATOM    498  CA  ASN A  81     151.238 171.206 167.926  1.00116.44           C    
ATOM    499  C   ASN A  81     151.179 172.755 167.932  1.00114.41           C    
ATOM    500  O   ASN A  81     150.947 173.358 166.888  1.00119.05           O    
ATOM    501  CB  ASN A  81     151.449 170.660 166.482  1.00121.69           C    
ATOM    502  CG  ASN A  81     151.613 169.175 166.349  1.00122.31           C    
ATOM    503  OD1 ASN A  81     152.213 168.521 167.182  1.00121.77           O    
ATOM    504  ND2 ASN A  81     151.077 168.603 165.294  1.00122.64           N    
ATOM    505  N   PRO A  82     151.280 173.443 169.066  1.00101.61           N    
ATOM    506  CA  PRO A  82     151.295 174.899 169.104  1.00106.09           C    
ATOM    507  C   PRO A  82     152.626 175.389 168.552  1.00103.25           C    
ATOM    508  O   PRO A  82     153.683 174.866 168.907  1.00104.30           O    
ATOM    509  CB  PRO A  82     151.139 175.265 170.576  1.00112.59           C    
ATOM    510  CG  PRO A  82     151.810 174.088 171.272  1.00113.00           C    
ATOM    511  CD  PRO A  82     151.466 172.899 170.380  1.00106.52           C    
ATOM    512  N   VAL A  83     152.596 176.427 167.718  1.00 99.57           N    
ATOM    513  CA  VAL A  83     153.815 177.186 167.398  1.00105.40           C    
ATOM    514  C   VAL A  83     154.179 178.103 168.552  1.00111.90           C    
ATOM    515  O   VAL A  83     153.315 178.764 169.121  1.00113.39           O    
ATOM    516  CB  VAL A  83     153.676 177.927 166.052  1.00104.46           C    
ATOM    517  CG1 VAL A  83     152.572 178.989 166.052  1.00104.71           C    
ATOM    518  CG2 VAL A  83     155.002 178.594 165.662  1.00105.62           C    
ATOM    519  N   LEU A  84     155.455 178.146 168.915  1.00108.12           N    
ATOM    520  CA  LEU A  84     155.937 178.806 170.137  1.00 98.77           C    
ATOM    521  C   LEU A  84     157.065 179.793 169.824  1.00103.08           C    
ATOM    522  O   LEU A  84     157.854 179.540 168.910  1.00108.26           O    
ATOM    523  CB  LEU A  84     156.420 177.719 171.108  1.00 98.93           C    
ATOM    524  CG  LEU A  84     155.301 176.849 171.703  1.00103.26           C    
ATOM    525  CD1 LEU A  84     155.909 175.726 172.527  1.00105.38           C    
ATOM    526  CD2 LEU A  84     154.435 177.665 172.668  1.00106.20           C    
ATOM    527  N   PRO A  85     157.186 180.914 170.551  1.00107.22           N    
ATOM    528  CA  PRO A  85     158.351 181.766 170.427  1.00110.86           C    
ATOM    529  C   PRO A  85     159.622 180.992 170.777  1.00115.28           C    
ATOM    530  O   PRO A  85     159.576 179.957 171.437  1.00119.63           O    
ATOM    531  CB  PRO A  85     158.133 182.919 171.394  1.00106.88           C    
ATOM    532  CG  PRO A  85     156.629 182.945 171.601  1.00106.42           C    
ATOM    533  CD  PRO A  85     156.257 181.474 171.521  1.00105.91           C    
ATOM    534  N   PHE A  86     160.775 181.526 170.420  1.00119.92           N    
ATOM    535  CA  PHE A  86     162.102 181.047 170.797  1.00116.19           C    
ATOM    536  C   PHE A  86     162.995 182.262 171.073  1.00115.51           C    
ATOM    537  O   PHE A  86     163.831 182.681 170.266  1.00120.13           O    
ATOM    538  CB  PHE A  86     162.623 180.148 169.684  1.00120.33           C    
ATOM    539  CG  PHE A  86     163.894 179.410 170.030  1.00119.28           C    
ATOM    540  CD1 PHE A  86     165.140 179.890 169.611  1.00121.12           C    
ATOM    541  CD2 PHE A  86     163.822 178.172 170.674  1.00119.22           C    
ATOM    542  CE1 PHE A  86     166.300 179.131 169.826  1.00122.24           C    
ATOM    543  CE2 PHE A  86     164.967 177.386 170.858  1.00119.89           C    
ATOM    544  CZ  PHE A  86     166.209 177.868 170.429  1.00120.85           C    
ATOM    545  N   ASN A  87     162.753 182.862 172.231  1.00110.44           N    
ATOM    546  CA  ASN A  87     163.519 184.006 172.698  1.00115.11           C    
ATOM    547  C   ASN A  87     164.598 183.531 173.655  1.00118.64           C    
ATOM    548  O   ASN A  87     164.318 182.849 174.628  1.00122.86           O    
ATOM    549  CB  ASN A  87     162.566 185.049 173.305  1.00117.65           C    
ATOM    550  CG  ASN A  87     161.720 184.554 174.470  1.00121.95           C    
ATOM    551  OD1 ASN A  87     161.078 183.513 174.418  1.00120.60           O    
ATOM    552  ND2 ASN A  87     161.690 185.293 175.557  1.00121.77           N    
ATOM    553  N   ASP A  88     165.840 183.894 173.367  1.00120.53           N    
ATOM    554  CA  ASP A  88     167.047 183.512 174.101  1.00121.28           C    
ATOM    555  C   ASP A  88     167.273 181.992 174.281  1.00121.46           C    
ATOM    556  O   ASP A  88     168.044 181.544 175.126  1.00122.81           O    
ATOM    557  CB  ASP A  88     167.208 184.300 175.416  1.00123.72           C    
ATOM    558  CG  ASP A  88     167.260 185.821 175.282  1.00125.01           C    
ATOM    559  OD1 ASP A  88     167.177 186.371 174.165  1.00125.01           O    
ATOM    560  OD2 ASP A  88     167.460 186.490 176.317  1.00125.07           O    
ATOM    561  N   GLY A  89     166.649 181.165 173.452  1.00114.09           N    
ATOM    562  CA  GLY A  89     166.736 179.704 173.551  1.00115.73           C    
ATOM    563  C   GLY A  89     165.759 179.107 174.563  1.00112.26           C    
ATOM    564  O   GLY A  89     164.938 179.800 175.171  1.00112.99           O    
ATOM    565  N   VAL A  90     165.773 177.787 174.677  1.00104.12           N    
ATOM    566  CA  VAL A  90     164.708 177.088 175.389  1.00100.59           C    
ATOM    567  C   VAL A  90     165.180 175.794 175.996  1.00101.89           C    
ATOM    568  O   VAL A  90     166.051 175.117 175.464  1.00107.99           O    
ATOM    569  CB  VAL A  90     163.498 176.894 174.467  1.00109.53           C    
ATOM    570  CG1 VAL A  90     163.574 175.610 173.646  1.00109.77           C    
ATOM    571  CG2 VAL A  90     162.169 176.867 175.214  1.00110.38           C    
ATOM    572  N   TYR A  91     164.540 175.438 177.093  1.00100.81           N    
ATOM    573  CA  TYR A  91     164.516 174.140 177.705  1.00101.13           C    
ATOM    574  C   TYR A  91     163.241 173.435 177.254  1.00 99.66           C    
ATOM    575  O   TYR A  91     162.130 173.969 177.368  1.00107.85           O    
ATOM    576  CB  TYR A  91     164.491 174.357 179.211  1.00102.41           C    
ATOM    577  CG  TYR A  91     164.123 173.145 180.007  1.00100.52           C    
ATOM    578  CD1 TYR A  91     165.106 172.221 180.366  1.00104.24           C    
ATOM    579  CD2 TYR A  91     162.797 172.993 180.432  1.00101.85           C    
ATOM    580  CE1 TYR A  91     164.765 171.118 181.143  1.00102.00           C    
ATOM    581  CE2 TYR A  91     162.457 171.880 181.216  1.00106.67           C    
ATOM    582  CZ  TYR A  91     163.443 170.938 181.567  1.00105.49           C    
ATOM    583  OH  TYR A  91     163.118 169.883 182.350  1.00109.64           O    
ATOM    584  N   PHE A  92     163.400 172.226 176.739  1.00113.55           N    
ATOM    585  CA  PHE A  92     162.325 171.362 176.284  1.00118.45           C    
ATOM    586  C   PHE A  92     162.514 170.003 176.937  1.00117.40           C    
ATOM    587  O   PHE A  92     163.586 169.415 176.891  1.00119.49           O    
ATOM    588  CB  PHE A  92     162.351 171.296 174.758  1.00119.49           C    
ATOM    589  CG  PHE A  92     161.217 170.515 174.120  1.00124.24           C    
ATOM    590  CD1 PHE A  92     161.224 169.103 174.166  1.00123.78           C    
ATOM    591  CD2 PHE A  92     160.168 171.184 173.445  1.00122.84           C    
ATOM    592  CE1 PHE A  92     160.167 168.381 173.588  1.00123.16           C    
ATOM    593  CE2 PHE A  92     159.124 170.456 172.852  1.00122.79           C    
ATOM    594  CZ  PHE A  92     159.131 169.053 172.922  1.00123.49           C    
ATOM    595  N   ALA A  93     161.470 169.451 177.522  1.00115.03           N    
ATOM    596  CA  ALA A  93     161.545 168.118 178.130  1.00117.68           C    
ATOM    597  C   ALA A  93     160.253 167.356 177.886  1.00118.15           C    
ATOM    598  O   ALA A  93     159.194 167.971 177.844  1.00119.74           O    
ATOM    599  CB  ALA A  93     161.849 168.233 179.625  1.00121.51           C    
ATOM    600  N   SER A  94     160.336 166.040 177.768  1.00131.29           N    
ATOM    601  CA  SER A  94     159.181 165.163 177.678  1.00130.69           C    
ATOM    602  C   SER A  94     159.325 163.964 178.603  1.00134.44           C    
ATOM    603  O   SER A  94     160.392 163.364 178.752  1.00134.48           O    
ATOM    604  CB  SER A  94     158.915 164.733 176.244  1.00129.60           C    
ATOM    605  OG  SER A  94     160.023 164.076 175.677  1.00131.99           O    
ATOM    606  N   ILE A  95     158.228 163.652 179.301  1.00146.48           N    
ATOM    607  CA  ILE A  95     158.079 162.435 180.101  1.00145.74           C    
ATOM    608  C   ILE A  95     157.261 161.497 179.239  1.00146.91           C    
ATOM    609  O   ILE A  95     156.132 161.827 178.863  1.00146.27           O    
ATOM    610  CB  ILE A  95     157.388 162.726 181.450  1.00147.23           C    
ATOM    611  CG1 ILE A  95     158.362 163.524 182.354  1.00148.14           C    
ATOM    612  CG2 ILE A  95     156.963 161.405 182.135  1.00146.14           C    
ATOM    613  CD1 ILE A  95     157.804 163.952 183.709  1.00146.11           C    
ATOM    614  N   GLU A  96     157.819 160.355 178.867  1.00157.07           N    
ATOM    615  CA  GLU A  96     157.413 159.733 177.624  1.00158.48           C    
ATOM    616  C   GLU A  96     157.574 158.225 177.599  1.00158.99           C    
ATOM    617  O   GLU A  96     158.445 157.639 178.235  1.00159.15           O    
ATOM    618  CB  GLU A  96     158.234 160.427 176.522  1.00158.84           C    
ATOM    619  CG  GLU A  96     157.883 160.020 175.086  1.00157.97           C    
ATOM    620  CD  GLU A  96     158.457 160.996 174.045  1.00158.14           C    
ATOM    621  OE1 GLU A  96     159.298 161.865 174.377  1.00157.87           O    
ATOM    622  OE2 GLU A  96     158.033 160.910 172.876  1.00157.99           O    
ATOM    623  N   LYS A  97     156.725 157.610 176.788  1.00137.11           N    
ATOM    624  CA  LYS A  97     156.747 156.212 176.370  1.00134.14           C    
ATOM    625  C   LYS A  97     156.427 156.191 174.879  1.00132.60           C    
ATOM    626  O   LYS A  97     155.739 157.101 174.401  1.00132.33           O    
ATOM    627  CB  LYS A  97     155.704 155.427 177.189  1.00129.76           C    
ATOM    628  CG  LYS A  97     155.773 153.901 177.092  1.00130.08           C    
ATOM    629  CD  LYS A  97     157.041 153.338 177.753  1.00130.67           C    
ATOM    630  CE  LYS A  97     156.959 151.827 177.886  1.00130.99           C    
ATOM    631  NZ  LYS A  97     157.990 151.308 178.799  1.00130.77           N    
ATOM    632  N   SER A  98     156.827 155.148 174.149  1.00127.23           N    
ATOM    633  CA  SER A  98     156.403 154.960 172.750  1.00129.79           C    
ATOM    634  C   SER A  98     156.858 156.032 171.741  1.00127.22           C    
ATOM    635  O   SER A  98     156.284 156.147 170.663  1.00129.93           O    
ATOM    636  CB  SER A  98     154.912 154.585 172.661  1.00132.92           C    
ATOM    637  OG  SER A  98     154.087 155.736 172.800  1.00133.76           O    
ATOM    638  N   ASN A  99     157.887 156.816 172.065  1.00113.16           N    
ATOM    639  CA  ASN A  99     158.671 157.563 171.072  1.00115.43           C    
ATOM    640  C   ASN A  99     157.826 158.549 170.219  1.00114.41           C    
ATOM    641  O   ASN A  99     157.878 158.529 168.992  1.00117.59           O    
ATOM    642  CB  ASN A  99     159.515 156.524 170.296  1.00118.14           C    
ATOM    643  CG  ASN A  99     160.317 157.031 169.109  1.00121.13           C    
ATOM    644  OD1 ASN A  99     160.762 158.175 169.028  1.00120.15           O    
ATOM    645  ND2 ASN A  99     160.569 156.144 168.172  1.00119.86           N    
ATOM    646  N   ILE A 100     156.948 159.334 170.844  1.00114.75           N    
ATOM    647  CA  ILE A 100     155.946 160.148 170.161  1.00116.29           C    
ATOM    648  C   ILE A 100     156.531 161.441 169.608  1.00117.05           C    
ATOM    649  O   ILE A 100     156.193 161.825 168.495  1.00113.37           O    
ATOM    650  CB  ILE A 100     154.754 160.408 171.111  1.00118.83           C    
ATOM    651  CG1 ILE A 100     154.107 159.074 171.535  1.00118.97           C    
ATOM    652  CG2 ILE A 100     153.733 161.319 170.429  1.00116.99           C    
ATOM    653  CD1 ILE A 100     152.967 159.210 172.542  1.00120.37           C    
ATOM    654  N   ILE A 101     157.371 162.130 170.377  1.00134.73           N    
ATOM    655  CA  ILE A 101     158.054 163.353 169.957  1.00133.97           C    
ATOM    656  C   ILE A 101     159.217 162.956 169.045  1.00133.05           C    
ATOM    657  O   ILE A 101     160.214 162.388 169.480  1.00135.94           O    
ATOM    658  CB  ILE A 101     158.529 164.179 171.176  1.00135.25           C    
ATOM    659  CG1 ILE A 101     157.407 164.452 172.203  1.00133.07           C    
ATOM    660  CG2 ILE A 101     159.144 165.508 170.682  1.00135.23           C    
ATOM    661  CD1 ILE A 101     156.191 165.219 171.679  1.00132.34           C    
ATOM    662  N   ARG A 102     159.072 163.227 167.752  1.00129.02           N    
ATOM    663  CA  ARG A 102     160.102 162.857 166.781  1.00133.81           C    
ATOM    664  C   ARG A 102     161.208 163.899 166.638  1.00133.16           C    
ATOM    665  O   ARG A 102     162.315 163.590 166.199  1.00133.26           O    
ATOM    666  CB  ARG A 102     159.470 162.572 165.416  1.00135.89           C    
ATOM    667  CG  ARG A 102     158.328 161.569 165.463  1.00136.49           C    
ATOM    668  CD  ARG A 102     158.724 160.317 166.228  1.00135.76           C    
ATOM    669  NE  ARG A 102     159.867 159.640 165.622  1.00140.36           N    
ATOM    670  CZ  ARG A 102     159.768 158.661 164.729  1.00139.61           C    
ATOM    671  NH1 ARG A 102     158.574 158.239 164.335  1.00137.70           N    
ATOM    672  NH2 ARG A 102     160.862 158.103 164.231  1.00138.65           N    
ATOM    673  N   GLY A 103     160.896 165.133 167.012  1.00104.61           N    
ATOM    674  CA  GLY A 103     161.849 166.245 166.927  1.00104.05           C    
ATOM    675  C   GLY A 103     161.182 167.622 166.903  1.00 99.58           C    
ATOM    676  O   GLY A 103     160.115 167.815 167.488  1.00102.63           O    
ATOM    677  N   TRP A 104     161.789 168.563 166.183  1.00 91.51           N    
ATOM    678  CA  TRP A 104     161.422 169.980 166.214  1.00 94.84           C    
ATOM    679  C   TRP A 104     161.632 170.672 164.874  1.00 97.79           C    
ATOM    680  O   TRP A 104     162.470 170.268 164.072  1.00 98.82           O    
ATOM    681  CB  TRP A 104     162.202 170.735 167.307  1.00 98.66           C    
ATOM    682  CG  TRP A 104     162.164 170.189 168.686  1.00 99.17           C    
ATOM    683  CD1 TRP A 104     161.251 170.494 169.625  1.00101.65           C    
ATOM    684  CD2 TRP A 104     163.016 169.165 169.267  1.00100.86           C    
ATOM    685  NE1 TRP A 104     161.448 169.689 170.726  1.00107.20           N    
ATOM    686  CE2 TRP A 104     162.480 168.799 170.529  1.00105.95           C    
ATOM    687  CE3 TRP A 104     164.155 168.460 168.819  1.00102.80           C    
ATOM    688  CZ2 TRP A 104     163.025 167.740 171.274  1.00106.01           C    
ATOM    689  CZ3 TRP A 104     164.720 167.403 169.565  1.00104.38           C    
ATOM    690  CH2 TRP A 104     164.142 167.041 170.790  1.00103.97           C    
ATOM    691  N   ILE A 105     160.883 171.747 164.665  1.00115.69           N    
ATOM    692  CA  ILE A 105     161.089 172.694 163.572  1.00118.17           C    
ATOM    693  C   ILE A 105     161.493 174.041 164.173  1.00120.14           C    
ATOM    694  O   ILE A 105     160.906 174.454 165.177  1.00125.06           O    
ATOM    695  CB  ILE A 105     159.809 172.898 162.723  1.00123.84           C    
ATOM    696  CG1 ILE A 105     159.083 171.592 162.298  1.00124.74           C    
ATOM    697  CG2 ILE A 105     160.159 173.734 161.495  1.00122.39           C    
ATOM    698  CD1 ILE A 105     159.949 170.682 161.429  1.00122.85           C    
ATOM    699  N   PHE A 106     162.432 174.751 163.548  1.00115.12           N    
ATOM    700  CA  PHE A 106     162.894 176.052 164.025  1.00114.45           C    
ATOM    701  C   PHE A 106     163.011 177.055 162.873  1.00114.42           C    
ATOM    702  O   PHE A 106     163.444 176.689 161.775  1.00118.61           O    
ATOM    703  CB  PHE A 106     164.274 175.883 164.665  1.00112.46           C    
ATOM    704  CG  PHE A 106     164.384 174.947 165.846  1.00114.38           C    
ATOM    705  CD1 PHE A 106     164.739 173.607 165.653  1.00116.86           C    
ATOM    706  CD2 PHE A 106     164.183 175.417 167.152  1.00116.49           C    
ATOM    707  CE1 PHE A 106     164.882 172.742 166.746  1.00118.78           C    
ATOM    708  CE2 PHE A 106     164.287 174.537 168.248  1.00120.53           C    
ATOM    709  CZ  PHE A 106     164.627 173.190 168.047  1.00121.00           C    
ATOM    710  N   GLY A 107     162.758 178.341 163.134  1.00113.59           N    
ATOM    711  CA  GLY A 107     163.152 179.390 162.195  1.00116.97           C    
ATOM    712  C   GLY A 107     162.621 180.784 162.508  1.00118.50           C    
ATOM    713  O   GLY A 107     162.244 181.090 163.643  1.00118.70           O    
ATOM    714  N   THR A 108     162.593 181.641 161.481  1.00128.13           N    
ATOM    715  CA  THR A 108     162.058 183.012 161.568  1.00132.03           C    
ATOM    716  C   THR A 108     160.840 183.253 160.649  1.00133.57           C    
ATOM    717  O   THR A 108     160.054 184.161 160.932  1.00132.13           O    
ATOM    718  CB  THR A 108     163.194 184.044 161.413  1.00131.50           C    
ATOM    719  OG1 THR A 108     162.727 185.351 161.641  1.00133.17           O    
ATOM    720  CG2 THR A 108     163.881 184.033 160.050  1.00132.13           C    
ATOM    721  N   THR A 109     160.599 182.422 159.612  1.00138.91           N    
ATOM    722  CA  THR A 109     159.398 182.520 158.729  1.00136.76           C    
ATOM    723  C   THR A 109     158.623 181.221 158.539  1.00134.20           C    
ATOM    724  O   THR A 109     157.410 181.256 158.353  1.00134.10           O    
ATOM    725  CB  THR A 109     159.724 183.099 157.342  1.00137.70           C    
ATOM    726  OG1 THR A 109     160.696 182.309 156.696  1.00139.63           O    
ATOM    727  CG2 THR A 109     160.191 184.546 157.397  1.00135.26           C    
ATOM    728  N   LEU A 110     159.283 180.066 158.646  1.00127.10           N    
ATOM    729  CA  LEU A 110     158.662 178.733 158.660  1.00126.98           C    
ATOM    730  C   LEU A 110     157.916 178.337 157.365  1.00130.56           C    
ATOM    731  O   LEU A 110     157.039 177.469 157.392  1.00132.47           O    
ATOM    732  CB  LEU A 110     157.826 178.500 159.943  1.00126.93           C    
ATOM    733  CG  LEU A 110     158.568 178.395 161.296  1.00128.37           C    
ATOM    734  CD1 LEU A 110     159.450 177.151 161.317  1.00127.33           C    
ATOM    735  CD2 LEU A 110     159.440 179.587 161.675  1.00129.41           C    
ATOM    736  N   ASP A 111     158.236 178.959 156.221  1.00142.98           N    
ATOM    737  CA  ASP A 111     157.419 178.841 155.004  1.00144.87           C    
ATOM    738  C   ASP A 111     158.214 178.991 153.681  1.00141.69           C    
ATOM    739  O   ASP A 111     157.667 179.447 152.677  1.00142.12           O    
ATOM    740  CB  ASP A 111     156.244 179.833 155.084  1.00147.90           C    
ATOM    741  CG  ASP A 111     156.650 181.309 154.939  1.00146.81           C    
ATOM    742  OD1 ASP A 111     157.865 181.604 154.876  1.00144.51           O    
ATOM    743  OD2 ASP A 111     155.729 182.163 154.892  1.00147.74           O    
ATOM    744  N   SER A 112     159.507 178.662 153.662  1.00125.46           N    
ATOM    745  CA  SER A 112     160.438 178.869 152.546  1.00123.58           C    
ATOM    746  C   SER A 112     160.695 180.325 152.134  1.00124.58           C    
ATOM    747  O   SER A 112     161.357 180.534 151.122  1.00124.63           O    
ATOM    748  CB  SER A 112     160.131 177.973 151.354  1.00122.89           C    
ATOM    749  OG  SER A 112     159.017 178.475 150.666  1.00127.49           O    
ATOM    750  N   LYS A 113     160.230 181.360 152.852  1.00119.93           N    
ATOM    751  CA  LYS A 113     160.663 182.749 152.570  1.00120.21           C    
ATOM    752  C   LYS A 113     162.097 183.014 153.031  1.00123.66           C    
ATOM    753  O   LYS A 113     162.846 183.686 152.334  1.00123.33           O    
ATOM    754  CB  LYS A 113     159.685 183.759 153.174  1.00119.49           C    
ATOM    755  CG  LYS A 113     158.300 183.757 152.511  1.00119.32           C    
ATOM    756  CD  LYS A 113     158.259 184.237 151.053  1.00120.71           C    
ATOM    757  CE  LYS A 113     158.795 185.651 150.835  1.00124.24           C    
ATOM    758  NZ  LYS A 113     157.961 186.704 151.475  1.00125.17           N    
ATOM    759  N   THR A 114     162.489 182.452 154.169  1.00139.36           N    
ATOM    760  CA  THR A 114     163.866 182.355 154.656  1.00139.89           C    
ATOM    761  C   THR A 114     164.268 180.894 154.815  1.00136.10           C    
ATOM    762  O   THR A 114     163.443 179.985 154.761  1.00135.95           O    
ATOM    763  CB  THR A 114     164.075 183.058 156.023  1.00140.42           C    
ATOM    764  OG1 THR A 114     163.393 182.388 157.071  1.00142.00           O    
ATOM    765  CG2 THR A 114     163.624 184.505 156.059  1.00139.87           C    
ATOM    766  N   GLN A 115     165.534 180.691 155.158  1.00117.40           N    
ATOM    767  CA  GLN A 115     166.023 179.473 155.767  1.00116.45           C    
ATOM    768  C   GLN A 115     165.219 179.056 157.007  1.00116.08           C    
ATOM    769  O   GLN A 115     164.604 179.884 157.679  1.00117.43           O    
ATOM    770  CB  GLN A 115     167.484 179.704 156.154  1.00120.71           C    
ATOM    771  CG  GLN A 115     168.460 179.170 155.109  1.00121.84           C    
ATOM    772  CD  GLN A 115     168.499 177.651 155.180  1.00122.74           C    
ATOM    773  OE1 GLN A 115     167.612 177.006 155.711  1.00124.00           O    
ATOM    774  NE2 GLN A 115     169.534 177.007 154.709  1.00123.31           N    
ATOM    775  N   SER A 116     165.218 177.761 157.315  1.00122.14           N    
ATOM    776  CA  SER A 116     164.699 177.149 158.540  1.00121.81           C    
ATOM    777  C   SER A 116     165.259 175.748 158.751  1.00121.20           C    
ATOM    778  O   SER A 116     165.743 175.108 157.824  1.00124.96           O    
ATOM    779  CB  SER A 116     163.180 177.068 158.483  1.00126.46           C    
ATOM    780  OG  SER A 116     162.592 178.349 158.591  1.00128.43           O    
ATOM    781  N   LEU A 117     165.162 175.240 159.973  1.00113.75           N    
ATOM    782  CA  LEU A 117     165.863 174.031 160.397  1.00114.95           C    
ATOM    783  C   LEU A 117     164.895 172.963 160.890  1.00114.07           C    
ATOM    784  O   LEU A 117     163.956 173.238 161.630  1.00114.97           O    
ATOM    785  CB  LEU A 117     166.917 174.430 161.436  1.00116.85           C    
ATOM    786  CG  LEU A 117     167.733 173.232 161.939  1.00117.49           C    
ATOM    787  CD1 LEU A 117     169.166 173.630 162.183  1.00118.00           C    
ATOM    788  CD2 LEU A 117     167.208 172.732 163.274  1.00116.26           C    
ATOM    789  N   LEU A 118     165.184 171.742 160.483  1.00113.01           N    
ATOM    790  CA  LEU A 118     164.400 170.532 160.676  1.00114.94           C    
ATOM    791  C   LEU A 118     165.239 169.544 161.493  1.00111.60           C    
ATOM    792  O   LEU A 118     166.343 169.184 161.086  1.00113.38           O    
ATOM    793  CB  LEU A 118     164.066 170.025 159.262  1.00119.85           C    
ATOM    794  CG  LEU A 118     163.350 168.672 159.153  1.00122.28           C    
ATOM    795  CD1 LEU A 118     161.990 168.714 159.828  1.00120.62           C    
ATOM    796  CD2 LEU A 118     163.124 168.332 157.670  1.00118.73           C    
ATOM    797  N   ILE A 119     164.709 169.063 162.614  1.00102.89           N    
ATOM    798  CA  ILE A 119     165.254 167.925 163.361  1.00107.18           C    
ATOM    799  C   ILE A 119     164.186 166.828 163.353  1.00106.47           C    
ATOM    800  O   ILE A 119     163.072 167.098 163.802  1.00110.38           O    
ATOM    801  CB  ILE A 119     165.593 168.285 164.823  1.00113.50           C    
ATOM    802  CG1 ILE A 119     166.512 169.497 165.033  1.00112.22           C    
ATOM    803  CG2 ILE A 119     166.139 167.060 165.564  1.00111.17           C    
ATOM    804  CD1 ILE A 119     167.945 169.303 164.538  1.00110.31           C    
ATOM    805  N   VAL A 120     164.490 165.600 162.918  1.00105.68           N    
ATOM    806  CA  VAL A 120     163.542 164.472 163.028  1.00111.37           C    
ATOM    807  C   VAL A 120     164.253 163.146 163.275  1.00113.19           C    
ATOM    808  O   VAL A 120     165.333 162.906 162.751  1.00116.14           O    
ATOM    809  CB  VAL A 120     162.662 164.315 161.755  1.00114.30           C    
ATOM    810  CG1 VAL A 120     161.280 163.774 162.160  1.00115.50           C    
ATOM    811  CG2 VAL A 120     162.455 165.575 160.914  1.00115.04           C    
ATOM    812  N   ASN A 121     163.590 162.243 163.979  1.00123.78           N    
ATOM    813  CA  ASN A 121     163.868 160.807 163.967  1.00128.30           C    
ATOM    814  C   ASN A 121     162.725 160.091 163.227  1.00131.78           C    
ATOM    815  O   ASN A 121     161.583 160.203 163.654  1.00132.61           O    
ATOM    816  CB  ASN A 121     163.968 160.373 165.431  1.00130.43           C    
ATOM    817  CG  ASN A 121     164.119 158.875 165.590  1.00132.67           C    
ATOM    818  OD1 ASN A 121     163.412 158.271 166.384  1.00129.53           O    
ATOM    819  ND2 ASN A 121     164.963 158.229 164.807  1.00133.64           N    
ATOM    820  N   ASN A 122     163.012 159.361 162.145  1.00142.78           N    
ATOM    821  CA  ASN A 122     162.027 158.508 161.466  1.00142.08           C    
ATOM    822  C   ASN A 122     162.199 157.031 161.895  1.00141.99           C    
ATOM    823  O   ASN A 122     162.810 156.761 162.930  1.00142.34           O    
ATOM    824  CB  ASN A 122     162.003 158.801 159.942  1.00140.08           C    
ATOM    825  CG  ASN A 122     163.208 158.350 159.115  1.00140.46           C    
ATOM    826  OD1 ASN A 122     164.008 157.510 159.521  1.00142.47           O    
ATOM    827  ND2 ASN A 122     163.289 158.909 157.915  1.00137.62           N    
ATOM    828  N   ALA A 123     161.623 156.057 161.188  1.00145.59           N    
ATOM    829  CA  ALA A 123     161.710 154.649 161.580  1.00146.62           C    
ATOM    830  C   ALA A 123     163.129 154.044 161.501  1.00146.31           C    
ATOM    831  O   ALA A 123     163.290 152.871 161.820  1.00144.76           O    
ATOM    832  CB  ALA A 123     160.696 153.835 160.759  1.00145.36           C    
ATOM    833  N   THR A 124     164.164 154.789 161.114  1.00142.65           N    
ATOM    834  CA  THR A 124     165.551 154.303 161.098  1.00142.95           C    
ATOM    835  C   THR A 124     166.537 155.420 161.379  1.00142.57           C    
ATOM    836  O   THR A 124     167.374 155.303 162.268  1.00138.61           O    
ATOM    837  CB  THR A 124     165.868 153.670 159.737  1.00143.29           C    
ATOM    838  OG1 THR A 124     165.061 152.534 159.531  1.00145.17           O    
ATOM    839  CG2 THR A 124     167.315 153.199 159.608  1.00142.72           C    
ATOM    840  N   ASN A 125     166.467 156.496 160.610  1.00143.34           N    
ATOM    841  CA  ASN A 125     167.430 157.568 160.694  1.00144.17           C    
ATOM    842  C   ASN A 125     167.060 158.603 161.765  1.00140.53           C    
ATOM    843  O   ASN A 125     165.904 158.856 162.094  1.00139.67           O    
ATOM    844  CB  ASN A 125     167.571 158.253 159.322  1.00142.70           C    
ATOM    845  CG  ASN A 125     167.767 157.311 158.146  1.00137.26           C    
ATOM    846  OD1 ASN A 125     166.899 156.529 157.799  1.00128.23           O    
ATOM    847  ND2 ASN A 125     168.896 157.366 157.476  1.00137.37           N    
ATOM    848  N   VAL A 126     168.081 159.283 162.236  1.00110.42           N    
ATOM    849  CA  VAL A 126     167.970 160.640 162.741  1.00103.67           C    
ATOM    850  C   VAL A 126     168.507 161.551 161.662  1.00102.67           C    
ATOM    851  O   VAL A 126     169.489 161.204 161.011  1.00 99.20           O    
ATOM    852  CB  VAL A 126     168.758 160.795 163.995  1.00101.95           C    
ATOM    853  CG1 VAL A 126     168.906 162.251 164.485  1.00106.26           C    
ATOM    854  CG2 VAL A 126     168.073 159.997 165.098  1.00101.59           C    
ATOM    855  N   VAL A 127     167.831 162.662 161.430  1.00101.57           N    
ATOM    856  CA  VAL A 127     168.194 163.621 160.396  1.00102.89           C    
ATOM    857  C   VAL A 127     168.064 165.031 160.913  1.00101.64           C    
ATOM    858  O   VAL A 127     167.041 165.393 161.496  1.00101.47           O    
ATOM    859  CB  VAL A 127     167.413 163.400 159.089  1.00110.46           C    
ATOM    860  CG1 VAL A 127     165.890 163.344 159.278  1.00110.13           C    
ATOM    861  CG2 VAL A 127     167.740 164.460 158.026  1.00108.99           C    
ATOM    862  N   ILE A 128     169.078 165.837 160.633  1.00109.56           N    
ATOM    863  CA  ILE A 128     169.091 167.273 160.876  1.00113.13           C    
ATOM    864  C   ILE A 128     169.371 167.941 159.541  1.00109.53           C    
ATOM    865  O   ILE A 128     170.267 167.545 158.805  1.00111.86           O    
ATOM    866  CB  ILE A 128     170.073 167.646 162.008  1.00118.06           C    
ATOM    867  CG1 ILE A 128     171.556 167.533 161.602  1.00115.80           C    
ATOM    868  CG2 ILE A 128     169.764 166.803 163.261  1.00118.09           C    
ATOM    869  CD1 ILE A 128     172.530 167.798 162.744  1.00111.40           C    
ATOM    870  N   LYS A 129     168.590 168.940 159.170  1.00102.76           N    
ATOM    871  CA  LYS A 129     168.708 169.585 157.861  1.00104.07           C    
ATOM    872  C   LYS A 129     168.257 171.040 157.905  1.00103.92           C    
ATOM    873  O   LYS A 129     167.382 171.369 158.701  1.00109.90           O    
ATOM    874  CB  LYS A 129     167.938 168.687 156.867  1.00108.16           C    
ATOM    875  CG  LYS A 129     168.151 169.118 155.411  1.00108.54           C    
ATOM    876  CD  LYS A 129     167.825 167.997 154.410  1.00109.91           C    
ATOM    877  CE  LYS A 129     168.022 168.516 152.977  1.00111.15           C    
ATOM    878  NZ  LYS A 129     168.241 167.445 151.969  1.00110.11           N    
ATOM    879  N   VAL A 130     168.809 171.909 157.056  1.00 97.12           N    
ATOM    880  CA  VAL A 130     168.454 173.333 157.096  1.00103.00           C    
ATOM    881  C   VAL A 130     168.323 173.916 155.707  1.00108.73           C    
ATOM    882  O   VAL A 130     169.290 174.023 154.955  1.00112.27           O    
ATOM    883  CB  VAL A 130     169.422 174.074 158.034  1.00108.14           C    
ATOM    884  CG1 VAL A 130     170.895 173.959 157.642  1.00106.80           C    
ATOM    885  CG2 VAL A 130     169.129 175.564 158.221  1.00110.20           C    
ATOM    886  N   CYS A 131     167.090 174.255 155.350  1.00124.41           N    
ATOM    887  CA  CYS A 131     166.630 174.649 154.024  1.00123.19           C    
ATOM    888  C   CYS A 131     165.532 175.728 154.114  1.00122.58           C    
ATOM    889  O   CYS A 131     164.805 175.804 155.114  1.00124.99           O    
ATOM    890  CB  CYS A 131     165.950 173.453 153.338  1.00125.83           C    
ATOM    891  SG  CYS A 131     166.690 171.841 153.479  1.00143.81           S    
ATOM    892  N   GLU A 132     165.282 176.474 153.032  1.00136.10           N    
ATOM    893  CA  GLU A 132     163.998 177.160 152.877  1.00136.93           C    
ATOM    894  C   GLU A 132     162.873 176.123 152.665  1.00137.07           C    
ATOM    895  O   GLU A 132     162.432 175.858 151.547  1.00139.46           O    
ATOM    896  CB  GLU A 132     164.020 178.250 151.775  1.00137.30           C    
ATOM    897  CG  GLU A 132     165.337 178.995 151.500  1.00137.62           C    
ATOM    898  CD  GLU A 132     166.165 178.270 150.422  1.00139.99           C    
ATOM    899  OE1 GLU A 132     166.441 178.867 149.351  1.00141.25           O    
ATOM    900  OE2 GLU A 132     166.514 177.087 150.631  1.00141.53           O    
ATOM    901  N   PHE A 133     162.457 175.451 153.737  1.00128.87           N    
ATOM    902  CA  PHE A 133     161.384 174.481 153.750  1.00131.23           C    
ATOM    903  C   PHE A 133     160.017 175.149 153.699  1.00131.50           C    
ATOM    904  O   PHE A 133     159.702 175.993 154.538  1.00128.19           O    
ATOM    905  CB  PHE A 133     161.443 173.658 155.033  1.00131.31           C    
ATOM    906  CG  PHE A 133     162.616 172.736 155.223  1.00130.81           C    
ATOM    907  CD1 PHE A 133     163.601 173.059 156.161  1.00129.83           C    
ATOM    908  CD2 PHE A 133     162.673 171.502 154.545  1.00132.47           C    
ATOM    909  CE1 PHE A 133     164.615 172.139 156.458  1.00130.92           C    
ATOM    910  CE2 PHE A 133     163.692 170.572 154.834  1.00131.91           C    
ATOM    911  CZ  PHE A 133     164.647 170.888 155.816  1.00131.16           C    
ATOM    912  N   GLN A 134     159.148 174.723 152.794  1.00134.66           N    
ATOM    913  CA  GLN A 134     157.734 175.050 152.884  1.00133.78           C    
ATOM    914  C   GLN A 134     157.055 173.990 153.746  1.00133.72           C    
ATOM    915  O   GLN A 134     156.530 172.989 153.242  1.00132.26           O    
ATOM    916  CB  GLN A 134     157.127 175.166 151.484  1.00134.19           C    
ATOM    917  CG  GLN A 134     155.654 175.595 151.487  1.00134.39           C    
ATOM    918  CD  GLN A 134     155.440 176.939 152.157  1.00134.68           C    
ATOM    919  OE1 GLN A 134     155.190 177.050 153.348  1.00133.00           O    
ATOM    920  NE2 GLN A 134     155.585 178.021 151.431  1.00136.53           N    
ATOM    921  N   PHE A 135     157.118 174.192 155.060  1.00148.83           N    
ATOM    922  CA  PHE A 135     156.495 173.284 156.021  1.00151.11           C    
ATOM    923  C   PHE A 135     154.955 173.217 155.916  1.00150.05           C    
ATOM    924  O   PHE A 135     154.292 174.159 155.480  1.00147.82           O    
ATOM    925  CB  PHE A 135     156.925 173.627 157.448  1.00153.22           C    
ATOM    926  CG  PHE A 135     158.420 173.520 157.700  1.00153.46           C    
ATOM    927  CD1 PHE A 135     159.056 172.268 157.682  1.00153.75           C    
ATOM    928  CD2 PHE A 135     159.172 174.663 158.029  1.00151.80           C    
ATOM    929  CE1 PHE A 135     160.423 172.144 157.963  1.00153.11           C    
ATOM    930  CE2 PHE A 135     160.530 174.542 158.363  1.00152.14           C    
ATOM    931  CZ  PHE A 135     161.157 173.289 158.328  1.00152.06           C    
ATOM    932  N   CYS A 136     154.379 172.100 156.345  1.00174.40           N    
ATOM    933  CA  CYS A 136     152.949 171.935 156.577  1.00177.00           C    
ATOM    934  C   CYS A 136     152.480 172.728 157.812  1.00175.75           C    
ATOM    935  O   CYS A 136     153.245 172.895 158.764  1.00174.16           O    
ATOM    936  CB  CYS A 136     152.694 170.426 156.750  1.00178.70           C    
ATOM    937  SG  CYS A 136     150.951 169.937 156.768  1.00191.59           S    
ATOM    938  N   ASN A 137     151.212 173.152 157.854  1.00163.79           N    
ATOM    939  CA  ASN A 137     150.635 173.734 159.086  1.00163.11           C    
ATOM    940  C   ASN A 137     150.412 172.661 160.178  1.00164.95           C    
ATOM    941  O   ASN A 137     150.578 172.957 161.356  1.00165.28           O    
ATOM    942  CB  ASN A 137     149.345 174.487 158.718  1.00163.83           C    
ATOM    943  CG  ASN A 137     148.923 175.509 159.760  1.00164.71           C    
ATOM    944  OD1 ASN A 137     149.544 175.722 160.791  1.00165.33           O    
ATOM    945  ND2 ASN A 137     147.871 176.246 159.497  1.00165.02           N    
ATOM    946  N   ASP A 138     150.111 171.413 159.801  1.00180.62           N    
ATOM    947  CA  ASP A 138     149.853 170.274 160.719  1.00180.86           C    
ATOM    948  C   ASP A 138     150.851 169.120 160.510  1.00178.81           C    
ATOM    949  O   ASP A 138     150.473 168.024 160.089  1.00179.55           O    
ATOM    950  CB  ASP A 138     148.392 169.785 160.606  1.00182.23           C    
ATOM    951  CG  ASP A 138     147.283 170.803 160.924  1.00182.35           C    
ATOM    952  OD1 ASP A 138     147.567 171.992 161.177  1.00183.38           O    
ATOM    953  OD2 ASP A 138     146.093 170.417 160.901  1.00180.74           O    
ATOM    954  N   PRO A 139     152.158 169.348 160.732  1.00159.95           N    
ATOM    955  CA  PRO A 139     153.171 168.353 160.444  1.00160.36           C    
ATOM    956  C   PRO A 139     153.144 167.203 161.466  1.00160.06           C    
ATOM    957  O   PRO A 139     153.333 167.420 162.663  1.00161.78           O    
ATOM    958  CB  PRO A 139     154.498 169.129 160.444  1.00161.24           C    
ATOM    959  CG  PRO A 139     154.270 170.254 161.435  1.00161.46           C    
ATOM    960  CD  PRO A 139     152.793 170.563 161.236  1.00160.13           C    
ATOM    961  N   PHE A 140     152.936 165.970 161.018  1.00165.17           N    
ATOM    962  CA  PHE A 140     152.772 164.804 161.896  1.00165.81           C    
ATOM    963  C   PHE A 140     153.069 163.472 161.198  1.00168.63           C    
ATOM    964  O   PHE A 140     153.265 163.414 159.989  1.00169.70           O    
ATOM    965  CB  PHE A 140     151.381 164.806 162.558  1.00166.48           C    
ATOM    966  CG  PHE A 140     150.295 164.044 161.817  1.00169.37           C    
ATOM    967  CD1 PHE A 140     149.781 164.528 160.605  1.00171.23           C    
ATOM    968  CD2 PHE A 140     149.837 162.831 162.345  1.00169.97           C    
ATOM    969  CE1 PHE A 140     148.807 163.794 159.919  1.00171.72           C    
ATOM    970  CE2 PHE A 140     148.870 162.093 161.648  1.00171.21           C    
ATOM    971  CZ  PHE A 140     148.357 162.569 160.433  1.00171.00           C    
ATOM    972  N   PHE A 144     153.122 162.402 161.980  1.00174.79           N    
ATOM    973  CA  PHE A 144     153.364 161.028 161.532  1.00177.48           C    
ATOM    974  C   PHE A 144     152.290 160.080 162.073  1.00176.55           C    
ATOM    975  O   PHE A 144     151.731 160.352 163.123  1.00173.01           O    
ATOM    976  CB  PHE A 144     154.773 160.611 161.987  1.00175.74           C    
ATOM    977  CG  PHE A 144     155.912 161.354 161.300  1.00176.17           C    
ATOM    978  CD1 PHE A 144     156.394 162.565 161.831  1.00174.21           C    
ATOM    979  CD2 PHE A 144     156.505 160.842 160.134  1.00176.28           C    
ATOM    980  CE1 PHE A 144     157.463 163.247 161.224  1.00172.51           C    
ATOM    981  CE2 PHE A 144     157.549 161.535 159.500  1.00174.22           C    
ATOM    982  CZ  PHE A 144     158.012 162.745 160.035  1.00172.61           C    
ATOM    983  N   ASP A 145     152.007 158.952 161.423  1.00181.58           N    
ATOM    984  CA  ASP A 145     151.015 157.974 161.874  1.00178.06           C    
ATOM    985  C   ASP A 145     151.656 156.630 162.268  1.00177.03           C    
ATOM    986  O   ASP A 145     152.490 156.085 161.536  1.00175.88           O    
ATOM    987  CB  ASP A 145     149.918 157.758 160.806  1.00177.16           C    
ATOM    988  CG  ASP A 145     150.425 156.946 159.604  1.00178.88           C    
ATOM    989  OD1 ASP A 145     151.394 157.376 158.945  1.00180.07           O    
ATOM    990  OD2 ASP A 145     149.863 155.859 159.329  1.00178.05           O    
ATOM    991  N   HIS A 146     151.220 156.077 163.403  1.00180.34           N    
ATOM    992  CA  HIS A 146     151.546 154.716 163.810  1.00181.22           C    
ATOM    993  C   HIS A 146     150.320 153.955 164.318  1.00181.56           C    
ATOM    994  O   HIS A 146     150.185 152.783 163.991  1.00181.62           O    
ATOM    995  CB  HIS A 146     152.634 154.749 164.900  1.00182.32           C    
ATOM    996  CG  HIS A 146     154.043 154.973 164.407  1.00183.06           C    
ATOM    997  ND1 HIS A 146     154.972 153.994 164.121  1.00182.51           N    
ATOM    998  CD2 HIS A 146     154.645 156.177 164.158  1.00182.25           C    
ATOM    999  CE1 HIS A 146     156.124 154.599 163.778  1.00181.88           C    
ATOM   1000  NE2 HIS A 146     155.969 155.931 163.779  1.00182.95           N    
ATOM   1001  N   LYS A 147     149.497 154.571 165.178  1.00180.53           N    
ATOM   1002  CA  LYS A 147     148.485 153.923 166.022  1.00181.57           C    
ATOM   1003  C   LYS A 147     149.051 152.601 166.593  1.00183.55           C    
ATOM   1004  O   LYS A 147     148.583 151.500 166.293  1.00184.25           O    
ATOM   1005  CB  LYS A 147     147.133 153.789 165.299  1.00180.17           C    
ATOM   1006  CG  LYS A 147     146.416 155.150 165.239  1.00178.14           C    
ATOM   1007  CD  LYS A 147     144.926 154.957 164.917  1.00177.55           C    
ATOM   1008  CE  LYS A 147     144.201 156.304 164.933  1.00175.24           C    
ATOM   1009  NZ  LYS A 147     142.767 156.158 164.600  1.00175.21           N    
ATOM   1010  N   ASN A 148     150.137 152.725 167.369  1.00196.34           N    
ATOM   1011  CA  ASN A 148     150.876 151.651 168.033  1.00196.33           C    
ATOM   1012  C   ASN A 148     151.435 150.554 167.102  1.00197.15           C    
ATOM   1013  O   ASN A 148     151.862 149.510 167.576  1.00196.67           O    
ATOM   1014  CB  ASN A 148     150.035 151.121 169.218  1.00194.66           C    
ATOM   1015  CG  ASN A 148     149.534 152.193 170.165  1.00192.85           C    
ATOM   1016  OD1 ASN A 148     150.028 153.308 170.232  1.00193.04           O    
ATOM   1017  ND2 ASN A 148     148.478 151.921 170.889  1.00189.99           N    
ATOM   1018  N   ASN A 149     151.507 150.787 165.793  1.00201.12           N    
ATOM   1019  CA  ASN A 149     151.856 149.807 164.756  1.00200.50           C    
ATOM   1020  C   ASN A 149     150.859 148.635 164.612  1.00201.10           C    
ATOM   1021  O   ASN A 149     151.249 147.528 164.223  1.00200.67           O    
ATOM   1022  CB  ASN A 149     153.331 149.357 164.871  1.00198.73           C    
ATOM   1023  CG  ASN A 149     154.322 150.470 165.097  1.00197.56           C    
ATOM   1024  OD1 ASN A 149     154.793 151.097 164.164  1.00197.06           O    
ATOM   1025  ND2 ASN A 149     154.652 150.773 166.330  1.00197.63           N    
ATOM   1026  N   LYS A 150     149.595 148.861 164.993  1.00184.92           N    
ATOM   1027  CA  LYS A 150     148.590 147.799 165.190  1.00182.29           C    
ATOM   1028  C   LYS A 150     148.318 146.891 163.977  1.00181.84           C    
ATOM   1029  O   LYS A 150     148.231 145.675 164.170  1.00180.03           O    
ATOM   1030  CB  LYS A 150     147.322 148.480 165.740  1.00178.75           C    
ATOM   1031  CG  LYS A 150     146.265 147.467 166.185  1.00176.50           C    
ATOM   1032  CD  LYS A 150     145.134 148.196 166.904  1.00175.93           C    
ATOM   1033  CE  LYS A 150     144.151 147.200 167.523  1.00176.50           C    
ATOM   1034  NZ  LYS A 150     143.301 146.525 166.516  1.00176.11           N    
ATOM   1035  N   SER A 151     148.267 147.448 162.760  1.00176.12           N    
ATOM   1036  CA  SER A 151     148.069 146.655 161.523  1.00173.94           C    
ATOM   1037  C   SER A 151     149.012 147.038 160.367  1.00174.51           C    
ATOM   1038  O   SER A 151     148.908 146.481 159.278  1.00174.17           O    
ATOM   1039  CB  SER A 151     146.591 146.647 161.107  1.00172.77           C    
ATOM   1040  OG  SER A 151     145.762 146.217 162.164  1.00172.62           O    
ATOM   1041  N   TRP A 152     149.901 148.002 160.593  1.00176.76           N    
ATOM   1042  CA  TRP A 152     150.922 148.491 159.667  1.00175.82           C    
ATOM   1043  C   TRP A 152     152.030 149.197 160.465  1.00177.63           C    
ATOM   1044  O   TRP A 152     151.845 149.509 161.643  1.00178.04           O    
ATOM   1045  CB  TRP A 152     150.301 149.445 158.617  1.00173.82           C    
ATOM   1046  CG  TRP A 152     149.811 150.786 159.077  1.00175.52           C    
ATOM   1047  CD1 TRP A 152     150.366 151.974 158.741  1.00176.59           C    
ATOM   1048  CD2 TRP A 152     148.658 151.125 159.916  1.00176.57           C    
ATOM   1049  NE1 TRP A 152     149.656 153.012 159.316  1.00177.91           N    
ATOM   1050  CE2 TRP A 152     148.596 152.545 160.041  1.00178.35           C    
ATOM   1051  CE3 TRP A 152     147.626 150.404 160.551  1.00175.14           C    
ATOM   1052  CZ2 TRP A 152     147.619 153.209 160.793  1.00177.78           C    
ATOM   1053  CZ3 TRP A 152     146.618 151.041 161.308  1.00175.80           C    
ATOM   1054  CH2 TRP A 152     146.626 152.449 161.436  1.00176.83           C    
ATOM   1055  N   MET A 153     153.195 149.431 159.859  1.00183.47           N    
ATOM   1056  CA  MET A 153     154.250 150.281 160.439  1.00183.22           C    
ATOM   1057  C   MET A 153     154.524 151.504 159.533  1.00183.89           C    
ATOM   1058  O   MET A 153     153.866 151.698 158.508  1.00184.60           O    
ATOM   1059  CB  MET A 153     155.508 149.432 160.758  1.00181.26           C    
ATOM   1060  CG  MET A 153     156.280 148.938 159.517  1.00181.99           C    
ATOM   1061  SD  MET A 153     157.538 150.066 158.858  1.00181.05           S    
ATOM   1062  CE  MET A 153     158.811 149.922 160.138  1.00179.74           C    
ATOM   1063  N   GLU A 154     155.457 152.362 159.948  1.00187.20           N    
ATOM   1064  CA  GLU A 154     155.752 153.667 159.363  1.00187.42           C    
ATOM   1065  C   GLU A 154     155.730 153.704 157.819  1.00188.35           C    
ATOM   1066  O   GLU A 154     156.481 152.996 157.147  1.00187.09           O    
ATOM   1067  CB  GLU A 154     157.089 154.129 159.967  1.00187.98           C    
ATOM   1068  CG  GLU A 154     157.865 155.274 159.279  1.00189.54           C    
ATOM   1069  CD  GLU A 154     157.015 156.304 158.535  1.00190.30           C    
ATOM   1070  OE1 GLU A 154     155.909 156.627 159.017  1.00190.09           O    
ATOM   1071  OE2 GLU A 154     157.442 156.715 157.437  1.00189.86           O    
ATOM   1072  N   SER A 155     154.904 154.610 157.284  1.00176.97           N    
ATOM   1073  CA  SER A 155     154.633 154.797 155.858  1.00174.85           C    
ATOM   1074  C   SER A 155     154.191 156.218 155.449  1.00173.75           C    
ATOM   1075  O   SER A 155     153.532 156.388 154.424  1.00173.63           O    
ATOM   1076  CB  SER A 155     153.646 153.715 155.391  1.00174.25           C    
ATOM   1077  OG  SER A 155     153.667 153.519 153.990  1.00172.77           O    
ATOM   1078  N   GLU A 156     154.526 157.271 156.199  1.00177.63           N    
ATOM   1079  CA  GLU A 156     154.214 158.678 155.833  1.00177.84           C    
ATOM   1080  C   GLU A 156     155.339 159.661 156.209  1.00179.07           C    
ATOM   1081  O   GLU A 156     156.150 159.421 157.101  1.00181.68           O    
ATOM   1082  CB  GLU A 156     152.891 159.171 156.460  1.00178.09           C    
ATOM   1083  CG  GLU A 156     151.638 158.540 155.837  1.00179.54           C    
ATOM   1084  CD  GLU A 156     150.314 159.144 156.339  1.00181.14           C    
ATOM   1085  OE1 GLU A 156     150.325 160.136 157.100  1.00180.47           O    
ATOM   1086  OE2 GLU A 156     149.237 158.653 155.917  1.00181.17           O    
ATOM   1087  N   PHE A 157     155.372 160.809 155.529  1.00157.48           N    
ATOM   1088  CA  PHE A 157     156.256 161.944 155.835  1.00156.50           C    
ATOM   1089  C   PHE A 157     155.499 163.270 155.598  1.00156.04           C    
ATOM   1090  O   PHE A 157     155.661 163.950 154.582  1.00156.83           O    
ATOM   1091  CB  PHE A 157     157.543 161.827 155.003  1.00156.22           C    
ATOM   1092  CG  PHE A 157     158.539 162.947 155.265  1.00155.74           C    
ATOM   1093  CD1 PHE A 157     158.614 164.064 154.403  1.00153.49           C    
ATOM   1094  CD2 PHE A 157     159.395 162.874 156.379  1.00154.82           C    
ATOM   1095  CE1 PHE A 157     159.529 165.103 154.651  1.00150.82           C    
ATOM   1096  CE2 PHE A 157     160.337 163.903 156.608  1.00154.68           C    
ATOM   1097  CZ  PHE A 157     160.387 165.023 155.763  1.00152.75           C    
ATOM   1098  N   ARG A 158     154.605 163.634 156.510  1.00163.74           N    
ATOM   1099  CA  ARG A 158     153.827 164.864 156.316  1.00165.83           C    
ATOM   1100  C   ARG A 158     154.388 166.056 157.083  1.00165.06           C    
ATOM   1101  O   ARG A 158     153.820 166.472 158.092  1.00166.61           O    
ATOM   1102  CB  ARG A 158     152.360 164.639 156.692  1.00166.83           C    
ATOM   1103  CG  ARG A 158     151.634 163.653 155.791  1.00165.14           C    
ATOM   1104  CD  ARG A 158     150.149 163.603 156.107  1.00165.95           C    
ATOM   1105  NE  ARG A 158     149.428 162.705 155.209  1.00165.54           N    
ATOM   1106  CZ  ARG A 158     148.110 162.538 155.219  1.00164.56           C    
ATOM   1107  NH1 ARG A 158     147.540 161.699 154.365  1.00166.11           N    
ATOM   1108  NH2 ARG A 158     147.360 163.211 156.081  1.00161.75           N    
ATOM   1109  N   VAL A 159     155.505 166.607 156.605  1.00138.13           N    
ATOM   1110  CA  VAL A 159     156.164 167.740 157.295  1.00139.46           C    
ATOM   1111  C   VAL A 159     156.476 168.936 156.404  1.00135.83           C    
ATOM   1112  O   VAL A 159     156.243 170.062 156.819  1.00135.96           O    
ATOM   1113  CB  VAL A 159     157.396 167.343 158.139  1.00142.36           C    
ATOM   1114  CG1 VAL A 159     157.228 166.043 158.923  1.00142.55           C    
ATOM   1115  CG2 VAL A 159     158.663 167.235 157.323  1.00139.45           C    
ATOM   1116  N   TYR A 160     157.017 168.734 155.206  1.00120.31           N    
ATOM   1117  CA  TYR A 160     157.203 169.801 154.238  1.00121.23           C    
ATOM   1118  C   TYR A 160     156.710 169.402 152.857  1.00124.99           C    
ATOM   1119  O   TYR A 160     156.796 168.254 152.433  1.00125.22           O    
ATOM   1120  CB  TYR A 160     158.650 170.297 154.236  1.00121.21           C    
ATOM   1121  CG  TYR A 160     159.707 169.315 153.766  1.00123.07           C    
ATOM   1122  CD1 TYR A 160     159.870 169.046 152.393  1.00122.73           C    
ATOM   1123  CD2 TYR A 160     160.607 168.753 154.686  1.00126.41           C    
ATOM   1124  CE1 TYR A 160     160.890 168.185 151.939  1.00124.90           C    
ATOM   1125  CE2 TYR A 160     161.630 167.894 154.244  1.00125.43           C    
ATOM   1126  CZ  TYR A 160     161.764 167.589 152.871  1.00124.29           C    
ATOM   1127  OH  TYR A 160     162.797 166.806 152.448  1.00121.92           O    
ATOM   1128  N   SER A 161     156.172 170.391 152.172  1.00130.61           N    
ATOM   1129  CA  SER A 161     155.747 170.314 150.779  1.00131.84           C    
ATOM   1130  C   SER A 161     156.899 170.566 149.801  1.00134.36           C    
ATOM   1131  O   SER A 161     156.869 170.039 148.688  1.00136.42           O    
ATOM   1132  CB  SER A 161     154.630 171.335 150.545  1.00131.95           C    
ATOM   1133  OG  SER A 161     155.114 172.624 150.774  1.00130.81           O    
ATOM   1134  N   SER A 162     157.934 171.310 150.221  1.00139.68           N    
ATOM   1135  CA  SER A 162     159.159 171.547 149.439  1.00139.74           C    
ATOM   1136  C   SER A 162     160.359 171.874 150.325  1.00141.45           C    
ATOM   1137  O   SER A 162     160.192 172.262 151.484  1.00142.83           O    
ATOM   1138  CB  SER A 162     158.935 172.657 148.400  1.00137.84           C    
ATOM   1139  OG  SER A 162     158.869 173.936 149.006  1.00136.53           O    
ATOM   1140  N   ALA A 163     161.554 171.712 149.754  1.00118.68           N    
ATOM   1141  CA  ALA A 163     162.855 172.021 150.351  1.00115.52           C    
ATOM   1142  C   ALA A 163     163.795 172.548 149.237  1.00112.15           C    
ATOM   1143  O   ALA A 163     164.226 171.776 148.371  1.00110.58           O    
ATOM   1144  CB  ALA A 163     163.383 170.720 150.988  1.00111.65           C    
ATOM   1145  N   ASN A 164     164.083 173.859 149.195  1.00106.65           N    
ATOM   1146  CA  ASN A 164     164.711 174.479 148.016  1.00108.93           C    
ATOM   1147  C   ASN A 164     166.258 174.420 147.944  1.00110.98           C    
ATOM   1148  O   ASN A 164     166.758 173.781 147.019  1.00110.18           O    
ATOM   1149  CB  ASN A 164     164.167 175.908 147.862  1.00110.71           C    
ATOM   1150  CG  ASN A 164     164.503 176.625 146.560  1.00112.01           C    
ATOM   1151  OD1 ASN A 164     163.991 177.700 146.293  1.00111.28           O    
ATOM   1152  ND2 ASN A 164     165.296 176.079 145.665  1.00108.95           N    
ATOM   1153  N   ASN A 165     167.027 175.085 148.817  1.00109.00           N    
ATOM   1154  CA  ASN A 165     168.494 175.220 148.718  1.00107.17           C    
ATOM   1155  C   ASN A 165     169.185 174.911 150.068  1.00108.31           C    
ATOM   1156  O   ASN A 165     169.751 175.778 150.740  1.00109.14           O    
ATOM   1157  CB  ASN A 165     168.851 176.635 148.231  1.00106.55           C    
ATOM   1158  CG  ASN A 165     168.520 176.916 146.778  1.00104.84           C    
ATOM   1159  OD1 ASN A 165     168.415 175.982 145.991  1.00102.92           O    
ATOM   1160  ND2 ASN A 165     168.431 178.193 146.420  1.00103.49           N    
ATOM   1161  N   CYS A 166     169.127 173.648 150.476  1.00127.41           N    
ATOM   1162  CA  CYS A 166     169.573 173.206 151.799  1.00130.84           C    
ATOM   1163  C   CYS A 166     171.088 173.395 152.019  1.00128.74           C    
ATOM   1164  O   CYS A 166     171.892 172.715 151.377  1.00128.44           O    
ATOM   1165  CB  CYS A 166     169.205 171.740 151.925  1.00134.00           C    
ATOM   1166  SG  CYS A 166     167.465 171.436 151.653  1.00148.86           S    
ATOM   1167  N   THR A 167     171.469 174.317 152.902  1.00121.42           N    
ATOM   1168  CA  THR A 167     172.876 174.664 153.123  1.00121.35           C    
ATOM   1169  C   THR A 167     173.590 173.754 154.095  1.00118.44           C    
ATOM   1170  O   THR A 167     174.808 173.853 154.180  1.00120.94           O    
ATOM   1171  CB  THR A 167     173.049 176.116 153.577  1.00120.96           C    
ATOM   1172  OG1 THR A 167     172.430 176.313 154.837  1.00120.89           O    
ATOM   1173  CG2 THR A 167     172.439 177.098 152.584  1.00120.13           C    
ATOM   1174  N   PHE A 168     172.888 172.913 154.848  1.00107.27           N    
ATOM   1175  CA  PHE A 168     173.519 171.888 155.663  1.00108.13           C    
ATOM   1176  C   PHE A 168     172.575 170.709 155.894  1.00109.95           C    
ATOM   1177  O   PHE A 168     171.352 170.855 155.955  1.00109.89           O    
ATOM   1178  CB  PHE A 168     174.056 172.526 156.953  1.00110.00           C    
ATOM   1179  CG  PHE A 168     174.390 171.593 158.081  1.00111.66           C    
ATOM   1180  CD1 PHE A 168     175.613 170.912 158.080  1.00112.04           C    
ATOM   1181  CD2 PHE A 168     173.465 171.397 159.118  1.00114.58           C    
ATOM   1182  CE1 PHE A 168     175.916 170.032 159.129  1.00115.88           C    
ATOM   1183  CE2 PHE A 168     173.775 170.530 160.177  1.00116.42           C    
ATOM   1184  CZ  PHE A 168     175.001 169.834 160.180  1.00116.96           C    
ATOM   1185  N   GLU A 169     173.149 169.518 156.017  1.00105.06           N    
ATOM   1186  CA  GLU A 169     172.460 168.255 156.300  1.00105.88           C    
ATOM   1187  C   GLU A 169     173.401 167.316 157.034  1.00100.69           C    
ATOM   1188  O   GLU A 169     174.575 167.212 156.689  1.00105.62           O    
ATOM   1189  CB  GLU A 169     171.953 167.650 154.979  1.00108.58           C    
ATOM   1190  CG  GLU A 169     171.358 166.229 155.116  1.00110.80           C    
ATOM   1191  CD  GLU A 169     170.856 165.635 153.785  1.00113.61           C    
ATOM   1192  OE1 GLU A 169     170.652 166.365 152.788  1.00113.52           O    
ATOM   1193  OE2 GLU A 169     170.609 164.406 153.731  1.00115.08           O    
ATOM   1194  N   TYR A 170     172.877 166.559 157.983  1.00 85.57           N    
ATOM   1195  CA  TYR A 170     173.555 165.459 158.648  1.00 92.36           C    
ATOM   1196  C   TYR A 170     172.547 164.383 159.024  1.00 95.86           C    
ATOM   1197  O   TYR A 170     171.377 164.671 159.224  1.00101.49           O    
ATOM   1198  CB  TYR A 170     174.364 165.956 159.856  1.00 97.90           C    
ATOM   1199  CG  TYR A 170     174.868 164.872 160.787  1.00100.13           C    
ATOM   1200  CD1 TYR A 170     176.050 164.174 160.460  1.00101.76           C    
ATOM   1201  CD2 TYR A 170     174.108 164.510 161.914  1.00 96.80           C    
ATOM   1202  CE1 TYR A 170     176.460 163.089 161.256  1.00103.15           C    
ATOM   1203  CE2 TYR A 170     174.533 163.434 162.716  1.00 97.61           C    
ATOM   1204  CZ  TYR A 170     175.687 162.706 162.368  1.00101.13           C    
ATOM   1205  OH  TYR A 170     176.056 161.638 163.113  1.00100.83           O    
ATOM   1206  N   VAL A 171     172.987 163.137 159.144  1.00 93.61           N    
ATOM   1207  CA  VAL A 171     172.148 161.975 159.419  1.00 96.77           C    
ATOM   1208  C   VAL A 171     172.897 160.933 160.249  1.00 92.33           C    
ATOM   1209  O   VAL A 171     174.129 160.818 160.186  1.00 96.01           O    
ATOM   1210  CB  VAL A 171     171.608 161.304 158.146  1.00103.23           C    
ATOM   1211  CG1 VAL A 171     170.779 162.261 157.286  1.00100.98           C    
ATOM   1212  CG2 VAL A 171     172.706 160.704 157.277  1.00100.51           C    
ATOM   1213  N   SER A 172     172.146 160.129 161.005  1.00 91.69           N    
ATOM   1214  CA  SER A 172     172.719 159.082 161.847  1.00 93.98           C    
ATOM   1215  C   SER A 172     171.787 157.905 162.053  1.00 96.53           C    
ATOM   1216  O   SER A 172     170.608 157.951 161.716  1.00101.30           O    
ATOM   1217  CB  SER A 172     173.198 159.657 163.198  1.00102.21           C    
ATOM   1218  OG  SER A 172     172.148 159.832 164.128  1.00111.15           O    
ATOM   1219  N   GLN A 173     172.309 156.863 162.691  1.00111.46           N    
ATOM   1220  CA  GLN A 173     171.595 155.735 163.298  1.00114.48           C    
ATOM   1221  C   GLN A 173     170.513 156.246 164.289  1.00118.94           C    
ATOM   1222  O   GLN A 173     170.565 157.415 164.677  1.00119.75           O    
ATOM   1223  CB  GLN A 173     172.639 154.844 164.021  1.00112.69           C    
ATOM   1224  CG  GLN A 173     173.990 154.600 163.300  1.00115.87           C    
ATOM   1225  CD  GLN A 173     175.009 155.753 163.410  1.00119.55           C    
ATOM   1226  OE1 GLN A 173     174.808 156.732 164.117  1.00117.65           O    
ATOM   1227  NE2 GLN A 173     176.119 155.695 162.711  1.00121.06           N    
ATOM   1228  N   PRO A 174     169.520 155.437 164.706  1.00130.19           N    
ATOM   1229  CA  PRO A 174     168.405 155.931 165.498  1.00129.12           C    
ATOM   1230  C   PRO A 174     168.846 156.364 166.899  1.00128.34           C    
ATOM   1231  O   PRO A 174     169.356 155.552 167.672  1.00129.13           O    
ATOM   1232  CB  PRO A 174     167.377 154.797 165.546  1.00128.07           C    
ATOM   1233  CG  PRO A 174     168.208 153.549 165.314  1.00125.55           C    
ATOM   1234  CD  PRO A 174     169.369 154.004 164.447  1.00126.59           C    
ATOM   1235  N   PHE A 175     168.659 157.640 167.225  1.00131.11           N    
ATOM   1236  CA  PHE A 175     168.885 158.180 168.576  1.00134.36           C    
ATOM   1237  C   PHE A 175     167.679 157.937 169.484  1.00133.91           C    
ATOM   1238  O   PHE A 175     166.715 157.309 169.058  1.00132.33           O    
ATOM   1239  CB  PHE A 175     169.224 159.668 168.442  1.00135.09           C    
ATOM   1240  CG  PHE A 175     169.741 160.381 169.674  1.00133.48           C    
ATOM   1241  CD1 PHE A 175     171.062 160.179 170.121  1.00131.36           C    
ATOM   1242  CD2 PHE A 175     168.904 161.296 170.342  1.00130.61           C    
ATOM   1243  CE1 PHE A 175     171.555 160.897 171.224  1.00127.41           C    
ATOM   1244  CE2 PHE A 175     169.377 162.001 171.452  1.00127.99           C    
ATOM   1245  CZ  PHE A 175     170.702 161.802 171.888  1.00127.67           C    
ATOM   1246  N   LEU A 176     167.728 158.422 170.730  1.00140.98           N    
ATOM   1247  CA  LEU A 176     166.722 158.187 171.777  1.00141.12           C    
ATOM   1248  C   LEU A 176     166.527 156.681 172.019  1.00143.06           C    
ATOM   1249  O   LEU A 176     165.555 156.062 171.592  1.00145.00           O    
ATOM   1250  CB  LEU A 176     165.456 158.998 171.472  1.00141.55           C    
ATOM   1251  CG  LEU A 176     164.268 158.739 172.423  1.00138.95           C    
ATOM   1252  CD1 LEU A 176     164.648 158.853 173.898  1.00138.05           C    
ATOM   1253  CD2 LEU A 176     163.162 159.758 172.169  1.00136.81           C    
ATOM   1254  N   MET A 177     167.527 156.073 172.649  1.00175.53           N    
ATOM   1255  CA  MET A 177     167.441 154.685 173.088  1.00177.95           C    
ATOM   1256  C   MET A 177     166.386 154.511 174.186  1.00179.80           C    
ATOM   1257  O   MET A 177     166.177 155.397 175.012  1.00177.73           O    
ATOM   1258  CB  MET A 177     168.823 154.124 173.458  1.00177.86           C    
ATOM   1259  CG  MET A 177     169.396 154.619 174.785  1.00179.69           C    
ATOM   1260  SD  MET A 177     168.818 153.781 176.294  1.00181.71           S    
ATOM   1261  CE  MET A 177     169.637 152.167 176.118  1.00179.74           C    
ATOM   1262  N   ASP A 178     165.715 153.370 174.173  1.00196.92           N    
ATOM   1263  CA  ASP A 178     164.736 152.948 175.178  1.00195.25           C    
ATOM   1264  C   ASP A 178     165.437 152.322 176.397  1.00194.52           C    
ATOM   1265  O   ASP A 178     166.443 151.628 176.266  1.00194.61           O    
ATOM   1266  CB  ASP A 178     163.754 151.926 174.572  1.00195.43           C    
ATOM   1267  CG  ASP A 178     164.370 150.662 173.928  1.00196.15           C    
ATOM   1268  OD1 ASP A 178     165.531 150.687 173.456  1.00196.74           O    
ATOM   1269  OD2 ASP A 178     163.658 149.636 173.838  1.00195.09           O    
ATOM   1270  N   LEU A 179     164.897 152.549 177.593  1.00198.67           N    
ATOM   1271  CA  LEU A 179     165.429 152.004 178.843  1.00201.21           C    
ATOM   1272  C   LEU A 179     165.447 150.460 178.878  1.00202.18           C    
ATOM   1273  O   LEU A 179     164.549 149.798 178.359  1.00202.46           O    
ATOM   1274  CB  LEU A 179     164.726 152.627 180.068  1.00201.53           C    
ATOM   1275  CG  LEU A 179     163.355 152.052 180.463  1.00201.85           C    
ATOM   1276  CD1 LEU A 179     162.902 152.690 181.770  1.00199.98           C    
ATOM   1277  CD2 LEU A 179     162.273 152.331 179.404  1.00200.63           C    
ATOM   1278  N   GLU A 180     166.464 149.885 179.510  1.00204.23           N    
ATOM   1279  CA  GLU A 180     166.682 148.435 179.533  1.00203.93           C    
ATOM   1280  C   GLU A 180     165.815 147.702 180.583  1.00204.20           C    
ATOM   1281  O   GLU A 180     165.442 148.252 181.626  1.00204.28           O    
ATOM   1282  CB  GLU A 180     168.167 148.135 179.755  1.00203.40           C    
ATOM   1283  CG  GLU A 180     169.077 148.741 178.670  1.00202.43           C    
ATOM   1284  CD  GLU A 180     170.539 148.281 178.782  1.00203.44           C    
ATOM   1285  OE1 GLU A 180     171.151 148.429 179.867  1.00203.64           O    
ATOM   1286  OE2 GLU A 180     171.102 147.760 177.788  1.00203.97           O    
ATOM   1287  N   GLY A 181     165.513 146.423 180.323  1.00204.31           N    
ATOM   1288  CA  GLY A 181     164.870 145.483 181.264  1.00204.24           C    
ATOM   1289  C   GLY A 181     163.353 145.620 181.468  1.00204.88           C    
ATOM   1290  O   GLY A 181     162.691 144.593 181.647  1.00204.70           O    
ATOM   1291  N   LYS A 182     162.805 146.844 181.355  1.00195.07           N    
ATOM   1292  CA  LYS A 182     161.406 147.252 181.598  1.00193.88           C    
ATOM   1293  C   LYS A 182     160.922 147.042 183.051  1.00192.99           C    
ATOM   1294  O   LYS A 182     161.464 146.244 183.825  1.00192.00           O    
ATOM   1295  CB  LYS A 182     160.432 146.576 180.613  1.00193.08           C    
ATOM   1296  CG  LYS A 182     160.748 146.850 179.141  1.00192.01           C    
ATOM   1297  CD  LYS A 182     159.621 146.281 178.272  1.00191.68           C    
ATOM   1298  CE  LYS A 182     159.830 146.614 176.796  1.00191.66           C    
ATOM   1299  NZ  LYS A 182     158.716 146.128 175.956  1.00191.92           N    
ATOM   1300  N   GLN A 183     159.861 147.764 183.397  1.00190.48           N    
ATOM   1301  CA  GLN A 183     158.949 147.499 184.515  1.00191.50           C    
ATOM   1302  C   GLN A 183     157.557 148.045 184.145  1.00194.25           C    
ATOM   1303  O   GLN A 183     157.435 148.966 183.329  1.00193.15           O    
ATOM   1304  CB  GLN A 183     159.554 148.036 185.822  1.00190.61           C    
ATOM   1305  CG  GLN A 183     158.773 147.735 187.106  1.00191.17           C    
ATOM   1306  CD  GLN A 183     157.832 148.860 187.562  1.00190.40           C    
ATOM   1307  OE1 GLN A 183     157.269 149.609 186.784  1.00190.93           O    
ATOM   1308  NE2 GLN A 183     157.632 149.032 188.849  1.00188.57           N    
ATOM   1309  N   GLY A 184     156.503 147.462 184.722  1.00219.72           N    
ATOM   1310  CA  GLY A 184     155.097 147.769 184.398  1.00219.80           C    
ATOM   1311  C   GLY A 184     154.701 149.241 184.599  1.00220.69           C    
ATOM   1312  O   GLY A 184     154.598 149.735 185.723  1.00219.82           O    
ATOM   1313  N   ASN A 185     154.417 149.917 183.488  1.00226.79           N    
ATOM   1314  CA  ASN A 185     154.149 151.352 183.377  1.00226.23           C    
ATOM   1315  C   ASN A 185     155.286 152.296 183.837  1.00224.63           C    
ATOM   1316  O   ASN A 185     155.060 153.490 184.021  1.00224.15           O    
ATOM   1317  CB  ASN A 185     152.746 151.686 183.935  1.00225.72           C    
ATOM   1318  CG  ASN A 185     151.565 151.030 183.200  1.00225.13           C    
ATOM   1319  OD1 ASN A 185     151.710 150.183 182.321  1.00226.10           O    
ATOM   1320  ND2 ASN A 185     150.352 151.411 183.538  1.00223.64           N    
ATOM   1321  N   PHE A 186     156.516 151.797 183.975  1.00182.47           N    
ATOM   1322  CA  PHE A 186     157.715 152.637 184.112  1.00178.68           C    
ATOM   1323  C   PHE A 186     157.942 153.458 182.845  1.00178.14           C    
ATOM   1324  O   PHE A 186     157.599 153.022 181.745  1.00179.47           O    
ATOM   1325  CB  PHE A 186     158.932 151.744 184.435  1.00177.37           C    
ATOM   1326  CG  PHE A 186     159.892 152.293 185.466  1.00176.55           C    
ATOM   1327  CD1 PHE A 186     161.056 152.970 185.071  1.00176.01           C    
ATOM   1328  CD2 PHE A 186     159.624 152.100 186.834  1.00177.12           C    
ATOM   1329  CE1 PHE A 186     161.943 153.440 186.053  1.00178.08           C    
ATOM   1330  CE2 PHE A 186     160.514 152.557 187.816  1.00177.38           C    
ATOM   1331  CZ  PHE A 186     161.673 153.243 187.419  1.00178.45           C    
ATOM   1332  N   LYS A 187     158.521 154.644 182.981  1.00161.57           N    
ATOM   1333  CA  LYS A 187     158.544 155.669 181.925  1.00161.66           C    
ATOM   1334  C   LYS A 187     159.896 156.384 181.850  1.00162.00           C    
ATOM   1335  O   LYS A 187     160.729 156.191 182.730  1.00163.72           O    
ATOM   1336  CB  LYS A 187     157.339 156.600 182.183  1.00160.96           C    
ATOM   1337  CG  LYS A 187     156.943 157.475 180.971  1.00161.65           C    
ATOM   1338  CD  LYS A 187     155.500 158.031 181.056  1.00161.64           C    
ATOM   1339  CE  LYS A 187     154.437 156.935 180.793  1.00161.66           C    
ATOM   1340  NZ  LYS A 187     153.048 157.440 180.789  1.00160.50           N    
ATOM   1341  N   ASN A 188     160.179 157.166 180.811  1.00159.34           N    
ATOM   1342  CA  ASN A 188     161.458 157.880 180.724  1.00160.32           C    
ATOM   1343  C   ASN A 188     161.300 159.400 180.555  1.00160.28           C    
ATOM   1344  O   ASN A 188     160.491 159.885 179.757  1.00157.88           O    
ATOM   1345  CB  ASN A 188     162.379 157.240 179.683  1.00161.15           C    
ATOM   1346  CG  ASN A 188     161.802 157.092 178.287  1.00161.22           C    
ATOM   1347  OD1 ASN A 188     161.981 157.923 177.424  1.00161.07           O    
ATOM   1348  ND2 ASN A 188     161.179 155.978 177.990  1.00161.22           N    
ATOM   1349  N   LEU A 189     162.111 160.139 181.315  1.00147.76           N    
ATOM   1350  CA  LEU A 189     162.268 161.569 181.171  1.00146.20           C    
ATOM   1351  C   LEU A 189     163.431 161.844 180.216  1.00146.32           C    
ATOM   1352  O   LEU A 189     164.580 161.457 180.462  1.00143.89           O    
ATOM   1353  CB  LEU A 189     162.438 162.200 182.566  1.00147.29           C    
ATOM   1354  CG  LEU A 189     162.858 163.672 182.549  1.00149.52           C    
ATOM   1355  CD1 LEU A 189     161.864 164.564 181.812  1.00145.30           C    
ATOM   1356  CD2 LEU A 189     162.934 164.179 183.980  1.00148.86           C    
ATOM   1357  N   ARG A 190     163.100 162.528 179.132  1.00142.24           N    
ATOM   1358  CA  ARG A 190     164.021 163.034 178.143  1.00141.43           C    
ATOM   1359  C   ARG A 190     164.053 164.544 178.218  1.00140.08           C    
ATOM   1360  O   ARG A 190     163.033 165.209 178.357  1.00139.81           O    
ATOM   1361  CB  ARG A 190     163.605 162.544 176.759  1.00142.00           C    
ATOM   1362  CG  ARG A 190     163.572 161.008 176.631  1.00142.38           C    
ATOM   1363  CD  ARG A 190     164.856 160.307 177.096  1.00145.48           C    
ATOM   1364  NE  ARG A 190     166.061 160.884 176.478  1.00146.66           N    
ATOM   1365  CZ  ARG A 190     167.097 160.241 175.969  1.00144.85           C    
ATOM   1366  NH1 ARG A 190     167.225 158.957 176.040  1.00144.35           N    
ATOM   1367  NH2 ARG A 190     168.045 160.902 175.380  1.00142.77           N    
ATOM   1368  N   GLU A 191     165.248 165.108 178.167  1.00124.57           N    
ATOM   1369  CA  GLU A 191     165.488 166.485 178.579  1.00122.67           C    
ATOM   1370  C   GLU A 191     166.500 167.160 177.660  1.00121.65           C    
ATOM   1371  O   GLU A 191     167.574 166.602 177.464  1.00123.71           O    
ATOM   1372  CB  GLU A 191     165.939 166.447 180.046  1.00128.59           C    
ATOM   1373  CG  GLU A 191     165.878 167.824 180.703  1.00129.06           C    
ATOM   1374  CD  GLU A 191     165.959 167.753 182.241  1.00130.98           C    
ATOM   1375  OE1 GLU A 191     166.813 167.051 182.817  1.00132.62           O    
ATOM   1376  OE2 GLU A 191     165.147 168.439 182.895  1.00128.41           O    
ATOM   1377  N   PHE A 192     166.157 168.314 177.086  1.00109.00           N    
ATOM   1378  CA  PHE A 192     166.914 168.995 176.041  1.00111.73           C    
ATOM   1379  C   PHE A 192     167.001 170.499 176.292  1.00111.27           C    
ATOM   1380  O   PHE A 192     166.000 171.145 176.584  1.00114.37           O    
ATOM   1381  CB  PHE A 192     166.237 168.785 174.675  1.00109.45           C    
ATOM   1382  CG  PHE A 192     166.291 167.362 174.170  1.00111.06           C    
ATOM   1383  CD1 PHE A 192     165.280 166.438 174.514  1.00115.38           C    
ATOM   1384  CD2 PHE A 192     167.365 166.948 173.363  1.00111.84           C    
ATOM   1385  CE1 PHE A 192     165.364 165.095 174.078  1.00116.33           C    
ATOM   1386  CE2 PHE A 192     167.449 165.612 172.932  1.00112.25           C    
ATOM   1387  CZ  PHE A 192     166.457 164.685 173.299  1.00112.53           C    
ATOM   1388  N   VAL A 193     168.171 171.095 176.099  1.00107.35           N    
ATOM   1389  CA  VAL A 193     168.324 172.548 176.021  1.00110.18           C    
ATOM   1390  C   VAL A 193     168.887 172.917 174.664  1.00108.49           C    
ATOM   1391  O   VAL A 193     169.872 172.330 174.204  1.00107.39           O    
ATOM   1392  CB  VAL A 193     169.208 173.087 177.160  1.00114.98           C    
ATOM   1393  CG1 VAL A 193     169.757 174.486 176.909  1.00112.30           C    
ATOM   1394  CG2 VAL A 193     168.399 173.124 178.454  1.00110.87           C    
ATOM   1395  N   PHE A 194     168.262 173.906 174.036  1.00110.22           N    
ATOM   1396  CA  PHE A 194     168.654 174.450 172.746  1.00112.44           C    
ATOM   1397  C   PHE A 194     169.049 175.900 172.902  1.00109.42           C    
ATOM   1398  O   PHE A 194     168.325 176.688 173.496  1.00114.17           O    
ATOM   1399  CB  PHE A 194     167.486 174.309 171.774  1.00113.24           C    
ATOM   1400  CG  PHE A 194     166.823 172.953 171.715  1.00113.22           C    
ATOM   1401  CD1 PHE A 194     167.590 171.780 171.711  1.00113.42           C    
ATOM   1402  CD2 PHE A 194     165.416 172.877 171.690  1.00112.76           C    
ATOM   1403  CE1 PHE A 194     166.961 170.535 171.671  1.00111.35           C    
ATOM   1404  CE2 PHE A 194     164.776 171.625 171.687  1.00116.13           C    
ATOM   1405  CZ  PHE A 194     165.562 170.458 171.686  1.00114.05           C    
ATOM   1406  N   LYS A 195     170.179 176.278 172.334  1.00100.77           N    
ATOM   1407  CA  LYS A 195     170.674 177.659 172.332  1.00100.80           C    
ATOM   1408  C   LYS A 195     171.162 178.045 170.958  1.00100.31           C    
ATOM   1409  O   LYS A 195     171.890 177.284 170.341  1.00102.34           O    
ATOM   1410  CB  LYS A 195     171.802 177.798 173.368  1.00105.77           C    
ATOM   1411  CG  LYS A 195     171.286 177.432 174.771  1.00111.76           C    
ATOM   1412  CD  LYS A 195     172.325 177.505 175.891  1.00113.05           C    
ATOM   1413  CE  LYS A 195     172.962 178.885 175.982  1.00111.63           C    
ATOM   1414  NZ  LYS A 195     173.534 179.075 177.324  1.00112.75           N    
ATOM   1415  N   ASN A 196     170.860 179.254 170.502  1.00100.08           N    
ATOM   1416  CA  ASN A 196     171.310 179.737 169.195  1.00107.50           C    
ATOM   1417  C   ASN A 196     172.069 181.039 169.371  1.00107.93           C    
ATOM   1418  O   ASN A 196     171.483 182.106 169.493  1.00111.16           O    
ATOM   1419  CB  ASN A 196     170.108 179.861 168.250  1.00114.33           C    
ATOM   1420  CG  ASN A 196     170.518 180.228 166.837  1.00116.16           C    
ATOM   1421  OD1 ASN A 196     171.684 180.354 166.493  1.00115.63           O    
ATOM   1422  ND2 ASN A 196     169.546 180.395 165.978  1.00114.39           N    
ATOM   1423  N   ILE A 197     173.385 180.941 169.474  1.00106.14           N    
ATOM   1424  CA  ILE A 197     174.292 182.018 169.922  1.00104.53           C    
ATOM   1425  C   ILE A 197     175.574 181.889 169.087  1.00106.44           C    
ATOM   1426  O   ILE A 197     175.926 180.764 168.715  1.00109.48           O    
ATOM   1427  CB  ILE A 197     174.611 181.860 171.435  1.00104.64           C    
ATOM   1428  CG1 ILE A 197     173.356 181.796 172.327  1.00108.41           C    
ATOM   1429  CG2 ILE A 197     175.546 182.971 171.950  1.00107.02           C    
ATOM   1430  CD1 ILE A 197     172.590 183.115 172.465  1.00108.76           C    
ATOM   1431  N   ASP A 198     176.205 183.024 168.779  1.00112.40           N    
ATOM   1432  CA  ASP A 198     177.415 183.117 167.954  1.00117.23           C    
ATOM   1433  C   ASP A 198     177.324 182.274 166.681  1.00117.31           C    
ATOM   1434  O   ASP A 198     178.293 181.650 166.250  1.00117.83           O    
ATOM   1435  CB  ASP A 198     178.725 182.909 168.749  1.00120.52           C    
ATOM   1436  CG  ASP A 198     179.051 181.448 169.010  1.00121.61           C    
ATOM   1437  OD1 ASP A 198     178.640 180.925 170.067  1.00120.00           O    
ATOM   1438  OD2 ASP A 198     179.749 180.831 168.178  1.00122.02           O    
ATOM   1439  N   GLY A 199     176.128 182.195 166.129  1.00118.35           N    
ATOM   1440  CA  GLY A 199     175.929 181.467 164.902  1.00118.08           C    
ATOM   1441  C   GLY A 199     176.262 180.049 165.154  1.00118.35           C    
ATOM   1442  O   GLY A 199     177.115 179.475 164.512  1.00124.35           O    
ATOM   1443  N   TYR A 200     175.610 179.515 166.148  1.00102.97           N    
ATOM   1444  CA  TYR A 200     175.842 178.181 166.504  1.00102.46           C    
ATOM   1445  C   TYR A 200     174.722 177.614 167.289  1.00104.72           C    
ATOM   1446  O   TYR A 200     174.549 177.921 168.443  1.00108.82           O    
ATOM   1447  CB  TYR A 200     176.982 178.180 167.439  1.00 99.37           C    
ATOM   1448  CG  TYR A 200     178.156 177.467 166.960  1.00 99.00           C    
ATOM   1449  CD1 TYR A 200     178.228 176.095 167.031  1.00101.72           C    
ATOM   1450  CD2 TYR A 200     179.231 178.151 166.527  1.00105.51           C    
ATOM   1451  CE1 TYR A 200     179.350 175.443 166.630  1.00107.09           C    
ATOM   1452  CE2 TYR A 200     180.357 177.529 166.134  1.00109.57           C    
ATOM   1453  CZ  TYR A 200     180.416 176.178 166.177  1.00111.30           C    
ATOM   1454  OH  TYR A 200     181.585 175.586 165.748  1.00112.06           O    
ATOM   1455  N   PHE A 201     173.917 176.822 166.664  1.00104.34           N    
ATOM   1456  CA  PHE A 201     172.928 176.108 167.449  1.00104.10           C    
ATOM   1457  C   PHE A 201     173.613 175.067 168.334  1.00102.26           C    
ATOM   1458  O   PHE A 201     174.388 174.259 167.835  1.00104.63           O    
ATOM   1459  CB  PHE A 201     171.925 175.444 166.512  1.00106.73           C    
ATOM   1460  CG  PHE A 201     170.607 175.044 167.139  1.00106.08           C    
ATOM   1461  CD1 PHE A 201     170.376 173.709 167.523  1.00104.83           C    
ATOM   1462  CD2 PHE A 201     169.589 175.999 167.278  1.00106.65           C    
ATOM   1463  CE1 PHE A 201     169.130 173.320 168.053  1.00104.76           C    
ATOM   1464  CE2 PHE A 201     168.340 175.614 167.789  1.00109.82           C    
ATOM   1465  CZ  PHE A 201     168.120 174.282 168.176  1.00109.24           C    
ATOM   1466  N   LYS A 202     173.322 175.048 169.633  1.00100.48           N    
ATOM   1467  CA  LYS A 202     173.969 174.220 170.638  1.00105.67           C    
ATOM   1468  C   LYS A 202     172.919 173.423 171.370  1.00103.62           C    
ATOM   1469  O   LYS A 202     171.962 173.996 171.875  1.00105.76           O    
ATOM   1470  CB  LYS A 202     174.809 175.119 171.561  1.00110.32           C    
ATOM   1471  CG  LYS A 202     176.125 175.538 170.901  1.00110.32           C    
ATOM   1472  CD  LYS A 202     176.906 176.545 171.748  1.00107.98           C    
ATOM   1473  CE  LYS A 202     176.421 177.991 171.645  1.00107.29           C    
ATOM   1474  NZ  LYS A 202     176.675 178.570 170.297  1.00112.49           N    
ATOM   1475  N   ILE A 203     173.136 172.117 171.451  1.00101.39           N    
ATOM   1476  CA  ILE A 203     172.202 171.155 172.040  1.00105.27           C    
ATOM   1477  C   ILE A 203     172.853 170.441 173.210  1.00103.50           C    
ATOM   1478  O   ILE A 203     173.931 169.880 173.066  1.00103.94           O    
ATOM   1479  CB  ILE A 203     171.668 170.124 171.028  1.00108.95           C    
ATOM   1480  CG1 ILE A 203     171.083 170.835 169.791  1.00106.72           C    
ATOM   1481  CG2 ILE A 203     170.651 169.177 171.704  1.00108.42           C    
ATOM   1482  CD1 ILE A 203     170.493 169.894 168.736  1.00105.62           C    
ATOM   1483  N   TYR A 204     172.187 170.396 174.355  1.00106.66           N    
ATOM   1484  CA  TYR A 204     172.614 169.667 175.567  1.00108.86           C    
ATOM   1485  C   TYR A 204     171.433 168.808 176.014  1.00108.43           C    
ATOM   1486  O   TYR A 204     170.293 169.263 175.886  1.00110.72           O    
ATOM   1487  CB  TYR A 204     173.001 170.649 176.676  1.00109.02           C    
ATOM   1488  CG  TYR A 204     173.838 171.840 176.262  1.00112.68           C    
ATOM   1489  CD1 TYR A 204     175.209 171.901 176.578  1.00110.80           C    
ATOM   1490  CD2 TYR A 204     173.236 172.916 175.575  1.00114.75           C    
ATOM   1491  CE1 TYR A 204     175.964 173.040 176.232  1.00113.37           C    
ATOM   1492  CE2 TYR A 204     173.998 174.025 175.176  1.00113.36           C    
ATOM   1493  CZ  TYR A 204     175.353 174.109 175.541  1.00114.72           C    
ATOM   1494  OH  TYR A 204     176.062 175.212 175.209  1.00114.22           O    
ATOM   1495  N   SER A 205     171.655 167.599 176.525  1.00106.67           N    
ATOM   1496  CA  SER A 205     170.545 166.699 176.825  1.00105.39           C    
ATOM   1497  C   SER A 205     170.845 165.617 177.852  1.00106.47           C    
ATOM   1498  O   SER A 205     171.994 165.289 178.134  1.00114.33           O    
ATOM   1499  CB  SER A 205     170.048 166.047 175.534  1.00111.16           C    
ATOM   1500  OG  SER A 205     171.025 165.162 174.996  1.00113.17           O    
ATOM   1501  N   LYS A 206     169.784 165.043 178.428  1.00111.15           N    
ATOM   1502  CA  LYS A 206     169.835 163.963 179.416  1.00111.47           C    
ATOM   1503  C   LYS A 206     168.675 162.979 179.252  1.00114.09           C    
ATOM   1504  O   LYS A 206     167.545 163.355 178.921  1.00119.33           O    
ATOM   1505  CB  LYS A 206     169.852 164.595 180.818  1.00115.80           C    
ATOM   1506  CG  LYS A 206     169.988 163.665 182.039  1.00116.83           C    
ATOM   1507  CD  LYS A 206     171.247 162.785 182.010  1.00118.74           C    
ATOM   1508  CE  LYS A 206     171.630 162.192 183.376  1.00120.55           C    
ATOM   1509  NZ  LYS A 206     170.515 161.443 184.007  1.00122.21           N    
ATOM   1510  N   HIS A 207     168.977 161.719 179.544  1.00130.84           N    
ATOM   1511  CA  HIS A 207     168.038 160.617 179.750  1.00134.66           C    
ATOM   1512  C   HIS A 207     167.935 160.322 181.230  1.00135.31           C    
ATOM   1513  O   HIS A 207     168.969 160.249 181.893  1.00137.54           O    
ATOM   1514  CB  HIS A 207     168.582 159.358 179.060  1.00138.19           C    
ATOM   1515  CG  HIS A 207     167.730 158.142 179.283  1.00140.58           C    
ATOM   1516  ND1 HIS A 207     166.472 157.924 178.747  1.00141.39           N    
ATOM   1517  CD2 HIS A 207     168.020 157.122 180.131  1.00139.85           C    
ATOM   1518  CE1 HIS A 207     166.055 156.746 179.227  1.00141.22           C    
ATOM   1519  NE2 HIS A 207     166.958 156.246 180.077  1.00140.08           N    
ATOM   1520  N   THR A 208     166.737 160.084 181.745  1.00135.88           N    
ATOM   1521  CA  THR A 208     166.526 159.651 183.133  1.00139.51           C    
ATOM   1522  C   THR A 208     165.315 158.711 183.194  1.00138.47           C    
ATOM   1523  O   THR A 208     164.208 159.134 182.873  1.00137.21           O    
ATOM   1524  CB  THR A 208     166.306 160.861 184.059  1.00141.84           C    
ATOM   1525  OG1 THR A 208     167.379 161.770 183.954  1.00142.65           O    
ATOM   1526  CG2 THR A 208     166.204 160.482 185.528  1.00141.01           C    
ATOM   1527  N   PRO A 209     165.464 157.439 183.587  1.00138.20           N    
ATOM   1528  CA  PRO A 209     164.331 156.539 183.759  1.00139.95           C    
ATOM   1529  C   PRO A 209     163.647 156.782 185.102  1.00140.11           C    
ATOM   1530  O   PRO A 209     164.331 157.003 186.099  1.00138.98           O    
ATOM   1531  CB  PRO A 209     164.921 155.140 183.643  1.00141.20           C    
ATOM   1532  CG  PRO A 209     166.324 155.305 184.232  1.00139.46           C    
ATOM   1533  CD  PRO A 209     166.714 156.742 183.868  1.00138.81           C    
ATOM   1534  N   ILE A 210     162.312 156.751 185.146  1.00159.62           N    
ATOM   1535  CA  ILE A 210     161.512 157.176 186.312  1.00161.20           C    
ATOM   1536  C   ILE A 210     160.249 156.337 186.572  1.00162.07           C    
ATOM   1537  O   ILE A 210     159.550 155.887 185.668  1.00163.23           O    
ATOM   1538  CB  ILE A 210     161.146 158.678 186.209  1.00161.03           C    
ATOM   1539  CG1 ILE A 210     160.332 159.026 184.932  1.00159.40           C    
ATOM   1540  CG2 ILE A 210     162.398 159.552 186.309  1.00160.20           C    
ATOM   1541  CD1 ILE A 210     159.731 160.436 184.981  1.00159.55           C    
ATOM   1542  N   ILE A 212     159.919 156.212 187.856  1.00154.79           N    
ATOM   1543  CA  ILE A 212     158.631 155.706 188.347  1.00153.96           C    
ATOM   1544  C   ILE A 212     157.548 156.781 188.186  1.00153.99           C    
ATOM   1545  O   ILE A 212     157.770 157.976 188.390  1.00152.72           O    
ATOM   1546  CB  ILE A 212     158.741 155.162 189.791  1.00153.77           C    
ATOM   1547  CG1 ILE A 212     157.431 154.521 190.298  1.00153.38           C    
ATOM   1548  CG2 ILE A 212     159.155 156.237 190.790  1.00152.40           C    
ATOM   1549  CD1 ILE A 212     156.961 153.318 189.466  1.00151.70           C    
ATOM   1550  N   VAL A 213     156.336 156.372 187.812  1.00163.42           N    
ATOM   1551  CA  VAL A 213     155.241 157.263 187.415  1.00164.89           C    
ATOM   1552  C   VAL A 213     154.387 157.684 188.607  1.00162.71           C    
ATOM   1553  O   VAL A 213     153.331 157.124 188.896  1.00161.43           O    
ATOM   1554  CB  VAL A 213     154.422 156.667 186.245  1.00164.97           C    
ATOM   1555  CG1 VAL A 213     153.288 157.611 185.790  1.00164.57           C    
ATOM   1556  CG2 VAL A 213     155.358 156.454 185.039  1.00162.87           C    
ATOM   1557  N   ARG A 214     154.828 158.757 189.265  1.00160.26           N    
ATOM   1558  CA  ARG A 214     154.002 159.613 190.133  1.00160.14           C    
ATOM   1559  C   ARG A 214     152.855 160.247 189.312  1.00162.09           C    
ATOM   1560  O   ARG A 214     153.057 160.673 188.176  1.00160.16           O    
ATOM   1561  CB  ARG A 214     154.882 160.648 190.872  1.00159.39           C    
ATOM   1562  CG  ARG A 214     155.538 161.671 189.920  1.00160.86           C    
ATOM   1563  CD  ARG A 214     154.766 162.990 189.873  1.00162.48           C    
ATOM   1564  NE  ARG A 214     155.181 163.877 190.984  1.00163.04           N    
ATOM   1565  CZ  ARG A 214     156.001 164.914 190.947  1.00162.65           C    
ATOM   1566  NH1 ARG A 214     156.593 165.257 189.845  1.00160.85           N    
ATOM   1567  NH2 ARG A 214     156.234 165.630 192.012  1.00161.50           N    
ATOM   1568  N   GLU A 214A    151.637 160.278 189.854  1.00174.96           N    
ATOM   1569  CA  GLU A 214A    150.394 160.448 189.066  1.00176.05           C    
ATOM   1570  C   GLU A 214A    149.904 161.905 188.888  1.00174.17           C    
ATOM   1571  O   GLU A 214A    149.852 162.357 187.741  1.00172.80           O    
ATOM   1572  CB  GLU A 214A    149.268 159.485 189.518  1.00176.86           C    
ATOM   1573  CG  GLU A 214A    149.626 158.297 190.447  1.00176.84           C    
ATOM   1574  CD  GLU A 214A    149.716 158.724 191.915  1.00176.36           C    
ATOM   1575  OE1 GLU A 214A    148.726 158.559 192.662  1.00176.69           O    
ATOM   1576  OE2 GLU A 214A    150.765 159.274 192.317  1.00174.71           O    
ATOM   1577  N   PRO A 214B    149.505 162.638 189.949  1.00164.40           N    
ATOM   1578  CA  PRO A 214B    148.789 163.897 189.772  1.00164.46           C    
ATOM   1579  C   PRO A 214B    149.690 165.081 189.389  1.00164.06           C    
ATOM   1580  O   PRO A 214B    149.248 166.021 188.733  1.00161.55           O    
ATOM   1581  CB  PRO A 214B    148.128 164.152 191.135  1.00162.87           C    
ATOM   1582  CG  PRO A 214B    149.057 163.468 192.137  1.00161.53           C    
ATOM   1583  CD  PRO A 214B    149.581 162.265 191.353  1.00162.55           C    
ATOM   1584  N   GLU A 214C    150.953 165.043 189.803  1.00176.84           N    
ATOM   1585  CA  GLU A 214C    151.909 166.129 189.619  1.00177.95           C    
ATOM   1586  C   GLU A 214C    152.880 165.819 188.460  1.00175.86           C    
ATOM   1587  O   GLU A 214C    152.741 164.866 187.690  1.00172.61           O    
ATOM   1588  CB  GLU A 214C    152.611 166.443 190.961  1.00177.45           C    
ATOM   1589  CG  GLU A 214C    151.699 166.793 192.140  1.00176.60           C    
ATOM   1590  CD  GLU A 214C    150.659 167.901 191.878  1.00177.54           C    
ATOM   1591  OE1 GLU A 214C    150.940 168.866 191.128  1.00179.10           O    
ATOM   1592  OE2 GLU A 214C    149.532 167.804 192.424  1.00176.80           O    
ATOM   1593  N   ASP A 215     153.858 166.698 188.309  1.00166.59           N    
ATOM   1594  CA  ASP A 215     154.609 166.996 187.094  1.00166.76           C    
ATOM   1595  C   ASP A 215     156.075 167.306 187.434  1.00165.30           C    
ATOM   1596  O   ASP A 215     156.351 167.901 188.476  1.00164.46           O    
ATOM   1597  CB  ASP A 215     153.939 168.179 186.379  1.00166.27           C    
ATOM   1598  CG  ASP A 215     153.404 169.313 187.269  1.00167.42           C    
ATOM   1599  OD1 ASP A 215     153.722 169.386 188.475  1.00167.27           O    
ATOM   1600  OD2 ASP A 215     152.631 170.151 186.757  1.00167.35           O    
ATOM   1601  N   LEU A 216     157.001 166.901 186.550  1.00137.98           N    
ATOM   1602  CA  LEU A 216     158.483 167.024 186.651  1.00133.17           C    
ATOM   1603  C   LEU A 216     159.058 166.462 187.969  1.00130.71           C    
ATOM   1604  O   LEU A 216     158.888 167.085 189.013  1.00129.64           O    
ATOM   1605  CB  LEU A 216     158.932 168.474 186.395  1.00134.00           C    
ATOM   1606  CG  LEU A 216     158.576 168.982 184.986  1.00134.72           C    
ATOM   1607  CD1 LEU A 216     158.694 170.507 184.944  1.00133.83           C    
ATOM   1608  CD2 LEU A 216     159.534 168.440 183.927  1.00134.39           C    
ATOM   1609  N   PRO A 217     159.723 165.294 187.985  1.00133.39           N    
ATOM   1610  CA  PRO A 217     160.116 164.647 189.242  1.00133.89           C    
ATOM   1611  C   PRO A 217     161.156 165.496 189.962  1.00136.14           C    
ATOM   1612  O   PRO A 217     162.245 165.760 189.456  1.00139.21           O    
ATOM   1613  CB  PRO A 217     160.616 163.252 188.861  1.00134.60           C    
ATOM   1614  CG  PRO A 217     161.043 163.408 187.402  1.00136.63           C    
ATOM   1615  CD  PRO A 217     160.076 164.464 186.848  1.00135.65           C    
ATOM   1616  N   GLN A 218     160.794 165.974 191.150  1.00138.86           N    
ATOM   1617  CA  GLN A 218     161.590 166.888 191.958  1.00139.44           C    
ATOM   1618  C   GLN A 218     162.858 166.192 192.447  1.00140.13           C    
ATOM   1619  O   GLN A 218     162.809 165.129 193.059  1.00139.09           O    
ATOM   1620  CB  GLN A 218     160.726 167.506 193.062  1.00136.00           C    
ATOM   1621  CG  GLN A 218     161.486 168.538 193.918  1.00135.31           C    
ATOM   1622  CD  GLN A 218     162.350 167.884 194.997  1.00137.72           C    
ATOM   1623  OE1 GLN A 218     161.975 166.909 195.637  1.00135.69           O    
ATOM   1624  NE2 GLN A 218     163.523 168.408 195.244  1.00140.39           N    
ATOM   1625  N   GLY A 219     164.007 166.774 192.135  1.00143.69           N    
ATOM   1626  CA  GLY A 219     165.294 166.104 192.045  1.00141.70           C    
ATOM   1627  C   GLY A 219     166.169 166.825 191.030  1.00142.74           C    
ATOM   1628  O   GLY A 219     165.703 167.726 190.323  1.00144.59           O    
ATOM   1629  N   PHE A 220     167.437 166.443 190.962  1.00128.78           N    
ATOM   1630  CA  PHE A 220     168.449 167.226 190.263  1.00128.14           C    
ATOM   1631  C   PHE A 220     169.329 166.337 189.382  1.00128.35           C    
ATOM   1632  O   PHE A 220     169.814 165.300 189.834  1.00127.94           O    
ATOM   1633  CB  PHE A 220     169.241 167.995 191.320  1.00126.79           C    
ATOM   1634  CG  PHE A 220     170.319 168.907 190.810  1.00129.58           C    
ATOM   1635  CD1 PHE A 220     170.102 170.283 190.678  1.00130.10           C    
ATOM   1636  CD2 PHE A 220     171.570 168.384 190.474  1.00130.09           C    
ATOM   1637  CE1 PHE A 220     171.142 171.115 190.250  1.00131.11           C    
ATOM   1638  CE2 PHE A 220     172.608 169.217 190.041  1.00130.38           C    
ATOM   1639  CZ  PHE A 220     172.401 170.594 189.932  1.00131.56           C    
ATOM   1640  N   SER A 221     169.582 166.787 188.155  1.00125.54           N    
ATOM   1641  CA  SER A 221     170.656 166.330 187.282  1.00126.00           C    
ATOM   1642  C   SER A 221     171.080 167.504 186.401  1.00128.34           C    
ATOM   1643  O   SER A 221     170.264 168.373 186.095  1.00127.08           O    
ATOM   1644  CB  SER A 221     170.196 165.173 186.397  1.00126.20           C    
ATOM   1645  OG  SER A 221     171.246 164.699 185.570  1.00130.63           O    
ATOM   1646  N   ALA A 222     172.325 167.493 185.941  1.00120.66           N    
ATOM   1647  CA  ALA A 222     172.754 168.299 184.812  1.00117.17           C    
ATOM   1648  C   ALA A 222     172.542 167.607 183.456  1.00116.06           C    
ATOM   1649  O   ALA A 222     172.384 166.388 183.430  1.00116.53           O    
ATOM   1650  CB  ALA A 222     174.203 168.726 185.031  1.00117.41           C    
ATOM   1651  N   LEU A 223     172.548 168.373 182.356  1.00121.57           N    
ATOM   1652  CA  LEU A 223     172.551 167.883 180.967  1.00124.89           C    
ATOM   1653  C   LEU A 223     173.957 167.861 180.345  1.00127.17           C    
ATOM   1654  O   LEU A 223     174.702 168.826 180.501  1.00130.31           O    
ATOM   1655  CB  LEU A 223     171.643 168.717 180.045  1.00124.83           C    
ATOM   1656  CG  LEU A 223     170.321 169.221 180.633  1.00126.27           C    
ATOM   1657  CD1 LEU A 223     169.543 169.966 179.555  1.00127.18           C    
ATOM   1658  CD2 LEU A 223     169.450 168.096 181.140  1.00122.99           C    
ATOM   1659  N   GLU A 224     174.305 166.839 179.564  1.00118.29           N    
ATOM   1660  CA  GLU A 224     175.586 166.769 178.854  1.00112.52           C    
ATOM   1661  C   GLU A 224     175.504 167.471 177.489  1.00111.65           C    
ATOM   1662  O   GLU A 224     174.467 167.412 176.836  1.00115.48           O    
ATOM   1663  CB  GLU A 224     176.021 165.314 178.672  1.00111.02           C    
ATOM   1664  CG  GLU A 224     176.312 164.603 179.993  1.00115.47           C    
ATOM   1665  CD  GLU A 224     175.060 164.054 180.687  1.00120.91           C    
ATOM   1666  OE1 GLU A 224     174.816 164.420 181.857  1.00123.70           O    
ATOM   1667  OE2 GLU A 224     174.365 163.192 180.093  1.00123.11           O    
ATOM   1668  N   PRO A 225     176.582 168.090 176.994  1.00104.79           N    
ATOM   1669  CA  PRO A 225     176.607 168.710 175.678  1.00105.46           C    
ATOM   1670  C   PRO A 225     176.551 167.646 174.590  1.00109.07           C    
ATOM   1671  O   PRO A 225     177.375 166.738 174.538  1.00109.60           O    
ATOM   1672  CB  PRO A 225     177.890 169.506 175.632  1.00103.40           C    
ATOM   1673  CG  PRO A 225     178.824 168.754 176.576  1.00109.22           C    
ATOM   1674  CD  PRO A 225     177.889 168.190 177.626  1.00109.74           C    
ATOM   1675  N   LEU A 226     175.564 167.760 173.709  1.00104.42           N    
ATOM   1676  CA  LEU A 226     175.300 166.785 172.655  1.00 99.00           C    
ATOM   1677  C   LEU A 226     175.970 167.165 171.341  1.00 95.72           C    
ATOM   1678  O   LEU A 226     176.749 166.392 170.788  1.00 97.40           O    
ATOM   1679  CB  LEU A 226     173.790 166.627 172.497  1.00 98.30           C    
ATOM   1680  CG  LEU A 226     173.418 165.455 171.595  1.00101.72           C    
ATOM   1681  CD1 LEU A 226     173.746 164.120 172.259  1.00100.22           C    
ATOM   1682  CD2 LEU A 226     171.913 165.481 171.310  1.00103.26           C    
ATOM   1683  N   VAL A 227     175.666 168.358 170.824  1.00 81.58           N    
ATOM   1684  CA  VAL A 227     176.269 168.849 169.569  1.00 86.04           C    
ATOM   1685  C   VAL A 227     176.240 170.366 169.466  1.00 92.27           C    
ATOM   1686  O   VAL A 227     175.400 171.020 170.085  1.00 94.09           O    
ATOM   1687  CB  VAL A 227     175.610 168.173 168.352  1.00 94.41           C    
ATOM   1688  CG1 VAL A 227     174.213 168.691 168.076  1.00 96.51           C    
ATOM   1689  CG2 VAL A 227     176.458 168.267 167.080  1.00 94.93           C    
ATOM   1690  N   ASP A 228     177.190 170.926 168.703  1.00105.22           N    
ATOM   1691  CA  ASP A 228     177.282 172.324 168.300  1.00105.86           C    
ATOM   1692  C   ASP A 228     177.113 172.210 166.763  1.00108.12           C    
ATOM   1693  O   ASP A 228     177.706 171.325 166.146  1.00112.83           O    
ATOM   1694  CB  ASP A 228     178.643 172.911 168.660  1.00107.83           C    
ATOM   1695  CG  ASP A 228     179.796 172.055 168.171  1.00111.73           C    
ATOM   1696  OD1 ASP A 228     179.563 170.874 167.838  1.00106.40           O    
ATOM   1697  OD2 ASP A 228     180.936 172.562 168.124  1.00116.13           O    
ATOM   1698  N   LEU A 229     176.319 173.089 166.149  1.00 96.84           N    
ATOM   1699  CA  LEU A 229     176.014 173.033 164.719  1.00 93.93           C    
ATOM   1700  C   LEU A 229     176.096 174.414 164.049  1.00 98.67           C    
ATOM   1701  O   LEU A 229     175.450 175.352 164.523  1.00105.02           O    
ATOM   1702  CB  LEU A 229     174.591 172.489 164.550  1.00 94.95           C    
ATOM   1703  CG  LEU A 229     174.364 171.079 165.086  1.00100.48           C    
ATOM   1704  CD1 LEU A 229     172.868 170.777 165.155  1.00103.30           C    
ATOM   1705  CD2 LEU A 229     175.057 170.050 164.184  1.00 97.41           C    
ATOM   1706  N   PRO A 230     176.798 174.558 162.911  1.00 94.29           N    
ATOM   1707  CA  PRO A 230     176.949 175.818 162.194  1.00 96.52           C    
ATOM   1708  C   PRO A 230     175.711 176.205 161.364  1.00 91.91           C    
ATOM   1709  O   PRO A 230     175.795 176.478 160.158  1.00 96.15           O    
ATOM   1710  CB  PRO A 230     178.242 175.665 161.380  1.00 97.25           C    
ATOM   1711  CG  PRO A 230     178.241 174.185 161.040  1.00 97.26           C    
ATOM   1712  CD  PRO A 230     177.614 173.544 162.268  1.00 93.37           C    
ATOM   1713  N   ILE A 231     174.529 176.217 161.984  1.00 83.75           N    
ATOM   1714  CA  ILE A 231     173.284 176.471 161.261  1.00 88.01           C    
ATOM   1715  C   ILE A 231     173.208 177.891 160.715  1.00 89.10           C    
ATOM   1716  O   ILE A 231     172.537 178.109 159.724  1.00 94.43           O    
ATOM   1717  CB  ILE A 231     172.026 176.102 162.087  1.00 93.11           C    
ATOM   1718  CG1 ILE A 231     171.564 177.210 163.061  1.00 97.08           C    
ATOM   1719  CG2 ILE A 231     172.263 174.771 162.825  1.00 94.82           C    
ATOM   1720  CD1 ILE A 231     170.148 177.001 163.610  1.00 99.57           C    
ATOM   1721  N   GLY A 232     173.875 178.865 161.325  1.00 94.44           N    
ATOM   1722  CA  GLY A 232     174.039 180.221 160.798  1.00 96.23           C    
ATOM   1723  C   GLY A 232     172.751 181.045 160.607  1.00 98.94           C    
ATOM   1724  O   GLY A 232     172.817 182.073 159.937  1.00103.65           O    
ATOM   1725  N   ILE A 233     171.602 180.614 161.144  1.00 93.27           N    
ATOM   1726  CA  ILE A 233     170.295 181.234 160.871  1.00 95.33           C    
ATOM   1727  C   ILE A 233     169.565 181.740 162.120  1.00 93.83           C    
ATOM   1728  O   ILE A 233     169.605 181.106 163.180  1.00 95.28           O    
ATOM   1729  CB  ILE A 233     169.365 180.298 160.074  1.00 98.52           C    
ATOM   1730  CG1 ILE A 233     169.121 178.949 160.775  1.00 97.17           C    
ATOM   1731  CG2 ILE A 233     169.954 180.093 158.670  1.00 99.81           C    
ATOM   1732  CD1 ILE A 233     167.814 178.287 160.350  1.00 98.42           C    
ATOM   1733  N   ASN A 234     168.821 182.841 161.960  1.00 91.72           N    
ATOM   1734  CA  ASN A 234     167.835 183.342 162.910  1.00 92.77           C    
ATOM   1735  C   ASN A 234     166.822 182.262 163.290  1.00 98.85           C    
ATOM   1736  O   ASN A 234     166.185 181.662 162.425  1.00102.31           O    
ATOM   1737  CB  ASN A 234     167.155 184.542 162.250  1.00 91.40           C    
ATOM   1738  CG  ASN A 234     166.177 185.320 163.123  1.00 93.93           C    
ATOM   1739  OD1 ASN A 234     165.652 184.865 164.135  1.00 94.04           O    
ATOM   1740  ND2 ASN A 234     165.952 186.543 162.669  1.00 96.24           N    
ATOM   1741  N   ILE A 235     166.591 182.071 164.589  1.00103.37           N    
ATOM   1742  CA  ILE A 235     165.380 181.405 165.075  1.00103.26           C    
ATOM   1743  C   ILE A 235     164.670 182.334 166.049  1.00104.93           C    
ATOM   1744  O   ILE A 235     165.232 182.701 167.078  1.00109.35           O    
ATOM   1745  CB  ILE A 235     165.715 180.046 165.728  1.00102.77           C    
ATOM   1746  CG1 ILE A 235     166.373 179.058 164.744  1.00105.99           C    
ATOM   1747  CG2 ILE A 235     164.436 179.417 166.289  1.00105.46           C    
ATOM   1748  CD1 ILE A 235     167.073 177.878 165.439  1.00106.84           C    
ATOM   1749  N   THR A 236     163.397 182.603 165.786  1.00111.31           N    
ATOM   1750  CA  THR A 236     162.490 183.367 166.656  1.00114.47           C    
ATOM   1751  C   THR A 236     161.234 182.560 166.977  1.00113.05           C    
ATOM   1752  O   THR A 236     160.595 182.838 167.990  1.00115.79           O    
ATOM   1753  CB  THR A 236     162.196 184.780 166.118  1.00115.88           C    
ATOM   1754  OG1 THR A 236     161.109 185.385 166.756  1.00113.25           O    
ATOM   1755  CG2 THR A 236     161.858 184.814 164.645  1.00114.08           C    
ATOM   1756  N   ARG A 237     160.975 181.503 166.204  1.00107.06           N    
ATOM   1757  CA  ARG A 237     159.829 180.615 166.431  1.00108.57           C    
ATOM   1758  C   ARG A 237     160.182 179.129 166.220  1.00104.55           C    
ATOM   1759  O   ARG A 237     160.933 178.788 165.306  1.00102.56           O    
ATOM   1760  CB  ARG A 237     158.653 181.002 165.530  1.00111.09           C    
ATOM   1761  CG  ARG A 237     158.034 182.354 165.848  1.00111.29           C    
ATOM   1762  CD  ARG A 237     156.706 182.532 165.132  1.00111.67           C    
ATOM   1763  NE  ARG A 237     156.833 182.365 163.687  1.00113.84           N    
ATOM   1764  CZ  ARG A 237     155.811 182.403 162.838  1.00112.40           C    
ATOM   1765  NH1 ARG A 237     154.579 182.601 163.289  1.00108.37           N    
ATOM   1766  NH2 ARG A 237     156.019 182.242 161.539  1.00113.91           N    
ATOM   1767  N   PHE A 238     159.637 178.256 167.070  1.00101.30           N    
ATOM   1768  CA  PHE A 238     159.861 176.836 166.988  1.00102.90           C    
ATOM   1769  C   PHE A 238     158.563 176.036 167.155  1.00105.74           C    
ATOM   1770  O   PHE A 238     157.517 176.572 167.513  1.00109.73           O    
ATOM   1771  CB  PHE A 238     160.955 176.397 167.978  1.00103.51           C    
ATOM   1772  CG  PHE A 238     160.484 175.951 169.348  1.00103.41           C    
ATOM   1773  CD1 PHE A 238     160.118 176.911 170.297  1.00104.46           C    
ATOM   1774  CD2 PHE A 238     160.388 174.582 169.657  1.00106.15           C    
ATOM   1775  CE1 PHE A 238     159.687 176.517 171.571  1.00106.62           C    
ATOM   1776  CE2 PHE A 238     159.932 174.195 170.926  1.00107.69           C    
ATOM   1777  CZ  PHE A 238     159.569 175.158 171.880  1.00107.15           C    
ATOM   1778  N   GLN A 239     158.630 174.750 166.837  1.00109.75           N    
ATOM   1779  CA  GLN A 239     157.529 173.786 166.785  1.00107.70           C    
ATOM   1780  C   GLN A 239     157.997 172.379 167.125  1.00108.00           C    
ATOM   1781  O   GLN A 239     159.168 172.068 166.977  1.00113.77           O    
ATOM   1782  CB  GLN A 239     156.923 173.824 165.377  1.00109.41           C    
ATOM   1783  CG  GLN A 239     155.615 174.583 165.326  1.00111.59           C    
ATOM   1784  CD  GLN A 239     154.464 173.825 165.961  1.00114.89           C    
ATOM   1785  OE1 GLN A 239     154.628 172.912 166.754  1.00113.51           O    
ATOM   1786  NE2 GLN A 239     153.265 174.141 165.545  1.00115.55           N    
ATOM   1787  N   THR A 240     157.079 171.520 167.547  1.00103.08           N    
ATOM   1788  CA  THR A 240     157.339 170.117 167.923  1.00109.78           C    
ATOM   1789  C   THR A 240     156.680 169.159 166.922  1.00110.48           C    
ATOM   1790  O   THR A 240     155.625 169.461 166.352  1.00107.49           O    
ATOM   1791  CB  THR A 240     156.870 169.849 169.360  1.00114.44           C    
ATOM   1792  OG1 THR A 240     157.108 168.520 169.741  1.00115.29           O    
ATOM   1793  CG2 THR A 240     155.380 170.078 169.583  1.00115.00           C    
ATOM   1794  N   LEU A 241     157.307 168.007 166.659  1.00120.65           N    
ATOM   1795  CA  LEU A 241     156.812 166.986 165.712  1.00117.35           C    
ATOM   1796  C   LEU A 241     156.329 165.723 166.431  1.00118.32           C    
ATOM   1797  O   LEU A 241     157.129 165.075 167.099  1.00114.67           O    
ATOM   1798  CB  LEU A 241     157.961 166.616 164.749  1.00119.00           C    
ATOM   1799  CG  LEU A 241     158.440 167.736 163.815  1.00122.06           C    
ATOM   1800  CD1 LEU A 241     159.628 167.226 162.993  1.00121.64           C    
ATOM   1801  CD2 LEU A 241     157.325 168.154 162.874  1.00119.33           C    
ATOM   1802  N   LEU A 242     155.058 165.352 166.244  1.00137.56           N    
ATOM   1803  CA  LEU A 242     154.369 164.272 166.975  1.00138.21           C    
ATOM   1804  C   LEU A 242     153.974 163.080 166.064  1.00141.23           C    
ATOM   1805  O   LEU A 242     153.796 163.229 164.847  1.00141.12           O    
ATOM   1806  CB  LEU A 242     153.111 164.839 167.665  1.00139.17           C    
ATOM   1807  CG  LEU A 242     153.347 165.454 169.052  1.00141.20           C    
ATOM   1808  CD1 LEU A 242     154.384 166.578 169.081  1.00139.43           C    
ATOM   1809  CD2 LEU A 242     152.017 165.990 169.560  1.00139.83           C    
ATOM   1810  N   ALA A 243     153.768 161.904 166.677  1.00161.07           N    
ATOM   1811  CA  ALA A 243     153.097 160.745 166.073  1.00161.60           C    
ATOM   1812  C   ALA A 243     151.647 160.536 166.589  1.00161.78           C    
ATOM   1813  O   ALA A 243     151.369 160.676 167.778  1.00163.49           O    
ATOM   1814  CB  ALA A 243     153.968 159.505 166.330  1.00159.72           C    
ATOM   1815  N   LEU A 244     150.714 160.143 165.713  1.00163.53           N    
ATOM   1816  CA  LEU A 244     149.336 159.740 166.036  1.00163.55           C    
ATOM   1817  C   LEU A 244     149.257 158.234 166.314  1.00164.11           C    
ATOM   1818  O   LEU A 244     149.612 157.418 165.446  1.00164.29           O    
ATOM   1819  CB  LEU A 244     148.382 160.182 164.909  1.00163.24           C    
ATOM   1820  CG  LEU A 244     146.907 159.765 165.089  1.00163.57           C    
ATOM   1821  CD1 LEU A 244     146.270 160.398 166.324  1.00164.36           C    
ATOM   1822  CD2 LEU A 244     146.088 160.220 163.874  1.00159.35           C    
ATOM   1823  N   ALA A 260     145.629 155.636 171.375  1.00150.09           N    
ATOM   1824  CA  ALA A 260     146.248 156.957 171.261  1.00151.22           C    
ATOM   1825  C   ALA A 260     147.370 157.190 172.303  1.00150.59           C    
ATOM   1826  O   ALA A 260     147.663 156.311 173.121  1.00149.24           O    
ATOM   1827  CB  ALA A 260     145.125 158.003 171.330  1.00148.87           C    
ATOM   1828  N   GLY A 261     148.036 158.342 172.246  1.00144.70           N    
ATOM   1829  CA  GLY A 261     149.189 158.640 173.084  1.00145.12           C    
ATOM   1830  C   GLY A 261     148.902 158.756 174.592  1.00145.45           C    
ATOM   1831  O   GLY A 261     147.749 158.782 175.026  1.00143.88           O    
ATOM   1832  N   ALA A 262     149.967 158.825 175.403  1.00143.28           N    
ATOM   1833  CA  ALA A 262     149.898 159.005 176.861  1.00141.97           C    
ATOM   1834  C   ALA A 262     151.146 159.686 177.468  1.00142.92           C    
ATOM   1835  O   ALA A 262     151.555 159.397 178.600  1.00146.33           O    
ATOM   1836  CB  ALA A 262     149.566 157.672 177.538  1.00142.64           C    
ATOM   1837  N   ALA A 263     151.796 160.545 176.684  1.00141.50           N    
ATOM   1838  CA  ALA A 263     153.056 161.222 177.057  1.00143.93           C    
ATOM   1839  C   ALA A 263     152.835 162.720 177.357  1.00144.09           C    
ATOM   1840  O   ALA A 263     151.796 163.291 177.026  1.00141.84           O    
ATOM   1841  CB  ALA A 263     154.071 161.021 175.918  1.00141.65           C    
ATOM   1842  N   ALA A 264     153.821 163.391 177.962  1.00134.36           N    
ATOM   1843  CA  ALA A 264     153.782 164.824 178.234  1.00131.80           C    
ATOM   1844  C   ALA A 264     155.036 165.542 177.799  1.00129.16           C    
ATOM   1845  O   ALA A 264     156.103 164.956 177.833  1.00130.23           O    
ATOM   1846  CB  ALA A 264     153.496 165.037 179.717  1.00133.28           C    
ATOM   1847  N   TYR A 265     154.943 166.831 177.501  1.00122.34           N    
ATOM   1848  CA  TYR A 265     156.114 167.682 177.350  1.00128.17           C    
ATOM   1849  C   TYR A 265     155.939 169.064 177.993  1.00131.72           C    
ATOM   1850  O   TYR A 265     154.836 169.520 178.301  1.00134.25           O    
ATOM   1851  CB  TYR A 265     156.555 167.719 175.884  1.00127.46           C    
ATOM   1852  CG  TYR A 265     155.791 168.688 175.010  1.00125.95           C    
ATOM   1853  CD1 TYR A 265     156.283 169.983 174.800  1.00128.93           C    
ATOM   1854  CD2 TYR A 265     154.615 168.277 174.379  1.00126.77           C    
ATOM   1855  CE1 TYR A 265     155.586 170.883 173.966  1.00130.45           C    
ATOM   1856  CE2 TYR A 265     153.923 169.150 173.530  1.00130.44           C    
ATOM   1857  CZ  TYR A 265     154.390 170.466 173.347  1.00131.62           C    
ATOM   1858  OH  TYR A 265     153.701 171.346 172.578  1.00134.20           O    
ATOM   1859  N   TYR A 266     157.071 169.698 178.249  1.00122.09           N    
ATOM   1860  CA  TYR A 266     157.246 170.915 179.027  1.00113.34           C    
ATOM   1861  C   TYR A 266     158.118 171.894 178.271  1.00109.93           C    
ATOM   1862  O   TYR A 266     159.063 171.476 177.610  1.00114.85           O    
ATOM   1863  CB  TYR A 266     157.900 170.574 180.356  1.00117.35           C    
ATOM   1864  CG  TYR A 266     157.149 169.528 181.151  1.00120.79           C    
ATOM   1865  CD1 TYR A 266     156.152 169.924 182.052  1.00123.08           C    
ATOM   1866  CD2 TYR A 266     157.436 168.166 180.981  1.00119.49           C    
ATOM   1867  CE1 TYR A 266     155.468 168.968 182.818  1.00124.54           C    
ATOM   1868  CE2 TYR A 266     156.730 167.206 181.714  1.00122.75           C    
ATOM   1869  CZ  TYR A 266     155.760 167.600 182.658  1.00125.53           C    
ATOM   1870  OH  TYR A 266     155.111 166.674 183.412  1.00124.86           O    
ATOM   1871  N   VAL A 267     157.848 173.190 178.384  1.00102.76           N    
ATOM   1872  CA  VAL A 267     158.644 174.216 177.716  1.00110.73           C    
ATOM   1873  C   VAL A 267     158.991 175.339 178.683  1.00117.43           C    
ATOM   1874  O   VAL A 267     158.125 175.837 179.400  1.00122.85           O    
ATOM   1875  CB  VAL A 267     157.927 174.744 176.462  1.00113.32           C    
ATOM   1876  CG1 VAL A 267     158.630 175.956 175.850  1.00113.06           C    
ATOM   1877  CG2 VAL A 267     157.869 173.654 175.399  1.00116.26           C    
ATOM   1878  N   GLY A 268     160.246 175.776 178.661  1.00112.75           N    
ATOM   1879  CA  GLY A 268     160.734 176.881 179.493  1.00107.44           C    
ATOM   1880  C   GLY A 268     161.805 177.710 178.818  1.00102.98           C    
ATOM   1881  O   GLY A 268     162.818 177.164 178.411  1.00105.21           O    
ATOM   1882  N   TYR A 269     161.605 179.019 178.713  1.00118.42           N    
ATOM   1883  CA  TYR A 269     162.615 179.904 178.153  1.00123.18           C    
ATOM   1884  C   TYR A 269     163.786 180.095 179.119  1.00129.06           C    
ATOM   1885  O   TYR A 269     163.607 180.262 180.324  1.00132.14           O    
ATOM   1886  CB  TYR A 269     161.961 181.206 177.707  1.00121.69           C    
ATOM   1887  CG  TYR A 269     160.941 180.910 176.629  1.00121.42           C    
ATOM   1888  CD1 TYR A 269     161.402 180.456 175.389  1.00123.99           C    
ATOM   1889  CD2 TYR A 269     159.562 180.903 176.900  1.00121.66           C    
ATOM   1890  CE1 TYR A 269     160.505 179.986 174.422  1.00127.72           C    
ATOM   1891  CE2 TYR A 269     158.648 180.471 175.916  1.00122.64           C    
ATOM   1892  CZ  TYR A 269     159.128 180.027 174.671  1.00127.99           C    
ATOM   1893  OH  TYR A 269     158.270 179.580 173.731  1.00129.11           O    
ATOM   1894  N   LEU A 270     165.001 180.062 178.576  1.00124.78           N    
ATOM   1895  CA  LEU A 270     166.221 180.388 179.294  1.00118.24           C    
ATOM   1896  C   LEU A 270     166.286 181.889 179.598  1.00120.98           C    
ATOM   1897  O   LEU A 270     165.606 182.701 178.965  1.00125.62           O    
ATOM   1898  CB  LEU A 270     167.446 179.963 178.492  1.00117.19           C    
ATOM   1899  CG  LEU A 270     167.436 178.511 177.987  1.00119.91           C    
ATOM   1900  CD1 LEU A 270     168.688 178.232 177.162  1.00121.97           C    
ATOM   1901  CD2 LEU A 270     167.378 177.514 179.139  1.00119.95           C    
ATOM   1902  N   GLN A 271     167.143 182.270 180.537  1.00109.75           N    
ATOM   1903  CA  GLN A 271     167.419 183.661 180.877  1.00110.50           C    
ATOM   1904  C   GLN A 271     168.918 183.795 181.149  1.00108.68           C    
ATOM   1905  O   GLN A 271     169.512 182.867 181.702  1.00107.45           O    
ATOM   1906  CB  GLN A 271     166.583 184.055 182.111  1.00110.87           C    
ATOM   1907  CG  GLN A 271     166.180 185.518 182.198  1.00114.14           C    
ATOM   1908  CD  GLN A 271     165.211 185.895 181.085  1.00115.68           C    
ATOM   1909  OE1 GLN A 271     164.251 185.200 180.804  1.00116.51           O    
ATOM   1910  NE2 GLN A 271     165.375 187.032 180.451  1.00116.28           N    
ATOM   1911  N   PRO A 272     169.549 184.926 180.800  1.00107.54           N    
ATOM   1912  CA  PRO A 272     170.924 185.208 181.181  1.00110.26           C    
ATOM   1913  C   PRO A 272     171.018 185.359 182.699  1.00113.57           C    
ATOM   1914  O   PRO A 272     170.438 186.279 183.281  1.00115.24           O    
ATOM   1915  CB  PRO A 272     171.334 186.482 180.426  1.00107.35           C    
ATOM   1916  CG  PRO A 272     170.001 187.150 180.088  1.00106.68           C    
ATOM   1917  CD  PRO A 272     169.009 186.005 179.986  1.00106.12           C    
ATOM   1918  N   ARG A 273     171.713 184.434 183.359  1.00119.15           N    
ATOM   1919  CA  ARG A 273     171.831 184.479 184.821  1.00116.30           C    
ATOM   1920  C   ARG A 273     172.994 183.698 185.418  1.00115.78           C    
ATOM   1921  O   ARG A 273     173.313 182.596 184.973  1.00121.85           O    
ATOM   1922  CB  ARG A 273     170.549 183.943 185.481  1.00110.99           C    
ATOM   1923  CG  ARG A 273     169.665 184.999 186.127  1.00110.78           C    
ATOM   1924  CD  ARG A 273     168.420 184.376 186.738  1.00112.50           C    
ATOM   1925  NE  ARG A 273     167.543 185.378 187.338  1.00113.97           N    
ATOM   1926  CZ  ARG A 273     166.386 185.100 187.930  1.00117.92           C    
ATOM   1927  NH1 ARG A 273     165.653 186.076 188.449  1.00115.93           N    
ATOM   1928  NH2 ARG A 273     165.961 183.846 188.004  1.00122.23           N    
ATOM   1929  N   THR A 274     173.622 184.282 186.435  1.00102.22           N    
ATOM   1930  CA  THR A 274     174.685 183.590 187.171  1.00101.04           C    
ATOM   1931  C   THR A 274     174.126 182.413 187.941  1.00101.51           C    
ATOM   1932  O   THR A 274     172.971 182.394 188.361  1.00106.77           O    
ATOM   1933  CB  THR A 274     175.435 184.509 188.131  1.00107.94           C    
ATOM   1934  OG1 THR A 274     174.526 185.398 188.748  1.00113.39           O    
ATOM   1935  CG2 THR A 274     176.484 185.341 187.418  1.00109.38           C    
ATOM   1936  N   PHE A 275     174.965 181.405 188.101  1.00106.60           N    
ATOM   1937  CA  PHE A 275     174.741 180.238 188.937  1.00106.90           C    
ATOM   1938  C   PHE A 275     176.015 179.903 189.678  1.00107.80           C    
ATOM   1939  O   PHE A 275     177.108 180.186 189.193  1.00115.43           O    
ATOM   1940  CB  PHE A 275     174.325 179.038 188.089  1.00109.32           C    
ATOM   1941  CG  PHE A 275     172.852 178.879 187.883  1.00112.22           C    
ATOM   1942  CD1 PHE A 275     172.132 177.942 188.646  1.00113.75           C    
ATOM   1943  CD2 PHE A 275     172.206 179.613 186.880  1.00112.20           C    
ATOM   1944  CE1 PHE A 275     170.758 177.757 188.425  1.00114.94           C    
ATOM   1945  CE2 PHE A 275     170.825 179.448 186.681  1.00114.15           C    
ATOM   1946  CZ  PHE A 275     170.111 178.506 187.434  1.00115.43           C    
ATOM   1947  N   LEU A 276     175.862 179.237 190.807  1.00100.41           N    
ATOM   1948  CA  LEU A 276     176.945 178.559 191.490  1.00103.89           C    
ATOM   1949  C   LEU A 276     176.685 177.058 191.395  1.00105.22           C    
ATOM   1950  O   LEU A 276     175.559 176.650 191.652  1.00110.46           O    
ATOM   1951  CB  LEU A 276     176.946 179.053 192.938  1.00107.94           C    
ATOM   1952  CG  LEU A 276     178.129 178.560 193.774  1.00109.38           C    
ATOM   1953  CD1 LEU A 276     179.413 179.308 193.399  1.00108.37           C    
ATOM   1954  CD2 LEU A 276     177.839 178.775 195.249  1.00109.77           C    
ATOM   1955  N   LEU A 277     177.670 176.223 191.067  1.00 99.44           N    
ATOM   1956  CA  LEU A 277     177.461 174.788 190.881  1.00 97.01           C    
ATOM   1957  C   LEU A 277     178.506 173.972 191.621  1.00 97.38           C    
ATOM   1958  O   LEU A 277     179.701 174.255 191.551  1.00102.12           O    
ATOM   1959  CB  LEU A 277     177.497 174.400 189.398  1.00100.77           C    
ATOM   1960  CG  LEU A 277     176.525 175.149 188.488  1.00105.44           C    
ATOM   1961  CD1 LEU A 277     177.162 176.351 187.805  1.00102.52           C    
ATOM   1962  CD2 LEU A 277     175.971 174.238 187.407  1.00104.48           C    
ATOM   1963  N   LYS A 278     178.071 172.922 192.316  1.00 96.88           N    
ATOM   1964  CA  LYS A 278     178.933 171.978 193.005  1.00 96.79           C    
ATOM   1965  C   LYS A 278     179.262 170.846 192.054  1.00102.10           C    
ATOM   1966  O   LYS A 278     178.403 170.043 191.699  1.00110.08           O    
ATOM   1967  CB  LYS A 278     178.275 171.461 194.289  1.00 95.28           C    
ATOM   1968  CG  LYS A 278     179.100 170.303 194.895  1.00 98.30           C    
ATOM   1969  CD  LYS A 278     178.621 169.887 196.287  1.00103.24           C    
ATOM   1970  CE  LYS A 278     179.407 168.657 196.749  1.00105.73           C    
ATOM   1971  NZ  LYS A 278     179.132 168.339 198.166  1.00103.64           N    
ATOM   1972  N   TYR A 279     180.528 170.705 191.725  1.00 95.66           N    
ATOM   1973  CA  TYR A 279     181.075 169.468 191.194  1.00 92.78           C    
ATOM   1974  C   TYR A 279     181.466 168.567 192.363  1.00 94.24           C    
ATOM   1975  O   TYR A 279     182.275 168.976 193.192  1.00104.64           O    
ATOM   1976  CB  TYR A 279     182.290 169.776 190.340  1.00 96.50           C    
ATOM   1977  CG  TYR A 279     182.003 170.542 189.057  1.00 98.45           C    
ATOM   1978  CD1 TYR A 279     181.652 171.902 189.087  1.00 96.63           C    
ATOM   1979  CD2 TYR A 279     182.176 169.878 187.833  1.00 98.61           C    
ATOM   1980  CE1 TYR A 279     181.487 172.607 187.889  1.00 97.13           C    
ATOM   1981  CE2 TYR A 279     182.032 170.590 186.639  1.00 94.35           C    
ATOM   1982  CZ  TYR A 279     181.719 171.960 186.662  1.00 95.85           C    
ATOM   1983  OH  TYR A 279     181.676 172.682 185.510  1.00 98.99           O    
ATOM   1984  N   ASN A 280     180.918 167.355 192.452  1.00105.28           N    
ATOM   1985  CA  ASN A 280     181.319 166.394 193.484  1.00107.33           C    
ATOM   1986  C   ASN A 280     182.748 165.887 193.274  1.00112.41           C    
ATOM   1987  O   ASN A 280     183.457 166.305 192.360  1.00116.16           O    
ATOM   1988  CB  ASN A 280     180.276 165.255 193.583  1.00110.55           C    
ATOM   1989  CG  ASN A 280     180.410 164.176 192.531  1.00116.53           C    
ATOM   1990  OD1 ASN A 280     180.911 164.352 191.436  1.00119.88           O    
ATOM   1991  ND2 ASN A 280     180.031 162.978 192.865  1.00113.40           N    
ATOM   1992  N   GLU A 281     183.191 164.943 194.093  1.00114.74           N    
ATOM   1993  CA  GLU A 281     184.537 164.373 193.919  1.00115.53           C    
ATOM   1994  C   GLU A 281     184.744 163.600 192.609  1.00118.88           C    
ATOM   1995  O   GLU A 281     185.877 163.459 192.157  1.00120.15           O    
ATOM   1996  CB  GLU A 281     184.881 163.444 195.091  1.00115.70           C    
ATOM   1997  CG  GLU A 281     183.905 162.264 195.260  1.00119.78           C    
ATOM   1998  CD  GLU A 281     184.459 161.130 196.128  1.00125.21           C    
ATOM   1999  OE1 GLU A 281     183.799 160.073 196.172  1.00125.33           O    
ATOM   2000  OE2 GLU A 281     185.525 161.276 196.766  1.00124.99           O    
ATOM   2001  N   ASN A 282     183.663 163.139 191.977  1.00108.74           N    
ATOM   2002  CA  ASN A 282     183.661 162.452 190.690  1.00106.17           C    
ATOM   2003  C   ASN A 282     183.509 163.425 189.510  1.00106.82           C    
ATOM   2004  O   ASN A 282     183.434 163.006 188.356  1.00110.51           O    
ATOM   2005  CB  ASN A 282     182.575 161.376 190.712  1.00106.78           C    
ATOM   2006  CG  ASN A 282     182.858 160.258 191.704  1.00110.25           C    
ATOM   2007  OD1 ASN A 282     184.016 160.029 192.052  1.00113.11           O    
ATOM   2008  ND2 ASN A 282     181.836 159.523 192.140  1.00109.12           N    
ATOM   2009  N   GLY A 283     183.424 164.725 189.800  1.00108.96           N    
ATOM   2010  CA  GLY A 283     183.309 165.788 188.813  1.00113.77           C    
ATOM   2011  C   GLY A 283     181.943 165.849 188.126  1.00112.92           C    
ATOM   2012  O   GLY A 283     181.802 166.468 187.075  1.00113.31           O    
ATOM   2013  N   THR A 284     180.925 165.249 188.729  1.00109.11           N    
ATOM   2014  CA  THR A 284     179.542 165.379 188.292  1.00110.11           C    
ATOM   2015  C   THR A 284     178.894 166.595 188.962  1.00109.99           C    
ATOM   2016  O   THR A 284     179.013 166.798 190.181  1.00113.45           O    
ATOM   2017  CB  THR A 284     178.729 164.108 188.580  1.00112.06           C    
ATOM   2018  OG1 THR A 284     178.565 163.851 189.959  1.00114.28           O    
ATOM   2019  CG2 THR A 284     179.376 162.871 187.969  1.00111.65           C    
ATOM   2020  N   ILE A 285     178.188 167.422 188.190  1.00 98.64           N    
ATOM   2021  CA  ILE A 285     177.409 168.533 188.755  1.00 97.35           C    
ATOM   2022  C   ILE A 285     176.352 167.928 189.666  1.00100.82           C    
ATOM   2023  O   ILE A 285     175.587 167.081 189.221  1.00107.14           O    
ATOM   2024  CB  ILE A 285     176.755 169.379 187.667  1.00 98.54           C    
ATOM   2025  CG1 ILE A 285     177.750 170.076 186.736  1.00102.12           C    
ATOM   2026  CG2 ILE A 285     175.774 170.408 188.234  1.00 99.48           C    
ATOM   2027  CD1 ILE A 285     178.523 171.240 187.355  1.00104.88           C    
ATOM   2028  N   THR A 286     176.306 168.320 190.936  1.00101.20           N    
ATOM   2029  CA  THR A 286     175.555 167.600 191.980  1.00101.49           C    
ATOM   2030  C   THR A 286     174.516 168.413 192.728  1.00101.28           C    
ATOM   2031  O   THR A 286     173.531 167.868 193.214  1.00105.52           O    
ATOM   2032  CB  THR A 286     176.559 166.931 192.913  1.00102.99           C    
ATOM   2033  OG1 THR A 286     177.169 165.892 192.185  1.00106.83           O    
ATOM   2034  CG2 THR A 286     175.990 166.281 194.165  1.00 99.99           C    
ATOM   2035  N   ASP A 287     174.676 169.722 192.772  1.00 98.56           N    
ATOM   2036  CA  ASP A 287     173.690 170.690 193.259  1.00 98.75           C    
ATOM   2037  C   ASP A 287     174.073 172.081 192.720  1.00 98.01           C    
ATOM   2038  O   ASP A 287     175.201 172.266 192.260  1.00101.24           O    
ATOM   2039  CB  ASP A 287     173.672 170.657 194.792  1.00102.40           C    
ATOM   2040  CG  ASP A 287     172.485 171.376 195.455  1.00108.65           C    
ATOM   2041  OD1 ASP A 287     171.640 171.997 194.776  1.00107.05           O    
ATOM   2042  OD2 ASP A 287     172.378 171.320 196.697  1.00112.56           O    
ATOM   2043  N   ALA A 288     173.176 173.055 192.761  1.00 94.84           N    
ATOM   2044  CA  ALA A 288     173.430 174.399 192.273  1.00 99.66           C    
ATOM   2045  C   ALA A 288     172.593 175.447 193.024  1.00 98.29           C    
ATOM   2046  O   ALA A 288     171.531 175.144 193.567  1.00102.66           O    
ATOM   2047  CB  ALA A 288     173.136 174.451 190.770  1.00 98.98           C    
ATOM   2048  N   VAL A 289     173.040 176.698 193.005  1.00 93.91           N    
ATOM   2049  CA  VAL A 289     172.282 177.869 193.436  1.00 92.06           C    
ATOM   2050  C   VAL A 289     171.979 178.748 192.245  1.00 94.83           C    
ATOM   2051  O   VAL A 289     172.903 179.155 191.548  1.00102.29           O    
ATOM   2052  CB  VAL A 289     173.056 178.699 194.477  1.00 96.57           C    
ATOM   2053  CG1 VAL A 289     172.157 179.819 195.058  1.00100.42           C    
ATOM   2054  CG2 VAL A 289     173.537 177.840 195.638  1.00 99.05           C    
ATOM   2055  N   ASP A 290     170.709 179.063 192.019  1.00111.59           N    
ATOM   2056  CA  ASP A 290     170.326 180.181 191.163  1.00115.58           C    
ATOM   2057  C   ASP A 290     170.615 181.477 191.923  1.00112.55           C    
ATOM   2058  O   ASP A 290     169.900 181.856 192.848  1.00112.72           O    
ATOM   2059  CB  ASP A 290     168.849 180.070 190.725  1.00118.72           C    
ATOM   2060  CG  ASP A 290     168.351 181.258 189.867  1.00123.17           C    
ATOM   2061  OD1 ASP A 290     169.030 182.303 189.758  1.00124.87           O    
ATOM   2062  OD2 ASP A 290     167.247 181.151 189.285  1.00124.97           O    
ATOM   2063  N   CYS A 291     171.664 182.174 191.519  1.00125.20           N    
ATOM   2064  CA  CYS A 291     172.142 183.369 192.198  1.00126.13           C    
ATOM   2065  C   CYS A 291     171.126 184.518 192.273  1.00124.79           C    
ATOM   2066  O   CYS A 291     171.320 185.450 193.054  1.00128.33           O    
ATOM   2067  CB  CYS A 291     173.432 183.801 191.485  1.00130.57           C    
ATOM   2068  SG  CYS A 291     174.848 182.701 191.741  1.00147.54           S    
ATOM   2069  N   ALA A 292     170.034 184.462 191.509  1.00105.10           N    
ATOM   2070  CA  ALA A 292     169.052 185.550 191.417  1.00109.58           C    
ATOM   2071  C   ALA A 292     167.624 185.174 191.896  1.00109.94           C    
ATOM   2072  O   ALA A 292     166.718 186.007 191.798  1.00108.91           O    
ATOM   2073  CB  ALA A 292     169.113 186.060 189.968  1.00106.69           C    
ATOM   2074  N   LEU A 293     167.431 183.960 192.428  1.00107.27           N    
ATOM   2075  CA  LEU A 293     166.129 183.443 192.855  1.00103.88           C    
ATOM   2076  C   LEU A 293     165.516 184.097 194.114  1.00107.68           C    
ATOM   2077  O   LEU A 293     164.334 184.429 194.097  1.00110.27           O    
ATOM   2078  CB  LEU A 293     166.295 181.932 193.055  1.00104.47           C    
ATOM   2079  CG  LEU A 293     165.043 181.207 193.590  1.00105.67           C    
ATOM   2080  CD1 LEU A 293     164.657 180.007 192.734  1.00111.70           C    
ATOM   2081  CD2 LEU A 293     165.276 180.668 194.996  1.00106.21           C    
ATOM   2082  N   ASP A 294     166.280 184.256 195.199  1.00125.52           N    
ATOM   2083  CA  ASP A 294     165.878 184.946 196.436  1.00124.52           C    
ATOM   2084  C   ASP A 294     167.124 185.472 197.196  1.00123.37           C    
ATOM   2085  O   ASP A 294     168.245 185.087 196.871  1.00127.39           O    
ATOM   2086  CB  ASP A 294     164.950 184.052 197.281  1.00125.14           C    
ATOM   2087  CG  ASP A 294     165.553 182.809 197.935  1.00128.46           C    
ATOM   2088  OD1 ASP A 294     166.784 182.611 197.910  1.00133.49           O    
ATOM   2089  OD2 ASP A 294     164.785 182.026 198.530  1.00127.26           O    
ATOM   2090  N   PRO A 295     166.991 186.375 198.186  1.00102.25           N    
ATOM   2091  CA  PRO A 295     168.130 186.948 198.891  1.00105.54           C    
ATOM   2092  C   PRO A 295     169.001 185.881 199.566  1.00105.42           C    
ATOM   2093  O   PRO A 295     170.217 186.018 199.619  1.00116.25           O    
ATOM   2094  CB  PRO A 295     167.551 187.903 199.929  1.00105.63           C    
ATOM   2095  CG  PRO A 295     166.135 188.175 199.484  1.00107.86           C    
ATOM   2096  CD  PRO A 295     165.754 186.945 198.682  1.00105.77           C    
ATOM   2097  N   LEU A 296     168.416 184.792 200.069  1.00 89.09           N    
ATOM   2098  CA  LEU A 296     169.213 183.726 200.674  1.00 95.08           C    
ATOM   2099  C   LEU A 296     170.085 183.051 199.608  1.00101.71           C    
ATOM   2100  O   LEU A 296     171.269 182.816 199.838  1.00109.73           O    
ATOM   2101  CB  LEU A 296     168.265 182.723 201.335  1.00 96.60           C    
ATOM   2102  CG  LEU A 296     168.959 181.476 201.885  1.00100.61           C    
ATOM   2103  CD1 LEU A 296     170.029 181.821 202.925  1.00101.45           C    
ATOM   2104  CD2 LEU A 296     167.931 180.586 202.582  1.00105.53           C    
ATOM   2105  N   SER A 297     169.547 182.786 198.416  1.00114.68           N    
ATOM   2106  CA  SER A 297     170.327 182.293 197.280  1.00117.02           C    
ATOM   2107  C   SER A 297     171.421 183.282 196.908  1.00118.08           C    
ATOM   2108  O   SER A 297     172.563 182.907 196.684  1.00125.63           O    
ATOM   2109  CB  SER A 297     169.421 182.046 196.072  1.00123.02           C    
ATOM   2110  OG  SER A 297     168.360 181.191 196.432  1.00128.55           O    
ATOM   2111  N   GLU A 298     171.124 184.571 196.913  1.00117.27           N    
ATOM   2112  CA  GLU A 298     172.126 185.605 196.660  1.00120.16           C    
ATOM   2113  C   GLU A 298     173.248 185.602 197.712  1.00116.98           C    
ATOM   2114  O   GLU A 298     174.419 185.679 197.338  1.00118.23           O    
ATOM   2115  CB  GLU A 298     171.436 186.963 196.507  1.00121.02           C    
ATOM   2116  CG  GLU A 298     172.407 188.029 196.015  1.00120.89           C    
ATOM   2117  CD  GLU A 298     171.699 189.149 195.252  1.00126.21           C    
ATOM   2118  OE1 GLU A 298     172.292 189.667 194.286  1.00126.11           O    
ATOM   2119  OE2 GLU A 298     170.557 189.522 195.587  1.00131.05           O    
ATOM   2120  N   THR A 299     172.962 185.420 199.007  1.00100.80           N    
ATOM   2121  CA  THR A 299     174.047 185.258 199.989  1.00101.62           C    
ATOM   2122  C   THR A 299     174.897 184.029 199.693  1.00103.96           C    
ATOM   2123  O   THR A 299     176.120 184.140 199.671  1.00112.29           O    
ATOM   2124  CB  THR A 299     173.597 185.192 201.444  1.00105.14           C    
ATOM   2125  OG1 THR A 299     172.788 184.082 201.736  1.00111.32           O    
ATOM   2126  CG2 THR A 299     172.875 186.433 201.930  1.00104.98           C    
ATOM   2127  N   LYS A 300     174.288 182.884 199.387  1.00 95.68           N    
ATOM   2128  CA  LYS A 300     175.030 181.658 199.071  1.00 99.04           C    
ATOM   2129  C   LYS A 300     175.959 181.838 197.870  1.00 98.64           C    
ATOM   2130  O   LYS A 300     177.082 181.330 197.868  1.00101.17           O    
ATOM   2131  CB  LYS A 300     174.039 180.515 198.788  1.00101.66           C    
ATOM   2132  CG  LYS A 300     173.304 180.051 200.049  1.00102.81           C    
ATOM   2133  CD  LYS A 300     172.213 179.032 199.725  1.00100.29           C    
ATOM   2134  CE  LYS A 300     171.467 178.681 201.024  1.00 99.62           C    
ATOM   2135  NZ  LYS A 300     170.560 177.525 200.839  1.00101.82           N    
ATOM   2136  N   CYS A 301     175.502 182.595 196.872  1.00114.94           N    
ATOM   2137  CA  CYS A 301     176.274 182.939 195.692  1.00117.47           C    
ATOM   2138  C   CYS A 301     177.426 183.906 195.986  1.00118.84           C    
ATOM   2139  O   CYS A 301     178.531 183.740 195.481  1.00121.56           O    
ATOM   2140  CB  CYS A 301     175.311 183.508 194.638  1.00121.61           C    
ATOM   2141  SG  CYS A 301     176.039 183.762 193.000  1.00139.82           S    
ATOM   2142  N   THR A 302     177.188 184.894 196.839  1.00102.06           N    
ATOM   2143  CA  THR A 302     178.155 185.938 197.218  1.00100.65           C    
ATOM   2144  C   THR A 302     179.269 185.425 198.121  1.00 98.00           C    
ATOM   2145  O   THR A 302     180.422 185.812 197.970  1.00101.52           O    
ATOM   2146  CB  THR A 302     177.418 187.080 197.936  1.00 97.86           C    
ATOM   2147  OG1 THR A 302     176.388 187.559 197.111  1.00102.45           O    
ATOM   2148  CG2 THR A 302     178.290 188.277 198.272  1.00 96.72           C    
ATOM   2149  N   LEU A 303     178.937 184.518 199.030  1.00 96.02           N    
ATOM   2150  CA  LEU A 303     179.876 183.819 199.912  1.00 97.70           C    
ATOM   2151  C   LEU A 303     180.489 182.563 199.290  1.00103.63           C    
ATOM   2152  O   LEU A 303     181.451 182.017 199.821  1.00106.13           O    
ATOM   2153  CB  LEU A 303     179.134 183.392 201.182  1.00 99.70           C    
ATOM   2154  CG  LEU A 303     179.002 184.469 202.256  1.00101.86           C    
ATOM   2155  CD1 LEU A 303     178.314 185.761 201.814  1.00100.16           C    
ATOM   2156  CD2 LEU A 303     178.225 183.887 203.432  1.00 98.27           C    
ATOM   2157  N   LYS A 304     179.934 182.078 198.182  1.00104.17           N    
ATOM   2158  CA  LYS A 304     180.359 180.884 197.436  1.00101.15           C    
ATOM   2159  C   LYS A 304     180.433 179.650 198.312  1.00102.31           C    
ATOM   2160  O   LYS A 304     181.416 178.915 198.318  1.00102.97           O    
ATOM   2161  CB  LYS A 304     181.637 181.158 196.616  1.00100.13           C    
ATOM   2162  CG  LYS A 304     181.410 182.353 195.674  1.00101.59           C    
ATOM   2163  CD  LYS A 304     182.583 182.589 194.716  1.00101.33           C    
ATOM   2164  CE  LYS A 304     182.568 184.032 194.144  1.00100.35           C    
ATOM   2165  NZ  LYS A 304     181.313 184.362 193.419  1.00102.69           N    
ATOM   2166  N   SER A 305     179.359 179.452 199.058  1.00100.08           N    
ATOM   2167  CA  SER A 305     179.110 178.277 199.905  1.00 98.89           C    
ATOM   2168  C   SER A 305     177.608 178.014 199.980  1.00 99.43           C    
ATOM   2169  O   SER A 305     176.821 178.960 199.953  1.00103.31           O    
ATOM   2170  CB  SER A 305     179.683 178.536 201.299  1.00106.54           C    
ATOM   2171  OG  SER A 305     179.250 177.539 202.216  1.00111.01           O    
ATOM   2172  N   PHE A 306     177.166 176.756 200.056  1.00107.96           N    
ATOM   2173  CA  PHE A 306     175.729 176.469 200.211  1.00110.19           C    
ATOM   2174  C   PHE A 306     175.198 176.816 201.604  1.00110.34           C    
ATOM   2175  O   PHE A 306     174.000 177.059 201.735  1.00113.42           O    
ATOM   2176  CB  PHE A 306     175.430 174.986 199.933  1.00113.09           C    
ATOM   2177  CG  PHE A 306     175.625 174.541 198.506  1.00115.80           C    
ATOM   2178  CD1 PHE A 306     175.004 175.242 197.459  1.00116.00           C    
ATOM   2179  CD2 PHE A 306     176.277 173.319 198.253  1.00116.11           C    
ATOM   2180  CE1 PHE A 306     175.070 174.720 196.156  1.00116.71           C    
ATOM   2181  CE2 PHE A 306     176.330 172.791 196.956  1.00118.47           C    
ATOM   2182  CZ  PHE A 306     175.740 173.509 195.906  1.00118.99           C    
ATOM   2183  N   THR A 307     176.048 176.809 202.632  1.00107.46           N    
ATOM   2184  CA  THR A 307     175.651 176.938 204.029  1.00110.37           C    
ATOM   2185  C   THR A 307     176.109 178.290 204.553  1.00108.63           C    
ATOM   2186  O   THR A 307     177.302 178.542 204.703  1.00111.60           O    
ATOM   2187  CB  THR A 307     176.282 175.823 204.864  1.00110.25           C    
ATOM   2188  OG1 THR A 307     177.678 175.824 204.710  1.00108.04           O    
ATOM   2189  CG2 THR A 307     175.761 174.440 204.484  1.00109.26           C    
ATOM   2190  N   VAL A 308     175.165 179.144 204.909  1.00100.06           N    
ATOM   2191  CA  VAL A 308     175.455 180.455 205.476  1.00 98.43           C    
ATOM   2192  C   VAL A 308     175.184 180.408 206.972  1.00100.09           C    
ATOM   2193  O   VAL A 308     174.077 180.062 207.389  1.00102.72           O    
ATOM   2194  CB  VAL A 308     174.695 181.555 204.750  1.00100.43           C    
ATOM   2195  CG1 VAL A 308     175.028 182.934 205.299  1.00102.31           C    
ATOM   2196  CG2 VAL A 308     175.038 181.547 203.265  1.00100.82           C    
ATOM   2197  N   GLU A 309     176.191 180.732 207.773  1.00100.57           N    
ATOM   2198  CA  GLU A 309     176.096 180.804 209.231  1.00 96.51           C    
ATOM   2199  C   GLU A 309     175.212 181.982 209.663  1.00 98.51           C    
ATOM   2200  O   GLU A 309     174.992 182.908 208.891  1.00104.30           O    
ATOM   2201  CB  GLU A 309     177.513 180.969 209.813  1.00 99.64           C    
ATOM   2202  CG  GLU A 309     178.445 179.777 209.577  1.00105.84           C    
ATOM   2203  CD  GLU A 309     178.982 179.623 208.142  1.00111.31           C    
ATOM   2204  OE1 GLU A 309     179.431 178.502 207.817  1.00111.03           O    
ATOM   2205  OE2 GLU A 309     178.969 180.595 207.356  1.00112.48           O    
ATOM   2206  N   LYS A 310     174.750 182.024 210.908  1.00 87.15           N    
ATOM   2207  CA  LYS A 310     173.991 183.166 211.455  1.00 89.82           C    
ATOM   2208  C   LYS A 310     174.744 184.479 211.237  1.00 88.08           C    
ATOM   2209  O   LYS A 310     175.914 184.568 211.609  1.00 94.41           O    
ATOM   2210  CB  LYS A 310     173.782 182.943 212.960  1.00 90.02           C    
ATOM   2211  CG  LYS A 310     173.066 184.111 213.671  1.00 90.36           C    
ATOM   2212  CD  LYS A 310     173.285 184.085 215.187  1.00 93.04           C    
ATOM   2213  CE  LYS A 310     172.552 182.948 215.913  1.00 93.90           C    
ATOM   2214  NZ  LYS A 310     171.170 183.352 216.303  1.00 99.29           N    
ATOM   2215  N   GLY A 311     174.087 185.501 210.693  1.00 79.22           N    
ATOM   2216  CA  GLY A 311     174.688 186.817 210.533  1.00 77.21           C    
ATOM   2217  C   GLY A 311     173.893 187.740 209.630  1.00 81.72           C    
ATOM   2218  O   GLY A 311     172.840 187.378 209.102  1.00 95.79           O    
ATOM   2219  N   ILE A 312     174.401 188.960 209.455  1.00 69.68           N    
ATOM   2220  CA  ILE A 312     173.974 189.886 208.410  1.00 76.31           C    
ATOM   2221  C   ILE A 312     175.078 190.008 207.366  1.00 77.93           C    
ATOM   2222  O   ILE A 312     176.239 190.271 207.695  1.00 84.55           O    
ATOM   2223  CB  ILE A 312     173.508 191.230 209.012  1.00 76.33           C    
ATOM   2224  CG1 ILE A 312     172.952 192.152 207.912  1.00 82.78           C    
ATOM   2225  CG2 ILE A 312     174.578 191.940 209.853  1.00 74.84           C    
ATOM   2226  CD1 ILE A 312     172.292 193.432 208.417  1.00 82.05           C    
ATOM   2227  N   TYR A 313     174.710 189.803 206.108  1.00 82.22           N    
ATOM   2228  CA  TYR A 313     175.629 189.753 204.977  1.00 78.58           C    
ATOM   2229  C   TYR A 313     175.279 190.789 203.926  1.00 85.69           C    
ATOM   2230  O   TYR A 313     174.149 190.788 203.447  1.00 97.31           O    
ATOM   2231  CB  TYR A 313     175.582 188.350 204.363  1.00 81.64           C    
ATOM   2232  CG  TYR A 313     175.944 187.277 205.338  1.00 84.71           C    
ATOM   2233  CD1 TYR A 313     177.295 186.975 205.540  1.00 87.17           C    
ATOM   2234  CD2 TYR A 313     174.961 186.670 206.131  1.00 87.46           C    
ATOM   2235  CE1 TYR A 313     177.674 186.006 206.477  1.00 86.83           C    
ATOM   2236  CE2 TYR A 313     175.333 185.687 207.078  1.00 92.38           C    
ATOM   2237  CZ  TYR A 313     176.689 185.341 207.225  1.00 92.02           C    
ATOM   2238  OH  TYR A 313     177.041 184.343 208.065  1.00 98.60           O    
ATOM   2239  N   GLN A 314     176.212 191.646 203.517  1.00 92.83           N    
ATOM   2240  CA  GLN A 314     175.980 192.562 202.399  1.00 96.26           C    
ATOM   2241  C   GLN A 314     176.123 191.809 201.069  1.00 99.45           C    
ATOM   2242  O   GLN A 314     176.889 190.849 200.948  1.00101.77           O    
ATOM   2243  CB  GLN A 314     176.921 193.771 202.501  1.00 94.67           C    
ATOM   2244  CG  GLN A 314     176.497 194.672 203.668  1.00 95.53           C    
ATOM   2245  CD  GLN A 314     177.550 195.686 204.072  1.00103.34           C    
ATOM   2246  OE1 GLN A 314     178.290 196.220 203.258  1.00103.96           O    
ATOM   2247  NE2 GLN A 314     177.636 196.040 205.335  1.00103.01           N    
ATOM   2248  N   THR A 315     175.341 192.219 200.075  1.00111.06           N    
ATOM   2249  CA  THR A 315     175.204 191.507 198.790  1.00108.81           C    
ATOM   2250  C   THR A 315     175.163 192.486 197.617  1.00113.67           C    
ATOM   2251  O   THR A 315     175.415 193.676 197.821  1.00117.89           O    
ATOM   2252  CB  THR A 315     173.938 190.649 198.802  1.00110.81           C    
ATOM   2253  OG1 THR A 315     172.769 191.431 198.941  1.00115.52           O    
ATOM   2254  CG2 THR A 315     173.929 189.603 199.913  1.00110.52           C    
ATOM   2255  N   SER A 316     174.862 192.023 196.393  1.00121.62           N    
ATOM   2256  CA  SER A 316     174.663 192.933 195.247  1.00122.14           C    
ATOM   2257  C   SER A 316     173.739 194.107 195.612  1.00121.81           C    
ATOM   2258  O   SER A 316     172.695 193.925 196.229  1.00122.96           O    
ATOM   2259  CB  SER A 316     174.080 192.221 194.028  1.00121.01           C    
ATOM   2260  OG  SER A 316     174.561 190.902 193.881  1.00122.87           O    
ATOM   2261  N   ASN A 317     174.129 195.320 195.249  1.00136.81           N    
ATOM   2262  CA  ASN A 317     173.409 196.530 195.584  1.00137.83           C    
ATOM   2263  C   ASN A 317     172.056 196.533 194.859  1.00140.39           C    
ATOM   2264  O   ASN A 317     171.982 196.162 193.687  1.00141.56           O    
ATOM   2265  CB  ASN A 317     174.325 197.696 195.171  1.00142.29           C    
ATOM   2266  CG  ASN A 317     173.897 199.060 195.638  1.00144.19           C    
ATOM   2267  OD1 ASN A 317     172.946 199.228 196.367  1.00142.94           O    
ATOM   2268  ND2 ASN A 317     174.611 200.079 195.255  1.00144.04           N    
ATOM   2269  N   PHE A 318     170.980 196.974 195.507  1.00154.95           N    
ATOM   2270  CA  PHE A 318     169.730 197.223 194.784  1.00154.91           C    
ATOM   2271  C   PHE A 318     169.947 198.396 193.820  1.00157.15           C    
ATOM   2272  O   PHE A 318     170.573 199.386 194.178  1.00157.59           O    
ATOM   2273  CB  PHE A 318     168.588 197.443 195.792  1.00154.55           C    
ATOM   2274  CG  PHE A 318     167.612 198.549 195.466  1.00157.20           C    
ATOM   2275  CD1 PHE A 318     167.472 199.643 196.337  1.00158.17           C    
ATOM   2276  CD2 PHE A 318     166.847 198.502 194.287  1.00159.36           C    
ATOM   2277  CE1 PHE A 318     166.571 200.680 196.046  1.00159.52           C    
ATOM   2278  CE2 PHE A 318     165.975 199.563 193.969  1.00159.42           C    
ATOM   2279  CZ  PHE A 318     165.853 200.659 194.840  1.00159.15           C    
ATOM   2280  N   ARG A 319     169.421 198.301 192.590  1.00149.49           N    
ATOM   2281  CA  ARG A 319     169.433 199.378 191.573  1.00145.93           C    
ATOM   2282  C   ARG A 319     168.205 199.252 190.657  1.00144.88           C    
ATOM   2283  O   ARG A 319     168.097 198.246 189.957  1.00148.03           O    
ATOM   2284  CB  ARG A 319     170.731 199.304 190.749  1.00145.56           C    
ATOM   2285  CG  ARG A 319     171.573 200.566 190.838  1.00146.77           C    
ATOM   2286  CD  ARG A 319     170.936 201.799 190.197  1.00146.82           C    
ATOM   2287  NE  ARG A 319     170.894 201.677 188.721  1.00147.65           N    
ATOM   2288  CZ  ARG A 319     171.194 202.622 187.858  1.00147.74           C    
ATOM   2289  NH1 ARG A 319     171.505 203.830 188.231  1.00146.15           N    
ATOM   2290  NH2 ARG A 319     171.222 202.373 186.582  1.00148.16           N    
ATOM   2291  N   VAL A 320     167.278 200.208 190.640  1.00138.32           N    
ATOM   2292  CA  VAL A 320     166.152 200.178 189.686  1.00139.42           C    
ATOM   2293  C   VAL A 320     166.650 200.446 188.271  1.00141.90           C    
ATOM   2294  O   VAL A 320     167.549 201.260 188.093  1.00143.04           O    
ATOM   2295  CB  VAL A 320     165.002 201.098 190.127  1.00140.47           C    
ATOM   2296  CG1 VAL A 320     165.315 202.588 189.963  1.00142.21           C    
ATOM   2297  CG2 VAL A 320     163.728 200.792 189.365  1.00139.26           C    
ATOM   2298  N   GLN A 321     166.080 199.792 187.260  1.00139.19           N    
ATOM   2299  CA  GLN A 321     166.561 199.863 185.868  1.00138.71           C    
ATOM   2300  C   GLN A 321     165.831 200.943 185.050  1.00139.05           C    
ATOM   2301  O   GLN A 321     164.692 201.296 185.366  1.00140.73           O    
ATOM   2302  CB  GLN A 321     166.470 198.478 185.210  1.00137.38           C    
ATOM   2303  CG  GLN A 321     167.395 197.473 185.896  1.00135.82           C    
ATOM   2304  CD  GLN A 321     167.634 196.193 185.121  1.00138.73           C    
ATOM   2305  OE1 GLN A 321     166.922 195.847 184.192  1.00139.66           O    
ATOM   2306  NE2 GLN A 321     168.660 195.451 185.465  1.00137.48           N    
ATOM   2307  N   PRO A 322     166.449 201.464 183.979  1.00139.18           N    
ATOM   2308  CA  PRO A 322     165.800 202.423 183.081  1.00139.65           C    
ATOM   2309  C   PRO A 322     164.628 201.784 182.327  1.00145.05           C    
ATOM   2310  O   PRO A 322     164.727 200.677 181.788  1.00145.57           O    
ATOM   2311  CB  PRO A 322     166.901 202.924 182.147  1.00139.05           C    
ATOM   2312  CG  PRO A 322     167.930 201.799 182.144  1.00139.14           C    
ATOM   2313  CD  PRO A 322     167.835 201.256 183.566  1.00139.83           C    
ATOM   2314  N   THR A 323     163.505 202.496 182.316  1.00162.07           N    
ATOM   2315  CA  THR A 323     162.242 202.044 181.719  1.00161.67           C    
ATOM   2316  C   THR A 323     162.284 202.024 180.204  1.00161.84           C    
ATOM   2317  O   THR A 323     161.633 201.205 179.567  1.00161.48           O    
ATOM   2318  CB  THR A 323     161.093 202.948 182.178  1.00160.33           C    
ATOM   2319  OG1 THR A 323     161.347 204.295 181.838  1.00160.52           O    
ATOM   2320  CG2 THR A 323     160.886 202.885 183.693  1.00158.51           C    
ATOM   2321  N   GLU A 324     163.064 202.924 179.631  1.00177.81           N    
ATOM   2322  CA  GLU A 324     163.213 203.174 178.199  1.00178.65           C    
ATOM   2323  C   GLU A 324     164.538 203.922 177.912  1.00178.51           C    
ATOM   2324  O   GLU A 324     165.357 204.140 178.826  1.00179.31           O    
ATOM   2325  CB  GLU A 324     161.975 203.962 177.687  1.00178.58           C    
ATOM   2326  CG  GLU A 324     161.917 205.418 178.187  1.00176.60           C    
ATOM   2327  CD  GLU A 324     160.725 206.207 177.654  1.00177.72           C    
ATOM   2328  OE1 GLU A 324     159.648 205.613 177.427  1.00178.32           O    
ATOM   2329  OE2 GLU A 324     160.868 207.436 177.480  1.00177.44           O    
ATOM   2330  N   SER A 325     164.712 204.369 176.664  1.00167.71           N    
ATOM   2331  CA  SER A 325     165.679 205.397 176.310  1.00165.27           C    
ATOM   2332  C   SER A 325     164.978 206.683 175.886  1.00164.43           C    
ATOM   2333  O   SER A 325     163.904 206.644 175.294  1.00165.49           O    
ATOM   2334  CB  SER A 325     166.625 204.935 175.206  1.00163.92           C    
ATOM   2335  OG  SER A 325     167.382 203.795 175.562  1.00162.46           O    
ATOM   2336  N   ILE A 326     165.608 207.817 176.156  1.00159.34           N    
ATOM   2337  CA  ILE A 326     165.198 209.166 175.751  1.00159.94           C    
ATOM   2338  C   ILE A 326     166.387 209.867 175.089  1.00162.70           C    
ATOM   2339  O   ILE A 326     167.528 209.687 175.521  1.00163.78           O    
ATOM   2340  CB  ILE A 326     164.615 209.938 176.964  1.00155.28           C    
ATOM   2341  CG1 ILE A 326     163.980 211.255 176.514  1.00154.94           C    
ATOM   2342  CG2 ILE A 326     165.699 210.206 178.026  1.00159.47           C    
ATOM   2343  CD1 ILE A 326     163.576 212.247 177.600  1.00154.67           C    
ATOM   2344  N   VAL A 327     166.162 210.667 174.043  1.00160.15           N    
ATOM   2345  CA  VAL A 327     167.221 211.457 173.385  1.00156.86           C    
ATOM   2346  C   VAL A 327     166.747 212.884 173.121  1.00154.27           C    
ATOM   2347  O   VAL A 327     165.624 213.098 172.659  1.00156.32           O    
ATOM   2348  CB  VAL A 327     167.696 210.772 172.085  1.00154.75           C    
ATOM   2349  CG1 VAL A 327     168.761 211.594 171.353  1.00152.89           C    
ATOM   2350  CG2 VAL A 327     168.289 209.380 172.361  1.00154.01           C    
ATOM   2351  N   ARG A 328     167.627 213.849 173.395  1.00144.43           N    
ATOM   2352  CA  ARG A 328     167.333 215.267 173.196  1.00145.03           C    
ATOM   2353  C   ARG A 328     168.435 216.037 172.449  1.00146.35           C    
ATOM   2354  O   ARG A 328     169.616 215.951 172.787  1.00146.67           O    
ATOM   2355  CB  ARG A 328     167.068 215.952 174.544  1.00147.12           C    
ATOM   2356  CG  ARG A 328     166.009 215.284 175.407  1.00147.10           C    
ATOM   2357  CD  ARG A 328     164.624 215.403 174.792  1.00145.56           C    
ATOM   2358  NE  ARG A 328     164.097 216.761 174.888  1.00149.24           N    
ATOM   2359  CZ  ARG A 328     162.877 217.118 174.502  1.00148.47           C    
ATOM   2360  NH1 ARG A 328     162.051 216.216 173.988  1.00148.60           N    
ATOM   2361  NH2 ARG A 328     162.482 218.377 174.627  1.00146.76           N    
ATOM   2362  N   PHE A 329     168.018 216.785 171.431  1.00149.05           N    
ATOM   2363  CA  PHE A 329     168.878 217.641 170.604  1.00148.17           C    
ATOM   2364  C   PHE A 329     168.117 218.923 170.262  1.00148.74           C    
ATOM   2365  O   PHE A 329     166.893 218.891 170.136  1.00147.67           O    
ATOM   2366  CB  PHE A 329     169.277 216.902 169.326  1.00144.92           C    
ATOM   2367  CG  PHE A 329     170.555 216.088 169.436  1.00144.81           C    
ATOM   2368  CD1 PHE A 329     170.513 214.687 169.546  1.00146.43           C    
ATOM   2369  CD2 PHE A 329     171.792 216.738 169.397  1.00146.25           C    
ATOM   2370  CE1 PHE A 329     171.704 213.942 169.585  1.00147.31           C    
ATOM   2371  CE2 PHE A 329     172.989 216.006 169.452  1.00147.64           C    
ATOM   2372  CZ  PHE A 329     172.947 214.609 169.547  1.00147.27           C    
ATOM   2373  N   PRO A 330     168.799 220.067 170.095  1.00142.49           N    
ATOM   2374  CA  PRO A 330     168.123 221.342 169.887  1.00141.70           C    
ATOM   2375  C   PRO A 330     167.302 221.267 168.613  1.00143.39           C    
ATOM   2376  O   PRO A 330     167.817 220.902 167.553  1.00142.91           O    
ATOM   2377  CB  PRO A 330     169.230 222.395 169.774  1.00141.54           C    
ATOM   2378  CG  PRO A 330     170.556 221.664 170.038  1.00140.94           C    
ATOM   2379  CD  PRO A 330     170.220 220.192 169.849  1.00138.80           C    
ATOM   2380  N   ASN A 331     166.014 221.595 168.721  1.00133.39           N    
ATOM   2381  CA  ASN A 331     165.139 221.343 167.585  1.00130.58           C    
ATOM   2382  C   ASN A 331     165.637 222.121 166.381  1.00128.69           C    
ATOM   2383  O   ASN A 331     165.827 223.340 166.441  1.00130.53           O    
ATOM   2384  CB  ASN A 331     163.668 221.613 167.929  1.00128.82           C    
ATOM   2385  CG  ASN A 331     163.397 223.000 168.486  1.00124.83           C    
ATOM   2386  OD1 ASN A 331     164.284 223.836 168.656  1.00122.15           O    
ATOM   2387  ND2 ASN A 331     162.122 223.216 168.807  1.00121.97           N    
ATOM   2388  N   ILE A 332     165.849 221.382 165.291  1.00151.31           N    
ATOM   2389  CA  ILE A 332     166.830 221.679 164.252  1.00153.61           C    
ATOM   2390  C   ILE A 332     166.831 223.186 163.971  1.00157.61           C    
ATOM   2391  O   ILE A 332     165.782 223.833 163.891  1.00158.06           O    
ATOM   2392  CB  ILE A 332     166.619 220.803 162.995  1.00152.36           C    
ATOM   2393  CG1 ILE A 332     166.756 219.314 163.303  1.00150.70           C    
ATOM   2394  CG2 ILE A 332     167.605 221.159 161.889  1.00152.34           C    
ATOM   2395  CD1 ILE A 332     168.065 218.834 163.921  1.00150.23           C    
ATOM   2396  N   THR A 333     168.046 223.732 163.876  1.00190.20           N    
ATOM   2397  CA  THR A 333     168.320 225.153 163.585  1.00191.11           C    
ATOM   2398  C   THR A 333     167.996 225.500 162.110  1.00189.44           C    
ATOM   2399  O   THR A 333     167.048 224.964 161.529  1.00188.52           O    
ATOM   2400  CB  THR A 333     169.757 225.498 164.041  1.00191.77           C    
ATOM   2401  OG1 THR A 333     170.039 226.879 163.925  1.00192.61           O    
ATOM   2402  CG2 THR A 333     170.839 224.728 163.279  1.00189.66           C    
ATOM   2403  N   ASN A 334     168.750 226.378 161.451  1.00189.58           N    
ATOM   2404  CA  ASN A 334     168.656 226.573 160.003  1.00188.09           C    
ATOM   2405  C   ASN A 334     169.039 225.311 159.210  1.00187.59           C    
ATOM   2406  O   ASN A 334     170.007 224.608 159.513  1.00186.40           O    
ATOM   2407  CB  ASN A 334     169.523 227.767 159.591  1.00188.43           C    
ATOM   2408  CG  ASN A 334     171.020 227.507 159.682  1.00188.03           C    
ATOM   2409  OD1 ASN A 334     171.580 227.212 160.719  1.00187.57           O    
ATOM   2410  ND2 ASN A 334     171.737 227.670 158.609  1.00188.14           N    
ATOM   2411  N   LEU A 335     168.283 225.066 158.148  1.00191.21           N    
ATOM   2412  CA  LEU A 335     168.538 223.998 157.195  1.00191.10           C    
ATOM   2413  C   LEU A 335     169.380 224.506 156.013  1.00193.64           C    
ATOM   2414  O   LEU A 335     169.390 225.697 155.680  1.00195.40           O    
ATOM   2415  CB  LEU A 335     167.198 223.433 156.726  1.00190.98           C    
ATOM   2416  CG  LEU A 335     167.187 221.896 156.703  1.00191.32           C    
ATOM   2417  CD1 LEU A 335     167.217 221.307 158.117  1.00191.90           C    
ATOM   2418  CD2 LEU A 335     165.894 221.409 156.036  1.00191.76           C    
ATOM   2419  N   CYS A 336     170.091 223.595 155.365  1.00224.20           N    
ATOM   2420  CA  CYS A 336     170.896 223.858 154.168  1.00225.74           C    
ATOM   2421  C   CYS A 336     170.074 224.124 152.875  1.00227.42           C    
ATOM   2422  O   CYS A 336     168.902 223.759 152.799  1.00229.35           O    
ATOM   2423  CB  CYS A 336     171.904 222.703 154.063  1.00226.57           C    
ATOM   2424  SG  CYS A 336     173.036 222.508 155.471  1.00231.91           S    
ATOM   2425  N   PRO A 337     170.660 224.765 151.840  1.00224.00           N    
ATOM   2426  CA  PRO A 337     169.911 225.457 150.771  1.00223.68           C    
ATOM   2427  C   PRO A 337     169.445 224.580 149.582  1.00222.61           C    
ATOM   2428  O   PRO A 337     169.619 224.942 148.414  1.00221.95           O    
ATOM   2429  CB  PRO A 337     170.839 226.597 150.350  1.00222.90           C    
ATOM   2430  CG  PRO A 337     172.235 225.998 150.502  1.00221.85           C    
ATOM   2431  CD  PRO A 337     172.073 225.114 151.737  1.00222.16           C    
ATOM   2432  N   PHE A 338     168.845 223.409 149.831  1.00229.12           N    
ATOM   2433  CA  PHE A 338     168.421 222.497 148.749  1.00229.23           C    
ATOM   2434  C   PHE A 338     167.426 223.146 147.763  1.00229.83           C    
ATOM   2435  O   PHE A 338     167.467 222.871 146.566  1.00229.98           O    
ATOM   2436  CB  PHE A 338     167.811 221.199 149.302  1.00229.69           C    
ATOM   2437  CG  PHE A 338     168.291 220.760 150.667  1.00229.98           C    
ATOM   2438  CD1 PHE A 338     169.649 220.459 150.886  1.00229.95           C    
ATOM   2439  CD2 PHE A 338     167.386 220.732 151.739  1.00229.87           C    
ATOM   2440  CE1 PHE A 338     170.115 220.207 152.187  1.00230.80           C    
ATOM   2441  CE2 PHE A 338     167.847 220.452 153.030  1.00229.59           C    
ATOM   2442  CZ  PHE A 338     169.211 220.243 153.266  1.00230.32           C    
ATOM   2443  N   ASP A 339     166.565 224.044 148.242  1.00222.03           N    
ATOM   2444  CA  ASP A 339     165.616 224.768 147.403  1.00220.87           C    
ATOM   2445  C   ASP A 339     166.301 225.722 146.398  1.00220.18           C    
ATOM   2446  O   ASP A 339     165.666 226.159 145.439  1.00219.01           O    
ATOM   2447  CB  ASP A 339     164.607 225.567 148.272  1.00220.72           C    
ATOM   2448  CG  ASP A 339     163.688 224.730 149.168  1.00221.12           C    
ATOM   2449  OD1 ASP A 339     163.741 223.488 149.158  1.00221.18           O    
ATOM   2450  OD2 ASP A 339     162.885 225.328 149.915  1.00220.35           O    
ATOM   2451  N   GLU A 340     167.579 226.052 146.608  1.00224.52           N    
ATOM   2452  CA  GLU A 340     168.415 226.783 145.655  1.00224.43           C    
ATOM   2453  C   GLU A 340     169.194 225.835 144.734  1.00224.10           C    
ATOM   2454  O   GLU A 340     169.252 226.046 143.527  1.00223.94           O    
ATOM   2455  CB  GLU A 340     169.407 227.694 146.375  1.00225.20           C    
ATOM   2456  CG  GLU A 340     168.728 228.650 147.378  1.00225.13           C    
ATOM   2457  CD  GLU A 340     169.682 229.667 148.043  1.00225.55           C    
ATOM   2458  OE1 GLU A 340     170.881 229.757 147.674  1.00226.84           O    
ATOM   2459  OE2 GLU A 340     169.217 230.411 148.945  1.00224.61           O    
ATOM   2460  N   VAL A 341     169.760 224.767 145.296  1.00227.11           N    
ATOM   2461  CA  VAL A 341     170.542 223.776 144.546  1.00227.15           C    
ATOM   2462  C   VAL A 341     169.667 222.985 143.583  1.00227.36           C    
ATOM   2463  O   VAL A 341     170.058 222.805 142.444  1.00227.47           O    
ATOM   2464  CB  VAL A 341     171.269 222.838 145.526  1.00227.30           C    
ATOM   2465  CG1 VAL A 341     172.099 221.769 144.800  1.00226.36           C    
ATOM   2466  CG2 VAL A 341     172.214 223.572 146.487  1.00226.48           C    
ATOM   2467  N   PHE A 342     168.491 222.529 144.013  1.00236.71           N    
ATOM   2468  CA  PHE A 342     167.610 221.614 143.256  1.00236.83           C    
ATOM   2469  C   PHE A 342     166.325 222.275 142.736  1.00236.50           C    
ATOM   2470  O   PHE A 342     165.892 221.949 141.643  1.00236.69           O    
ATOM   2471  CB  PHE A 342     167.276 220.387 144.125  1.00237.16           C    
ATOM   2472  CG  PHE A 342     168.478 219.572 144.564  1.00238.63           C    
ATOM   2473  CD1 PHE A 342     169.181 219.916 145.729  1.00239.10           C    
ATOM   2474  CD2 PHE A 342     168.883 218.450 143.821  1.00238.48           C    
ATOM   2475  CE1 PHE A 342     170.318 219.186 146.123  1.00238.95           C    
ATOM   2476  CE2 PHE A 342     169.992 217.695 144.227  1.00238.82           C    
ATOM   2477  CZ  PHE A 342     170.732 218.082 145.350  1.00238.75           C    
ATOM   2478  N   ASN A 343     165.739 223.234 143.452  1.00217.56           N    
ATOM   2479  CA  ASN A 343     164.494 223.893 143.034  1.00218.07           C    
ATOM   2480  C   ASN A 343     164.745 225.293 142.411  1.00218.66           C    
ATOM   2481  O   ASN A 343     163.952 226.228 142.561  1.00217.49           O    
ATOM   2482  CB  ASN A 343     163.467 223.861 144.185  1.00217.02           C    
ATOM   2483  CG  ASN A 343     162.079 224.296 143.745  1.00216.55           C    
ATOM   2484  OD1 ASN A 343     161.578 223.850 142.718  1.00214.52           O    
ATOM   2485  ND2 ASN A 343     161.434 225.100 144.569  1.00217.00           N    
ATOM   2486  N   ALA A 344     165.861 225.443 141.694  1.00229.10           N    
ATOM   2487  CA  ALA A 344     166.180 226.626 140.883  1.00228.46           C    
ATOM   2488  C   ALA A 344     165.213 226.792 139.692  1.00228.52           C    
ATOM   2489  O   ALA A 344     164.577 225.832 139.239  1.00229.36           O    
ATOM   2490  CB  ALA A 344     167.623 226.482 140.386  1.00227.49           C    
ATOM   2491  N   THR A 345     165.159 228.001 139.118  1.00210.61           N    
ATOM   2492  CA  THR A 345     164.383 228.267 137.895  1.00209.27           C    
ATOM   2493  C   THR A 345     165.120 227.744 136.652  1.00208.30           C    
ATOM   2494  O   THR A 345     164.481 227.183 135.769  1.00207.99           O    
ATOM   2495  CB  THR A 345     164.043 229.753 137.795  1.00209.48           C    
ATOM   2496  OG1 THR A 345     163.248 230.115 138.898  1.00209.51           O    
ATOM   2497  CG2 THR A 345     163.257 230.109 136.538  1.00209.64           C    
ATOM   2498  N   ARG A 346     166.453 227.849 136.601  1.00205.01           N    
ATOM   2499  CA  ARG A 346     167.314 227.385 135.516  1.00205.19           C    
ATOM   2500  C   ARG A 346     168.599 226.793 136.077  1.00206.28           C    
ATOM   2501  O   ARG A 346     169.169 227.358 137.008  1.00206.45           O    
ATOM   2502  CB  ARG A 346     167.564 228.567 134.575  1.00206.07           C    
ATOM   2503  CG  ARG A 346     168.551 228.315 133.423  1.00206.96           C    
ATOM   2504  CD  ARG A 346     169.968 228.761 133.793  1.00207.21           C    
ATOM   2505  NE  ARG A 346     170.874 228.621 132.636  1.00207.14           N    
ATOM   2506  CZ  ARG A 346     172.173 228.832 132.598  1.00206.53           C    
ATOM   2507  NH1 ARG A 346     172.873 229.084 133.660  1.00206.38           N    
ATOM   2508  NH2 ARG A 346     172.808 228.771 131.471  1.00206.52           N    
ATOM   2509  N   PHE A 347     169.062 225.673 135.520  1.00213.91           N    
ATOM   2510  CA  PHE A 347     170.355 225.067 135.830  1.00212.85           C    
ATOM   2511  C   PHE A 347     171.435 225.532 134.838  1.00212.41           C    
ATOM   2512  O   PHE A 347     171.145 225.901 133.701  1.00212.54           O    
ATOM   2513  CB  PHE A 347     170.251 223.542 135.763  1.00212.82           C    
ATOM   2514  CG  PHE A 347     169.917 222.854 137.062  1.00213.91           C    
ATOM   2515  CD1 PHE A 347     170.591 221.672 137.400  1.00215.66           C    
ATOM   2516  CD2 PHE A 347     168.955 223.377 137.944  1.00214.29           C    
ATOM   2517  CE1 PHE A 347     170.323 221.019 138.614  1.00216.52           C    
ATOM   2518  CE2 PHE A 347     168.686 222.733 139.167  1.00215.64           C    
ATOM   2519  CZ  PHE A 347     169.385 221.561 139.503  1.00216.38           C    
ATOM   2520  N   ALA A 348     172.701 225.461 135.235  1.00210.34           N    
ATOM   2521  CA  ALA A 348     173.817 225.655 134.313  1.00210.98           C    
ATOM   2522  C   ALA A 348     173.951 224.514 133.283  1.00212.85           C    
ATOM   2523  O   ALA A 348     173.593 223.360 133.531  1.00213.12           O    
ATOM   2524  CB  ALA A 348     175.094 225.834 135.117  1.00211.45           C    
ATOM   2525  N   SER A 349     174.538 224.807 132.118  1.00238.22           N    
ATOM   2526  CA  SER A 349     174.984 223.773 131.161  1.00240.15           C    
ATOM   2527  C   SER A 349     176.184 222.978 131.673  1.00240.82           C    
ATOM   2528  O   SER A 349     176.953 223.471 132.484  1.00240.94           O    
ATOM   2529  CB  SER A 349     175.379 224.440 129.842  1.00241.01           C    
ATOM   2530  OG  SER A 349     174.257 224.969 129.158  1.00240.77           O    
ATOM   2531  N   VAL A 350     176.420 221.775 131.160  1.00249.70           N    
ATOM   2532  CA  VAL A 350     177.552 220.934 131.596  1.00249.40           C    
ATOM   2533  C   VAL A 350     178.941 221.467 131.224  1.00249.61           C    
ATOM   2534  O   VAL A 350     179.926 221.106 131.859  1.00248.22           O    
ATOM   2535  CB  VAL A 350     177.339 219.472 131.154  1.00249.30           C    
ATOM   2536  CG1 VAL A 350     177.369 219.316 129.624  1.00249.95           C    
ATOM   2537  CG2 VAL A 350     178.352 218.511 131.791  1.00248.75           C    
ATOM   2538  N   TYR A 351     179.082 222.352 130.239  1.00252.96           N    
ATOM   2539  CA  TYR A 351     180.328 223.110 130.141  1.00251.79           C    
ATOM   2540  C   TYR A 351     180.396 224.229 131.197  1.00252.03           C    
ATOM   2541  O   TYR A 351     181.407 224.398 131.873  1.00251.31           O    
ATOM   2542  CB  TYR A 351     180.538 223.663 128.724  1.00251.95           C    
ATOM   2543  CG  TYR A 351     179.713 224.889 128.395  1.00252.25           C    
ATOM   2544  CD1 TYR A 351     178.366 224.748 128.001  1.00253.23           C    
ATOM   2545  CD2 TYR A 351     180.277 226.176 128.522  1.00251.21           C    
ATOM   2546  CE1 TYR A 351     177.575 225.889 127.765  1.00252.27           C    
ATOM   2547  CE2 TYR A 351     179.481 227.315 128.284  1.00250.66           C    
ATOM   2548  CZ  TYR A 351     178.125 227.168 127.916  1.00250.87           C    
ATOM   2549  OH  TYR A 351     177.349 228.254 127.725  1.00249.90           O    
ATOM   2550  N   ALA A 352     179.288 224.940 131.372  1.00253.20           N    
ATOM   2551  CA  ALA A 352     179.094 226.032 132.320  1.00252.85           C    
ATOM   2552  C   ALA A 352     178.888 225.606 133.788  1.00253.44           C    
ATOM   2553  O   ALA A 352     178.342 226.391 134.577  1.00252.27           O    
ATOM   2554  CB  ALA A 352     177.923 226.860 131.797  1.00251.28           C    
ATOM   2555  N   TRP A 353     179.240 224.360 134.146  1.00254.90           N    
ATOM   2556  CA  TRP A 353     178.717 223.696 135.338  1.00253.79           C    
ATOM   2557  C   TRP A 353     178.994 224.495 136.614  1.00253.22           C    
ATOM   2558  O   TRP A 353     180.109 224.963 136.868  1.00252.37           O    
ATOM   2559  CB  TRP A 353     179.240 222.267 135.403  1.00252.84           C    
ATOM   2560  CG  TRP A 353     180.724 222.082 135.570  1.00252.46           C    
ATOM   2561  CD1 TRP A 353     181.598 221.839 134.567  1.00251.62           C    
ATOM   2562  CD2 TRP A 353     181.514 222.106 136.801  1.00252.01           C    
ATOM   2563  NE1 TRP A 353     182.839 221.586 135.094  1.00251.16           N    
ATOM   2564  CE2 TRP A 353     182.844 221.729 136.464  1.00251.39           C    
ATOM   2565  CE3 TRP A 353     181.225 222.306 138.172  1.00252.37           C    
ATOM   2566  CZ2 TRP A 353     183.825 221.545 137.440  1.00251.08           C    
ATOM   2567  CZ3 TRP A 353     182.233 222.223 139.149  1.00251.93           C    
ATOM   2568  CH2 TRP A 353     183.530 221.820 138.784  1.00250.97           C    
ATOM   2569  N   ASN A 354     177.936 224.668 137.396  1.00251.60           N    
ATOM   2570  CA  ASN A 354     177.932 225.554 138.543  1.00250.86           C    
ATOM   2571  C   ASN A 354     178.606 224.905 139.758  1.00251.67           C    
ATOM   2572  O   ASN A 354     178.645 223.680 139.883  1.00252.83           O    
ATOM   2573  CB  ASN A 354     176.468 225.947 138.828  1.00250.30           C    
ATOM   2574  CG  ASN A 354     176.323 227.077 139.831  1.00250.54           C    
ATOM   2575  OD1 ASN A 354     177.208 227.903 139.978  1.00250.87           O    
ATOM   2576  ND2 ASN A 354     175.239 227.119 140.572  1.00250.29           N    
ATOM   2577  N   ARG A 355     179.107 225.731 140.693  1.00243.42           N    
ATOM   2578  CA  ARG A 355     179.678 225.312 141.982  1.00242.87           C    
ATOM   2579  C   ARG A 355     179.024 226.136 143.132  1.00241.46           C    
ATOM   2580  O   ARG A 355     178.915 227.357 143.025  1.00240.83           O    
ATOM   2581  CB  ARG A 355     181.195 225.500 141.986  1.00242.69           C    
ATOM   2582  CG  ARG A 355     181.872 225.089 143.283  1.00241.07           C    
ATOM   2583  CD  ARG A 355     181.674 223.609 143.567  1.00240.82           C    
ATOM   2584  NE  ARG A 355     182.398 223.179 144.760  1.00241.44           N    
ATOM   2585  CZ  ARG A 355     183.643 222.713 144.750  1.00242.53           C    
ATOM   2586  NH1 ARG A 355     184.307 222.615 143.607  1.00242.26           N    
ATOM   2587  NH2 ARG A 355     184.224 222.345 145.884  1.00242.34           N    
ATOM   2588  N   LYS A 356     178.596 225.473 144.215  1.00233.57           N    
ATOM   2589  CA  LYS A 356     177.950 226.108 145.355  1.00233.57           C    
ATOM   2590  C   LYS A 356     178.399 225.441 146.654  1.00233.50           C    
ATOM   2591  O   LYS A 356     178.667 224.236 146.690  1.00234.22           O    
ATOM   2592  CB  LYS A 356     176.427 226.072 145.112  1.00233.76           C    
ATOM   2593  CG  LYS A 356     175.648 227.009 146.038  1.00233.83           C    
ATOM   2594  CD  LYS A 356     174.207 227.118 145.538  1.00233.32           C    
ATOM   2595  CE  LYS A 356     173.254 227.786 146.532  1.00233.69           C    
ATOM   2596  NZ  LYS A 356     173.375 229.255 146.548  1.00233.83           N    
ATOM   2597  N   ARG A 357     178.468 226.239 147.719  1.00229.68           N    
ATOM   2598  CA  ARG A 357     178.921 225.826 149.049  1.00229.43           C    
ATOM   2599  C   ARG A 357     177.735 225.726 149.999  1.00230.88           C    
ATOM   2600  O   ARG A 357     176.945 226.664 150.142  1.00232.02           O    
ATOM   2601  CB  ARG A 357     179.993 226.801 149.556  1.00229.83           C    
ATOM   2602  CG  ARG A 357     180.517 226.484 150.970  1.00231.70           C    
ATOM   2603  CD  ARG A 357     181.047 225.057 151.180  1.00231.24           C    
ATOM   2604  NE  ARG A 357     181.573 224.877 152.542  1.00231.68           N    
ATOM   2605  CZ  ARG A 357     182.778 225.199 152.975  1.00231.45           C    
ATOM   2606  NH1 ARG A 357     183.682 225.716 152.205  1.00231.63           N    
ATOM   2607  NH2 ARG A 357     183.122 225.013 154.218  1.00230.89           N    
ATOM   2608  N   ILE A 358     177.664 224.600 150.698  1.00222.25           N    
ATOM   2609  CA  ILE A 358     176.725 224.338 151.775  1.00221.87           C    
ATOM   2610  C   ILE A 358     177.533 224.380 153.084  1.00221.07           C    
ATOM   2611  O   ILE A 358     178.530 223.672 153.258  1.00220.59           O    
ATOM   2612  CB  ILE A 358     175.993 223.020 151.437  1.00220.88           C    
ATOM   2613  CG1 ILE A 358     175.129 223.197 150.155  1.00219.25           C    
ATOM   2614  CG2 ILE A 358     175.182 222.522 152.636  1.00221.50           C    
ATOM   2615  CD1 ILE A 358     174.364 221.944 149.689  1.00218.05           C    
ATOM   2616  N   SER A 359     177.125 225.278 153.983  1.00216.83           N    
ATOM   2617  CA  SER A 359     177.886 225.701 155.166  1.00215.63           C    
ATOM   2618  C   SER A 359     177.005 226.280 156.289  1.00216.44           C    
ATOM   2619  O   SER A 359     175.948 226.830 155.996  1.00218.89           O    
ATOM   2620  CB  SER A 359     178.906 226.771 154.731  1.00216.21           C    
ATOM   2621  OG  SER A 359     178.312 227.816 153.973  1.00217.46           O    
ATOM   2622  N   ASN A 360     177.438 226.188 157.556  1.00217.22           N    
ATOM   2623  CA  ASN A 360     176.834 226.839 158.731  1.00219.23           C    
ATOM   2624  C   ASN A 360     175.329 226.493 158.862  1.00219.86           C    
ATOM   2625  O   ASN A 360     174.503 227.354 159.165  1.00221.07           O    
ATOM   2626  CB  ASN A 360     177.199 228.346 158.700  1.00221.16           C    
ATOM   2627  CG  ASN A 360     176.837 229.140 159.948  1.00221.76           C    
ATOM   2628  OD1 ASN A 360     176.916 228.659 161.069  1.00221.56           O    
ATOM   2629  ND2 ASN A 360     176.447 230.387 159.788  1.00221.66           N    
ATOM   2630  N   CYS A 361     174.950 225.239 158.591  1.00212.65           N    
ATOM   2631  CA  CYS A 361     173.562 224.767 158.475  1.00212.54           C    
ATOM   2632  C   CYS A 361     173.455 223.249 158.714  1.00211.65           C    
ATOM   2633  O   CYS A 361     174.441 222.521 158.685  1.00209.53           O    
ATOM   2634  CB  CYS A 361     173.078 225.120 157.056  1.00214.02           C    
ATOM   2635  SG  CYS A 361     173.969 224.301 155.684  1.00221.30           S    
ATOM   2636  N   VAL A 362     172.239 222.771 158.929  1.00206.68           N    
ATOM   2637  CA  VAL A 362     171.940 221.330 159.028  1.00207.76           C    
ATOM   2638  C   VAL A 362     171.452 220.771 157.689  1.00209.10           C    
ATOM   2639  O   VAL A 362     170.489 221.250 157.087  1.00209.53           O    
ATOM   2640  CB  VAL A 362     170.931 221.057 160.160  1.00207.40           C    
ATOM   2641  CG1 VAL A 362     170.521 219.584 160.229  1.00207.77           C    
ATOM   2642  CG2 VAL A 362     171.537 221.444 161.527  1.00206.47           C    
ATOM   2643  N   ALA A 363     172.158 219.753 157.204  1.00208.03           N    
ATOM   2644  CA  ALA A 363     171.831 218.968 156.016  1.00206.28           C    
ATOM   2645  C   ALA A 363     170.624 218.061 156.289  1.00206.77           C    
ATOM   2646  O   ALA A 363     170.370 217.665 157.425  1.00209.22           O    
ATOM   2647  CB  ALA A 363     173.046 218.144 155.575  1.00206.85           C    
ATOM   2648  N   ASP A 364     169.867 217.689 155.252  1.00198.51           N    
ATOM   2649  CA  ASP A 364     168.651 216.873 155.417  1.00199.05           C    
ATOM   2650  C   ASP A 364     168.361 216.066 154.141  1.00199.05           C    
ATOM   2651  O   ASP A 364     167.343 216.221 153.461  1.00200.49           O    
ATOM   2652  CB  ASP A 364     167.495 217.773 155.868  1.00198.78           C    
ATOM   2653  CG  ASP A 364     166.330 216.998 156.492  1.00199.21           C    
ATOM   2654  OD1 ASP A 364     166.355 215.748 156.517  1.00199.81           O    
ATOM   2655  OD2 ASP A 364     165.380 217.659 156.961  1.00199.74           O    
ATOM   2656  N   TYR A 365     169.319 215.205 153.791  1.00206.23           N    
ATOM   2657  CA  TYR A 365     169.379 214.479 152.511  1.00207.31           C    
ATOM   2658  C   TYR A 365     168.062 213.761 152.159  1.00209.19           C    
ATOM   2659  O   TYR A 365     167.620 213.804 151.008  1.00209.11           O    
ATOM   2660  CB  TYR A 365     170.564 213.495 152.590  1.00206.14           C    
ATOM   2661  CG  TYR A 365     170.377 212.179 151.860  1.00208.09           C    
ATOM   2662  CD1 TYR A 365     170.233 210.989 152.605  1.00207.71           C    
ATOM   2663  CD2 TYR A 365     170.332 212.146 150.445  1.00209.89           C    
ATOM   2664  CE1 TYR A 365     170.004 209.763 151.952  1.00209.41           C    
ATOM   2665  CE2 TYR A 365     170.118 210.911 149.789  1.00211.63           C    
ATOM   2666  CZ  TYR A 365     169.933 209.728 150.538  1.00211.49           C    
ATOM   2667  OH  TYR A 365     169.732 208.557 149.876  1.00210.54           O    
ATOM   2668  N   SER A 366     167.427 213.125 153.146  1.00219.37           N    
ATOM   2669  CA  SER A 366     166.185 212.377 152.949  1.00219.51           C    
ATOM   2670  C   SER A 366     164.974 213.232 152.567  1.00219.49           C    
ATOM   2671  O   SER A 366     164.206 212.802 151.712  1.00220.49           O    
ATOM   2672  CB  SER A 366     165.865 211.563 154.200  1.00220.08           C    
ATOM   2673  OG  SER A 366     166.916 210.659 154.475  1.00219.26           O    
ATOM   2674  N   VAL A 367     164.746 214.427 153.137  1.00215.76           N    
ATOM   2675  CA  VAL A 367     163.542 215.219 152.781  1.00215.50           C    
ATOM   2676  C   VAL A 367     163.645 215.791 151.378  1.00216.06           C    
ATOM   2677  O   VAL A 367     162.641 215.856 150.684  1.00215.33           O    
ATOM   2678  CB  VAL A 367     163.188 216.345 153.758  1.00214.57           C    
ATOM   2679  CG1 VAL A 367     162.982 215.821 155.176  1.00214.51           C    
ATOM   2680  CG2 VAL A 367     164.137 217.534 153.750  1.00214.24           C    
ATOM   2681  N   LEU A 368     164.858 216.114 150.918  1.00235.58           N    
ATOM   2682  CA  LEU A 368     165.127 216.513 149.534  1.00237.03           C    
ATOM   2683  C   LEU A 368     164.726 215.386 148.548  1.00237.86           C    
ATOM   2684  O   LEU A 368     164.085 215.657 147.534  1.00237.51           O    
ATOM   2685  CB  LEU A 368     166.624 216.873 149.465  1.00237.13           C    
ATOM   2686  CG  LEU A 368     167.247 216.847 148.062  1.00236.68           C    
ATOM   2687  CD1 LEU A 368     166.645 217.880 147.121  1.00235.91           C    
ATOM   2688  CD2 LEU A 368     168.751 217.058 148.177  1.00235.95           C    
ATOM   2689  N   TYR A 369     164.943 214.135 148.940  1.00231.97           N    
ATOM   2690  CA  TYR A 369     164.543 213.002 148.108  1.00230.59           C    
ATOM   2691  C   TYR A 369     163.033 212.707 148.216  1.00231.24           C    
ATOM   2692  O   TYR A 369     162.426 212.202 147.272  1.00231.03           O    
ATOM   2693  CB  TYR A 369     165.353 211.756 148.468  1.00229.11           C    
ATOM   2694  CG  TYR A 369     165.206 210.625 147.475  1.00228.91           C    
ATOM   2695  CD1 TYR A 369     164.251 209.634 147.658  1.00229.06           C    
ATOM   2696  CD2 TYR A 369     166.021 210.550 146.354  1.00228.32           C    
ATOM   2697  CE1 TYR A 369     164.113 208.599 146.752  1.00228.67           C    
ATOM   2698  CE2 TYR A 369     165.890 209.519 145.442  1.00228.73           C    
ATOM   2699  CZ  TYR A 369     164.935 208.547 145.646  1.00228.38           C    
ATOM   2700  OH  TYR A 369     164.802 207.519 144.741  1.00227.72           O    
ATOM   2701  N   ASN A 370     162.439 213.024 149.368  1.00236.96           N    
ATOM   2702  CA  ASN A 370     161.015 212.805 149.625  1.00236.03           C    
ATOM   2703  C   ASN A 370     160.104 214.030 149.349  1.00235.20           C    
ATOM   2704  O   ASN A 370     158.916 213.957 149.628  1.00233.62           O    
ATOM   2705  CB  ASN A 370     160.868 212.229 151.047  1.00234.61           C    
ATOM   2706  CG  ASN A 370     161.450 210.834 151.233  1.00233.73           C    
ATOM   2707  OD1 ASN A 370     161.665 210.093 150.291  1.00233.14           O    
ATOM   2708  ND2 ASN A 370     161.692 210.392 152.449  1.00233.36           N    
ATOM   2709  N   LEU A 371     160.590 215.100 148.728  1.00227.92           N    
ATOM   2710  CA  LEU A 371     159.772 216.154 148.098  1.00225.86           C    
ATOM   2711  C   LEU A 371     158.842 215.577 147.010  1.00225.92           C    
ATOM   2712  O   LEU A 371     159.002 214.421 146.604  1.00227.39           O    
ATOM   2713  CB  LEU A 371     160.665 217.250 147.491  1.00225.50           C    
ATOM   2714  CG  LEU A 371     161.231 218.263 148.499  1.00224.61           C    
ATOM   2715  CD1 LEU A 371     162.319 219.096 147.826  1.00224.25           C    
ATOM   2716  CD2 LEU A 371     160.193 219.241 149.044  1.00224.13           C    
ATOM   2717  N   ALA A 372     157.837 216.355 146.577  1.00237.14           N    
ATOM   2718  CA  ALA A 372     156.771 215.842 145.725  1.00238.97           C    
ATOM   2719  C   ALA A 372     157.217 215.189 144.379  1.00240.45           C    
ATOM   2720  O   ALA A 372     156.652 214.147 144.036  1.00240.25           O    
ATOM   2721  CB  ALA A 372     155.740 216.959 145.511  1.00238.60           C    
ATOM   2722  N   PRO A 373     158.208 215.694 143.610  1.00236.52           N    
ATOM   2723  CA  PRO A 373     158.669 215.018 142.390  1.00234.23           C    
ATOM   2724  C   PRO A 373     159.354 213.673 142.679  1.00233.55           C    
ATOM   2725  O   PRO A 373     160.119 213.560 143.638  1.00234.06           O    
ATOM   2726  CB  PRO A 373     159.670 215.991 141.751  1.00232.14           C    
ATOM   2727  CG  PRO A 373     159.399 217.347 142.417  1.00232.95           C    
ATOM   2728  CD  PRO A 373     158.934 216.949 143.814  1.00234.76           C    
ATOM   2729  N   PHE A 374     159.173 212.661 141.821  1.00205.22           N    
ATOM   2730  CA  PHE A 374     160.087 211.513 141.763  1.00204.40           C    
ATOM   2731  C   PHE A 374     161.330 211.863 140.933  1.00204.82           C    
ATOM   2732  O   PHE A 374     161.247 212.081 139.720  1.00203.80           O    
ATOM   2733  CB  PHE A 374     159.409 210.249 141.198  1.00202.80           C    
ATOM   2734  CG  PHE A 374     160.434 209.133 140.988  1.00204.19           C    
ATOM   2735  CD1 PHE A 374     161.027 208.485 142.087  1.00204.38           C    
ATOM   2736  CD2 PHE A 374     160.884 208.836 139.691  1.00204.15           C    
ATOM   2737  CE1 PHE A 374     162.073 207.570 141.908  1.00203.46           C    
ATOM   2738  CE2 PHE A 374     161.954 207.939 139.504  1.00204.22           C    
ATOM   2739  CZ  PHE A 374     162.547 207.298 140.611  1.00202.72           C    
ATOM   2740  N   PHE A 375     162.487 211.907 141.591  1.00214.40           N    
ATOM   2741  CA  PHE A 375     163.792 212.150 140.973  1.00214.61           C    
ATOM   2742  C   PHE A 375     164.709 210.935 141.168  1.00213.89           C    
ATOM   2743  O   PHE A 375     164.661 210.255 142.194  1.00213.33           O    
ATOM   2744  CB  PHE A 375     164.457 213.393 141.592  1.00215.01           C    
ATOM   2745  CG  PHE A 375     163.876 214.774 141.315  1.00215.91           C    
ATOM   2746  CD1 PHE A 375     162.852 215.018 140.370  1.00215.47           C    
ATOM   2747  CD2 PHE A 375     164.439 215.865 142.006  1.00215.88           C    
ATOM   2748  CE1 PHE A 375     162.423 216.335 140.112  1.00214.50           C    
ATOM   2749  CE2 PHE A 375     164.017 217.176 141.744  1.00214.76           C    
ATOM   2750  CZ  PHE A 375     163.023 217.411 140.784  1.00214.11           C    
ATOM   2751  N   THR A 376     165.556 210.666 140.178  1.00207.54           N    
ATOM   2752  CA  THR A 376     166.444 209.503 140.104  1.00206.71           C    
ATOM   2753  C   THR A 376     167.802 209.779 140.748  1.00207.28           C    
ATOM   2754  O   THR A 376     168.789 210.103 140.095  1.00207.93           O    
ATOM   2755  CB  THR A 376     166.574 209.037 138.653  1.00208.54           C    
ATOM   2756  OG1 THR A 376     166.927 210.113 137.813  1.00210.68           O    
ATOM   2757  CG2 THR A 376     165.249 208.480 138.126  1.00207.76           C    
ATOM   2758  N   PHE A 377     167.848 209.623 142.058  1.00206.49           N    
ATOM   2759  CA  PHE A 377     169.091 209.520 142.812  1.00208.20           C    
ATOM   2760  C   PHE A 377     169.904 208.261 142.423  1.00207.00           C    
ATOM   2761  O   PHE A 377     169.357 207.184 142.182  1.00203.66           O    
ATOM   2762  CB  PHE A 377     168.745 209.574 144.314  1.00209.33           C    
ATOM   2763  CG  PHE A 377     169.651 208.772 145.236  1.00210.29           C    
ATOM   2764  CD1 PHE A 377     170.663 209.379 146.008  1.00210.62           C    
ATOM   2765  CD2 PHE A 377     169.474 207.377 145.308  1.00209.01           C    
ATOM   2766  CE1 PHE A 377     171.451 208.597 146.866  1.00209.61           C    
ATOM   2767  CE2 PHE A 377     170.291 206.586 146.123  1.00208.55           C    
ATOM   2768  CZ  PHE A 377     171.269 207.206 146.906  1.00208.46           C    
ATOM   2769  N   LYS A 378     171.233 208.405 142.418  1.00198.89           N    
ATOM   2770  CA  LYS A 378     172.281 207.405 142.147  1.00197.47           C    
ATOM   2771  C   LYS A 378     173.494 207.648 143.055  1.00197.83           C    
ATOM   2772  O   LYS A 378     173.666 208.751 143.577  1.00198.27           O    
ATOM   2773  CB  LYS A 378     172.750 207.482 140.667  1.00195.51           C    
ATOM   2774  CG  LYS A 378     171.638 207.527 139.608  1.00195.11           C    
ATOM   2775  CD  LYS A 378     170.818 206.239 139.554  1.00194.72           C    
ATOM   2776  CE  LYS A 378     169.399 206.521 139.065  1.00195.50           C    
ATOM   2777  NZ  LYS A 378     168.553 205.304 139.119  1.00194.90           N    
ATOM   2778  N   CYS A 379     174.382 206.664 143.167  1.00202.98           N    
ATOM   2779  CA  CYS A 379     175.634 206.799 143.923  1.00204.64           C    
ATOM   2780  C   CYS A 379     176.848 206.239 143.186  1.00202.88           C    
ATOM   2781  O   CYS A 379     176.702 205.500 142.204  1.00199.76           O    
ATOM   2782  CB  CYS A 379     175.463 206.160 145.303  1.00206.45           C    
ATOM   2783  SG  CYS A 379     174.545 207.213 146.429  1.00212.21           S    
ATOM   2784  N   TYR A 380     178.051 206.590 143.675  1.00210.71           N    
ATOM   2785  CA  TYR A 380     179.294 205.958 143.202  1.00211.87           C    
ATOM   2786  C   TYR A 380     180.172 205.328 144.299  1.00212.45           C    
ATOM   2787  O   TYR A 380     180.713 204.242 144.060  1.00213.27           O    
ATOM   2788  CB  TYR A 380     180.136 206.951 142.394  1.00212.49           C    
ATOM   2789  CG  TYR A 380     181.348 206.323 141.716  1.00212.20           C    
ATOM   2790  CD1 TYR A 380     181.174 205.665 140.483  1.00212.71           C    
ATOM   2791  CD2 TYR A 380     182.600 206.280 142.366  1.00210.82           C    
ATOM   2792  CE1 TYR A 380     182.244 204.999 139.868  1.00213.52           C    
ATOM   2793  CE2 TYR A 380     183.681 205.622 141.754  1.00211.46           C    
ATOM   2794  CZ  TYR A 380     183.514 204.996 140.503  1.00213.19           C    
ATOM   2795  OH  TYR A 380     184.577 204.405 139.899  1.00212.70           O    
ATOM   2796  N   GLY A 381     180.317 205.928 145.492  1.00202.34           N    
ATOM   2797  CA  GLY A 381     181.368 205.462 146.414  1.00203.03           C    
ATOM   2798  C   GLY A 381     181.215 205.775 147.905  1.00203.62           C    
ATOM   2799  O   GLY A 381     182.223 206.022 148.570  1.00204.34           O    
ATOM   2800  N   VAL A 382     179.994 205.804 148.450  1.00190.53           N    
ATOM   2801  CA  VAL A 382     179.773 206.014 149.898  1.00189.82           C    
ATOM   2802  C   VAL A 382     178.443 205.379 150.320  1.00189.56           C    
ATOM   2803  O   VAL A 382     177.547 205.221 149.490  1.00189.02           O    
ATOM   2804  CB  VAL A 382     179.852 207.506 150.225  1.00191.07           C    
ATOM   2805  CG1 VAL A 382     178.670 208.308 149.692  1.00190.88           C    
ATOM   2806  CG2 VAL A 382     179.987 207.778 151.725  1.00189.72           C    
ATOM   2807  N   SER A 383     178.293 205.046 151.601  1.00187.22           N    
ATOM   2808  CA  SER A 383     177.024 204.594 152.181  1.00188.77           C    
ATOM   2809  C   SER A 383     175.973 205.726 152.197  1.00188.64           C    
ATOM   2810  O   SER A 383     176.121 206.675 152.974  1.00188.56           O    
ATOM   2811  CB  SER A 383     177.281 204.048 153.586  1.00188.48           C    
ATOM   2812  OG  SER A 383     176.089 203.538 154.159  1.00188.31           O    
ATOM   2813  N   PRO A 384     174.898 205.686 151.384  1.00184.10           N    
ATOM   2814  CA  PRO A 384     173.962 206.805 151.289  1.00184.53           C    
ATOM   2815  C   PRO A 384     173.152 207.006 152.570  1.00184.89           C    
ATOM   2816  O   PRO A 384     172.824 208.130 152.939  1.00185.32           O    
ATOM   2817  CB  PRO A 384     173.048 206.465 150.099  1.00185.52           C    
ATOM   2818  CG  PRO A 384     173.709 205.284 149.398  1.00184.25           C    
ATOM   2819  CD  PRO A 384     174.499 204.603 150.499  1.00183.77           C    
ATOM   2820  N   THR A 385     172.855 205.910 153.268  1.00188.02           N    
ATOM   2821  CA  THR A 385     172.078 205.921 154.514  1.00188.88           C    
ATOM   2822  C   THR A 385     172.911 206.334 155.727  1.00190.18           C    
ATOM   2823  O   THR A 385     172.350 206.617 156.793  1.00189.82           O    
ATOM   2824  CB  THR A 385     171.471 204.534 154.738  1.00187.46           C    
ATOM   2825  OG1 THR A 385     172.428 203.488 154.677  1.00187.10           O    
ATOM   2826  CG2 THR A 385     170.425 204.247 153.652  1.00185.83           C    
ATOM   2827  N   LYS A 386     174.246 206.417 155.587  1.00199.48           N    
ATOM   2828  CA  LYS A 386     175.152 206.914 156.656  1.00198.56           C    
ATOM   2829  C   LYS A 386     175.105 208.436 156.814  1.00197.87           C    
ATOM   2830  O   LYS A 386     175.305 208.946 157.910  1.00197.64           O    
ATOM   2831  CB  LYS A 386     176.558 206.431 156.280  1.00198.00           C    
ATOM   2832  CG  LYS A 386     177.655 206.750 157.289  1.00197.35           C    
ATOM   2833  CD  LYS A 386     178.994 206.170 156.786  1.00197.08           C    
ATOM   2834  CE  LYS A 386     180.141 206.526 157.745  1.00198.34           C    
ATOM   2835  NZ  LYS A 386     181.399 205.833 157.368  1.00198.80           N    
ATOM   2836  N   LEU A 387     174.867 209.156 155.716  1.00211.83           N    
ATOM   2837  CA  LEU A 387     175.094 210.601 155.596  1.00212.90           C    
ATOM   2838  C   LEU A 387     174.251 211.472 156.540  1.00212.17           C    
ATOM   2839  O   LEU A 387     174.747 212.456 157.091  1.00212.87           O    
ATOM   2840  CB  LEU A 387     174.849 211.018 154.144  1.00214.85           C    
ATOM   2841  CG  LEU A 387     175.681 210.249 153.093  1.00214.91           C    
ATOM   2842  CD1 LEU A 387     175.406 210.846 151.724  1.00214.50           C    
ATOM   2843  CD2 LEU A 387     177.179 210.290 153.381  1.00213.59           C    
ATOM   2844  N   ASN A 388     172.986 211.095 156.764  1.00207.40           N    
ATOM   2845  CA  ASN A 388     172.133 211.748 157.767  1.00208.46           C    
ATOM   2846  C   ASN A 388     172.728 211.659 159.180  1.00209.72           C    
ATOM   2847  O   ASN A 388     172.563 212.553 160.004  1.00207.39           O    
ATOM   2848  CB  ASN A 388     170.770 211.058 157.768  1.00209.42           C    
ATOM   2849  CG  ASN A 388     169.947 211.298 156.531  1.00210.47           C    
ATOM   2850  OD1 ASN A 388     169.817 212.411 156.040  1.00211.67           O    
ATOM   2851  ND2 ASN A 388     169.302 210.268 156.026  1.00209.40           N    
ATOM   2852  N   ASP A 389     173.456 210.580 159.433  1.00233.15           N    
ATOM   2853  CA  ASP A 389     174.152 210.288 160.685  1.00234.19           C    
ATOM   2854  C   ASP A 389     175.642 210.718 160.621  1.00234.45           C    
ATOM   2855  O   ASP A 389     176.489 210.217 161.374  1.00234.00           O    
ATOM   2856  CB  ASP A 389     173.989 208.788 161.012  1.00234.03           C    
ATOM   2857  CG  ASP A 389     172.534 208.278 161.099  1.00233.52           C    
ATOM   2858  OD1 ASP A 389     171.622 209.059 161.457  1.00233.82           O    
ATOM   2859  OD2 ASP A 389     172.300 207.066 160.867  1.00233.03           O    
ATOM   2860  N   LEU A 390     175.983 211.711 159.793  1.00230.35           N    
ATOM   2861  CA  LEU A 390     177.398 212.141 159.691  1.00229.65           C    
ATOM   2862  C   LEU A 390     177.680 213.660 159.532  1.00229.68           C    
ATOM   2863  O   LEU A 390     176.799 214.420 159.131  1.00230.24           O    
ATOM   2864  CB  LEU A 390     178.085 211.364 158.559  1.00226.54           C    
ATOM   2865  CG  LEU A 390     179.601 211.160 158.618  1.00225.45           C    
ATOM   2866  CD1 LEU A 390     179.998 210.458 159.908  1.00226.37           C    
ATOM   2867  CD2 LEU A 390     180.082 210.375 157.407  1.00224.75           C    
ATOM   2868  N   CYS A 391     178.911 214.091 159.873  1.00232.90           N    
ATOM   2869  CA  CYS A 391     179.368 215.507 159.763  1.00232.95           C    
ATOM   2870  C   CYS A 391     180.432 215.689 158.647  1.00231.71           C    
ATOM   2871  O   CYS A 391     181.122 214.735 158.289  1.00230.04           O    
ATOM   2872  CB  CYS A 391     179.887 216.072 161.099  1.00234.05           C    
ATOM   2873  SG  CYS A 391     178.678 216.308 162.437  1.00239.09           S    
ATOM   2874  N   PHE A 392     180.555 216.914 158.103  1.00231.03           N    
ATOM   2875  CA  PHE A 392     181.401 217.227 156.977  1.00230.36           C    
ATOM   2876  C   PHE A 392     182.265 218.445 157.251  1.00229.93           C    
ATOM   2877  O   PHE A 392     181.796 219.471 157.745  1.00229.06           O    
ATOM   2878  CB  PHE A 392     180.519 217.494 155.762  1.00231.49           C    
ATOM   2879  CG  PHE A 392     179.441 216.458 155.517  1.00231.56           C    
ATOM   2880  CD1 PHE A 392     179.776 215.159 155.112  1.00230.84           C    
ATOM   2881  CD2 PHE A 392     178.089 216.771 155.743  1.00231.19           C    
ATOM   2882  CE1 PHE A 392     178.781 214.186 154.939  1.00230.63           C    
ATOM   2883  CE2 PHE A 392     177.081 215.810 155.561  1.00231.22           C    
ATOM   2884  CZ  PHE A 392     177.429 214.502 155.190  1.00231.40           C    
ATOM   2885  N   THR A 393     183.524 218.349 156.852  1.00229.91           N    
ATOM   2886  CA  THR A 393     184.450 219.477 156.827  1.00230.04           C    
ATOM   2887  C   THR A 393     183.922 220.568 155.890  1.00230.85           C    
ATOM   2888  O   THR A 393     183.772 221.713 156.309  1.00229.22           O    
ATOM   2889  CB  THR A 393     185.845 218.990 156.413  1.00229.53           C    
ATOM   2890  OG1 THR A 393     186.282 218.003 157.339  1.00228.95           O    
ATOM   2891  CG2 THR A 393     186.890 220.113 156.342  1.00230.19           C    
ATOM   2892  N   ASN A 394     183.545 220.204 154.660  1.00252.00           N    
ATOM   2893  CA  ASN A 394     182.821 221.085 153.725  1.00252.34           C    
ATOM   2894  C   ASN A 394     181.826 220.288 152.853  1.00252.52           C    
ATOM   2895  O   ASN A 394     182.096 219.133 152.506  1.00252.62           O    
ATOM   2896  CB  ASN A 394     183.799 221.906 152.856  1.00252.08           C    
ATOM   2897  CG  ASN A 394     184.837 221.099 152.095  1.00251.94           C    
ATOM   2898  OD1 ASN A 394     184.534 220.362 151.162  1.00252.11           O    
ATOM   2899  ND2 ASN A 394     186.094 221.243 152.461  1.00250.82           N    
ATOM   2900  N   VAL A 395     180.687 220.890 152.476  1.00243.00           N    
ATOM   2901  CA  VAL A 395     179.727 220.276 151.545  1.00242.63           C    
ATOM   2902  C   VAL A 395     179.644 221.130 150.294  1.00241.68           C    
ATOM   2903  O   VAL A 395     179.175 222.262 150.328  1.00240.59           O    
ATOM   2904  CB  VAL A 395     178.357 220.115 152.214  1.00241.68           C    
ATOM   2905  CG1 VAL A 395     177.325 219.482 151.275  1.00241.75           C    
ATOM   2906  CG2 VAL A 395     178.426 219.226 153.441  1.00240.95           C    
ATOM   2907  N   TYR A 396     180.125 220.585 149.188  1.00239.47           N    
ATOM   2908  CA  TYR A 396     180.132 221.235 147.883  1.00238.94           C    
ATOM   2909  C   TYR A 396     179.219 220.520 146.912  1.00239.33           C    
ATOM   2910  O   TYR A 396     179.363 219.317 146.697  1.00238.85           O    
ATOM   2911  CB  TYR A 396     181.557 221.326 147.329  1.00237.83           C    
ATOM   2912  CG  TYR A 396     182.334 222.525 147.842  1.00237.80           C    
ATOM   2913  CD1 TYR A 396     183.483 222.331 148.639  1.00238.22           C    
ATOM   2914  CD2 TYR A 396     181.925 223.827 147.474  1.00237.67           C    
ATOM   2915  CE1 TYR A 396     184.241 223.447 149.050  1.00238.89           C    
ATOM   2916  CE2 TYR A 396     182.693 224.940 147.873  1.00238.86           C    
ATOM   2917  CZ  TYR A 396     183.845 224.747 148.675  1.00239.34           C    
ATOM   2918  OH  TYR A 396     184.553 225.812 149.122  1.00240.60           O    
ATOM   2919  N   ALA A 397     178.330 221.289 146.307  1.00253.15           N    
ATOM   2920  CA  ALA A 397     177.463 220.831 145.234  1.00253.62           C    
ATOM   2921  C   ALA A 397     177.967 221.364 143.873  1.00254.07           C    
ATOM   2922  O   ALA A 397     178.263 222.554 143.739  1.00253.38           O    
ATOM   2923  CB  ALA A 397     176.015 221.273 145.514  1.00253.24           C    
ATOM   2924  N   ASP A 398     178.029 220.490 142.867  1.00265.44           N    
ATOM   2925  CA  ASP A 398     178.233 220.858 141.455  1.00265.00           C    
ATOM   2926  C   ASP A 398     176.962 220.573 140.625  1.00264.98           C    
ATOM   2927  O   ASP A 398     176.444 219.457 140.676  1.00265.37           O    
ATOM   2928  CB  ASP A 398     179.423 220.090 140.823  1.00264.41           C    
ATOM   2929  CG  ASP A 398     180.726 219.982 141.646  1.00264.43           C    
ATOM   2930  OD1 ASP A 398     181.015 220.849 142.494  1.00264.42           O    
ATOM   2931  OD2 ASP A 398     181.514 219.050 141.357  1.00263.66           O    
ATOM   2932  N   SER A 399     176.459 221.552 139.867  1.00256.77           N    
ATOM   2933  CA  SER A 399     175.147 221.499 139.198  1.00256.39           C    
ATOM   2934  C   SER A 399     175.226 221.759 137.690  1.00255.26           C    
ATOM   2935  O   SER A 399     175.888 222.694 137.243  1.00253.94           O    
ATOM   2936  CB  SER A 399     174.140 222.461 139.836  1.00254.61           C    
ATOM   2937  OG  SER A 399     173.932 222.201 141.209  1.00252.99           O    
ATOM   2938  N   PHE A 400     174.539 220.953 136.871  1.00250.02           N    
ATOM   2939  CA  PHE A 400     174.594 220.985 135.397  1.00247.92           C    
ATOM   2940  C   PHE A 400     173.378 220.312 134.711  1.00248.25           C    
ATOM   2941  O   PHE A 400     172.566 219.646 135.341  1.00248.35           O    
ATOM   2942  CB  PHE A 400     175.926 220.410 134.872  1.00248.12           C    
ATOM   2943  CG  PHE A 400     176.416 219.144 135.548  1.00249.15           C    
ATOM   2944  CD1 PHE A 400     177.175 219.220 136.732  1.00248.34           C    
ATOM   2945  CD2 PHE A 400     176.076 217.885 135.019  1.00249.96           C    
ATOM   2946  CE1 PHE A 400     177.555 218.050 137.400  1.00248.05           C    
ATOM   2947  CE2 PHE A 400     176.473 216.715 135.680  1.00249.66           C    
ATOM   2948  CZ  PHE A 400     177.214 216.796 136.871  1.00248.27           C    
ATOM   2949  N   VAL A 401     173.259 220.436 133.386  1.00257.15           N    
ATOM   2950  CA  VAL A 401     172.292 219.695 132.539  1.00258.62           C    
ATOM   2951  C   VAL A 401     172.990 218.880 131.439  1.00259.63           C    
ATOM   2952  O   VAL A 401     173.955 219.348 130.824  1.00259.14           O    
ATOM   2953  CB  VAL A 401     171.227 220.644 131.962  1.00257.55           C    
ATOM   2954  CG1 VAL A 401     170.165 219.964 131.089  1.00257.08           C    
ATOM   2955  CG2 VAL A 401     170.494 221.353 133.100  1.00255.67           C    
ATOM   2956  N   ILE A 402     172.476 217.674 131.206  1.00258.53           N    
ATOM   2957  CA  ILE A 402     172.888 216.718 130.167  1.00256.73           C    
ATOM   2958  C   ILE A 402     171.682 215.955 129.582  1.00255.32           C    
ATOM   2959  O   ILE A 402     170.585 215.986 130.138  1.00255.39           O    
ATOM   2960  CB  ILE A 402     173.957 215.726 130.705  1.00255.10           C    
ATOM   2961  CG1 ILE A 402     173.508 214.941 131.956  1.00254.53           C    
ATOM   2962  CG2 ILE A 402     175.293 216.435 130.929  1.00254.26           C    
ATOM   2963  CD1 ILE A 402     174.567 213.964 132.488  1.00253.42           C    
ATOM   2964  N   ARG A 403     171.879 215.239 128.472  1.00234.35           N    
ATOM   2965  CA  ARG A 403     170.946 214.186 128.030  1.00233.33           C    
ATOM   2966  C   ARG A 403     171.098 212.915 128.879  1.00233.92           C    
ATOM   2967  O   ARG A 403     172.060 212.752 129.624  1.00234.89           O    
ATOM   2968  CB  ARG A 403     171.183 213.865 126.541  1.00233.82           C    
ATOM   2969  CG  ARG A 403     172.570 213.249 126.247  1.00233.12           C    
ATOM   2970  CD  ARG A 403     172.594 212.574 124.880  1.00232.65           C    
ATOM   2971  NE  ARG A 403     173.952 212.143 124.521  1.00231.23           N    
ATOM   2972  CZ  ARG A 403     174.310 211.306 123.575  1.00231.49           C    
ATOM   2973  NH1 ARG A 403     173.449 210.737 122.786  1.00232.05           N    
ATOM   2974  NH2 ARG A 403     175.562 211.046 123.379  1.00231.06           N    
ATOM   2975  N   GLY A 404     170.184 211.971 128.697  1.00232.78           N    
ATOM   2976  CA  GLY A 404     170.112 210.700 129.453  1.00232.25           C    
ATOM   2977  C   GLY A 404     171.206 209.644 129.219  1.00233.28           C    
ATOM   2978  O   GLY A 404     171.207 208.648 129.935  1.00231.09           O    
ATOM   2979  N   ASP A 405     172.129 209.838 128.257  1.00236.27           N    
ATOM   2980  CA  ASP A 405     173.209 208.884 127.894  1.00234.84           C    
ATOM   2981  C   ASP A 405     174.610 209.229 128.447  1.00233.73           C    
ATOM   2982  O   ASP A 405     175.376 208.314 128.765  1.00232.76           O    
ATOM   2983  CB  ASP A 405     173.307 208.742 126.355  1.00234.08           C    
ATOM   2984  CG  ASP A 405     172.267 207.823 125.716  1.00233.69           C    
ATOM   2985  OD1 ASP A 405     171.549 207.094 126.432  1.00233.15           O    
ATOM   2986  OD2 ASP A 405     172.249 207.761 124.467  1.00233.32           O    
ATOM   2987  N   GLU A 406     174.977 210.506 128.589  1.00226.74           N    
ATOM   2988  CA  GLU A 406     176.246 210.849 129.251  1.00224.18           C    
ATOM   2989  C   GLU A 406     176.143 210.858 130.781  1.00226.06           C    
ATOM   2990  O   GLU A 406     177.131 211.127 131.470  1.00226.80           O    
ATOM   2991  CB  GLU A 406     176.858 212.155 128.712  1.00223.74           C    
ATOM   2992  CG  GLU A 406     177.523 211.914 127.340  1.00223.79           C    
ATOM   2993  CD  GLU A 406     176.871 212.593 126.127  1.00225.96           C    
ATOM   2994  OE1 GLU A 406     175.853 213.307 126.252  1.00225.79           O    
ATOM   2995  OE2 GLU A 406     177.370 212.385 125.002  1.00226.30           O    
ATOM   2996  N   VAL A 407     174.991 210.459 131.341  1.00225.35           N    
ATOM   2997  CA  VAL A 407     174.786 210.365 132.799  1.00225.47           C    
ATOM   2998  C   VAL A 407     175.831 209.472 133.499  1.00225.50           C    
ATOM   2999  O   VAL A 407     176.211 209.746 134.638  1.00226.92           O    
ATOM   3000  CB  VAL A 407     173.357 209.889 133.146  1.00224.37           C    
ATOM   3001  CG1 VAL A 407     172.318 210.883 132.636  1.00222.74           C    
ATOM   3002  CG2 VAL A 407     173.075 208.477 132.608  1.00222.97           C    
ATOM   3003  N   ARG A 408     176.377 208.503 132.771  1.00204.69           N    
ATOM   3004  CA  ARG A 408     177.409 207.629 133.321  1.00204.06           C    
ATOM   3005  C   ARG A 408     178.794 208.297 133.306  1.00205.69           C    
ATOM   3006  O   ARG A 408     179.635 208.010 134.158  1.00204.41           O    
ATOM   3007  CB  ARG A 408     177.451 206.302 132.561  1.00202.17           C    
ATOM   3008  CG  ARG A 408     176.150 205.518 132.617  1.00200.50           C    
ATOM   3009  CD  ARG A 408     175.670 205.348 134.049  1.00200.76           C    
ATOM   3010  NE  ARG A 408     176.657 204.668 134.882  1.00202.42           N    
ATOM   3011  CZ  ARG A 408     176.500 204.425 136.179  1.00202.06           C    
ATOM   3012  NH1 ARG A 408     175.392 204.809 136.798  1.00201.97           N    
ATOM   3013  NH2 ARG A 408     177.450 203.799 136.859  1.00202.30           N    
ATOM   3014  N   GLN A 409     179.022 209.185 132.339  1.00225.21           N    
ATOM   3015  CA  GLN A 409     180.300 209.900 132.208  1.00224.12           C    
ATOM   3016  C   GLN A 409     180.580 210.871 133.366  1.00226.85           C    
ATOM   3017  O   GLN A 409     181.671 211.426 133.449  1.00226.77           O    
ATOM   3018  CB  GLN A 409     180.397 210.587 130.830  1.00222.15           C    
ATOM   3019  CG  GLN A 409     180.309 209.586 129.653  1.00220.30           C    
ATOM   3020  CD  GLN A 409     180.617 210.215 128.298  1.00220.72           C    
ATOM   3021  OE1 GLN A 409     181.070 211.332 128.157  1.00222.22           O    
ATOM   3022  NE2 GLN A 409     180.378 209.519 127.225  1.00219.17           N    
ATOM   3023  N   ILE A 410     179.619 211.076 134.271  1.00252.71           N    
ATOM   3024  CA  ILE A 410     179.780 211.949 135.438  1.00251.82           C    
ATOM   3025  C   ILE A 410     180.660 211.351 136.537  1.00250.70           C    
ATOM   3026  O   ILE A 410     181.384 212.081 137.214  1.00250.47           O    
ATOM   3027  CB  ILE A 410     178.386 212.363 135.948  1.00250.85           C    
ATOM   3028  CG1 ILE A 410     177.596 213.139 134.859  1.00250.20           C    
ATOM   3029  CG2 ILE A 410     178.438 213.204 137.236  1.00249.42           C    
ATOM   3030  CD1 ILE A 410     178.338 214.331 134.216  1.00249.26           C    
ATOM   3031  N   ALA A 411     180.630 210.032 136.699  1.00236.90           N    
ATOM   3032  CA  ALA A 411     181.371 209.306 137.731  1.00235.94           C    
ATOM   3033  C   ALA A 411     182.918 209.448 137.599  1.00236.97           C    
ATOM   3034  O   ALA A 411     183.424 209.619 136.485  1.00237.17           O    
ATOM   3035  CB  ALA A 411     180.951 207.837 137.682  1.00234.59           C    
ATOM   3036  N   PRO A 412     183.701 209.349 138.697  1.00241.21           N    
ATOM   3037  CA  PRO A 412     185.159 209.328 138.626  1.00240.66           C    
ATOM   3038  C   PRO A 412     185.677 208.070 137.908  1.00239.28           C    
ATOM   3039  O   PRO A 412     184.923 207.136 137.673  1.00240.10           O    
ATOM   3040  CB  PRO A 412     185.626 209.406 140.076  1.00241.03           C    
ATOM   3041  CG  PRO A 412     184.548 208.580 140.760  1.00239.06           C    
ATOM   3042  CD  PRO A 412     183.279 209.043 140.054  1.00240.09           C    
ATOM   3043  N   GLY A 413     186.948 208.046 137.516  1.00222.25           N    
ATOM   3044  CA  GLY A 413     187.539 206.974 136.703  1.00222.44           C    
ATOM   3045  C   GLY A 413     187.067 206.897 135.240  1.00224.28           C    
ATOM   3046  O   GLY A 413     187.792 206.374 134.399  1.00224.13           O    
ATOM   3047  N   GLN A 414     185.898 207.453 134.910  1.00216.28           N    
ATOM   3048  CA  GLN A 414     185.307 207.474 133.567  1.00214.01           C    
ATOM   3049  C   GLN A 414     186.148 208.187 132.494  1.00213.63           C    
ATOM   3050  O   GLN A 414     186.960 209.077 132.779  1.00214.04           O    
ATOM   3051  CB  GLN A 414     183.913 208.137 133.602  1.00212.74           C    
ATOM   3052  CG  GLN A 414     182.876 207.363 134.414  1.00211.36           C    
ATOM   3053  CD  GLN A 414     182.374 206.116 133.708  1.00210.93           C    
ATOM   3054  OE1 GLN A 414     182.875 205.696 132.681  1.00211.44           O    
ATOM   3055  NE2 GLN A 414     181.377 205.444 134.215  1.00211.84           N    
ATOM   3056  N   THR A 415     185.830 207.872 131.237  1.00222.14           N    
ATOM   3057  CA  THR A 415     186.275 208.590 130.045  1.00223.58           C    
ATOM   3058  C   THR A 415     185.159 208.672 128.984  1.00223.50           C    
ATOM   3059  O   THR A 415     184.084 208.096 129.155  1.00219.94           O    
ATOM   3060  CB  THR A 415     187.603 208.003 129.540  1.00224.41           C    
ATOM   3061  OG1 THR A 415     188.180 208.817 128.556  1.00226.46           O    
ATOM   3062  CG2 THR A 415     187.499 206.589 128.943  1.00223.65           C    
ATOM   3063  N   GLY A 416     185.356 209.465 127.928  1.00241.73           N    
ATOM   3064  CA  GLY A 416     184.316 209.939 127.018  1.00241.15           C    
ATOM   3065  C   GLY A 416     184.053 211.432 127.227  1.00241.94           C    
ATOM   3066  O   GLY A 416     184.446 212.016 128.237  1.00242.53           O    
ATOM   3067  N   ASN A 417     183.467 212.090 126.220  1.00247.86           N    
ATOM   3068  CA  ASN A 417     183.516 213.553 126.083  1.00247.72           C    
ATOM   3069  C   ASN A 417     183.200 214.349 127.360  1.00247.98           C    
ATOM   3070  O   ASN A 417     183.964 215.226 127.750  1.00249.09           O    
ATOM   3071  CB  ASN A 417     182.695 213.998 124.856  1.00247.85           C    
ATOM   3072  CG  ASN A 417     181.170 213.972 124.999  1.00247.22           C    
ATOM   3073  OD1 ASN A 417     180.532 215.009 124.984  1.00247.73           O    
ATOM   3074  ND2 ASN A 417     180.532 212.828 125.101  1.00246.40           N    
ATOM   3075  N   ILE A 418     182.145 213.987 128.080  1.00250.21           N    
ATOM   3076  CA  ILE A 418     181.707 214.679 129.290  1.00251.09           C    
ATOM   3077  C   ILE A 418     182.579 214.340 130.517  1.00251.39           C    
ATOM   3078  O   ILE A 418     182.748 215.184 131.392  1.00253.77           O    
ATOM   3079  CB  ILE A 418     180.199 214.437 129.530  1.00249.69           C    
ATOM   3080  CG1 ILE A 418     179.333 214.822 128.317  1.00250.27           C    
ATOM   3081  CG2 ILE A 418     179.709 215.192 130.779  1.00249.50           C    
ATOM   3082  CD1 ILE A 418     179.431 216.280 127.854  1.00251.55           C    
ATOM   3083  N   ALA A 419     183.206 213.160 130.549  1.00247.20           N    
ATOM   3084  CA  ALA A 419     184.214 212.806 131.551  1.00247.61           C    
ATOM   3085  C   ALA A 419     185.552 213.542 131.325  1.00248.34           C    
ATOM   3086  O   ALA A 419     186.249 213.885 132.286  1.00248.57           O    
ATOM   3087  CB  ALA A 419     184.409 211.285 131.524  1.00245.85           C    
ATOM   3088  N   ASP A 420     185.914 213.788 130.064  1.00240.34           N    
ATOM   3089  CA  ASP A 420     187.241 214.232 129.640  1.00239.00           C    
ATOM   3090  C   ASP A 420     187.409 215.763 129.549  1.00239.10           C    
ATOM   3091  O   ASP A 420     188.442 216.274 129.975  1.00237.37           O    
ATOM   3092  CB  ASP A 420     187.524 213.597 128.256  1.00237.22           C    
ATOM   3093  CG  ASP A 420     187.618 212.048 128.252  1.00237.18           C    
ATOM   3094  OD1 ASP A 420     187.882 211.402 129.293  1.00236.19           O    
ATOM   3095  OD2 ASP A 420     187.496 211.444 127.162  1.00238.64           O    
ATOM   3096  N   TYR A 421     186.490 216.468 128.903  1.00253.36           N    
ATOM   3097  CA  TYR A 421     186.714 217.892 128.615  1.00252.38           C    
ATOM   3098  C   TYR A 421     186.159 219.007 129.504  1.00252.72           C    
ATOM   3099  O   TYR A 421     186.692 220.114 129.542  1.00252.13           O    
ATOM   3100  CB  TYR A 421     186.216 218.149 127.187  1.00252.67           C    
ATOM   3101  CG  TYR A 421     186.346 216.955 126.268  1.00252.89           C    
ATOM   3102  CD1 TYR A 421     187.575 216.594 125.733  1.00252.44           C    
ATOM   3103  CD2 TYR A 421     185.238 216.189 125.933  1.00252.64           C    
ATOM   3104  CE1 TYR A 421     187.698 215.504 124.892  1.00251.42           C    
ATOM   3105  CE2 TYR A 421     185.350 215.097 125.093  1.00252.51           C    
ATOM   3106  CZ  TYR A 421     186.582 214.759 124.576  1.00251.90           C    
ATOM   3107  OH  TYR A 421     186.698 213.673 123.739  1.00251.83           O    
ATOM   3108  N   ASN A 422     185.103 218.703 130.227  1.00266.18           N    
ATOM   3109  CA  ASN A 422     184.370 219.689 131.036  1.00266.13           C    
ATOM   3110  C   ASN A 422     184.072 219.225 132.470  1.00266.67           C    
ATOM   3111  O   ASN A 422     184.300 220.028 133.373  1.00264.79           O    
ATOM   3112  CB  ASN A 422     183.097 220.190 130.329  1.00266.01           C    
ATOM   3113  CG  ASN A 422     182.184 219.136 129.753  1.00266.67           C    
ATOM   3114  OD1 ASN A 422     182.521 217.985 129.574  1.00268.25           O    
ATOM   3115  ND2 ASN A 422     180.953 219.482 129.470  1.00266.21           N    
ATOM   3116  N   TYR A 423     183.656 217.976 132.670  1.00267.58           N    
ATOM   3117  CA  TYR A 423     183.331 217.503 134.015  1.00266.28           C    
ATOM   3118  C   TYR A 423     184.020 216.218 134.505  1.00265.29           C    
ATOM   3119  O   TYR A 423     183.543 215.110 134.259  1.00265.80           O    
ATOM   3120  CB  TYR A 423     181.812 217.362 134.167  1.00264.90           C    
ATOM   3121  CG  TYR A 423     181.347 217.230 135.600  1.00263.92           C    
ATOM   3122  CD1 TYR A 423     181.106 218.355 136.377  1.00264.55           C    
ATOM   3123  CD2 TYR A 423     181.146 215.982 136.174  1.00262.93           C    
ATOM   3124  CE1 TYR A 423     180.680 218.241 137.687  1.00265.11           C    
ATOM   3125  CE2 TYR A 423     180.719 215.858 137.483  1.00263.74           C    
ATOM   3126  CZ  TYR A 423     180.488 216.991 138.234  1.00265.09           C    
ATOM   3127  OH  TYR A 423     180.063 216.873 139.538  1.00265.20           O    
ATOM   3128  N   LYS A 424     185.142 216.390 135.199  1.00251.03           N    
ATOM   3129  CA  LYS A 424     185.892 215.289 135.820  1.00250.22           C    
ATOM   3130  C   LYS A 424     185.777 215.359 137.354  1.00250.66           C    
ATOM   3131  O   LYS A 424     186.090 216.392 137.943  1.00250.79           O    
ATOM   3132  CB  LYS A 424     187.350 215.360 135.304  1.00250.00           C    
ATOM   3133  CG  LYS A 424     188.221 214.144 135.681  1.00250.74           C    
ATOM   3134  CD  LYS A 424     188.021 212.902 134.783  1.00251.46           C    
ATOM   3135  CE  LYS A 424     188.803 211.691 135.335  1.00251.07           C    
ATOM   3136  NZ  LYS A 424     188.900 210.564 134.365  1.00250.37           N    
ATOM   3137  N   LEU A 425     185.368 214.256 137.992  1.00264.40           N    
ATOM   3138  CA  LEU A 425     185.541 213.989 139.429  1.00265.69           C    
ATOM   3139  C   LEU A 425     186.898 213.289 139.696  1.00266.38           C    
ATOM   3140  O   LEU A 425     187.394 212.568 138.826  1.00265.60           O    
ATOM   3141  CB  LEU A 425     184.361 213.127 139.927  1.00265.93           C    
ATOM   3142  CG  LEU A 425     183.029 213.886 140.022  1.00265.24           C    
ATOM   3143  CD1 LEU A 425     181.893 212.934 140.390  1.00264.80           C    
ATOM   3144  CD2 LEU A 425     183.098 215.004 141.063  1.00265.06           C    
ATOM   3145  N   PRO A 426     187.524 213.457 140.875  1.00273.12           N    
ATOM   3146  CA  PRO A 426     188.837 212.872 141.160  1.00271.97           C    
ATOM   3147  C   PRO A 426     188.705 211.363 141.391  1.00272.65           C    
ATOM   3148  O   PRO A 426     187.705 210.888 141.922  1.00274.08           O    
ATOM   3149  CB  PRO A 426     189.323 213.590 142.423  1.00271.42           C    
ATOM   3150  CG  PRO A 426     188.046 213.963 143.157  1.00271.65           C    
ATOM   3151  CD  PRO A 426     187.076 214.256 142.010  1.00272.07           C    
ATOM   3152  N   ASP A 427     189.745 210.582 141.096  1.00267.70           N    
ATOM   3153  CA  ASP A 427     189.717 209.118 141.223  1.00267.59           C    
ATOM   3154  C   ASP A 427     189.819 208.605 142.679  1.00268.92           C    
ATOM   3155  O   ASP A 427     190.127 207.439 142.909  1.00269.67           O    
ATOM   3156  CB  ASP A 427     190.714 208.450 140.250  1.00266.93           C    
ATOM   3157  CG  ASP A 427     190.491 208.761 138.758  1.00266.41           C    
ATOM   3158  OD1 ASP A 427     189.455 209.355 138.390  1.00264.77           O    
ATOM   3159  OD2 ASP A 427     191.366 208.407 137.936  1.00267.07           O    
ATOM   3160  N   ASP A 428     189.505 209.451 143.661  1.00274.99           N    
ATOM   3161  CA  ASP A 428     189.231 209.103 145.074  1.00274.36           C    
ATOM   3162  C   ASP A 428     187.908 209.704 145.604  1.00273.63           C    
ATOM   3163  O   ASP A 428     187.706 209.758 146.815  1.00273.27           O    
ATOM   3164  CB  ASP A 428     190.426 209.505 145.961  1.00273.59           C    
ATOM   3165  CG  ASP A 428     190.547 211.020 146.197  1.00273.88           C    
ATOM   3166  OD1 ASP A 428     189.991 211.837 145.431  1.00273.86           O    
ATOM   3167  OD2 ASP A 428     191.254 211.407 147.152  1.00273.90           O    
ATOM   3168  N   PHE A 429     187.026 210.185 144.722  1.00248.44           N    
ATOM   3169  CA  PHE A 429     185.783 210.869 145.054  1.00246.79           C    
ATOM   3170  C   PHE A 429     184.894 210.108 146.042  1.00245.72           C    
ATOM   3171  O   PHE A 429     184.599 208.921 145.885  1.00244.05           O    
ATOM   3172  CB  PHE A 429     185.049 211.172 143.749  1.00246.54           C    
ATOM   3173  CG  PHE A 429     183.592 211.566 143.889  1.00246.14           C    
ATOM   3174  CD1 PHE A 429     183.214 212.910 144.051  1.00246.00           C    
ATOM   3175  CD2 PHE A 429     182.586 210.588 143.808  1.00245.30           C    
ATOM   3176  CE1 PHE A 429     181.851 213.265 144.132  1.00245.87           C    
ATOM   3177  CE2 PHE A 429     181.223 210.940 143.899  1.00245.45           C    
ATOM   3178  CZ  PHE A 429     180.853 212.286 144.064  1.00246.15           C    
ATOM   3179  N   THR A 430     184.428 210.858 147.039  1.00245.83           N    
ATOM   3180  CA  THR A 430     183.405 210.449 148.009  1.00245.94           C    
ATOM   3181  C   THR A 430     182.118 211.185 147.665  1.00245.80           C    
ATOM   3182  O   THR A 430     182.131 212.409 147.531  1.00245.60           O    
ATOM   3183  CB  THR A 430     183.843 210.773 149.449  1.00246.90           C    
ATOM   3184  OG1 THR A 430     185.065 210.137 149.752  1.00246.59           O    
ATOM   3185  CG2 THR A 430     182.823 210.336 150.512  1.00246.44           C    
ATOM   3186  N   GLY A 431     181.018 210.450 147.503  1.00236.25           N    
ATOM   3187  CA  GLY A 431     179.704 211.036 147.248  1.00237.43           C    
ATOM   3188  C   GLY A 431     178.820 210.238 146.286  1.00236.87           C    
ATOM   3189  O   GLY A 431     179.052 209.052 146.004  1.00233.91           O    
ATOM   3190  N   CYS A 432     177.778 210.929 145.827  1.00246.77           N    
ATOM   3191  CA  CYS A 432     176.655 210.417 145.054  1.00246.32           C    
ATOM   3192  C   CYS A 432     176.193 211.470 144.018  1.00246.15           C    
ATOM   3193  O   CYS A 432     176.505 212.657 144.139  1.00246.66           O    
ATOM   3194  CB  CYS A 432     175.553 210.056 146.054  1.00246.50           C    
ATOM   3195  SG  CYS A 432     175.877 208.606 147.090  1.00249.09           S    
ATOM   3196  N   VAL A 433     175.450 211.029 143.001  1.00228.06           N    
ATOM   3197  CA  VAL A 433     174.988 211.816 141.845  1.00227.44           C    
ATOM   3198  C   VAL A 433     173.467 211.792 141.807  1.00227.01           C    
ATOM   3199  O   VAL A 433     172.876 210.724 141.735  1.00226.36           O    
ATOM   3200  CB  VAL A 433     175.591 211.286 140.535  1.00226.42           C    
ATOM   3201  CG1 VAL A 433     175.196 212.165 139.349  1.00226.58           C    
ATOM   3202  CG2 VAL A 433     177.130 211.160 140.576  1.00225.65           C    
ATOM   3203  N   ILE A 434     172.811 212.948 141.828  1.00231.38           N    
ATOM   3204  CA  ILE A 434     171.350 213.062 141.820  1.00232.39           C    
ATOM   3205  C   ILE A 434     170.908 213.735 140.525  1.00232.53           C    
ATOM   3206  O   ILE A 434     171.381 214.818 140.189  1.00230.74           O    
ATOM   3207  CB  ILE A 434     170.846 213.810 143.078  1.00231.87           C    
ATOM   3208  CG1 ILE A 434     171.124 212.953 144.330  1.00231.04           C    
ATOM   3209  CG2 ILE A 434     169.347 214.124 142.974  1.00231.38           C    
ATOM   3210  CD1 ILE A 434     170.899 213.685 145.658  1.00231.25           C    
ATOM   3211  N   ALA A 435     169.993 213.101 139.796  1.00235.22           N    
ATOM   3212  CA  ALA A 435     169.488 213.598 138.530  1.00234.83           C    
ATOM   3213  C   ALA A 435     167.975 213.409 138.425  1.00234.20           C    
ATOM   3214  O   ALA A 435     167.417 212.536 139.079  1.00233.61           O    
ATOM   3215  CB  ALA A 435     170.210 212.854 137.390  1.00235.03           C    
ATOM   3216  N   TRP A 436     167.311 214.155 137.552  1.00236.94           N    
ATOM   3217  CA  TRP A 436     165.975 213.787 137.073  1.00236.47           C    
ATOM   3218  C   TRP A 436     165.781 214.173 135.627  1.00238.31           C    
ATOM   3219  O   TRP A 436     166.308 215.181 135.174  1.00238.29           O    
ATOM   3220  CB  TRP A 436     164.879 214.403 137.919  1.00234.51           C
[truncated: 1,908,339 more chars]
