# Supplementary material for: CSM Software: Continuous Symmetry and Chirality Measures for Quantitative Structural Analysis
Source: J Chem Inf Model. 2024 Jul 2;64(14):5375–80. doi: 10.1021/acs.jcim.4c00609 (PMC11267602; doi:10.1021/acs.jcim.4c00609)
Supplement: Supplementary file 2 — ci4c00609_si_002.zip [file ci4c00609_si_002.zip › Examples/Example_3/out_backbone/directional.txt]

#Molecule   #Command           X         Y         Z
7tf8.pdb    L01_c3       -0.0034   -0.0082    1.0000
7to4.pdb    L01_c3        0.0238    0.0135    0.9996
