# Supplementary material for: CSM Software: Continuous Symmetry and Chirality Measures for Quantitative Structural Analysis
Source: J Chem Inf Model. 2024 Jul 2;64(14):5375–80. doi: 10.1021/acs.jcim.4c00609 (PMC11267602; doi:10.1021/acs.jcim.4c00609)
Supplement: Supplementary file 2 — ci4c00609_si_002.zip [file ci4c00609_si_002.zip › Examples/Example_3/out_backbone/initial_coordinates.pdb]

MODEL     1
HEADER    VIRAL PROTEIN                           06-JAN-22   7TF8              
TITLE      7tf8.pdb  L01_c3
TITLE      (Original)
COMPND    MOL_ID: 1;                                                            
COMPND   2 MOLECULE: SPIKE GLYCOPROTEIN;                                        
COMPND   3 CHAIN: A, B, C;                                                      
COMPND   4 SYNONYM: S GLYCOPROTEIN,E2,PEPLOMER PROTEIN;                         
COMPND   5 ENGINEERED: YES                                                      
SOURCE    MOL_ID: 1;                                                            
SOURCE   2 ORGANISM_SCIENTIFIC: SEVERE ACUTE RESPIRATORY SYNDROME CORONAVIRUS   
SOURCE   3 2;                                                                   
SOURCE   4 ORGANISM_TAXID: 2697049;                                             
SOURCE   5 VARIANT: B.1.1.529 SARS-COV-2 SPIKE PROTEIN VARIANT (S-GSAS-         
SOURCE   6 B.1.1.529);                                                          
SOURCE   7 GENE: S, 2;                                                          
SOURCE   8 EXPRESSION_SYSTEM: HOMO SAPIENS;                                     
SOURCE   9 EXPRESSION_SYSTEM_COMMON: HUMAN;                                     
SOURCE  10 EXPRESSION_SYSTEM_TAXID: 9606                                        
KEYWDS    OMICRON SPIKE PROTEIN, SARS-COV-2, VARIANT OF CONCERN, 3-DOWN, VIRAL  
KEYWDS   2 PROTEIN                                                              
EXPDTA    ELECTRON MICROSCOPY                                                   
AUTHOR    V.STALLS,P.ACHARYA                                                    
REVDAT   1   16-FEB-22 7TF8    0                                                
JRNL        AUTH   S.M.GOBEIL,R.HENDERSON,V.STALLS,K.JANOWSKA,X.HUANG,A.MAY,    
JRNL        AUTH 2 M.SPEAKMAN,E.BEAUDOIN,K.MANNE,D.LI,R.PARKS,M.BARR,M.DEYTON,  
JRNL        AUTH 3 M.MARTIN,K.MANSOURI,R.J.EDWARDS,G.D.SEMPOWSKI,K.O.SAUNDERS,  
JRNL        AUTH 4 K.WIEHE,W.WILLIAMS,B.KORBER,B.F.HAYNES,P.ACHARYA             
JRNL        TITL   STRUCTURAL DIVERSITY OF THE SARS-COV-2 OMICRON SPIKE.        
JRNL        REF    BIORXIV                                    2022              
JRNL        REFN                                                                
JRNL        PMID   35118469                                                     
JRNL        DOI    10.1101/2022.01.25.477784                                    
REMARK   2                                                                      
REMARK   2 RESOLUTION.    3.36 ANGSTROMS.                                       
REMARK   3                                                                      
REMARK   3 REFINEMENT.                                                          
REMARK   3   SOFTWARE PACKAGES      : EPU, CRYOSPARC, COOT, ISOLDE, PHENIX      
REMARK   3   RECONSTRUCTION SCHEMA  : FOURIER SPACE                             
REMARK   3                                                                      
REMARK   3 EM MAP-MODEL FITTING AND REFINEMENT                                  
REMARK   3   PDB ENTRY                    : 7KDK                                
REMARK   3   REFINEMENT SPACE             : NULL                                
REMARK   3   REFINEMENT PROTOCOL          : FLEXIBLE FIT                        
REMARK   3   REFINEMENT TARGET            : NULL                                
REMARK   3   OVERALL ANISOTROPIC B VALUE  : NULL                                
REMARK   3                                                                      
REMARK   3 FITTING PROCEDURE : NULL                                             
REMARK   3                                                                      
REMARK   3 EM IMAGE RECONSTRUCTION STATISTICS                                   
REMARK   3   NOMINAL PIXEL SIZE (ANGSTROMS)    : NULL                           
REMARK   3   ACTUAL PIXEL SIZE  (ANGSTROMS)    : NULL                           
REMARK   3   EFFECTIVE RESOLUTION (ANGSTROMS)  : 3.360                          
REMARK   3   NUMBER OF PARTICLES               : 387017                         
REMARK   3   CTF CORRECTION METHOD             : PHASE FLIPPING AND AMPLITUDE   
REMARK   3                                       CORRECTION                     
REMARK   3                                                                      
REMARK   3 EM RECONSTRUCTION MAGNIFICATION CALIBRATION: NULL                    
REMARK   3                                                                      
REMARK   3 OTHER DETAILS: NULL                                                  
REMARK   4                                                                      
REMARK   4 7TF8 COMPLIES WITH FORMAT V. 3.30, 13-JUL-11                         
REMARK 100                                                                      
REMARK 100 THIS ENTRY HAS BEEN PROCESSED BY RCSB ON 07-JAN-22.                  
REMARK 100 THE DEPOSITION ID IS D_1000262207.                                   
REMARK 245                                                                      
REMARK 245 EXPERIMENTAL DETAILS                                                 
REMARK 245   RECONSTRUCTION METHOD          : SINGLE PARTICLE                   
REMARK 245   SPECIMEN TYPE                  : NULL                              
REMARK 245                                                                      
REMARK 245 ELECTRON MICROSCOPE SAMPLE                                           
REMARK 245   SAMPLE TYPE                    : PARTICLE                          
REMARK 245   PARTICLE TYPE                  : POINT                             
REMARK 245   NAME OF SAMPLE                 : SARS-COV-2 S-GSAS-OMICRON SPIKE   
REMARK 245                                    ECTODOMAIN                        
REMARK 245   SAMPLE CONCENTRATION (MG ML-1) : 1.50                              
REMARK 245   SAMPLE SUPPORT DETAILS         : NULL                              
REMARK 245   SAMPLE VITRIFICATION DETAILS   : NULL                              
REMARK 245   SAMPLE BUFFER                  : NULL                              
REMARK 245   PH                             : 8.00                              
REMARK 245   SAMPLE DETAILS                 : NULL                              
REMARK 245                                                                      
REMARK 245 DATA ACQUISITION                                                     
REMARK 245   DATE OF EXPERIMENT                : NULL                           
REMARK 245   NUMBER OF MICROGRAPHS-IMAGES      : 12498                          
REMARK 245   TEMPERATURE (KELVIN)              : NULL                           
REMARK 245   MICROSCOPE MODEL                  : FEI TITAN KRIOS                
REMARK 245   DETECTOR TYPE                     : GATAN K3 (6K X 4K)             
REMARK 245   MINIMUM DEFOCUS (NM)              : 700.00                         
REMARK 245   MAXIMUM DEFOCUS (NM)              : 2200.00                        
REMARK 245   MINIMUM TILT ANGLE (DEGREES)      : NULL                           
REMARK 245   MAXIMUM TILT ANGLE (DEGREES)      : NULL                           
REMARK 245   NOMINAL CS                        : 2.70                           
REMARK 245   IMAGING MODE                      : BRIGHT FIELD                   
REMARK 245   ELECTRON DOSE (ELECTRONS NM**-2)  : 6000.00                        
REMARK 245   ILLUMINATION MODE                 : FLOOD BEAM                     
REMARK 245   NOMINAL MAGNIFICATION             : NULL                           
REMARK 245   CALIBRATED MAGNIFICATION          : NULL                           
REMARK 245   SOURCE                            : FIELD EMISSION GUN             
REMARK 245   ACCELERATION VOLTAGE (KV)         : 300                            
REMARK 245   IMAGING DETAILS                   : NULL                           
REMARK 247                                                                      
REMARK 247 ELECTRON MICROSCOPY                                                  
REMARK 247  THE COORDINATES IN THIS ENTRY WERE GENERATED FROM ELECTRON          
REMARK 247  MICROSCOPY DATA. PROTEIN DATA BANK CONVENTIONS REQUIRE              
REMARK 247  THAT CRYST1 AND SCALE RECORDS BE INCLUDED, BUT THE VALUES           
REMARK 247  ON THESE RECORDS ARE MEANINGLESS EXCEPT FOR THE CALCULATION         
REMARK 247  OF THE STRUCTURE FACTORS.                                           
REMARK 300                                                                      
REMARK 300 BIOMOLECULE: 1                                                       
REMARK 300 SEE REMARK 350 FOR THE AUTHOR PROVIDED AND/OR PROGRAM                
REMARK 300 GENERATED ASSEMBLY INFORMATION FOR THE STRUCTURE IN                  
REMARK 300 THIS ENTRY. THE REMARK MAY ALSO PROVIDE INFORMATION ON               
REMARK 300 BURIED SURFACE AREA.                                                 
REMARK 350                                                                      
REMARK 350 COORDINATES FOR A COMPLETE MULTIMER REPRESENTING THE KNOWN           
REMARK 350 BIOLOGICALLY SIGNIFICANT OLIGOMERIZATION STATE OF THE                
REMARK 350 MOLECULE CAN BE GENERATED BY APPLYING BIOMT TRANSFORMATIONS          
REMARK 350 GIVEN BELOW.  BOTH NON-CRYSTALLOGRAPHIC AND                          
REMARK 350 CRYSTALLOGRAPHIC OPERATIONS ARE GIVEN.                               
REMARK 350                                                                      
REMARK 350 BIOMOLECULE: 1                                                       
REMARK 350 AUTHOR DETERMINED BIOLOGICAL UNIT: TRIMERIC                          
REMARK 350 APPLY THE FOLLOWING TO CHAINS: A, B, C, D, E, G, H, M, O, P,         
REMARK 350                    AND CHAINS: S, U, V, Z, a, b, h, o, q             
REMARK 350   BIOMT1   1  1.000000  0.000000  0.000000        0.00000            
REMARK 350   BIOMT2   1  0.000000  1.000000  0.000000        0.00000            
REMARK 350   BIOMT3   1  0.000000  0.000000  1.000000        0.00000            
REMARK 465                                                                      
REMARK 465 MISSING RESIDUES                                                     
REMARK 465 THE FOLLOWING RESIDUES WERE NOT LOCATED IN THE                       
REMARK 465 EXPERIMENT. (M=MODEL NUMBER; RES=RESIDUE NAME; C=CHAIN               
REMARK 465 IDENTIFIER; SSSEQ=SEQUENCE NUMBER; I=INSERTION CODE.)                
REMARK 465                                                                      
REMARK 465   M RES C SSSEQI                                                     
REMARK 465     MET A     1                                                      
REMARK 465     PHE A     2                                                      
REMARK 465     VAL A     3                                                      
REMARK 465     PHE A     4                                                      
REMARK 465     LEU A     5                                                      
REMARK 465     VAL A     6                                                      
REMARK 465     LEU A     7                                                      
REMARK 465     LEU A     8                                                      
REMARK 465     PRO A     9                                                      
REMARK 465     LEU A    10                                                      
REMARK 465     VAL A    11                                                      
REMARK 465     SER A    12                                                      
REMARK 465     SER A    13                                                      
REMARK 465     GLN A    14                                                      
REMARK 465     CYS A    15                                                      
REMARK 465     VAL A    16                                                      
REMARK 465     ASN A    17                                                      
REMARK 465     LEU A    18                                                      
REMARK 465     THR A    19                                                      
REMARK 465     THR A    20                                                      
REMARK 465     ARG A    21                                                      
REMARK 465     THR A    22                                                      
REMARK 465     GLN A    23                                                      
REMARK 465     LEU A    24                                                      
REMARK 465     PRO A    25                                                      
REMARK 465     PRO A    26                                                      
REMARK 465     SER A    71                                                      
REMARK 465     GLY A    72                                                      
REMARK 465     THR A    73                                                      
REMARK 465     ASN A    74                                                      
REMARK 465     GLY A    75                                                      
REMARK 465     THR A    76                                                      
REMARK 465     LYS A    77                                                      
REMARK 465     ARG A    78                                                      
REMARK 465     PHE A    79                                                      
REMARK 465     HIS A   146                                                      
REMARK 465     LYS A   147                                                      
REMARK 465     ASN A   148                                                      
REMARK 465     ASN A   149                                                      
REMARK 465     LYS A   150                                                      
REMARK 465     SER A   151                                                      
REMARK 465     TRP A   152                                                      
REMARK 465     MET A   153                                                      
REMARK 465     GLU A   154                                                      
REMARK 465     SER A   155                                                      
REMARK 465     GLU A   156                                                      
REMARK 465     PHE A   157                                                      
REMARK 465     ARG A   158                                                      
REMARK 465     VAL A   159                                                      
REMARK 465     TYR A   160                                                      
REMARK 465     SER A   161                                                      
REMARK 465     SER A   162                                                      
REMARK 465     ALA A   163                                                      
REMARK 465     ASN A   164                                                      
REMARK 465     GLN A   173                                                      
REMARK 465     PRO A   174                                                      
REMARK 465     PHE A   175                                                      
REMARK 465     LEU A   176                                                      
REMARK 465     MET A   177                                                      
REMARK 465     ASP A   178                                                      
REMARK 465     LEU A   179                                                      
REMARK 465     GLU A   180                                                      
REMARK 465     GLY A   181                                                      
REMARK 465     LYS A   182                                                      
REMARK 465     GLN A   183                                                      
REMARK 465     GLY A   184                                                      
REMARK 465     ASN A   185                                                      
REMARK 465     ARG A   246                                                      
REMARK 465     SER A   247                                                      
REMARK 465     TYR A   248                                                      
REMARK 465     LEU A   249                                                      
REMARK 465     THR A   250                                                      
REMARK 465     PRO A   251                                                      
REMARK 465     GLY A   252                                                      
REMARK 465     ASP A   253                                                      
REMARK 465     SER A   254                                                      
REMARK 465     SER A   255                                                      
REMARK 465     SER A   256                                                      
REMARK 465     GLY A   257                                                      
REMARK 465     TRP A   258                                                      
REMARK 465     THR A   259                                                      
REMARK 465     ALA A   260                                                      
REMARK 465     GLY A   261                                                      
REMARK 465     ALA A   262                                                      
REMARK 465     LYS A   679                                                      
REMARK 465     SER A   680                                                      
REMARK 465     HIS A   681                                                      
REMARK 465     GLY A   682                                                      
REMARK 465     SER A   683                                                      
REMARK 465     ALA A   684                                                      
REMARK 465     SER A   685                                                      
REMARK 465     SER A   686                                                      
REMARK 465     VAL A   687                                                      
REMARK 465     ALA A   688                                                      
REMARK 465     MET B     1                                                      
REMARK 465     PHE B     2                                                      
REMARK 465     VAL B     3                                                      
REMARK 465     PHE B     4                                                      
REMARK 465     LEU B     5                                                      
REMARK 465     VAL B     6                                                      
REMARK 465     LEU B     7                                                      
REMARK 465     LEU B     8                                                      
REMARK 465     PRO B     9                                                      
REMARK 465     LEU B    10                                                      
REMARK 465     VAL B    11                                                      
REMARK 465     SER B    12                                                      
REMARK 465     SER B    13                                                      
REMARK 465     GLN B    14                                                      
REMARK 465     CYS B    15                                                      
REMARK 465     VAL B    16                                                      
REMARK 465     ASN B    17                                                      
REMARK 465     LEU B    18                                                      
REMARK 465     THR B    19                                                      
REMARK 465     THR B    20                                                      
REMARK 465     ARG B    21                                                      
REMARK 465     THR B    22                                                      
REMARK 465     GLN B    23                                                      
REMARK 465     LEU B    24                                                      
REMARK 465     PRO B    25                                                      
REMARK 465     PRO B    26                                                      
REMARK 465     SER B    71                                                      
REMARK 465     GLY B    72                                                      
REMARK 465     THR B    73                                                      
REMARK 465     ASN B    74                                                      
REMARK 465     GLY B    75                                                      
REMARK 465     THR B    76                                                      
REMARK 465     LYS B    77                                                      
REMARK 465     ARG B    78                                                      
REMARK 465     PHE B    79                                                      
REMARK 465     HIS B   146                                                      
REMARK 465     LYS B   147                                                      
REMARK 465     ASN B   148                                                      
REMARK 465     ASN B   149                                                      
REMARK 465     LYS B   150                                                      
REMARK 465     SER B   151                                                      
REMARK 465     TRP B   152                                                      
REMARK 465     MET B   153                                                      
REMARK 465     GLU B   154                                                      
REMARK 465     SER B   155                                                      
REMARK 465     GLU B   156                                                      
REMARK 465     PHE B   157                                                      
REMARK 465     ARG B   158                                                      
REMARK 465     VAL B   159                                                      
REMARK 465     TYR B   160                                                      
REMARK 465     SER B   161                                                      
REMARK 465     SER B   162                                                      
REMARK 465     ALA B   163                                                      
REMARK 465     ASN B   164                                                      
REMARK 465     GLN B   173                                                      
REMARK 465     PRO B   174                                                      
REMARK 465     PHE B   175                                                      
REMARK 465     LEU B   176                                                      
REMARK 465     MET B   177                                                      
REMARK 465     ASP B   178                                                      
REMARK 465     LEU B   179                                                      
REMARK 465     GLU B   180                                                      
REMARK 465     GLY B   181                                                      
REMARK 465     LYS B   182                                                      
REMARK 465     GLN B   183                                                      
REMARK 465     GLY B   184                                                      
REMARK 465     ASN B   185                                                      
REMARK 465     ARG B   246                                                      
REMARK 465     SER B   247                                                      
REMARK 465     TYR B   248                                                      
REMARK 465     LEU B   249                                                      
REMARK 465     THR B   250                                                      
REMARK 465     PRO B   251                                                      
REMARK 465     GLY B   252                                                      
REMARK 465     ASP B   253                                                      
REMARK 465     SER B   254                                                      
REMARK 465     SER B   255                                                      
REMARK 465     SER B   256                                                      
REMARK 465     GLY B   257                                                      
REMARK 465     TRP B   258                                                      
REMARK 465     THR B   259                                                      
REMARK 465     ALA B   260                                                      
REMARK 465     GLY B   261                                                      
REMARK 465     ALA B   262                                                      
REMARK 465     GLY B   682                                                      
REMARK 465     SER B   683                                                      
REMARK 465     ALA B   684                                                      
REMARK 465     SER B   685                                                      
REMARK 465     SER B   686                                                      
REMARK 465     VAL B   687                                                      
REMARK 465     ALA B   688                                                      
REMARK 465     MET C     1                                                      
REMARK 465     PHE C     2                                                      
REMARK 465     VAL C     3                                                      
REMARK 465     PHE C     4                                                      
REMARK 465     LEU C     5                                                      
REMARK 465     VAL C     6                                                      
REMARK 465     LEU C     7                                                      
REMARK 465     LEU C     8                                                      
REMARK 465     PRO C     9                                                      
REMARK 465     LEU C    10                                                      
REMARK 465     VAL C    11                                                      
REMARK 465     SER C    12                                                      
REMARK 465     SER C    13                                                      
REMARK 465     GLN C    14                                                      
REMARK 465     CYS C    15                                                      
REMARK 465     VAL C    16                                                      
REMARK 465     ASN C    17                                                      
REMARK 465     LEU C    18                                                      
REMARK 465     THR C    19                                                      
REMARK 465     THR C    20                                                      
REMARK 465     ARG C    21                                                      
REMARK 465     THR C    22                                                      
REMARK 465     GLN C    23                                                      
REMARK 465     LEU C    24                                                      
REMARK 465     PRO C    25                                                      
REMARK 465     PRO C    26                                                      
REMARK 465     SER C    71                                                      
REMARK 465     GLY C    72                                                      
REMARK 465     THR C    73                                                      
REMARK 465     ASN C    74                                                      
REMARK 465     GLY C    75                                                      
REMARK 465     THR C    76                                                      
REMARK 465     LYS C    77                                                      
REMARK 465     ARG C    78                                                      
REMARK 465     PHE C    79                                                      
REMARK 465     HIS C   146                                                      
REMARK 465     LYS C   147                                                      
REMARK 465     ASN C   148                                                      
REMARK 465     ASN C   149                                                      
REMARK 465     LYS C   150                                                      
REMARK 465     SER C   151                                                      
REMARK 465     TRP C   152                                                      
REMARK 465     MET C   153                                                      
REMARK 465     GLU C   154                                                      
REMARK 465     SER C   155                                                      
REMARK 465     GLU C   156                                                      
REMARK 465     PHE C   157                                                      
REMARK 465     ARG C   158                                                      
REMARK 465     VAL C   159                                                      
REMARK 465     TYR C   160                                                      
REMARK 465     SER C   161                                                      
REMARK 465     SER C   162                                                      
REMARK 465     ALA C   163                                                      
REMARK 465     ASN C   164                                                      
REMARK 465     GLN C   173                                                      
REMARK 465     PRO C   174                                                      
REMARK 465     PHE C   175                                                      
REMARK 465     LEU C   176                                                      
REMARK 465     MET C   177                                                      
REMARK 465     ASP C   178                                                      
REMARK 465     LEU C   179                                                      
REMARK 465     GLU C   180                                                      
REMARK 465     GLY C   181                                                      
REMARK 465     LYS C   182                                                      
REMARK 465     GLN C   183                                                      
REMARK 465     GLY C   184                                                      
REMARK 465     ASN C   185                                                      
REMARK 465     ARG C   246                                                      
REMARK 465     SER C   247                                                      
REMARK 465     TYR C   248                                                      
REMARK 465     LEU C   249                                                      
REMARK 465     THR C   250                                                      
REMARK 465     PRO C   251                                                      
REMARK 465     GLY C   252                                                      
REMARK 465     ASP C   253                                                      
REMARK 465     SER C   254                                                      
REMARK 465     SER C   255                                                      
REMARK 465     SER C   256                                                      
REMARK 465     GLY C   257                                                      
REMARK 465     TRP C   258                                                      
REMARK 465     THR C   259                                                      
REMARK 465     ALA C   260                                                      
REMARK 465     GLY C   261                                                      
REMARK 465     ALA C   262                                                      
REMARK 465     LYS C   679                                                      
REMARK 465     SER C   680                                                      
REMARK 465     HIS C   681                                                      
REMARK 465     GLY C   682                                                      
REMARK 465     SER C   683                                                      
REMARK 465     ALA C   684                                                      
REMARK 465     SER C   685                                                      
REMARK 465     SER C   686                                                      
REMARK 465     VAL C   687                                                      
REMARK 465     ALA C   688                                                      
REMARK 500                                                                      
REMARK 500 GEOMETRY AND STEREOCHEMISTRY                                         
REMARK 500 SUBTOPIC: TORSION ANGLES                                             
REMARK 500                                                                      
REMARK 500 TORSION ANGLES OUTSIDE THE EXPECTED RAMACHANDRAN REGIONS:            
REMARK 500 (M=MODEL NUMBER; RES=RESIDUE NAME; C=CHAIN IDENTIFIER;               
REMARK 500 SSEQ=SEQUENCE NUMBER; I=INSERTION CODE).                             
REMARK 500                                                                      
REMARK 500 STANDARD TABLE:                                                      
REMARK 500 FORMAT:(10X,I3,1X,A3,1X,A1,I4,A1,4X,F7.2,3X,F7.2)                    
REMARK 500                                                                      
REMARK 500 EXPECTED VALUES: GJ KLEYWEGT AND TA JONES (1996). PHI/PSI-           
REMARK 500 CHOLOGY: RAMACHANDRAN REVISITED. STRUCTURE 4, 1395 - 1400            
REMARK 500                                                                      
REMARK 500  M RES CSSEQI        PSI       PHI                                   
REMARK 500    PHE A  32     -130.62     58.05                                   
REMARK 500    LYS A  41       56.48    -92.73                                   
REMARK 500    ASN A  87     -139.89     55.09                                   
REMARK 500    ALA A 123     -118.56     53.69                                   
REMARK 500    ARG A 214     -139.50     50.26                                   
REMARK 500    LEU A 226      -55.33   -120.45                                   
REMARK 500    ASP A 428       33.08    -97.10                                   
REMARK 500    LEU A 629     -108.82     55.28                                   
REMARK 500    ASP A 663      -60.35    -94.84                                   
REMARK 500    VAL A 729      -53.96   -122.91                                   
REMARK 500    ASP A 745       61.84     60.73                                   
REMARK 500    LYS A 795       58.69    -94.36                                   
REMARK 500    TYR A 837       -8.10     67.76                                   
REMARK 500    LEU A 849       -6.13     71.11                                   
REMARK 500    LEU A 945       56.43    -90.28                                   
REMARK 500    PHE B  32     -133.61     58.69                                   
REMARK 500    ASN B  87     -122.24     57.88                                   
REMARK 500    GLU B 132       32.46    -99.69                                   
REMARK 500    PRO B 230       56.88    -90.54                                   
REMARK 500    ASN B 331       34.28    -97.39                                   
REMARK 500    HIS B 519       32.66    -94.14                                   
REMARK 500    SER B 637       10.37   -141.42                                   
REMARK 500    LYS B 679     -133.91     63.08                                   
REMARK 500    VAL B 729      -52.69   -124.27                                   
REMARK 500    ASP B 745       65.03     60.21                                   
REMARK 500    ASN C  87     -136.53     53.52                                   
REMARK 500    ASN C 331       57.83    -93.74                                   
REMARK 500    SER C 438       38.74    -98.97                                   
REMARK 500    ASP C 663      -60.49    -94.46                                   
REMARK 500    CYS C 743      -66.95    -95.43                                   
REMARK 500    ALA C 829     -167.54    -79.93                                   
REMARK 500    PHE C 833      -10.43     71.50                                   
REMARK 500    LYS C 835     -113.40     54.18                                   
REMARK 500    ASP C 843       50.17    -91.85                                   
REMARK 500    ASP C 848       -8.46     71.24                                   
REMARK 500    LEU C 849       -6.05     67.21                                   
REMARK 500    LEU C 945       34.76    -94.50                                   
REMARK 500                                                                      
REMARK 500 REMARK: NULL                                                         
REMARK 900                                                                      
REMARK 900 RELATED ENTRIES                                                      
REMARK 900 RELATED ID: EMD-25865   RELATED DB: EMDB                             
REMARK 900 SARS-COV-2 OMICRON 3-RBD DOWN SPIKE PROTEIN TRIMER WITHOUT THE P986- 
REMARK 900 P987 STABILIZING MUTATIONS (S-GSAS-OMICRON)                          
REMARK     index=1;filename: 7tf8.pdb
DBREF  7TF8 A    1  1147  UNP    P0DTC2   SPIKE_SARS2      1   1147             
DBREF  7TF8 B    1  1147  UNP    P0DTC2   SPIKE_SARS2      1   1147             
DBREF  7TF8 C    1  1147  UNP    P0DTC2   SPIKE_SARS2      1   1147             
SEQADV 7TF8 VAL A   67  UNP  P0DTC2    ALA    67 VARIANT                        
SEQADV 7TF8     A       UNP  P0DTC2    HIS    69 DELETION                       
SEQADV 7TF8     A       UNP  P0DTC2    VAL    70 DELETION                       
SEQADV 7TF8 ILE A   95  UNP  P0DTC2    THR    95 VARIANT                        
SEQADV 7TF8     A       UNP  P0DTC2    GLY   142 DELETION                       
SEQADV 7TF8     A       UNP  P0DTC2    VAL   143 DELETION                       
SEQADV 7TF8     A       UNP  P0DTC2    TYR   144 DELETION                       
SEQADV 7TF8 ASP A  142  UNP  P0DTC2    TYR   145 VARIANT                        
SEQADV 7TF8 ILE A  212  UNP  P0DTC2              INSERTION                      
SEQADV 7TF8 VAL A  213  UNP  P0DTC2              INSERTION                      
SEQADV 7TF8 ARG A  214  UNP  P0DTC2    ASN   211 VARIANT                        
SEQADV 7TF8 GLU A  214A UNP  P0DTC2    LEU   212 VARIANT                        
SEQADV 7TF8 PRO A  214B UNP  P0DTC2    VAL   213 VARIANT                        
SEQADV 7TF8 GLU A  214C UNP  P0DTC2    ARG   214 VARIANT                        
SEQADV 7TF8 ASP A  339  UNP  P0DTC2    GLY   339 VARIANT                        
SEQADV 7TF8 LEU A  371  UNP  P0DTC2    SER   371 VARIANT                        
SEQADV 7TF8 PRO A  373  UNP  P0DTC2    SER   373 VARIANT                        
SEQADV 7TF8 PHE A  375  UNP  P0DTC2    SER   375 VARIANT                        
SEQADV 7TF8 ASN A  417  UNP  P0DTC2    LYS   417 VARIANT                        
SEQADV 7TF8 LYS A  440  UNP  P0DTC2    ASN   440 VARIANT                        
SEQADV 7TF8 SER A  446  UNP  P0DTC2    GLY   446 VARIANT                        
SEQADV 7TF8 ASN A  477  UNP  P0DTC2    SER   477 VARIANT                        
SEQADV 7TF8 LYS A  478  UNP  P0DTC2    THR   478 VARIANT                        
SEQADV 7TF8 ALA A  484  UNP  P0DTC2    GLU   484 VARIANT                        
SEQADV 7TF8 ARG A  493  UNP  P0DTC2    GLN   493 VARIANT                        
SEQADV 7TF8 SER A  496  UNP  P0DTC2    GLY   496 VARIANT                        
SEQADV 7TF8 ARG A  498  UNP  P0DTC2    GLN   498 VARIANT                        
SEQADV 7TF8 TYR A  501  UNP  P0DTC2    ASN   501 VARIANT                        
SEQADV 7TF8 HIS A  505  UNP  P0DTC2    TYR   505 VARIANT                        
SEQADV 7TF8 LYS A  547  UNP  P0DTC2    THR   547 VARIANT                        
SEQADV 7TF8 GLY A  614  UNP  P0DTC2    ASP   614 VARIANT                        
SEQADV 7TF8 TYR A  655  UNP  P0DTC2    HIS   655 VARIANT                        
SEQADV 7TF8 LYS A  679  UNP  P0DTC2    ASN   679 VARIANT                        
SEQADV 7TF8 HIS A  681  UNP  P0DTC2    PRO   681 VARIANT                        
SEQADV 7TF8 GLY A  682  UNP  P0DTC2    ARG   682 VARIANT                        
SEQADV 7TF8 SER A  683  UNP  P0DTC2    ARG   683 VARIANT                        
SEQADV 7TF8 SER A  685  UNP  P0DTC2    ARG   685 VARIANT                        
SEQADV 7TF8 LYS A  764  UNP  P0DTC2    ASN   764 VARIANT                        
SEQADV 7TF8 TYR A  796  UNP  P0DTC2    ASP   796 VARIANT                        
SEQADV 7TF8 LYS A  856  UNP  P0DTC2    ASN   856 VARIANT                        
SEQADV 7TF8 HIS A  954  UNP  P0DTC2    GLN   954 VARIANT                        
SEQADV 7TF8 LYS A  969  UNP  P0DTC2    ASN   969 VARIANT                        
SEQADV 7TF8 PHE A  981  UNP  P0DTC2    LEU   981 VARIANT                        
SEQADV 7TF8 VAL B   67  UNP  P0DTC2    ALA    67 VARIANT                        
SEQADV 7TF8     B       UNP  P0DTC2    HIS    69 DELETION                       
SEQADV 7TF8     B       UNP  P0DTC2    VAL    70 DELETION                       
SEQADV 7TF8 ILE B   95  UNP  P0DTC2    THR    95 VARIANT                        
SEQADV 7TF8     B       UNP  P0DTC2    GLY   142 DELETION                       
SEQADV 7TF8     B       UNP  P0DTC2    VAL   143 DELETION                       
SEQADV 7TF8     B       UNP  P0DTC2    TYR   144 DELETION                       
SEQADV 7TF8 ASP B  142  UNP  P0DTC2    TYR   145 VARIANT                        
SEQADV 7TF8 ILE B  212  UNP  P0DTC2              INSERTION                      
SEQADV 7TF8 VAL B  213  UNP  P0DTC2              INSERTION                      
SEQADV 7TF8 ARG B  214  UNP  P0DTC2    ASN   211 VARIANT                        
SEQADV 7TF8 GLU B  214A UNP  P0DTC2    LEU   212 VARIANT                        
SEQADV 7TF8 PRO B  214B UNP  P0DTC2    VAL   213 VARIANT                        
SEQADV 7TF8 GLU B  214C UNP  P0DTC2    ARG   214 VARIANT                        
SEQADV 7TF8 ASP B  339  UNP  P0DTC2    GLY   339 VARIANT                        
SEQADV 7TF8 LEU B  371  UNP  P0DTC2    SER   371 VARIANT                        
SEQADV 7TF8 PRO B  373  UNP  P0DTC2    SER   373 VARIANT                        
SEQADV 7TF8 PHE B  375  UNP  P0DTC2    SER   375 VARIANT                        
SEQADV 7TF8 ASN B  417  UNP  P0DTC2    LYS   417 VARIANT                        
SEQADV 7TF8 LYS B  440  UNP  P0DTC2    ASN   440 VARIANT                        
SEQADV 7TF8 SER B  446  UNP  P0DTC2    GLY   446 VARIANT                        
SEQADV 7TF8 ASN B  477  UNP  P0DTC2    SER   477 VARIANT                        
SEQADV 7TF8 LYS B  478  UNP  P0DTC2    THR   478 VARIANT                        
SEQADV 7TF8 ALA B  484  UNP  P0DTC2    GLU   484 VARIANT                        
SEQADV 7TF8 ARG B  493  UNP  P0DTC2    GLN   493 VARIANT                        
SEQADV 7TF8 SER B  496  UNP  P0DTC2    GLY   496 VARIANT                        
SEQADV 7TF8 ARG B  498  UNP  P0DTC2    GLN   498 VARIANT                        
SEQADV 7TF8 TYR B  501  UNP  P0DTC2    ASN   501 VARIANT                        
SEQADV 7TF8 HIS B  505  UNP  P0DTC2    TYR   505 VARIANT                        
SEQADV 7TF8 LYS B  547  UNP  P0DTC2    THR   547 VARIANT                        
SEQADV 7TF8 GLY B  614  UNP  P0DTC2    ASP   614 VARIANT                        
SEQADV 7TF8 TYR B  655  UNP  P0DTC2    HIS   655 VARIANT                        
SEQADV 7TF8 LYS B  679  UNP  P0DTC2    ASN   679 VARIANT                        
SEQADV 7TF8 HIS B  681  UNP  P0DTC2    PRO   681 VARIANT                        
SEQADV 7TF8 GLY B  682  UNP  P0DTC2    ARG   682 VARIANT                        
SEQADV 7TF8 SER B  683  UNP  P0DTC2    ARG   683 VARIANT                        
SEQADV 7TF8 SER B  685  UNP  P0DTC2    ARG   685 VARIANT                        
SEQADV 7TF8 LYS B  764  UNP  P0DTC2    ASN   764 VARIANT                        
SEQADV 7TF8 TYR B  796  UNP  P0DTC2    ASP   796 VARIANT                        
SEQADV 7TF8 LYS B  856  UNP  P0DTC2    ASN   856 VARIANT                        
SEQADV 7TF8 HIS B  954  UNP  P0DTC2    GLN   954 VARIANT                        
SEQADV 7TF8 LYS B  969  UNP  P0DTC2    ASN   969 VARIANT                        
SEQADV 7TF8 PHE B  981  UNP  P0DTC2    LEU   981 VARIANT                        
SEQADV 7TF8 VAL C   67  UNP  P0DTC2    ALA    67 VARIANT                        
SEQADV 7TF8     C       UNP  P0DTC2    HIS    69 DELETION                       
SEQADV 7TF8     C       UNP  P0DTC2    VAL    70 DELETION                       
SEQADV 7TF8 ILE C   95  UNP  P0DTC2    THR    95 VARIANT                        
SEQADV 7TF8     C       UNP  P0DTC2    GLY   142 DELETION                       
SEQADV 7TF8     C       UNP  P0DTC2    VAL   143 DELETION                       
SEQADV 7TF8     C       UNP  P0DTC2    TYR   144 DELETION                       
SEQADV 7TF8 ASP C  142  UNP  P0DTC2    TYR   145 VARIANT                        
SEQADV 7TF8 ILE C  212  UNP  P0DTC2              INSERTION                      
SEQADV 7TF8 VAL C  213  UNP  P0DTC2              INSERTION                      
SEQADV 7TF8 ARG C  214  UNP  P0DTC2    ASN   211 VARIANT                        
SEQADV 7TF8 GLU C  214A UNP  P0DTC2    LEU   212 VARIANT                        
SEQADV 7TF8 PRO C  214B UNP  P0DTC2    VAL   213 VARIANT                        
SEQADV 7TF8 GLU C  214C UNP  P0DTC2    ARG   214 VARIANT                        
SEQADV 7TF8 ASP C  339  UNP  P0DTC2    GLY   339 VARIANT                        
SEQADV 7TF8 LEU C  371  UNP  P0DTC2    SER   371 VARIANT                        
SEQADV 7TF8 PRO C  373  UNP  P0DTC2    SER   373 VARIANT                        
SEQADV 7TF8 PHE C  375  UNP  P0DTC2    SER   375 VARIANT                        
SEQADV 7TF8 ASN C  417  UNP  P0DTC2    LYS   417 VARIANT                        
SEQADV 7TF8 LYS C  440  UNP  P0DTC2    ASN   440 VARIANT                        
SEQADV 7TF8 SER C  446  UNP  P0DTC2    GLY   446 VARIANT                        
SEQADV 7TF8 ASN C  477  UNP  P0DTC2    SER   477 VARIANT                        
SEQADV 7TF8 LYS C  478  UNP  P0DTC2    THR   478 VARIANT                        
SEQADV 7TF8 ALA C  484  UNP  P0DTC2    GLU   484 VARIANT                        
SEQADV 7TF8 ARG C  493  UNP  P0DTC2    GLN   493 VARIANT                        
SEQADV 7TF8 SER C  496  UNP  P0DTC2    GLY   496 VARIANT                        
SEQADV 7TF8 ARG C  498  UNP  P0DTC2    GLN   498 VARIANT                        
SEQADV 7TF8 TYR C  501  UNP  P0DTC2    ASN   501 VARIANT                        
SEQADV 7TF8 HIS C  505  UNP  P0DTC2    TYR   505 VARIANT                        
SEQADV 7TF8 LYS C  547  UNP  P0DTC2    THR   547 VARIANT                        
SEQADV 7TF8 GLY C  614  UNP  P0DTC2    ASP   614 VARIANT                        
SEQADV 7TF8 TYR C  655  UNP  P0DTC2    HIS   655 VARIANT                        
SEQADV 7TF8 LYS C  679  UNP  P0DTC2    ASN   679 VARIANT                        
SEQADV 7TF8 HIS C  681  UNP  P0DTC2    PRO   681 VARIANT                        
SEQADV 7TF8 GLY C  682  UNP  P0DTC2    ARG   682 VARIANT                        
SEQADV 7TF8 SER C  683  UNP  P0DTC2    ARG   683 VARIANT                        
SEQADV 7TF8 SER C  685  UNP  P0DTC2    ARG   685 VARIANT                        
SEQADV 7TF8 LYS C  764  UNP  P0DTC2    ASN   764 VARIANT                        
SEQADV 7TF8 TYR C  796  UNP  P0DTC2    ASP   796 VARIANT                        
SEQADV 7TF8 LYS C  856  UNP  P0DTC2    ASN   856 VARIANT                        
SEQADV 7TF8 HIS C  954  UNP  P0DTC2    GLN   954 VARIANT                        
SEQADV 7TF8 LYS C  969  UNP  P0DTC2    ASN   969 VARIANT                        
SEQADV 7TF8 PHE C  981  UNP  P0DTC2    LEU   981 VARIANT                        
SEQRES   1 A 1144  MET PHE VAL PHE LEU VAL LEU LEU PRO LEU VAL SER SER          
SEQRES   2 A 1144  GLN CYS VAL ASN LEU THR THR ARG THR GLN LEU PRO PRO          
SEQRES   3 A 1144  ALA TYR THR ASN SER PHE THR ARG GLY VAL TYR TYR PRO          
SEQRES   4 A 1144  ASP LYS VAL PHE ARG SER SER VAL LEU HIS SER THR GLN          
SEQRES   5 A 1144  ASP LEU PHE LEU PRO PHE PHE SER ASN VAL THR TRP PHE          
SEQRES   6 A 1144  HIS VAL ILE SER GLY THR ASN GLY THR LYS ARG PHE ASP          
SEQRES   7 A 1144  ASN PRO VAL LEU PRO PHE ASN ASP GLY VAL TYR PHE ALA          
SEQRES   8 A 1144  SER ILE GLU LYS SER ASN ILE ILE ARG GLY TRP ILE PHE          
SEQRES   9 A 1144  GLY THR THR LEU ASP SER LYS THR GLN SER LEU LEU ILE          
SEQRES  10 A 1144  VAL ASN ASN ALA THR ASN VAL VAL ILE LYS VAL CYS GLU          
SEQRES  11 A 1144  PHE GLN PHE CYS ASN ASP PRO PHE LEU ASP HIS LYS ASN          
SEQRES  12 A 1144  ASN LYS SER TRP MET GLU SER GLU PHE ARG VAL TYR SER          
SEQRES  13 A 1144  SER ALA ASN ASN CYS THR PHE GLU TYR VAL SER GLN PRO          
SEQRES  14 A 1144  PHE LEU MET ASP LEU GLU GLY LYS GLN GLY ASN PHE LYS          
SEQRES  15 A 1144  ASN LEU ARG GLU PHE VAL PHE LYS ASN ILE ASP GLY TYR          
SEQRES  16 A 1144  PHE LYS ILE TYR SER LYS HIS THR PRO ILE ILE VAL ARG          
SEQRES  17 A 1144  GLU PRO GLU ASP LEU PRO GLN GLY PHE SER ALA LEU GLU          
SEQRES  18 A 1144  PRO LEU VAL ASP LEU PRO ILE GLY ILE ASN ILE THR ARG          
SEQRES  19 A 1144  PHE GLN THR LEU LEU ALA LEU HIS ARG SER TYR LEU THR          
SEQRES  20 A 1144  PRO GLY ASP SER SER SER GLY TRP THR ALA GLY ALA ALA          
SEQRES  21 A 1144  ALA TYR TYR VAL GLY TYR LEU GLN PRO ARG THR PHE LEU          
SEQRES  22 A 1144  LEU LYS TYR ASN GLU ASN GLY THR ILE THR ASP ALA VAL          
SEQRES  23 A 1144  ASP CYS ALA LEU ASP PRO LEU SER GLU THR LYS CYS THR          
SEQRES  24 A 1144  LEU LYS SER PHE THR VAL GLU LYS GLY ILE TYR GLN THR          
SEQRES  25 A 1144  SER ASN PHE ARG VAL GLN PRO THR GLU SER ILE VAL ARG          
SEQRES  26 A 1144  PHE PRO ASN ILE THR ASN LEU CYS PRO PHE ASP GLU VAL          
SEQRES  27 A 1144  PHE ASN ALA THR ARG PHE ALA SER VAL TYR ALA TRP ASN          
SEQRES  28 A 1144  ARG LYS ARG ILE SER ASN CYS VAL ALA ASP TYR SER VAL          
SEQRES  29 A 1144  LEU TYR ASN LEU ALA PRO PHE PHE THR PHE LYS CYS TYR          
SEQRES  30 A 1144  GLY VAL SER PRO THR LYS LEU ASN ASP LEU CYS PHE THR          
SEQRES  31 A 1144  ASN VAL TYR ALA ASP SER PHE VAL ILE ARG GLY ASP GLU          
SEQRES  32 A 1144  VAL ARG GLN ILE ALA PRO GLY GLN THR GLY ASN ILE ALA          
SEQRES  33 A 1144  ASP TYR ASN TYR LYS LEU PRO ASP ASP PHE THR GLY CYS          
SEQRES  34 A 1144  VAL ILE ALA TRP ASN SER ASN LYS LEU ASP SER LYS VAL          
SEQRES  35 A 1144  SER GLY ASN TYR ASN TYR LEU TYR ARG LEU PHE ARG LYS          
SEQRES  36 A 1144  SER ASN LEU LYS PRO PHE GLU ARG ASP ILE SER THR GLU          
SEQRES  37 A 1144  ILE TYR GLN ALA GLY ASN LYS PRO CYS ASN GLY VAL ALA          
SEQRES  38 A 1144  GLY PHE ASN CYS TYR PHE PRO LEU ARG SER TYR SER PHE          
SEQRES  39 A 1144  ARG PRO THR TYR GLY VAL GLY HIS GLN PRO TYR ARG VAL          
SEQRES  40 A 1144  VAL VAL LEU SER PHE GLU LEU LEU HIS ALA PRO ALA THR          
SEQRES  41 A 1144  VAL CYS GLY PRO LYS LYS SER THR ASN LEU VAL LYS ASN          
SEQRES  42 A 1144  LYS CYS VAL ASN PHE ASN PHE ASN GLY LEU LYS GLY THR          
SEQRES  43 A 1144  GLY VAL LEU THR GLU SER ASN LYS LYS PHE LEU PRO PHE          
SEQRES  44 A 1144  GLN GLN PHE GLY ARG ASP ILE ALA ASP THR THR ASP ALA          
SEQRES  45 A 1144  VAL ARG ASP PRO GLN THR LEU GLU ILE LEU ASP ILE THR          
SEQRES  46 A 1144  PRO CYS SER PHE GLY GLY VAL SER VAL ILE THR PRO GLY          
SEQRES  47 A 1144  THR ASN THR SER ASN GLN VAL ALA VAL LEU TYR GLN GLY          
SEQRES  48 A 1144  VAL ASN CYS THR GLU VAL PRO VAL ALA ILE HIS ALA ASP          
SEQRES  49 A 1144  GLN LEU THR PRO THR TRP ARG VAL TYR SER THR GLY SER          
SEQRES  50 A 1144  ASN VAL PHE GLN THR ARG ALA GLY CYS LEU ILE GLY ALA          
SEQRES  51 A 1144  GLU TYR VAL ASN ASN SER TYR GLU CYS ASP ILE PRO ILE          
SEQRES  52 A 1144  GLY ALA GLY ILE CYS ALA SER TYR GLN THR GLN THR LYS          
SEQRES  53 A 1144  SER HIS GLY SER ALA SER SER VAL ALA SER GLN SER ILE          
SEQRES  54 A 1144  ILE ALA TYR THR MET SER LEU GLY ALA GLU ASN SER VAL          
SEQRES  55 A 1144  ALA TYR SER ASN ASN SER ILE ALA ILE PRO THR ASN PHE          
SEQRES  56 A 1144  THR ILE SER VAL THR THR GLU ILE LEU PRO VAL SER MET          
SEQRES  57 A 1144  THR LYS THR SER VAL ASP CYS THR MET TYR ILE CYS GLY          
SEQRES  58 A 1144  ASP SER THR GLU CYS SER ASN LEU LEU LEU GLN TYR GLY          
SEQRES  59 A 1144  SER PHE CYS THR GLN LEU LYS ARG ALA LEU THR GLY ILE          
SEQRES  60 A 1144  ALA VAL GLU GLN ASP LYS ASN THR GLN GLU VAL PHE ALA          
SEQRES  61 A 1144  GLN VAL LYS GLN ILE TYR LYS THR PRO PRO ILE LYS TYR          
SEQRES  62 A 1144  PHE GLY GLY PHE ASN PHE SER GLN ILE LEU PRO ASP PRO          
SEQRES  63 A 1144  SER LYS PRO SER LYS ARG SER PHE ILE GLU ASP LEU LEU          
SEQRES  64 A 1144  PHE ASN LYS VAL THR LEU ALA ASP ALA GLY PHE ILE LYS          
SEQRES  65 A 1144  GLN TYR GLY ASP CYS LEU GLY ASP ILE ALA ALA ARG ASP          
SEQRES  66 A 1144  LEU ILE CYS ALA GLN LYS PHE LYS GLY LEU THR VAL LEU          
SEQRES  67 A 1144  PRO PRO LEU LEU THR ASP GLU MET ILE ALA GLN TYR THR          
SEQRES  68 A 1144  SER ALA LEU LEU ALA GLY THR ILE THR SER GLY TRP THR          
SEQRES  69 A 1144  PHE GLY ALA GLY ALA ALA LEU GLN ILE PRO PHE ALA MET          
SEQRES  70 A 1144  GLN MET ALA TYR ARG PHE ASN GLY ILE GLY VAL THR GLN          
SEQRES  71 A 1144  ASN VAL LEU TYR GLU ASN GLN LYS LEU ILE ALA ASN GLN          
SEQRES  72 A 1144  PHE ASN SER ALA ILE GLY LYS ILE GLN ASP SER LEU SER          
SEQRES  73 A 1144  SER THR ALA SER ALA LEU GLY LYS LEU GLN ASP VAL VAL          
SEQRES  74 A 1144  ASN HIS ASN ALA GLN ALA LEU ASN THR LEU VAL LYS GLN          
SEQRES  75 A 1144  LEU SER SER LYS PHE GLY ALA ILE SER SER VAL LEU ASN          
SEQRES  76 A 1144  ASP ILE PHE SER ARG LEU ASP LYS VAL GLU ALA GLU VAL          
SEQRES  77 A 1144  GLN ILE ASP ARG LEU ILE THR GLY ARG LEU GLN SER LEU          
SEQRES  78 A 1144  GLN THR TYR VAL THR GLN GLN LEU ILE ARG ALA ALA GLU          
SEQRES  79 A 1144  ILE ARG ALA SER ALA ASN LEU ALA ALA THR LYS MET SER          
SEQRES  80 A 1144  GLU CYS VAL LEU GLY GLN SER LYS ARG VAL ASP PHE CYS          
SEQRES  81 A 1144  GLY LYS GLY TYR HIS LEU MET SER PHE PRO GLN SER ALA          
SEQRES  82 A 1144  PRO HIS GLY VAL VAL PHE LEU HIS VAL THR TYR VAL PRO          
SEQRES  83 A 1144  ALA GLN GLU LYS ASN PHE THR THR ALA PRO ALA ILE CYS          
SEQRES  84 A 1144  HIS ASP GLY LYS ALA HIS PHE PRO ARG GLU GLY VAL PHE          
SEQRES  85 A 1144  VAL SER ASN GLY THR HIS TRP PHE VAL THR GLN ARG ASN          
SEQRES  86 A 1144  PHE TYR GLU PRO GLN ILE ILE THR THR ASP ASN THR PHE          
SEQRES  87 A 1144  VAL SER GLY ASN CYS ASP VAL VAL ILE GLY ILE VAL ASN          
SEQRES  88 A 1144  ASN THR VAL TYR ASP PRO LEU GLN PRO GLU LEU ASP SER          
SEQRES   1 B 1144  MET PHE VAL PHE LEU VAL LEU LEU PRO LEU VAL SER SER          
SEQRES   2 B 1144  GLN CYS VAL ASN LEU THR THR ARG THR GLN LEU PRO PRO          
SEQRES   3 B 1144  ALA TYR THR ASN SER PHE THR ARG GLY VAL TYR TYR PRO          
SEQRES   4 B 1144  ASP LYS VAL PHE ARG SER SER VAL LEU HIS SER THR GLN          
SEQRES   5 B 1144  ASP LEU PHE LEU PRO PHE PHE SER ASN VAL THR TRP PHE          
SEQRES   6 B 1144  HIS VAL ILE SER GLY THR ASN GLY THR LYS ARG PHE ASP          
SEQRES   7 B 1144  ASN PRO VAL LEU PRO PHE ASN ASP GLY VAL TYR PHE ALA          
SEQRES   8 B 1144  SER ILE GLU LYS SER ASN ILE ILE ARG GLY TRP ILE PHE          
SEQRES   9 B 1144  GLY THR THR LEU ASP SER LYS THR GLN SER LEU LEU ILE          
SEQRES  10 B 1144  VAL ASN ASN ALA THR ASN VAL VAL ILE LYS VAL CYS GLU          
SEQRES  11 B 1144  PHE GLN PHE CYS ASN ASP PRO PHE LEU ASP HIS LYS ASN          
SEQRES  12 B 1144  ASN LYS SER TRP MET GLU SER GLU PHE ARG VAL TYR SER          
SEQRES  13 B 1144  SER ALA ASN ASN CYS THR PHE GLU TYR VAL SER GLN PRO          
SEQRES  14 B 1144  PHE LEU MET ASP LEU GLU GLY LYS GLN GLY ASN PHE LYS          
SEQRES  15 B 1144  ASN LEU ARG GLU PHE VAL PHE LYS ASN ILE ASP GLY TYR          
SEQRES  16 B 1144  PHE LYS ILE TYR SER LYS HIS THR PRO ILE ILE VAL ARG          
SEQRES  17 B 1144  GLU PRO GLU ASP LEU PRO GLN GLY PHE SER ALA LEU GLU          
SEQRES  18 B 1144  PRO LEU VAL ASP LEU PRO ILE GLY ILE ASN ILE THR ARG          
SEQRES  19 B 1144  PHE GLN THR LEU LEU ALA LEU HIS ARG SER TYR LEU THR          
SEQRES  20 B 1144  PRO GLY ASP SER SER SER GLY TRP THR ALA GLY ALA ALA          
SEQRES  21 B 1144  ALA TYR TYR VAL GLY TYR LEU GLN PRO ARG THR PHE LEU          
SEQRES  22 B 1144  LEU LYS TYR ASN GLU ASN GLY THR ILE THR ASP ALA VAL          
SEQRES  23 B 1144  ASP CYS ALA LEU ASP PRO LEU SER GLU THR LYS CYS THR          
SEQRES  24 B 1144  LEU LYS SER PHE THR VAL GLU LYS GLY ILE TYR GLN THR          
SEQRES  25 B 1144  SER ASN PHE ARG VAL GLN PRO THR GLU SER ILE VAL ARG          
SEQRES  26 B 1144  PHE PRO ASN ILE THR ASN LEU CYS PRO PHE ASP GLU VAL          
SEQRES  27 B 1144  PHE ASN ALA THR ARG PHE ALA SER VAL TYR ALA TRP ASN          
SEQRES  28 B 1144  ARG LYS ARG ILE SER ASN CYS VAL ALA ASP TYR SER VAL          
SEQRES  29 B 1144  LEU TYR ASN LEU ALA PRO PHE PHE THR PHE LYS CYS TYR          
SEQRES  30 B 1144  GLY VAL SER PRO THR LYS LEU ASN ASP LEU CYS PHE THR          
SEQRES  31 B 1144  ASN VAL TYR ALA ASP SER PHE VAL ILE ARG GLY ASP GLU          
SEQRES  32 B 1144  VAL ARG GLN ILE ALA PRO GLY GLN THR GLY ASN ILE ALA          
SEQRES  33 B 1144  ASP TYR ASN TYR LYS LEU PRO ASP ASP PHE THR GLY CYS          
SEQRES  34 B 1144  VAL ILE ALA TRP ASN SER ASN LYS LEU ASP SER LYS VAL          
SEQRES  35 B 1144  SER GLY ASN TYR ASN TYR LEU TYR ARG LEU PHE ARG LYS          
SEQRES  36 B 1144  SER ASN LEU LYS PRO PHE GLU ARG ASP ILE SER THR GLU          
SEQRES  37 B 1144  ILE TYR GLN ALA GLY ASN LYS PRO CYS ASN GLY VAL ALA          
SEQRES  38 B 1144  GLY PHE ASN CYS TYR PHE PRO LEU ARG SER TYR SER PHE          
SEQRES  39 B 1144  ARG PRO THR TYR GLY VAL GLY HIS GLN PRO TYR ARG VAL          
SEQRES  40 B 1144  VAL VAL LEU SER PHE GLU LEU LEU HIS ALA PRO ALA THR          
SEQRES  41 B 1144  VAL CYS GLY PRO LYS LYS SER THR ASN LEU VAL LYS ASN          
SEQRES  42 B 1144  LYS CYS VAL ASN PHE ASN PHE ASN GLY LEU LYS GLY THR          
SEQRES  43 B 1144  GLY VAL LEU THR GLU SER ASN LYS LYS PHE LEU PRO PHE          
SEQRES  44 B 1144  GLN GLN PHE GLY ARG ASP ILE ALA ASP THR THR ASP ALA          
SEQRES  45 B 1144  VAL ARG ASP PRO GLN THR LEU GLU ILE LEU ASP ILE THR          
SEQRES  46 B 1144  PRO CYS SER PHE GLY GLY VAL SER VAL ILE THR PRO GLY          
SEQRES  47 B 1144  THR ASN THR SER ASN GLN VAL ALA VAL LEU TYR GLN GLY          
SEQRES  48 B 1144  VAL ASN CYS THR GLU VAL PRO VAL ALA ILE HIS ALA ASP          
SEQRES  49 B 1144  GLN LEU THR PRO THR TRP ARG VAL TYR SER THR GLY SER          
SEQRES  50 B 1144  ASN VAL PHE GLN THR ARG ALA GLY CYS LEU ILE GLY ALA          
SEQRES  51 B 1144  GLU TYR VAL ASN ASN SER TYR GLU CYS ASP ILE PRO ILE          
SEQRES  52 B 1144  GLY ALA GLY ILE CYS ALA SER TYR GLN THR GLN THR LYS          
SEQRES  53 B 1144  SER HIS GLY SER ALA SER SER VAL ALA SER GLN SER ILE          
SEQRES  54 B 1144  ILE ALA TYR THR MET SER LEU GLY ALA GLU ASN SER VAL          
SEQRES  55 B 1144  ALA TYR SER ASN ASN SER ILE ALA ILE PRO THR ASN PHE          
SEQRES  56 B 1144  THR ILE SER VAL THR THR GLU ILE LEU PRO VAL SER MET          
SEQRES  57 B 1144  THR LYS THR SER VAL ASP CYS THR MET TYR ILE CYS GLY          
SEQRES  58 B 1144  ASP SER THR GLU CYS SER ASN LEU LEU LEU GLN TYR GLY          
SEQRES  59 B 1144  SER PHE CYS THR GLN LEU LYS ARG ALA LEU THR GLY ILE          
SEQRES  60 B 1144  ALA VAL GLU GLN ASP LYS ASN THR GLN GLU VAL PHE ALA          
SEQRES  61 B 1144  GLN VAL LYS GLN ILE TYR LYS THR PRO PRO ILE LYS TYR          
SEQRES  62 B 1144  PHE GLY GLY PHE ASN PHE SER GLN ILE LEU PRO ASP PRO          
SEQRES  63 B 1144  SER LYS PRO SER LYS ARG SER PHE ILE GLU ASP LEU LEU          
SEQRES  64 B 1144  PHE ASN LYS VAL THR LEU ALA ASP ALA GLY PHE ILE LYS          
SEQRES  65 B 1144  GLN TYR GLY ASP CYS LEU GLY ASP ILE ALA ALA ARG ASP          
SEQRES  66 B 1144  LEU ILE CYS ALA GLN LYS PHE LYS GLY LEU THR VAL LEU          
SEQRES  67 B 1144  PRO PRO LEU LEU THR ASP GLU MET ILE ALA GLN TYR THR          
SEQRES  68 B 1144  SER ALA LEU LEU ALA GLY THR ILE THR SER GLY TRP THR          
SEQRES  69 B 1144  PHE GLY ALA GLY ALA ALA LEU GLN ILE PRO PHE ALA MET          
SEQRES  70 B 1144  GLN MET ALA TYR ARG PHE ASN GLY ILE GLY VAL THR GLN          
SEQRES  71 B 1144  ASN VAL LEU TYR GLU ASN GLN LYS LEU ILE ALA ASN GLN          
SEQRES  72 B 1144  PHE ASN SER ALA ILE GLY LYS ILE GLN ASP SER LEU SER          
SEQRES  73 B 1144  SER THR ALA SER ALA LEU GLY LYS LEU GLN ASP VAL VAL          
SEQRES  74 B 1144  ASN HIS ASN ALA GLN ALA LEU ASN THR LEU VAL LYS GLN          
SEQRES  75 B 1144  LEU SER SER LYS PHE GLY ALA ILE SER SER VAL LEU ASN          
SEQRES  76 B 1144  ASP ILE PHE SER ARG LEU ASP LYS VAL GLU ALA GLU VAL          
SEQRES  77 B 1144  GLN ILE ASP ARG LEU ILE THR GLY ARG LEU GLN SER LEU          
SEQRES  78 B 1144  GLN THR TYR VAL THR GLN GLN LEU ILE ARG ALA ALA GLU          
SEQRES  79 B 1144  ILE ARG ALA SER ALA ASN LEU ALA ALA THR LYS MET SER          
SEQRES  80 B 1144  GLU CYS VAL LEU GLY GLN SER LYS ARG VAL ASP PHE CYS          
SEQRES  81 B 1144  GLY LYS GLY TYR HIS LEU MET SER PHE PRO GLN SER ALA          
SEQRES  82 B 1144  PRO HIS GLY VAL VAL PHE LEU HIS VAL THR TYR VAL PRO          
SEQRES  83 B 1144  ALA GLN GLU LYS ASN PHE THR THR ALA PRO ALA ILE CYS          
SEQRES  84 B 1144  HIS ASP GLY LYS ALA HIS PHE PRO ARG GLU GLY VAL PHE          
SEQRES  85 B 1144  VAL SER ASN GLY THR HIS TRP PHE VAL THR GLN ARG ASN          
SEQRES  86 B 1144  PHE TYR GLU PRO GLN ILE ILE THR THR ASP ASN THR PHE          
SEQRES  87 B 1144  VAL SER GLY ASN CYS ASP VAL VAL ILE GLY ILE VAL ASN          
SEQRES  88 B 1144  ASN THR VAL TYR ASP PRO LEU GLN PRO GLU LEU ASP SER          
SEQRES   1 C 1144  MET PHE VAL PHE LEU VAL LEU LEU PRO LEU VAL SER SER          
SEQRES   2 C 1144  GLN CYS VAL ASN LEU THR THR ARG THR GLN LEU PRO PRO          
SEQRES   3 C 1144  ALA TYR THR ASN SER PHE THR ARG GLY VAL TYR TYR PRO          
SEQRES   4 C 1144  ASP LYS VAL PHE ARG SER SER VAL LEU HIS SER THR GLN          
SEQRES   5 C 1144  ASP LEU PHE LEU PRO PHE PHE SER ASN VAL THR TRP PHE          
SEQRES   6 C 1144  HIS VAL ILE SER GLY THR ASN GLY THR LYS ARG PHE ASP          
SEQRES   7 C 1144  ASN PRO VAL LEU PRO PHE ASN ASP GLY VAL TYR PHE ALA          
SEQRES   8 C 1144  SER ILE GLU LYS SER ASN ILE ILE ARG GLY TRP ILE PHE          
SEQRES   9 C 1144  GLY THR THR LEU ASP SER LYS THR GLN SER LEU LEU ILE          
SEQRES  10 C 1144  VAL ASN ASN ALA THR ASN VAL VAL ILE LYS VAL CYS GLU          
SEQRES  11 C 1144  PHE GLN PHE CYS ASN ASP PRO PHE LEU ASP HIS LYS ASN          
SEQRES  12 C 1144  ASN LYS SER TRP MET GLU SER GLU PHE ARG VAL TYR SER          
SEQRES  13 C 1144  SER ALA ASN ASN CYS THR PHE GLU TYR VAL SER GLN PRO          
SEQRES  14 C 1144  PHE LEU MET ASP LEU GLU GLY LYS GLN GLY ASN PHE LYS          
SEQRES  15 C 1144  ASN LEU ARG GLU PHE VAL PHE LYS ASN ILE ASP GLY TYR          
SEQRES  16 C 1144  PHE LYS ILE TYR SER LYS HIS THR PRO ILE ILE VAL ARG          
SEQRES  17 C 1144  GLU PRO GLU ASP LEU PRO GLN GLY PHE SER ALA LEU GLU          
SEQRES  18 C 1144  PRO LEU VAL ASP LEU PRO ILE GLY ILE ASN ILE THR ARG          
SEQRES  19 C 1144  PHE GLN THR LEU LEU ALA LEU HIS ARG SER TYR LEU THR          
SEQRES  20 C 1144  PRO GLY ASP SER SER SER GLY TRP THR ALA GLY ALA ALA          
SEQRES  21 C 1144  ALA TYR TYR VAL GLY TYR LEU GLN PRO ARG THR PHE LEU          
SEQRES  22 C 1144  LEU LYS TYR ASN GLU ASN GLY THR ILE THR ASP ALA VAL          
SEQRES  23 C 1144  ASP CYS ALA LEU ASP PRO LEU SER GLU THR LYS CYS THR          
SEQRES  24 C 1144  LEU LYS SER PHE THR VAL GLU LYS GLY ILE TYR GLN THR          
SEQRES  25 C 1144  SER ASN PHE ARG VAL GLN PRO THR GLU SER ILE VAL ARG          
SEQRES  26 C 1144  PHE PRO ASN ILE THR ASN LEU CYS PRO PHE ASP GLU VAL          
SEQRES  27 C 1144  PHE ASN ALA THR ARG PHE ALA SER VAL TYR ALA TRP ASN          
SEQRES  28 C 1144  ARG LYS ARG ILE SER ASN CYS VAL ALA ASP TYR SER VAL          
SEQRES  29 C 1144  LEU TYR ASN LEU ALA PRO PHE PHE THR PHE LYS CYS TYR          
SEQRES  30 C 1144  GLY VAL SER PRO THR LYS LEU ASN ASP LEU CYS PHE THR          
SEQRES  31 C 1144  ASN VAL TYR ALA ASP SER PHE VAL ILE ARG GLY ASP GLU          
SEQRES  32 C 1144  VAL ARG GLN ILE ALA PRO GLY GLN THR GLY ASN ILE ALA          
SEQRES  33 C 1144  ASP TYR ASN TYR LYS LEU PRO ASP ASP PHE THR GLY CYS          
SEQRES  34 C 1144  VAL ILE ALA TRP ASN SER ASN LYS LEU ASP SER LYS VAL          
SEQRES  35 C 1144  SER GLY ASN TYR ASN TYR LEU TYR ARG LEU PHE ARG LYS          
SEQRES  36 C 1144  SER ASN LEU LYS PRO PHE GLU ARG ASP ILE SER THR GLU          
SEQRES  37 C 1144  ILE TYR GLN ALA GLY ASN LYS PRO CYS ASN GLY VAL ALA          
SEQRES  38 C 1144  GLY PHE ASN CYS TYR PHE PRO LEU ARG SER TYR SER PHE          
SEQRES  39 C 1144  ARG PRO THR TYR GLY VAL GLY HIS GLN PRO TYR ARG VAL          
SEQRES  40 C 1144  VAL VAL LEU SER PHE GLU LEU LEU HIS ALA PRO ALA THR          
SEQRES  41 C 1144  VAL CYS GLY PRO LYS LYS SER THR ASN LEU VAL LYS ASN          
SEQRES  42 C 1144  LYS CYS VAL ASN PHE ASN PHE ASN GLY LEU LYS GLY THR          
SEQRES  43 C 1144  GLY VAL LEU THR GLU SER ASN LYS LYS PHE LEU PRO PHE          
SEQRES  44 C 1144  GLN GLN PHE GLY ARG ASP ILE ALA ASP THR THR ASP ALA          
SEQRES  45 C 1144  VAL ARG ASP PRO GLN THR LEU GLU ILE LEU ASP ILE THR          
SEQRES  46 C 1144  PRO CYS SER PHE GLY GLY VAL SER VAL ILE THR PRO GLY          
SEQRES  47 C 1144  THR ASN THR SER ASN GLN VAL ALA VAL LEU TYR GLN GLY          
SEQRES  48 C 1144  VAL ASN CYS THR GLU VAL PRO VAL ALA ILE HIS ALA ASP          
SEQRES  49 C 1144  GLN LEU THR PRO THR TRP ARG VAL TYR SER THR GLY SER          
SEQRES  50 C 1144  ASN VAL PHE GLN THR ARG ALA GLY CYS LEU ILE GLY ALA          
SEQRES  51 C 1144  GLU TYR VAL ASN ASN SER TYR GLU CYS ASP ILE PRO ILE          
SEQRES  52 C 1144  GLY ALA GLY ILE CYS ALA SER TYR GLN THR GLN THR LYS          
SEQRES  53 C 1144  SER HIS GLY SER ALA SER SER VAL ALA SER GLN SER ILE          
SEQRES  54 C 1144  ILE ALA TYR THR MET SER LEU GLY ALA GLU ASN SER VAL          
SEQRES  55 C 1144  ALA TYR SER ASN ASN SER ILE ALA ILE PRO THR ASN PHE          
SEQRES  56 C 1144  THR ILE SER VAL THR THR GLU ILE LEU PRO VAL SER MET          
SEQRES  57 C 1144  THR LYS THR SER VAL ASP CYS THR MET TYR ILE CYS GLY          
SEQRES  58 C 1144  ASP SER THR GLU CYS SER ASN LEU LEU LEU GLN TYR GLY          
SEQRES  59 C 1144  SER PHE CYS THR GLN LEU LYS ARG ALA LEU THR GLY ILE          
SEQRES  60 C 1144  ALA VAL GLU GLN ASP LYS ASN THR GLN GLU VAL PHE ALA          
SEQRES  61 C 1144  GLN VAL LYS GLN ILE TYR LYS THR PRO PRO ILE LYS TYR          
SEQRES  62 C 1144  PHE GLY GLY PHE ASN PHE SER GLN ILE LEU PRO ASP PRO          
SEQRES  63 C 1144  SER LYS PRO SER LYS ARG SER PHE ILE GLU ASP LEU LEU          
SEQRES  64 C 1144  PHE ASN LYS VAL THR LEU ALA ASP ALA GLY PHE ILE LYS          
SEQRES  65 C 1144  GLN TYR GLY ASP CYS LEU GLY ASP ILE ALA ALA ARG ASP          
SEQRES  66 C 1144  LEU ILE CYS ALA GLN LYS PHE LYS GLY LEU THR VAL LEU          
SEQRES  67 C 1144  PRO PRO LEU LEU THR ASP GLU MET ILE ALA GLN TYR THR          
SEQRES  68 C 1144  SER ALA LEU LEU ALA GLY THR ILE THR SER GLY TRP THR          
SEQRES  69 C 1144  PHE GLY ALA GLY ALA ALA LEU GLN ILE PRO PHE ALA MET          
SEQRES  70 C 1144  GLN MET ALA TYR ARG PHE ASN GLY ILE GLY VAL THR GLN          
SEQRES  71 C 1144  ASN VAL LEU TYR GLU ASN GLN LYS LEU ILE ALA ASN GLN          
SEQRES  72 C 1144  PHE ASN SER ALA ILE GLY LYS ILE GLN ASP SER LEU SER          
SEQRES  73 C 1144  SER THR ALA SER ALA LEU GLY LYS LEU GLN ASP VAL VAL          
SEQRES  74 C 1144  ASN HIS ASN ALA GLN ALA LEU ASN THR LEU VAL LYS GLN          
SEQRES  75 C 1144  LEU SER SER LYS PHE GLY ALA ILE SER SER VAL LEU ASN          
SEQRES  76 C 1144  ASP ILE PHE SER ARG LEU ASP LYS VAL GLU ALA GLU VAL          
SEQRES  77 C 1144  GLN ILE ASP ARG LEU ILE THR GLY ARG LEU GLN SER LEU          
SEQRES  78 C 1144  GLN THR TYR VAL THR GLN GLN LEU ILE ARG ALA ALA GLU          
SEQRES  79 C 1144  ILE ARG ALA SER ALA ASN LEU ALA ALA THR LYS MET SER          
SEQRES  80 C 1144  GLU CYS VAL LEU GLY GLN SER LYS ARG VAL ASP PHE CYS          
SEQRES  81 C 1144  GLY LYS GLY TYR HIS LEU MET SER PHE PRO GLN SER ALA          
SEQRES  82 C 1144  PRO HIS GLY VAL VAL PHE LEU HIS VAL THR TYR VAL PRO          
SEQRES  83 C 1144  ALA GLN GLU LYS ASN PHE THR THR ALA PRO ALA ILE CYS          
SEQRES  84 C 1144  HIS ASP GLY LYS ALA HIS PHE PRO ARG GLU GLY VAL PHE          
SEQRES  85 C 1144  VAL SER ASN GLY THR HIS TRP PHE VAL THR GLN ARG ASN          
SEQRES  86 C 1144  PHE TYR GLU PRO GLN ILE ILE THR THR ASP ASN THR PHE          
SEQRES  87 C 1144  VAL SER GLY ASN CYS ASP VAL VAL ILE GLY ILE VAL ASN          
SEQRES  88 C 1144  ASN THR VAL TYR ASP PRO LEU GLN PRO GLU LEU ASP SER          
HET    NAG  D   1      14                                                       
HET    NAG  D   2      14                                                       
HET    NAG  E   1      14                                                       
HET    NAG  E   2      14                                                       
HET    NAG  G   1      14                                                       
HET    NAG  G   2      14                                                       
HET    NAG  H   1      14                                                       
HET    NAG  H   2      14                                                       
HET    NAG  M   1      14                                                       
HET    NAG  M   2      14                                                       
HET    BMA  M   3      11                                                       
HET    MAN  M   4      11                                                       
HET    NAG  O   1      14                                                       
HET    NAG  O   2      14                                                       
HET    BMA  O   3      11                                                       
HET    MAN  O   4      11                                                       
HET    MAN  O   5      11                                                       
HET    NAG  P   1      14                                                       
HET    NAG  P   2      14                                                       
HET    BMA  P   3      11                                                       
HET    NAG  S   1      14                                                       
HET    NAG  S   2      14                                                       
HET    BMA  S   3      11                                                       
HET    MAN  S   4      11                                                       
HET    NAG  U   1      14                                                       
HET    NAG  U   2      14                                                       
HET    BMA  U   3      11                                                       
HET    MAN  U   4      11                                                       
HET    MAN  U   5      11                                                       
HET    NAG  V   1      14                                                       
HET    NAG  V   2      14                                                       
HET    BMA  V   3      11                                                       
HET    NAG  Z   1      14                                                       
HET    NAG  Z   2      14                                                       
HET    BMA  Z   3      11                                                       
HET    MAN  Z   4      11                                                       
HET    MAN  Z   5      11                                                       
HET    NAG  a   1      14                                                       
HET    NAG  a   2      14                                                       
HET    BMA  a   3      11                                                       
HET    MAN  a   4      11                                                       
HET    NAG  b   1      14                                                       
HET    NAG  b   2      14                                                       
HET    BMA  b   3      11                                                       
HET    NAG  h   1      14                                                       
HET    NAG  h   2      14                                                       
HET    NAG  o   1      14                                                       
HET    NAG  o   2      14                                                       
HET    BMA  o   3      11                                                       
HET    MAN  o   4      11                                                       
HET    MAN  o   5      11                                                       
HET    NAG  q   1      14                                                       
HET    NAG  q   2      14                                                       
HET    NAG  A1201      14                                                       
HET    NAG  A1202      14                                                       
HET    NAG  A1203      14                                                       
HET    NAG  A1204      14                                                       
HET    NAG  A1205      14                                                       
HET    NAG  A1206      14                                                       
HET    NAG  A1207      14                                                       
HET    NAG  A1208      14                                                       
HET    NAG  A1209      14                                                       
HET    NAG  B1201      14                                                       
HET    NAG  B1202      14                                                       
HET    NAG  B1203      14                                                       
HET    NAG  B1204      14                                                       
HET    NAG  B1205      14                                                       
HET    NAG  B1206      14                                                       
HET    NAG  C1201      14                                                       
HET    NAG  C1202      14                                                       
HET    NAG  C1203      14                                                       
HET    NAG  C1204      14                                                       
HET    NAG  C1205      14                                                       
HET    NAG  C1206      14                                                       
HET    NAG  C1207      14                                                       
HET    NAG  C1208      14                                                       
HET    NAG  C1209      14                                                       
HET    NAG  C1210      14                                                       
HETNAM     NAG 2-ACETAMIDO-2-DEOXY-BETA-D-GLUCOPYRANOSE                         
HETNAM     BMA BETA-D-MANNOPYRANOSE                                             
HETNAM     MAN ALPHA-D-MANNOPYRANOSE                                            
HETSYN     NAG N-ACETYL-BETA-D-GLUCOSAMINE; 2-ACETAMIDO-2-DEOXY-BETA-           
HETSYN   2 NAG  D-GLUCOSE; 2-ACETAMIDO-2-DEOXY-D-GLUCOSE; 2-ACETAMIDO-          
HETSYN   3 NAG  2-DEOXY-GLUCOSE; N-ACETYL-D-GLUCOSAMINE                         
HETSYN     BMA BETA-D-MANNOSE; D-MANNOSE; MANNOSE                               
HETSYN     MAN ALPHA-D-MANNOSE; D-MANNOSE; MANNOSE                              
FORMUL   4  NAG    57(C8 H15 N O6)                                              
FORMUL   8  BMA    10(C6 H12 O6)                                                
FORMUL   8  MAN    11(C6 H12 O6)                                                
HELIX    1 AA1 ASP A  294  LYS A  304  1                                  11    
HELIX    2 AA2 PHE A  338  ASN A  343  1                                   6    
HELIX    3 AA3 ASP A  364  SER A  366  5                                   3    
HELIX    4 AA4 VAL A  367  ALA A  372  1                                   6    
HELIX    5 AA5 LYS A  386  ASP A  389  5                                   4    
HELIX    6 AA6 ASP A  405  ILE A  410  5                                   6    
HELIX    7 AA7 GLY A  416  ASN A  422  1                                   7    
HELIX    8 AA8 GLU A  619  ILE A  624  1                                   6    
HELIX    9 AA9 PRO A  631  SER A  637  5                                   7    
HELIX   10 AB1 ASP A  737  CYS A  743  1                                   7    
HELIX   11 AB2 SER A  746  LEU A  754  1                                   9    
HELIX   12 AB3 GLN A  755  GLY A  757  5                                   3    
HELIX   13 AB4 SER A  758  ALA A  783  1                                  26    
HELIX   14 AB5 SER A  816  VAL A  826  1                                  11    
HELIX   15 AB6 LEU A  849  PHE A  855  1                                   7    
HELIX   16 AB7 THR A  866  GLY A  885  1                                  20    
HELIX   17 AB8 TRP A  886  GLY A  891  1                                   6    
HELIX   18 AB9 PRO A  897  ILE A  909  1                                  13    
HELIX   19 AC1 GLN A  913  GLU A  918  1                                   6    
HELIX   20 AC2 ASN A  919  SER A  940  1                                  22    
HELIX   21 AC3 LEU A  945  LEU A  966  1                                  22    
HELIX   22 AC4 VAL A  976  LEU A  984  1                                   9    
HELIX   23 AC5 GLU A  988  CYS A 1032  1                                  45    
HELIX   24 AC6 ASP A 1127  VAL A 1129  5                                   3    
HELIX   25 AC7 PRO A 1140  ASP A 1146  1                                   7    
HELIX   26 AC8 ASP B  294  LYS B  304  1                                  11    
HELIX   27 AC9 PRO B  337  VAL B  341  5                                   5    
HELIX   28 AD1 TYR B  365  LEU B  371  1                                   7    
HELIX   29 AD2 SER B  383  LEU B  387  5                                   5    
HELIX   30 AD3 ASP B  405  ILE B  410  5                                   6    
HELIX   31 AD4 GLY B  416  ASN B  422  1                                   7    
HELIX   32 AD5 GLU B  619  ILE B  624  1                                   6    
HELIX   33 AD6 THR B  630  VAL B  635  1                                   6    
HELIX   34 AD7 ASP B  737  CYS B  743  1                                   7    
HELIX   35 AD8 SER B  746  LEU B  754  1                                   9    
HELIX   36 AD9 GLN B  755  GLY B  757  5                                   3    
HELIX   37 AE1 SER B  758  ALA B  783  1                                  26    
HELIX   38 AE2 SER B  816  VAL B  826  1                                  11    
HELIX   39 AE3 GLN B  836  GLY B  842  1                                   7    
HELIX   40 AE4 ASP B  848  PHE B  855  1                                   8    
HELIX   41 AE5 THR B  866  GLY B  885  1                                  20    
HELIX   42 AE6 TRP B  886  GLY B  891  1                                   6    
HELIX   43 AE7 PRO B  897  ILE B  909  1                                  13    
HELIX   44 AE8 GLN B  913  GLU B  918  1                                   6    
HELIX   45 AE9 ASN B  919  THR B  941  1                                  23    
HELIX   46 AF1 ALA B  942  ALA B  944  5                                   3    
HELIX   47 AF2 LEU B  945  GLN B  965  1                                  21    
HELIX   48 AF3 LEU B  966  SER B  968  5                                   3    
HELIX   49 AF4 VAL B  976  LEU B  984  1                                   9    
HELIX   50 AF5 ASP B  985  VAL B 1033  1                                  49    
HELIX   51 AF6 LEU B 1141  ASP B 1146  1                                   6    
HELIX   52 AF7 ASP C  294  LYS C  304  1                                  11    
HELIX   53 AF8 PRO C  337  ASN C  343  1                                   7    
HELIX   54 AF9 TYR C  365  ASN C  370  1                                   6    
HELIX   55 AG1 SER C  383  LEU C  387  5                                   5    
HELIX   56 AG2 GLU C  406  ALA C  411  1                                   6    
HELIX   57 AG3 GLY C  416  ASN C  422  1                                   7    
HELIX   58 AG4 SER C  438  SER C  443  1                                   6    
HELIX   59 AG5 ASP C  737  CYS C  743  1                                   7    
HELIX   60 AG6 SER C  746  LEU C  754  1                                   9    
HELIX   61 AG7 SER C  758  ALA C  783  1                                  26    
HELIX   62 AG8 SER C  816  VAL C  826  1                                  11    
HELIX   63 AG9 ILE C  850  PHE C  855  1                                   6    
HELIX   64 AH1 THR C  866  GLY C  885  1                                  20    
HELIX   65 AH2 PRO C  897  ILE C  909  1                                  13    
HELIX   66 AH3 GLN C  913  GLU C  918  1                                   6    
HELIX   67 AH4 ASN C  919  SER C  939  1                                  21    
HELIX   68 AH5 LEU C  945  GLN C  965  1                                  21    
HELIX   69 AH6 LEU C  966  SER C  968  5                                   3    
HELIX   70 AH7 VAL C  976  LEU C  984  1                                   9    
HELIX   71 AH8 ASP C  985  VAL C 1033  1                                  49    
HELIX   72 AH9 PRO C 1140  ASP C 1146  1                                   7    
SHEET    1 AA1 8 TYR A  28  ASN A  30  0                                        
SHEET    2 AA1 8 ASN A  61  HIS A  66 -1  O  VAL A  62   N  THR A  29           
SHEET    3 AA1 8 ALA A 264  TYR A 269 -1  O  TYR A 265   N  PHE A  65           
SHEET    4 AA1 8 GLY A  89  GLU A  96 -1  N  ILE A  95   O  ALA A 264           
SHEET    5 AA1 8 ASN A 188  ILE A 197 -1  O  PHE A 192   N  PHE A  92           
SHEET    6 AA1 8 TYR A 200  PRO A 209 -1  O  LYS A 206   N  GLU A 191           
SHEET    7 AA1 8 ALA A 222  LEU A 229 -1  O  GLU A 224   N  SER A 205           
SHEET    8 AA1 8 VAL A  36  TYR A  37  1  N  VAL A  36   O  LEU A 223           
SHEET    1 AA2 7 VAL A  42  PHE A  43  0                                        
SHEET    2 AA2 7 PHE C 565  ARG C 567  1  O  PHE C 565   N  PHE A  43           
SHEET    3 AA2 7 THR C 573  ARG C 577 -1  O  ALA C 575   N  GLY C 566           
SHEET    4 AA2 7 ILE C 584  THR C 588 -1  O  LEU C 585   N  VAL C 576           
SHEET    5 AA2 7 LEU C 546  GLU C 554 -1  N  VAL C 551   O  THR C 588           
SHEET    6 AA2 7 CYS C 538  PHE C 543 -1  N  VAL C 539   O  GLY C 550           
SHEET    7 AA2 7 SER C 325  ARG C 328  1  N  ILE C 326   O  ASN C 540           
SHEET    1 AA3 3 VAL A  47  PHE A  55  0                                        
SHEET    2 AA3 3 GLN A 271  TYR A 279 -1  O  TYR A 279   N  VAL A  47           
SHEET    3 AA3 3 ILE A 285  ASP A 290 -1  O  VAL A 289   N  LEU A 276           
SHEET    1 AA4 6 LEU A  84  PRO A  85  0                                        
SHEET    2 AA4 6 ARG A 237  LEU A 242 -1  O  PHE A 238   N  LEU A  84           
SHEET    3 AA4 6 ILE A 101  GLY A 107 -1  N  GLY A 103   O  LEU A 241           
SHEET    4 AA4 6 LEU A 117  ASN A 122 -1  O  ILE A 119   N  TRP A 104           
SHEET    5 AA4 6 ASN A 125  LYS A 129 -1  O  VAL A 127   N  VAL A 120           
SHEET    6 AA4 6 GLU A 169  VAL A 171 -1  O  TYR A 170   N  ILE A 128           
SHEET    1 AA5 5 GLY A 311  ARG A 319  0                                        
SHEET    2 AA5 5 PHE A 592  THR A 599 -1  O  VAL A 597   N  TYR A 313           
SHEET    3 AA5 5 ALA A 609  GLN A 613 -1  O  LEU A 611   N  SER A 596           
SHEET    4 AA5 5 GLY A 648  ILE A 651 -1  O  ILE A 651   N  VAL A 610           
SHEET    5 AA5 5 VAL A 642  GLN A 644 -1  N  PHE A 643   O  LEU A 650           
SHEET    1 AA6 7 SER A 325  ARG A 328  0                                        
SHEET    2 AA6 7 CYS A 538  PHE A 543  1  O  ASN A 540   N  ILE A 326           
SHEET    3 AA6 7 LEU A 546  GLU A 554 -1  O  GLY A 550   N  VAL A 539           
SHEET    4 AA6 7 ILE A 584  THR A 588 -1  O  THR A 588   N  VAL A 551           
SHEET    5 AA6 7 THR A 573  ARG A 577 -1  N  VAL A 576   O  LEU A 585           
SHEET    6 AA6 7 PHE A 565  ARG A 567 -1  N  GLY A 566   O  ALA A 575           
SHEET    7 AA6 7 VAL B  42  PHE B  43  1  O  PHE B  43   N  PHE A 565           
SHEET    1 AA7 5 ASN A 354  ILE A 358  0                                        
SHEET    2 AA7 5 VAL A 395  ARG A 403 -1  O  VAL A 395   N  ILE A 358           
SHEET    3 AA7 5 PRO A 507  PHE A 515 -1  O  VAL A 510   N  PHE A 400           
SHEET    4 AA7 5 GLY A 431  ASN A 437 -1  N  CYS A 432   O  LEU A 513           
SHEET    5 AA7 5 THR A 376  TYR A 380 -1  N  LYS A 378   O  VAL A 433           
SHEET    1 AA8 3 CYS A 361  VAL A 362  0                                        
SHEET    2 AA8 3 VAL A 524  CYS A 525  1  O  CYS A 525   N  CYS A 361           
SHEET    3 AA8 3 CYS A 391  PHE A 392 -1  N  PHE A 392   O  VAL A 524           
SHEET    1 AA9 2 LEU A 452  ARG A 454  0                                        
SHEET    2 AA9 2 LEU A 492  SER A 494 -1  O  ARG A 493   N  TYR A 453           
SHEET    1 AB1 4 GLU A 654  TYR A 655  0                                        
SHEET    2 AB1 4 GLN A 690  THR A 696  1  O  ALA A 694   N  GLU A 654           
SHEET    3 AB1 4 ILE A 670  THR A 676 -1  N  CYS A 671   O  TYR A 695           
SHEET    4 AB1 4 ILE A 664  GLY A 667 -1  N  GLY A 667   O  ILE A 670           
SHEET    1 AB2 2 ALA A 701  SER A 704  0                                        
SHEET    2 AB2 2 GLN B 787  LYS B 790  1  O  ILE B 788   N  ASN A 703           
SHEET    1 AB3 5 SER A 711  PRO A 715  0                                        
SHEET    2 AB3 5 GLU A1072  THR A1077 -1  O  PHE A1075   N  ILE A 712           
SHEET    3 AB3 5 VAL A1094  SER A1097 -1  O  SER A1097   N  THR A1076           
SHEET    4 AB3 5 TRP A1102  THR A1105 -1  O  PHE A1103   N  VAL A1096           
SHEET    5 AB3 5 GLN A1113  ILE A1114 -1  O  GLN A1113   N  VAL A1104           
SHEET    1 AB4 3 PHE A 718  PRO A 728  0                                        
SHEET    2 AB4 3 GLY A1059  PRO A1069 -1  O  VAL A1060   N  LEU A 727           
SHEET    3 AB4 3 TYR A1047  MET A1050 -1  N  LEU A1049   O  VAL A1065           
SHEET    1 AB5 3 PHE A 718  PRO A 728  0                                        
SHEET    2 AB5 3 GLY A1059  PRO A1069 -1  O  VAL A1060   N  LEU A 727           
SHEET    3 AB5 3 PRO A1053  ALA A1056 -1  N  GLN A1054   O  VAL A1061           
SHEET    1 AB6 2 LYS A 733  VAL A 736  0                                        
SHEET    2 AB6 2 LEU A 858  LEU A 861 -1  O  LEU A 861   N  LYS A 733           
SHEET    1 AB7 2 GLN A 787  LYS A 790  0                                        
SHEET    2 AB7 2 ALA C 701  SER C 704  1  O  ASN C 703   N  ILE A 788           
SHEET    1 AB8 4 THR A1120  ASN A1125  0                                        
SHEET    2 AB8 4 LYS A1086  PRO A1090 -1  N  PHE A1089   O  PHE A1121           
SHEET    3 AB8 4 ILE A1081  HIS A1083 -1  N  ILE A1081   O  HIS A1088           
SHEET    4 AB8 4 VAL A1133  ASN A1134  1  O  VAL A1133   N  CYS A1082           
SHEET    1 AB9 8 TYR B  28  ASN B  30  0                                        
SHEET    2 AB9 8 ASN B  61  HIS B  66 -1  O  VAL B  62   N  THR B  29           
SHEET    3 AB9 8 ALA B 264  TYR B 269 -1  O  TYR B 265   N  PHE B  65           
SHEET    4 AB9 8 GLY B  89  ILE B  95 -1  N  TYR B  91   O  GLY B 268           
SHEET    5 AB9 8 LEU B 189  ILE B 197 -1  O  PHE B 194   N  VAL B  90           
SHEET    6 AB9 8 TYR B 200  THR B 208 -1  O  THR B 208   N  LEU B 189           
SHEET    7 AB9 8 ALA B 222  LEU B 229 -1  O  VAL B 227   N  ILE B 203           
SHEET    8 AB9 8 VAL B  36  TYR B  37  1  N  VAL B  36   O  LEU B 223           
SHEET    1 AC1 3 VAL B  47  PHE B  55  0                                        
SHEET    2 AC1 3 GLN B 271  TYR B 279 -1  O  LEU B 277   N  HIS B  49           
SHEET    3 AC1 3 ILE B 285  ASP B 290 -1  O  ASP B 287   N  LYS B 278           
SHEET    1 AC2 5 LEU B  84  PRO B  85  0                                        
SHEET    2 AC2 5 ARG B 237  LEU B 242 -1  O  PHE B 238   N  LEU B  84           
SHEET    3 AC2 5 ILE B 101  GLY B 107 -1  N  GLY B 103   O  LEU B 241           
SHEET    4 AC2 5 SER B 116  ILE B 119 -1  O  LEU B 117   N  TRP B 104           
SHEET    5 AC2 5 ILE B 128  LYS B 129 -1  O  LYS B 129   N  LEU B 118           
SHEET    1 AC3 5 GLY B 311  SER B 316  0                                        
SHEET    2 AC3 5 GLY B 594  THR B 599 -1  O  THR B 599   N  GLY B 311           
SHEET    3 AC3 5 ALA B 609  GLN B 613 -1  O  LEU B 611   N  SER B 596           
SHEET    4 AC3 5 GLY B 648  ILE B 651 -1  O  ILE B 651   N  VAL B 610           
SHEET    5 AC3 5 VAL B 642  THR B 645 -1  N  PHE B 643   O  LEU B 650           
SHEET    1 AC4 7 VAL B 327  ARG B 328  0                                        
SHEET    2 AC4 7 CYS B 538  PHE B 543  1  O  ASN B 542   N  ARG B 328           
SHEET    3 AC4 7 LEU B 546  GLU B 554 -1  O  GLY B 550   N  VAL B 539           
SHEET    4 AC4 7 ILE B 584  THR B 588 -1  O  ASP B 586   N  THR B 553           
SHEET    5 AC4 7 THR B 573  ARG B 577 -1  N  ASP B 574   O  ILE B 587           
SHEET    6 AC4 7 PHE B 565  ARG B 567 -1  N  GLY B 566   O  ALA B 575           
SHEET    7 AC4 7 VAL C  42  PHE C  43  1  O  PHE C  43   N  PHE B 565           
SHEET    1 AC5 5 ARG B 355  ILE B 358  0                                        
SHEET    2 AC5 5 VAL B 395  ARG B 403 -1  O  VAL B 395   N  ILE B 358           
SHEET    3 AC5 5 PRO B 507  SER B 514 -1  O  VAL B 510   N  PHE B 400           
SHEET    4 AC5 5 GLY B 431  ASN B 437 -1  N  ILE B 434   O  VAL B 511           
SHEET    5 AC5 5 THR B 376  TYR B 380 -1  N  TYR B 380   O  GLY B 431           
SHEET    1 AC6 3 CYS B 361  VAL B 362  0                                        
SHEET    2 AC6 3 VAL B 524  CYS B 525  1  O  CYS B 525   N  CYS B 361           
SHEET    3 AC6 3 CYS B 391  PHE B 392 -1  N  PHE B 392   O  VAL B 524           
SHEET    1 AC7 2 TYR B 453  ARG B 454  0                                        
SHEET    2 AC7 2 LEU B 492  ARG B 493 -1  O  ARG B 493   N  TYR B 453           
SHEET    1 AC8 4 GLU B 654  TYR B 655  0                                        
SHEET    2 AC8 4 SER B 691  THR B 696  1  O  ALA B 694   N  GLU B 654           
SHEET    3 AC8 4 ILE B 670  GLN B 675 -1  N  SER B 673   O  ILE B 693           
SHEET    4 AC8 4 ILE B 664  GLY B 667 -1  N  GLY B 667   O  ILE B 670           
SHEET    1 AC9 2 GLU B 702  SER B 704  0                                        
SHEET    2 AC9 2 ILE C 788  LYS C 790  1  O  ILE C 788   N  ASN B 703           
SHEET    1 AD1 5 SER B 711  ALA B 713  0                                        
SHEET    2 AD1 5 ASN B1074  ALA B1078 -1  O  PHE B1075   N  ILE B 712           
SHEET    3 AD1 5 VAL B1094  ASN B1098 -1  O  SER B1097   N  THR B1076           
SHEET    4 AD1 5 HIS B1101  THR B1105 -1  O  PHE B1103   N  VAL B1096           
SHEET    5 AD1 5 GLN B1113  ILE B1114 -1  O  GLN B1113   N  VAL B1104           
SHEET    1 AD2 3 PHE B 718  PRO B 728  0                                        
SHEET    2 AD2 3 GLY B1059  PRO B1069 -1  O  PHE B1062   N  GLU B 725           
SHEET    3 AD2 3 TYR B1047  ALA B1056 -1  N  TYR B1047   O  TYR B1067           
SHEET    1 AD3 2 LYS B 733  VAL B 736  0                                        
SHEET    2 AD3 2 LEU B 858  LEU B 861 -1  O  THR B 859   N  SER B 735           
SHEET    1 AD4 3 ILE B1081  HIS B1083  0                                        
SHEET    2 AD4 3 LYS B1086  PRO B1090 -1  O  LYS B1086   N  HIS B1083           
SHEET    3 AD4 3 THR B1120  GLY B1124 -1  O  GLY B1124   N  ALA B1087           
SHEET    1 AD5 8 TYR C  28  ASN C  30  0                                        
SHEET    2 AD5 8 ASN C  61  HIS C  66 -1  O  VAL C  62   N  THR C  29           
SHEET    3 AD5 8 ALA C 264  TYR C 269 -1  O  TYR C 265   N  PHE C  65           
SHEET    4 AD5 8 GLY C  89  GLU C  96 -1  N  ILE C  95   O  ALA C 264           
SHEET    5 AD5 8 ASN C 188  ILE C 197 -1  O  PHE C 192   N  PHE C  92           
SHEET    6 AD5 8 TYR C 200  HIS C 207 -1  O  LYS C 202   N  LYS C 195           
SHEET    7 AD5 8 ALA C 222  LEU C 229 -1  O  LEU C 229   N  PHE C 201           
SHEET    8 AD5 8 VAL C  36  TYR C  37  1  N  VAL C  36   O  LEU C 223           
SHEET    1 AD6 3 VAL C  47  PHE C  55  0                                        
SHEET    2 AD6 3 GLN C 271  TYR C 279 -1  O  ARG C 273   N  ASP C  53           
SHEET    3 AD6 3 ILE C 285  ASP C 290 -1  O  ASP C 287   N  LYS C 278           
SHEET    1 AD7 6 LEU C  84  PRO C  85  0                                        
SHEET    2 AD7 6 ARG C 237  LEU C 242 -1  O  PHE C 238   N  LEU C  84           
SHEET    3 AD7 6 ILE C 101  GLY C 107 -1  N  ILE C 105   O  GLN C 239           
SHEET    4 AD7 6 LEU C 117  VAL C 120 -1  O  ILE C 119   N  TRP C 104           
SHEET    5 AD7 6 VAL C 127  LYS C 129 -1  O  VAL C 127   N  VAL C 120           
SHEET    6 AD7 6 GLU C 169  VAL C 171 -1  O  TYR C 170   N  ILE C 128           
SHEET    1 AD8 5 GLY C 311  ARG C 319  0                                        
SHEET    2 AD8 5 PHE C 592  THR C 599 -1  O  VAL C 597   N  TYR C 313           
SHEET    3 AD8 5 ALA C 609  GLN C 613 -1  O  ALA C 609   N  ILE C 598           
SHEET    4 AD8 5 GLY C 648  ILE C 651 -1  O  ILE C 651   N  VAL C 610           
SHEET    5 AD8 5 VAL C 642  GLN C 644 -1  N  PHE C 643   O  LEU C 650           
SHEET    1 AD9 5 LYS C 356  ILE C 358  0                                        
SHEET    2 AD9 5 VAL C 395  ILE C 402 -1  O  VAL C 395   N  ILE C 358           
SHEET    3 AD9 5 TYR C 508  PHE C 515 -1  O  VAL C 510   N  PHE C 400           
SHEET    4 AD9 5 GLY C 431  ASN C 437 -1  N  ILE C 434   O  VAL C 511           
SHEET    5 AD9 5 THR C 376  TYR C 380 -1  N  LYS C 378   O  VAL C 433           
SHEET    1 AE1 3 CYS C 361  VAL C 362  0                                        
SHEET    2 AE1 3 VAL C 524  CYS C 525  1  O  CYS C 525   N  CYS C 361           
SHEET    3 AE1 3 CYS C 391  PHE C 392 -1  N  PHE C 392   O  VAL C 524           
SHEET    1 AE2 2 LEU C 452  ARG C 454  0                                        
SHEET    2 AE2 2 LEU C 492  SER C 494 -1  O  ARG C 493   N  TYR C 453           
SHEET    1 AE3 2 TYR C 473  GLN C 474  0                                        
SHEET    2 AE3 2 CYS C 488  TYR C 489 -1  O  TYR C 489   N  TYR C 473           
SHEET    1 AE4 4 GLU C 654  TYR C 655  0                                        
SHEET    2 AE4 4 SER C 691  THR C 696  1  O  ALA C 694   N  GLU C 654           
SHEET    3 AE4 4 ILE C 670  GLN C 675 -1  N  CYS C 671   O  TYR C 695           
SHEET    4 AE4 4 ILE C 664  GLY C 667 -1  N  GLY C 667   O  ILE C 670           
SHEET    1 AE5 5 ILE C 712  ALA C 713  0                                        
SHEET    2 AE5 5 ASN C1074  ALA C1078 -1  O  PHE C1075   N  ILE C 712           
SHEET    3 AE5 5 VAL C1094  SER C1097 -1  O  PHE C1095   N  ALA C1078           
SHEET    4 AE5 5 TRP C1102  THR C1105 -1  O  PHE C1103   N  VAL C1096           
SHEET    5 AE5 5 GLN C1113  ILE C1114 -1  O  GLN C1113   N  VAL C1104           
SHEET    1 AE6 3 PHE C 718  PRO C 728  0                                        
SHEET    2 AE6 3 GLY C1059  PRO C1069 -1  O  PHE C1062   N  GLU C 725           
SHEET    3 AE6 3 TYR C1047  ALA C1056 -1  N  TYR C1047   O  TYR C1067           
SHEET    1 AE7 2 LYS C 733  VAL C 736  0                                        
SHEET    2 AE7 2 LEU C 858  LEU C 861 -1  O  THR C 859   N  SER C 735           
SHEET    1 AE8 4 THR C1120  ASN C1125  0                                        
SHEET    2 AE8 4 LYS C1086  PRO C1090 -1  N  PHE C1089   O  PHE C1121           
SHEET    3 AE8 4 ILE C1081  HIS C1083 -1  N  ILE C1081   O  HIS C1088           
SHEET    4 AE8 4 VAL C1133  ASN C1134  1  O  VAL C1133   N  CYS C1082           
SSBOND   1 CYS A  131    CYS A  166                          1555   1555  2.03  
SSBOND   2 CYS A  291    CYS A  301                          1555   1555  2.03  
SSBOND   3 CYS A  336    CYS A  361                          1555   1555  2.03  
SSBOND   4 CYS A  379    CYS A  432                          1555   1555  2.03  
SSBOND   5 CYS A  391    CYS A  525                          1555   1555  2.03  
SSBOND   6 CYS A  480    CYS A  488                          1555   1555  2.03  
SSBOND   7 CYS A  538    CYS A  590                          1555   1555  2.03  
SSBOND   8 CYS A  617    CYS A  649                          1555   1555  2.03  
SSBOND   9 CYS A  662    CYS A  671                          1555   1555  2.03  
SSBOND  10 CYS A  738    CYS A  760                          1555   1555  2.03  
SSBOND  11 CYS A  743    CYS A  749                          1555   1555  2.04  
SSBOND  12 CYS A  840    CYS A  851                          1555   1555  2.03  
SSBOND  13 CYS A 1032    CYS A 1043                          1555   1555  2.03  
SSBOND  14 CYS A 1082    CYS A 1126                          1555   1555  2.03  
SSBOND  15 CYS B  131    CYS B  166                          1555   1555  2.03  
SSBOND  16 CYS B  291    CYS B  301                          1555   1555  2.03  
SSBOND  17 CYS B  336    CYS B  361                          1555   1555  2.03  
SSBOND  18 CYS B  379    CYS B  432                          1555   1555  2.03  
SSBOND  19 CYS B  391    CYS B  525                          1555   1555  2.03  
SSBOND  20 CYS B  480    CYS B  488                          1555   1555  2.03  
SSBOND  21 CYS B  538    CYS B  590                          1555   1555  2.02  
SSBOND  22 CYS B  617    CYS B  649                          1555   1555  2.03  
SSBOND  23 CYS B  662    CYS B  671                          1555   1555  2.03  
SSBOND  24 CYS B  738    CYS B  760                          1555   1555  2.03  
SSBOND  25 CYS B  743    CYS B  749                          1555   1555  2.04  
SSBOND  26 CYS B  840    CYS B  851                          1555   1555  2.03  
SSBOND  27 CYS B 1032    CYS B 1043                          1555   1555  2.02  
SSBOND  28 CYS B 1082    CYS B 1126                          1555   1555  2.04  
SSBOND  29 CYS C  131    CYS C  166                          1555   1555  2.03  
SSBOND  30 CYS C  291    CYS C  301                          1555   1555  2.03  
SSBOND  31 CYS C  336    CYS C  361                          1555   1555  2.03  
SSBOND  32 CYS C  379    CYS C  432                          1555   1555  2.03  
SSBOND  33 CYS C  391    CYS C  525                          1555   1555  2.03  
SSBOND  34 CYS C  480    CYS C  488                          1555   1555  2.03  
SSBOND  35 CYS C  538    CYS C  590                          1555   1555  2.03  
SSBOND  36 CYS C  617    CYS C  649                          1555   1555  2.03  
SSBOND  37 CYS C  662    CYS C  671                          1555   1555  2.03  
SSBOND  38 CYS C  738    CYS C  760                          1555   1555  2.03  
SSBOND  39 CYS C  743    CYS C  749                          1555   1555  2.03  
SSBOND  40 CYS C  840    CYS C  851                          1555   1555  2.03  
SSBOND  41 CYS C 1032    CYS C 1043                          1555   1555  2.02  
SSBOND  42 CYS C 1082    CYS C 1126                          1555   1555  2.03  
LINK         ND2 ASN A  61                 C1  NAG A1207     1555   1555  1.44  
LINK         ND2 ASN A 122                 C1  NAG A1202     1555   1555  1.44  
LINK         ND2 ASN A 165                 C1  NAG A1208     1555   1555  1.44  
LINK         ND2 ASN A 234                 C1  NAG G   1     1555   1555  1.44  
LINK         ND2 ASN A 282                 C1  NAG H   1     1555   1555  1.44  
LINK         ND2 ASN A 331                 C1  NAG A1203     1555   1555  1.45  
LINK         ND2 ASN A 343                 C1  NAG A1201     1555   1555  1.44  
LINK         ND2 ASN A 616                 C1  NAG A1204     1555   1555  1.44  
LINK         ND2 ASN A 657                 C1  NAG A1209     1555   1555  1.44  
LINK         ND2 ASN A 709                 C1  NAG A1205     1555   1555  1.44  
LINK         ND2 ASN A 717                 C1  NAG M   1     1555   1555  1.44  
LINK         ND2 ASN A 801                 C1  NAG O   1     1555   1555  1.44  
LINK         ND2 ASN A1074                 C1  NAG P   1     1555   1555  1.44  
LINK         ND2 ASN A1098                 C1  NAG D   1     1555   1555  1.44  
LINK         ND2 ASN A1134                 C1  NAG A1206     1555   1555  1.44  
LINK         ND2 ASN B  61                 C1  NAG S   1     1555   1555  1.44  
LINK         ND2 ASN B 234                 C1  NAG U   1     1555   1555  1.44  
LINK         ND2 ASN B 282                 C1  NAG V   1     1555   1555  1.44  
LINK         ND2 ASN B 331                 C1  NAG B1203     1555   1555  1.45  
LINK         ND2 ASN B 616                 C1  NAG B1201     1555   1555  1.44  
LINK         ND2 ASN B 657                 C1  NAG B1202     1555   1555  1.44  
LINK         ND2 ASN B 709                 C1  NAG B1204     1555   1555  1.44  
LINK         ND2 ASN B 717                 C1  NAG Z   1     1555   1555  1.44  
LINK         ND2 ASN B 801                 C1  NAG a   1     1555   1555  1.44  
LINK         ND2 ASN B1074                 C1  NAG b   1     1555   1555  1.44  
LINK         ND2 ASN B1098                 C1  NAG B1205     1555   1555  1.44  
LINK         ND2 ASN B1134                 C1  NAG B1206     1555   1555  1.44  
LINK         ND2 ASN C  61                 C1  NAG C1207     1555   1555  1.44  
LINK         ND2 ASN C 165                 C1  NAG C1208     1555   1555  1.44  
LINK         ND2 ASN C 234                 C1  NAG h   1     1555   1555  1.44  
LINK         ND2 ASN C 282                 C1  NAG C1202     1555   1555  1.47  
LINK         ND2 ASN C 331                 C1  NAG C1201     1555   1555  1.44  
LINK         ND2 ASN C 603                 C1  NAG C1209     1555   1555  1.44  
LINK         ND2 ASN C 616                 C1  NAG C1203     1555   1555  1.44  
LINK         ND2 ASN C 657                 C1  NAG C1210     1555   1555  1.44  
LINK         ND2 ASN C 709                 C1  NAG C1204     1555   1555  1.44  
LINK         ND2 ASN C 717                 C1  NAG o   1     1555   1555  1.44  
LINK         ND2 ASN C 801                 C1  NAG E   1     1555   1555  1.44  
LINK         ND2 ASN C1074                 C1  NAG q   1     1555   1555  1.44  
LINK         ND2 ASN C1098                 C1  NAG C1206     1555   1555  1.44  
LINK         ND2 ASN C1134                 C1  NAG C1205     1555   1555  1.44  
LINK         O4  NAG D   1                 C1  NAG D   2     1555   1555  1.44  
LINK         O4  NAG E   1                 C1  NAG E   2     1555   1555  1.45  
LINK         O4  NAG G   1                 C1  NAG G   2     1555   1555  1.44  
LINK         O4  NAG H   1                 C1  NAG H   2     1555   1555  1.44  
LINK         O4  NAG M   1                 C1  NAG M   2     1555   1555  1.45  
LINK         O4  NAG M   2                 C1  BMA M   3     1555   1555  1.45  
LINK         O3  BMA M   3                 C1  MAN M   4     1555   1555  1.45  
LINK         O4  NAG O   1                 C1  NAG O   2     1555   1555  1.46  
LINK         O4  NAG O   2                 C1  BMA O   3     1555   1555  1.45  
LINK         O3  BMA O   3                 C1  MAN O   4     1555   1555  1.44  
LINK         O6  BMA O   3                 C1  MAN O   5     1555   1555  1.44  
LINK         O4  NAG P   1                 C1  NAG P   2     1555   1555  1.45  
LINK         O4  NAG P   2                 C1  BMA P   3     1555   1555  1.45  
LINK         O4  NAG S   1                 C1  NAG S   2     1555   1555  1.45  
LINK         O4  NAG S   2                 C1  BMA S   3     1555   1555  1.45  
LINK         O6  BMA S   3                 C1  MAN S   4     1555   1555  1.44  
LINK         O4  NAG U   1                 C1  NAG U   2     1555   1555  1.45  
LINK         O4  NAG U   2                 C1  BMA U   3     1555   1555  1.45  
LINK         O3  BMA U   3                 C1  MAN U   4     1555   1555  1.44  
LINK         O6  BMA U   3                 C1  MAN U   5     1555   1555  1.44  
LINK         O4  NAG V   1                 C1  NAG V   2     1555   1555  1.44  
LINK         O4  NAG V   2                 C1  BMA V   3     1555   1555  1.45  
LINK         O4  NAG Z   1                 C1  NAG Z   2     1555   1555  1.45  
LINK         O4  NAG Z   2                 C1  BMA Z   3     1555   1555  1.44  
LINK         O3  BMA Z   3                 C1  MAN Z   4     1555   1555  1.44  
LINK         O6  BMA Z   3                 C1  MAN Z   5     1555   1555  1.44  
LINK         O4  NAG a   1                 C1  NAG a   2     1555   1555  1.46  
LINK         O4  NAG a   2                 C1  BMA a   3     1555   1555  1.46  
LINK         O3  BMA a   3                 C1  MAN a   4     1555   1555  1.44  
LINK         O4  NAG b   1                 C1  NAG b   2     1555   1555  1.45  
LINK         O4  NAG b   2                 C1  BMA b   3     1555   1555  1.45  
LINK         O4  NAG h   1                 C1  NAG h   2     1555   1555  1.44  
LINK         O4  NAG o   1                 C1  NAG o   2     1555   1555  1.47  
LINK         O4  NAG o   2                 C1  BMA o   3     1555   1555  1.44  
LINK         O3  BMA o   3                 C1  MAN o   4     1555   1555  1.44  
LINK         O6  BMA o   3                 C1  MAN o   5     1555   1555  1.44  
LINK         O4  NAG q   1                 C1  NAG q   2     1555   1555  1.46  
ORIGX1      1.000000  0.000000  0.000000        0.00000                         
ORIGX2      0.000000  1.000000  0.000000        0.00000                         
ORIGX3      0.000000  0.000000  1.000000        0.00000                         
SCALE1      1.000000  0.000000  0.000000        0.00000                         
SCALE2      0.000000  1.000000  0.000000        0.00000                         
SCALE3      0.000000  0.000000  1.000000        0.00000                         
CRYST1    1.000    1.000    1.000  90.00  90.00  90.00 P 1         1
ATOM      1  N   GLY A   1      24.793  52.408 -16.309  1.00  0.00           N  
ATOM      2  CA  GLY A   1      23.813  52.748 -15.285  1.00  0.00           C  
ATOM      3  C   GLY A   1      22.953  51.539 -14.940  1.00  0.00           C  
ATOM      4  O   GLY A   1      22.457  50.848 -15.828  1.00  0.00           O  
ATOM      5  N   GLY A   2      22.784  51.283 -13.645  1.00  0.00           N  
ATOM      6  CA  GLY A   2      22.004  50.151 -13.171  1.00  0.00           C  
ATOM      7  C   GLY A   2      21.161  50.585 -11.983  1.00  0.00           C  
ATOM      8  O   GLY A   2      21.507  51.535 -11.276  1.00  0.00           O  
ATOM      9  N   GLY A   3      20.053  49.880 -11.768  1.00  0.00           N  
ATOM     10  CA  GLY A   3      19.241  50.091 -10.577  1.00  0.00           C  
ATOM     11  C   GLY A   3      18.568  48.774 -10.207  1.00  0.00           C  
ATOM     12  O   GLY A   3      18.728  47.757 -10.888  1.00  0.00           O  
ATOM     13  N   GLY A   4      17.815  48.798  -9.112  1.00  0.00           N  
ATOM     14  CA  GLY A   4      17.265  47.590  -8.513  1.00  0.00           C  
ATOM     15  C   GLY A   4      15.832  47.372  -8.980  1.00  0.00           C  
ATOM     16  O   GLY A   4      15.031  48.311  -9.004  1.00  0.00           O  
ATOM     17  N   GLY A   5      15.516  46.128  -9.347  1.00  0.00           N  
ATOM     18  CA  GLY A   5      14.179  45.807  -9.832  1.00  0.00           C  
ATOM     19  C   GLY A   5      13.156  45.717  -8.709  1.00  0.00           C  
ATOM     20  O   GLY A   5      11.971  45.981  -8.949  1.00  0.00           O  
ATOM     21  N   GLY A   6      13.599  45.357  -7.501  1.00  0.00           N  
ATOM     22  CA  GLY A   6      12.769  45.099  -6.305  1.00  0.00           C  
ATOM     23  C   GLY A   6      11.780  43.987  -6.655  1.00  0.00           C  
ATOM     24  O   GLY A   6      12.202  42.950  -7.191  1.00  0.00           O  
ATOM     25  N   GLY A   7      10.488  44.145  -6.384  1.00  0.00           N  
ATOM     26  CA  GLY A   7       9.491  43.113  -6.646  1.00  0.00           C  
ATOM     27  C   GLY A   7       8.587  43.490  -7.816  1.00  0.00           C  
ATOM     28  O   GLY A   7       7.381  43.245  -7.796  1.00  0.00           O  
ATOM     29  N   GLY A   8       9.167  44.095  -8.847  1.00  0.00           N  
ATOM     30  CA  GLY A   8       8.438  44.493 -10.041  1.00  0.00           C  
ATOM     31  C   GLY A   8       8.611  43.444 -11.130  1.00  0.00           C  
ATOM     32  O   GLY A   8       9.708  42.911 -11.321  1.00  0.00           O  
ATOM     33  N   GLY A   9       7.523  43.141 -11.834  1.00  0.00           N  
ATOM     34  CA  GLY A   9       7.606  42.258 -12.981  1.00  0.00           C  
ATOM     35  C   GLY A   9       6.767  41.001 -12.889  1.00  0.00           C  
ATOM     36  O   GLY A   9       7.035  40.022 -13.590  1.00  0.00           O  
ATOM     37  N   GLY A  10       5.753  41.009 -12.034  1.00  0.00           N  
ATOM     38  CA  GLY A  10       4.882  39.855 -11.848  1.00  0.00           C  
ATOM     39  C   GLY A  10       3.655  40.023 -12.734  1.00  0.00           C  
ATOM     40  O   GLY A  10       3.017  41.081 -12.730  1.00  0.00           O  
ATOM     41  N   GLY A  11       3.326  38.985 -13.501  1.00  0.00           N  
ATOM     42  CA  GLY A  11       2.178  39.006 -14.395  1.00  0.00           C  
ATOM     43  C   GLY A  11       1.297  37.793 -14.127  1.00  0.00           C  
ATOM     44  O   GLY A  11       1.693  36.848 -13.442  1.00  0.00           O  
ATOM     45  N   GLY A  12       0.089  37.833 -14.673  1.00  0.00           N  
ATOM     46  CA  GLY A  12      -0.811  36.688 -14.588  1.00  0.00           C  
ATOM     47  C   GLY A  12      -0.320  35.597 -15.529  1.00  0.00           C  
ATOM     48  O   GLY A  12      -0.197  35.843 -16.735  1.00  0.00           O  
ATOM     49  N   GLY A  13      -0.030  34.393 -15.038  1.00  0.00           N  
ATOM     50  CA  GLY A  13       0.579  33.371 -15.900  1.00  0.00           C  
ATOM     51  C   GLY A  13      -0.401  32.717 -16.862  1.00  0.00           C  
ATOM     52  O   GLY A  13       0.013  32.174 -17.891  1.00  0.00           O  
ATOM     53  N   GLY A  14      -1.694  32.756 -16.546  1.00  0.00           N  
ATOM     54  CA  GLY A  14      -2.701  32.164 -17.414  1.00  0.00           C  
ATOM     55  C   GLY A  14      -4.030  32.876 -17.207  1.00  0.00           C  
ATOM     56  O   GLY A  14      -4.227  33.597 -16.226  1.00  0.00           O  
ATOM     57  N   GLY A  15      -4.943  32.657 -18.151  1.00  0.00           N  
ATOM     58  CA  GLY A  15      -6.244  33.326 -18.155  1.00  0.00           C  
ATOM     59  C   GLY A  15      -7.292  32.476 -17.435  1.00  0.00           C  
ATOM     60  O   GLY A  15      -8.338  32.124 -17.976  1.00  0.00           O  
ATOM     61  N   GLY A  16      -6.987  32.150 -16.182  1.00  0.00           N  
ATOM     62  CA  GLY A  16      -7.830  31.303 -15.348  1.00  0.00           C  
ATOM     63  C   GLY A  16      -8.088  32.035 -14.039  1.00  0.00           C  
ATOM     64  O   GLY A  16      -7.145  32.490 -13.382  1.00  0.00           O  
ATOM     65  N   GLY A  17      -9.360  32.165 -13.672  1.00  0.00           N  
ATOM     66  CA  GLY A  17      -9.726  32.827 -12.429  1.00  0.00           C  
ATOM     67  C   GLY A  17      -9.441  31.917 -11.241  1.00  0.00           C  
ATOM     68  O   GLY A  17      -9.912  30.777 -11.193  1.00  0.00           O  
ATOM     69  N   GLY A  18      -8.663  32.422 -10.287  1.00  0.00           N  
ATOM     70  CA  GLY A  18      -8.403  31.744  -9.026  1.00  0.00           C  
ATOM     71  C   GLY A  18      -8.553  32.750  -7.897  1.00  0.00           C  
ATOM     72  O   GLY A  18      -8.103  33.891  -8.016  1.00  0.00           O  
ATOM     73  N   GLY A  19      -9.184  32.329  -6.805  1.00  0.00           N  
ATOM     74  CA  GLY A  19      -9.465  33.232  -5.698  1.00  0.00           C  
ATOM     75  C   GLY A  19      -9.108  32.568  -4.379  1.00  0.00           C  
ATOM     76  O   GLY A  19      -9.471  31.409  -4.155  1.00  0.00           O  
ATOM     77  N   GLY A  20      -8.409  33.321  -3.520  1.00  0.00           N  
ATOM     78  CA  GLY A  20      -8.007  32.915  -2.167  1.00  0.00           C  
ATOM     79  C   GLY A  20      -7.181  31.627  -2.184  1.00  0.00           C  
ATOM     80  O   GLY A  20      -7.553  30.613  -1.592  1.00  0.00           O  
ATOM     81  N   GLY A  21      -6.045  31.682  -2.876  1.00  0.00           N  
ATOM     82  CA  GLY A  21      -5.226  30.490  -3.059  1.00  0.00           C  
ATOM     83  C   GLY A  21      -3.773  30.909  -3.248  1.00  0.00           C  
ATOM     84  O   GLY A  21      -3.475  32.008  -3.722  1.00  0.00           O  
ATOM     85  N   GLY A  22      -2.860  30.043  -2.815  1.00  0.00           N  
ATOM     86  CA  GLY A  22      -1.434  30.206  -3.067  1.00  0.00           C  
ATOM     87  C   GLY A  22      -1.051  29.222  -4.163  1.00  0.00           C  
ATOM     88  O   GLY A  22      -1.049  28.008  -3.942  1.00  0.00           O  
ATOM     89  N   GLY A  23      -0.729  29.744  -5.340  1.00  0.00           N  
ATOM     90  CA  GLY A  23      -0.481  28.925  -6.518  1.00  0.00           C  
ATOM     91  C   GLY A  23       0.991  28.994  -6.895  1.00  0.00           C  
ATOM     92  O   GLY A  23       1.546  30.085  -7.047  1.00  0.00           O  
ATOM     93  N   GLY A  24       1.617  27.833  -7.048  1.00  0.00           N  
ATOM     94  CA  GLY A  24       3.021  27.742  -7.422  1.00  0.00           C  
ATOM     95  C   GLY A  24       3.116  27.473  -8.918  1.00  0.00           C  
ATOM     96  O   GLY A  24       2.593  26.465  -9.403  1.00  0.00           O  
ATOM     97  N   GLY A  25       3.785  28.368  -9.642  1.00  0.00           N  
ATOM     98  CA  GLY A  25       3.899  28.261 -11.088  1.00  0.00           C  
ATOM     99  C   GLY A  25       5.353  28.405 -11.515  1.00  0.00           C  
ATOM    100  O   GLY A  25       6.146  29.091 -10.869  1.00  0.00           O  
ATOM    101  N   GLY A  26       5.705  27.727 -12.602  1.00  0.00           N  
ATOM    102  CA  GLY A  26       7.062  27.734 -13.137  1.00  0.00           C  
ATOM    103  C   GLY A  26       7.018  28.368 -14.520  1.00  0.00           C  
ATOM    104  O   GLY A  26       6.482  27.772 -15.460  1.00  0.00           O  
ATOM    105  N   GLY A  27       7.591  29.562 -14.652  1.00  0.00           N  
ATOM    106  CA  GLY A  27       7.468  30.311 -15.897  1.00  0.00           C  
ATOM    107  C   GLY A  27       8.609  31.316 -15.984  1.00  0.00           C  
ATOM    108  O   GLY A  27       9.433  31.433 -15.075  1.00  0.00           O  
ATOM    109  N   GLY A  28       8.652  32.043 -17.097  1.00  0.00           N  
ATOM    110  CA  GLY A  28       9.653  33.085 -17.295  1.00  0.00           C  
ATOM    111  C   GLY A  28       9.238  34.315 -16.499  1.00  0.00           C  
ATOM    112  O   GLY A  28       8.259  34.984 -16.842  1.00  0.00           O  
ATOM    113  N   GLY A  29       9.981  34.613 -15.438  1.00  0.00           N  
ATOM    114  CA  GLY A  29       9.710  35.761 -14.589  1.00  0.00           C  
ATOM    115  C   GLY A  29      10.987  36.565 -14.402  1.00  0.00           C  
ATOM    116  O   GLY A  29      12.098  36.048 -14.542  1.00  0.00           O  
ATOM    117  N   GLY A  30      10.817  37.840 -14.082  1.00  0.00           N  
ATOM    118  CA  GLY A  30      11.946  38.665 -13.680  1.00  0.00           C  
ATOM    119  C   GLY A  30      12.319  38.325 -12.243  1.00  0.00           C  
ATOM    120  O   GLY A  30      11.449  38.374 -11.366  1.00  0.00           O  
ATOM    121  N   GLY A  31      13.566  37.945 -11.967  1.00  0.00           N  
ATOM    122  CA  GLY A  31      13.954  37.614 -10.591  1.00  0.00           C  
ATOM    123  C   GLY A  31      13.928  38.828  -9.677  1.00  0.00           C  
ATOM    124  O   GLY A  31      14.159  39.962 -10.100  1.00  0.00           O  
ATOM    125  N   GLY A  32      13.630  38.570  -8.408  1.00  0.00           N  
ATOM    126  CA  GLY A  32      13.492  39.640  -7.431  1.00  0.00           C  
ATOM    127  C   GLY A  32      14.851  40.228  -7.079  1.00  0.00           C  
ATOM    128  O   GLY A  32      15.849  39.505  -6.991  1.00  0.00           O  
ATOM    129  N   GLY A  33      14.869  41.554  -6.881  1.00  0.00           N  
ATOM    130  CA  GLY A  33      16.038  42.323  -6.429  1.00  0.00           C  
ATOM    131  C   GLY A  33      17.237  42.157  -7.360  1.00  0.00           C  
ATOM    132  O   GLY A  33      18.378  42.032  -6.913  1.00  0.00           O  
ATOM    133  N   GLY A  34      16.980  42.154  -8.661  1.00  0.00           N  
ATOM    134  CA  GLY A  34      18.027  42.007  -9.659  1.00  0.00           C  
ATOM    135  C   GLY A  34      18.346  43.352 -10.302  1.00  0.00           C  
ATOM    136  O   GLY A  34      17.594  44.323 -10.189  1.00  0.00           O  
ATOM    137  N   GLY A  35      19.495  43.401 -10.972  1.00  0.00           N  
ATOM    138  CA  GLY A  35      19.865  44.577 -11.746  1.00  0.00           C  
ATOM    139  C   GLY A  35      18.959  44.745 -12.956  1.00  0.00           C  
ATOM    140  O   GLY A  35      18.689  43.790 -13.689  1.00  0.00           O  
ATOM    141  N   GLY A  36      18.489  45.971 -13.164  1.00  0.00           N  
ATOM    142  CA  GLY A  36      17.889  46.380 -14.426  1.00  0.00           C  
ATOM    143  C   GLY A  36      18.639  47.605 -14.932  1.00  0.00           C  
ATOM    144  O   GLY A  36      19.043  48.477 -14.151  1.00  0.00           O  
ATOM    145  N   GLY A  37      18.887  47.629 -16.237  1.00  0.00           N  
ATOM    146  CA  GLY A  37      19.662  48.704 -16.834  1.00  0.00           C  
ATOM    147  C   GLY A  37      18.768  49.917 -17.045  1.00  0.00           C  
ATOM    148  O   GLY A  37      17.678  49.805 -17.616  1.00  0.00           O  
ATOM    149  N   GLY A  38      19.231  51.071 -16.580  1.00  0.00           N  
ATOM    150  CA  GLY A  38      18.477  52.314 -16.621  1.00  0.00           C  
ATOM    151  C   GLY A  38      19.037  53.227 -17.701  1.00  0.00           C  
ATOM    152  O   GLY A  38      20.255  53.406 -17.797  1.00  0.00           O  
ATOM    153  N   GLY A  39      18.148  53.800 -18.510  1.00  0.00           N  
ATOM    154  CA  GLY A  39      18.511  54.812 -19.488  1.00  0.00           C  
ATOM    155  C   GLY A  39      17.638  56.040 -19.288  1.00  0.00           C  
ATOM    156  O   GLY A  39      16.442  55.926 -18.995  1.00  0.00           O  
ATOM    157  N   GLY A  40      18.245  57.212 -19.443  1.00  0.00           N  
ATOM    158  CA  GLY A  40      17.545  58.484 -19.364  1.00  0.00           C  
ATOM    159  C   GLY A  40      17.598  59.165 -20.723  1.00  0.00           C  
ATOM    160  O   GLY A  40      18.608  59.082 -21.429  1.00  0.00           O  
ATOM    161  N   GLY A  41      16.507  59.833 -21.087  1.00  0.00           N  
ATOM    162  CA  GLY A  41      16.386  60.454 -22.403  1.00  0.00           C  
ATOM    163  C   GLY A  41      17.193  61.749 -22.402  1.00  0.00           C  
ATOM    164  O   GLY A  41      16.835  62.717 -21.727  1.00  0.00           O  
ATOM    165  N   GLY A  42      18.296  61.758 -23.145  1.00  0.00           N  
ATOM    166  CA  GLY A  42      19.117  62.953 -23.314  1.00  0.00           C  
ATOM    167  C   GLY A  42      19.375  63.185 -24.798  1.00  0.00           C  
ATOM    168  O   GLY A  42      19.284  62.260 -25.606  1.00  0.00           O  
TER
ATOM    169  N   GLY B   1      18.771  58.589 -26.587  1.00  0.00           N  
ATOM    170  CA  GLY B   1      19.485  57.533 -25.880  1.00  0.00           C  
ATOM    171  C   GLY B   1      18.767  56.197 -26.056  1.00  0.00           C  
ATOM    172  O   GLY B   1      18.103  55.713 -25.141  1.00  0.00           O  
ATOM    173  N   GLY B   2      18.895  55.612 -27.243  1.00  0.00           N  
ATOM    174  CA  GLY B   2      18.235  54.352 -27.591  1.00  0.00           C  
ATOM    175  C   GLY B   2      19.194  53.332 -28.213  1.00  0.00           C  
ATOM    176  O   GLY B   2      19.090  52.983 -29.397  1.00  0.00           O  
ATOM    177  N   GLY B   3      20.098  52.769 -27.414  1.00  0.00           N  
ATOM    178  CA  GLY B   3      21.063  51.809 -27.955  1.00  0.00           C  
ATOM    179  C   GLY B   3      20.414  50.463 -28.239  1.00  0.00           C  
ATOM    180  O   GLY B   3      19.337  50.138 -27.738  1.00  0.00           O  
ATOM    181  N   GLY B   4      21.095  49.679 -29.067  1.00  0.00           N  
ATOM    182  CA  GLY B   4      20.611  48.353 -29.434  1.00  0.00           C  
ATOM    183  C   GLY B   4      20.895  47.402 -28.279  1.00  0.00           C  
ATOM    184  O   GLY B   4      22.043  47.259 -27.846  1.00  0.00           O  
ATOM    185  N   GLY B   5      19.849  46.750 -27.780  1.00  0.00           N  
ATOM    186  CA  GLY B   5      19.938  45.890 -26.615  1.00  0.00           C  
ATOM    187  C   GLY B   5      19.517  44.469 -26.971  1.00  0.00           C  
ATOM    188  O   GLY B   5      18.655  44.275 -27.834  1.00  0.00           O  
ATOM    189  N   GLY B   6      20.115  43.460 -26.341  1.00  0.00           N  
ATOM    190  CA  GLY B   6      19.706  42.076 -26.605  1.00  0.00           C  
ATOM    191  C   GLY B   6      18.319  41.783 -26.052  1.00  0.00           C  
ATOM    192  O   GLY B   6      17.812  42.467 -25.162  1.00  0.00           O  
ATOM    193  N   GLY B   7      17.698  40.747 -26.613  1.00  0.00           N  
ATOM    194  CA  GLY B   7      16.362  40.330 -26.207  1.00  0.00           C  
ATOM    195  C   GLY B   7      16.375  39.183 -25.209  1.00  0.00           C  
ATOM    196  O   GLY B   7      15.578  39.195 -24.264  1.00  0.00           O  
ATOM    197  N   GLY B   8      17.269  38.205 -25.411  1.00  0.00           N  
ATOM    198  CA  GLY B   8      17.407  36.986 -24.614  1.00  0.00           C  
ATOM    199  C   GLY B   8      16.097  36.208 -24.530  1.00  0.00           C  
ATOM    200  O   GLY B   8      15.370  36.101 -25.522  1.00  0.00           O  
ATOM    201  N   GLY B   9      15.792  35.659 -23.351  1.00  0.00           N  
ATOM    202  CA  GLY B   9      14.565  34.886 -23.190  1.00  0.00           C  
ATOM    203  C   GLY B   9      13.336  35.784 -23.128  1.00  0.00           C  
ATOM    204  O   GLY B   9      12.251  35.377 -23.557  1.00  0.00           O  
ATOM    205  N   GLY B  10      13.484  36.990 -22.604  1.00  0.00           N  
ATOM    206  CA  GLY B  10      12.367  37.905 -22.497  1.00  0.00           C  
ATOM    207  C   GLY B  10      12.848  39.221 -21.930  1.00  0.00           C  
ATOM    208  O   GLY B  10      13.932  39.311 -21.344  1.00  0.00           O  
ATOM    209  N   GLY B  11      12.025  40.247 -22.122  1.00  0.00           N  
ATOM    210  CA  GLY B  11      12.380  41.604 -21.724  1.00  0.00           C  
ATOM    211  C   GLY B  11      11.249  42.183 -20.887  1.00  0.00           C  
ATOM    212  O   GLY B  11      10.100  42.239 -21.340  1.00  0.00           O  
ATOM    213  N   GLY B  12      11.574  42.601 -19.667  1.00  0.00           N  
ATOM    214  CA  GLY B  12      10.712  43.470 -18.881  1.00  0.00           C  
ATOM    215  C   GLY B  12      11.113  44.910 -19.169  1.00  0.00           C  
ATOM    216  O   GLY B  12      12.234  45.321 -18.852  1.00  0.00           O  
ATOM    217  N   GLY B  13      10.206  45.664 -19.774  1.00  0.00           N  
ATOM    218  CA  GLY B  13      10.422  47.063 -20.100  1.00  0.00           C  
ATOM    219  C   GLY B  13       9.611  47.920 -19.140  1.00  0.00           C  
ATOM    220  O   GLY B  13       8.458  47.608 -18.841  1.00  0.00           O  
ATOM    221  N   GLY B  14      10.216  48.987 -18.639  1.00  0.00           N  
ATOM    222  CA  GLY B  14       9.502  49.929 -17.792  1.00  0.00           C  
ATOM    223  C   GLY B  14       9.793  51.338 -18.272  1.00  0.00           C  
ATOM    224  O   GLY B  14      10.885  51.622 -18.759  1.00  0.00           O  
ATOM    225  N   GLY B  15       8.810  52.223 -18.131  1.00  0.00           N  
ATOM    226  CA  GLY B  15       8.987  53.597 -18.578  1.00  0.00           C  
ATOM    227  C   GLY B  15       8.279  54.543 -17.622  1.00  0.00           C  
ATOM    228  O   GLY B  15       7.113  54.330 -17.282  1.00  0.00           O  
ATOM    229  N   GLY B  16       8.991  55.583 -17.198  1.00  0.00           N  
ATOM    230  CA  GLY B  16       8.445  56.636 -16.352  1.00  0.00           C  
ATOM    231  C   GLY B  16       8.505  57.933 -17.142  1.00  0.00           C  
ATOM    232  O   GLY B  16       9.599  58.394 -17.503  1.00  0.00           O  
ATOM    233  N   GLY B  17       7.337  58.519 -17.400  1.00  0.00           N  
ATOM    234  CA  GLY B  17       7.213  59.752 -18.176  1.00  0.00           C  
ATOM    235  C   GLY B  17       5.812  60.310 -17.960  1.00  0.00           C  
ATOM    236  O   GLY B  17       4.993  59.726 -17.245  1.00  0.00           O  
ATOM    237  N   GLY B  18       5.542  61.457 -18.585  1.00  0.00           N  
ATOM    238  CA  GLY B  18       4.205  62.030 -18.565  1.00  0.00           C  
ATOM    239  C   GLY B  18       3.779  62.632 -19.897  1.00  0.00           C  
ATOM    240  O   GLY B  18       2.696  63.221 -19.964  1.00  0.00           O  
ATOM    241  N   GLY B  19       4.582  62.502 -20.956  1.00  0.00           N  
ATOM    242  CA  GLY B  19       4.265  63.118 -22.239  1.00  0.00           C  
ATOM    243  C   GLY B  19       4.423  62.145 -23.402  1.00  0.00           C  
ATOM    244  O   GLY B  19       4.485  62.588 -24.556  1.00  0.00           O  
ATOM    245  N   GLY B  20       4.488  60.837 -23.108  1.00  0.00           N  
ATOM    246  CA  GLY B  20       4.578  59.752 -24.097  1.00  0.00           C  
ATOM    247  C   GLY B  20       5.796  59.906 -25.010  1.00  0.00           C  
ATOM    248  O   GLY B  20       5.683  59.925 -26.237  1.00  0.00           O  
ATOM    249  N   GLY B  21       6.972  60.037 -24.391  1.00  0.00           N  
ATOM    250  CA  GLY B  21       8.214  60.118 -25.155  1.00  0.00           C  
ATOM    251  C   GLY B  21       8.521  58.779 -25.814  1.00  0.00           C  
ATOM    252  O   GLY B  21       8.847  58.715 -27.005  1.00  0.00           O  
ATOM    253  N   GLY B  22       8.412  57.691 -25.054  1.00  0.00           N  
ATOM    254  CA  GLY B  22       8.579  56.356 -25.618  1.00  0.00           C  
ATOM    255  C   GLY B  22       7.341  56.023 -26.438  1.00  0.00           C  
ATOM    256  O   GLY B  22       6.214  56.068 -25.933  1.00  0.00           O  
ATOM    257  N   GLY B  23       7.543  55.686 -27.713  1.00  0.00           N  
ATOM    258  CA  GLY B  23       6.430  55.494 -28.626  1.00  0.00           C  
ATOM    259  C   GLY B  23       6.359  54.111 -29.249  1.00  0.00           C  
ATOM    260  O   GLY B  23       5.282  53.724 -29.711  1.00  0.00           O  
ATOM    261  N   GLY B  24       7.447  53.356 -29.279  1.00  0.00           N  
ATOM    262  CA  GLY B  24       7.381  52.068 -29.938  1.00  0.00           C  
ATOM    263  C   GLY B  24       8.664  51.291 -29.775  1.00  0.00           C  
ATOM    264  O   GLY B  24       9.626  51.742 -29.145  1.00  0.00           O  
ATOM    265  N   GLY B  25       8.654  50.103 -30.368  1.00  0.00           N  
ATOM    266  CA  GLY B  25       9.758  49.163 -30.270  1.00  0.00           C  
ATOM    267  C   GLY B  25      10.012  48.534 -31.632  1.00  0.00           C  
ATOM    268  O   GLY B  25       9.133  48.491 -32.495  1.00  0.00           O  
ATOM    269  N   GLY B  26      11.237  48.051 -31.816  1.00  0.00           N  
ATOM    270  CA  GLY B  26      11.625  47.334 -33.023  1.00  0.00           C  
ATOM    271  C   GLY B  26      12.404  46.092 -32.601  1.00  0.00           C  
ATOM    272  O   GLY B  26      13.225  46.142 -31.681  1.00  0.00           O  
ATOM    273  N   GLY B  27      12.104  44.965 -33.242  1.00  0.00           N  
ATOM    274  CA  GLY B  27      12.676  43.673 -32.892  1.00  0.00           C  
ATOM    275  C   GLY B  27      13.260  43.012 -34.132  1.00  0.00           C  
ATOM    276  O   GLY B  27      12.829  43.278 -35.258  1.00  0.00           O  
ATOM    277  N   GLY B  28      14.232  42.140 -33.912  1.00  0.00           N  
ATOM    278  CA  GLY B  28      14.838  41.398 -34.998  1.00  0.00           C  
ATOM    279  C   GLY B  28      16.205  40.879 -34.596  1.00  0.00           C  
ATOM    280  O   GLY B  28      16.602  40.948 -33.434  1.00  0.00           O  
ATOM    281  N   GLY B  29      16.913  40.351 -35.593  1.00  0.00           N  
ATOM    282  CA  GLY B  29      18.282  39.880 -35.423  1.00  0.00           C  
ATOM    283  C   GLY B  29      19.316  40.843 -35.989  1.00  0.00           C  
ATOM    284  O   GLY B  29      20.321  41.123 -35.329  1.00  0.00           O  
ATOM    285  N   GLY B  30      19.093  41.355 -37.198  1.00  0.00           N  
ATOM    286  CA  GLY B  30      20.022  42.274 -37.843  1.00  0.00           C  
ATOM    287  C   GLY B  30      19.458  43.672 -38.036  1.00  0.00           C  
ATOM    288  O   GLY B  30      20.227  44.636 -37.995  1.00  0.00           O  
ATOM    289  N   GLY B  31      18.141  43.785 -38.262  1.00  0.00           N  
ATOM    290  CA  GLY B  31      17.390  45.050 -38.253  1.00  0.00           C  
ATOM    291  C   GLY B  31      17.879  46.031 -39.320  1.00  0.00           C  
ATOM    292  O   GLY B  31      17.922  47.243 -39.098  1.00  0.00           O  
ATOM    293  N   GLY B  32      18.248  45.511 -40.490  1.00  0.00           N  
ATOM    294  CA  GLY B  32      18.760  46.351 -41.571  1.00  0.00           C  
ATOM    295  C   GLY B  32      18.162  45.940 -42.911  1.00  0.00           C  
ATOM    296  O   GLY B  32      18.879  45.802 -43.909  1.00  0.00           O  
ATOM    297  N   GLY B  33      16.846  45.704 -42.932  1.00  0.00           N  
ATOM    298  CA  GLY B  33      16.041  45.338 -44.099  1.00  0.00           C  
ATOM    299  C   GLY B  33      16.476  44.028 -44.753  1.00  0.00           C  
ATOM    300  O   GLY B  33      16.158  43.793 -45.925  1.00  0.00           O  
ATOM    301  N   GLY B  34      17.195  43.165 -44.032  1.00  0.00           N  
ATOM    302  CA  GLY B  34      17.617  41.889 -44.597  1.00  0.00           C  
ATOM    303  C   GLY B  34      16.597  40.791 -44.323  1.00  0.00           C  
ATOM    304  O   GLY B  34      16.341  39.945 -45.187  1.00  0.00           O  
ATOM    305  N   GLY B  35      16.002  40.793 -43.131  1.00  0.00           N  
ATOM    306  CA  GLY B  35      15.003  39.807 -42.748  1.00  0.00           C  
ATOM    307  C   GLY B  35      13.824  40.533 -42.115  1.00  0.00           C  
ATOM    308  O   GLY B  35      13.773  41.766 -42.082  1.00  0.00           O  
ATOM    309  N   GLY B  36      12.870  39.754 -41.609  1.00  0.00           N  
ATOM    310  CA  GLY B  36      11.663  40.323 -41.026  1.00  0.00           C  
ATOM    311  C   GLY B  36      11.974  40.992 -39.692  1.00  0.00           C  
ATOM    312  O   GLY B  36      12.662  40.426 -38.838  1.00  0.00           O  
ATOM    313  N   GLY B  37      11.458  42.207 -39.518  1.00  0.00           N  
ATOM    314  CA  GLY B  37      11.724  43.013 -38.334  1.00  0.00           C  
ATOM    315  C   GLY B  37      10.409  43.524 -37.769  1.00  0.00           C  
ATOM    316  O   GLY B  37       9.616  44.138 -38.490  1.00  0.00           O  
ATOM    317  N   GLY B  38      10.185  43.276 -36.483  1.00  0.00           N  
ATOM    318  CA  GLY B  38       8.953  43.693 -35.827  1.00  0.00           C  
ATOM    319  C   GLY B  38       9.002  45.177 -35.503  1.00  0.00           C  
ATOM    320  O   GLY B  38      10.040  45.700 -35.099  1.00  0.00           O  
ATOM    321  N   GLY B  39       7.864  45.846 -35.659  1.00  0.00           N  
ATOM    322  CA  GLY B  39       7.778  47.289 -35.474  1.00  0.00           C  
ATOM    323  C   GLY B  39       6.441  47.617 -34.832  1.00  0.00           C  
ATOM    324  O   GLY B  39       5.391  47.394 -35.440  1.00  0.00           O  
ATOM    325  N   GLY B  40       6.478  48.140 -33.610  1.00  0.00           N  
ATOM    326  CA  GLY B  40       5.282  48.538 -32.877  1.00  0.00           C  
ATOM    327  C   GLY B  40       5.358  50.040 -32.657  1.00  0.00           C  
ATOM    328  O   GLY B  40       6.306  50.530 -32.033  1.00  0.00           O  
ATOM    329  N   GLY B  41       4.369  50.768 -33.180  1.00  0.00           N  
ATOM    330  CA  GLY B  41       4.313  52.226 -33.117  1.00  0.00           C  
ATOM    331  C   GLY B  41       3.008  52.628 -32.440  1.00  0.00           C  
ATOM    332  O   GLY B  41       1.955  52.037 -32.705  1.00  0.00           O  
ATOM    333  N   GLY B  42       3.077  53.631 -31.562  1.00  0.00           N  
ATOM    334  CA  GLY B  42       1.903  54.176 -30.886  1.00  0.00           C  
ATOM    335  C   GLY B  42       1.564  55.516 -31.532  1.00  0.00           C  
ATOM    336  O   GLY B  42       2.132  56.552 -31.178  1.00  0.00           O  
ATOM    337  N   GLY B  43       0.635  55.489 -32.487  1.00  0.00           N  
ATOM    338  CA  GLY B  43       0.140  56.700 -33.140  1.00  0.00           C  
ATOM    339  C   GLY B  43      -1.098  57.139 -32.367  1.00  0.00           C  
ATOM    340  O   GLY B  43      -2.217  56.707 -32.657  1.00  0.00           O  
ATOM    341  N   GLY B  44      -0.876  58.007 -31.370  1.00  0.00           N  
ATOM    342  CA  GLY B  44      -1.863  58.458 -30.386  1.00  0.00           C  
ATOM    343  C   GLY B  44      -2.524  57.270 -29.692  1.00  0.00           C  
ATOM    344  O   GLY B  44      -1.846  56.483 -29.024  1.00  0.00           O  
ATOM    345  N   GLY B  45      -3.843  57.132 -29.838  1.00  0.00           N  
ATOM    346  CA  GLY B  45      -4.528  55.974 -29.272  1.00  0.00           C  
ATOM    347  C   GLY B  45      -4.285  54.716 -30.097  1.00  0.00           C  
ATOM    348  O   GLY B  45      -4.337  53.604 -29.559  1.00  0.00           O  
ATOM    349  N   GLY B  46      -4.025  54.872 -31.393  1.00  0.00           N  
ATOM    350  CA  GLY B  46      -3.844  53.739 -32.288  1.00  0.00           C  
ATOM    351  C   GLY B  46      -2.507  53.045 -32.050  1.00  0.00           C  
ATOM    352  O   GLY B  46      -1.497  53.676 -31.731  1.00  0.00           O  
ATOM    353  N   GLY B  47      -2.511  51.727 -32.226  1.00  0.00           N  
ATOM    354  CA  GLY B  47      -1.315  50.899 -32.132  1.00  0.00           C  
ATOM    355  C   GLY B  47      -1.139  50.180 -33.461  1.00  0.00           C  
ATOM    356  O   GLY B  47      -2.056  49.494 -33.925  1.00  0.00           O  
ATOM    357  N   GLY B  48       0.032  50.335 -34.074  1.00  0.00           N  
ATOM    358  CA  GLY B  48       0.325  49.742 -35.374  1.00  0.00           C  
ATOM    359  C   GLY B  48       1.473  48.760 -35.200  1.00  0.00           C  
ATOM    360  O   GLY B  48       2.567  49.147 -34.772  1.00  0.00           O  
ATOM    361  N   GLY B  49       1.229  47.495 -35.538  1.00  0.00           N  
ATOM    362  CA  GLY B  49       2.226  46.438 -35.434  1.00  0.00           C  
ATOM    363  C   GLY B  49       2.467  45.873 -36.826  1.00  0.00           C  
ATOM    364  O   GLY B  49       1.521  45.470 -37.512  1.00  0.00           O  
ATOM    365  N   GLY B  50       3.730  45.850 -37.242  1.00  0.00           N  
ATOM    366  CA  GLY B  50       4.119  45.333 -38.544  1.00  0.00           C  
ATOM    367  C   GLY B  50       5.312  44.402 -38.388  1.00  0.00           C  
ATOM    368  O   GLY B  50       6.045  44.458 -37.400  1.00  0.00           O  
ATOM    369  N   GLY B  51       5.493  43.533 -39.379  1.00  0.00           N  
ATOM    370  CA  GLY B  51       6.688  42.709 -39.493  1.00  0.00           C  
ATOM    371  C   GLY B  51       7.513  43.096 -40.711  1.00  0.00           C  
ATOM    372  O   GLY B  51       8.444  42.371 -41.081  1.00  0.00           O  
ATOM    373  N   GLY B  52       7.205  44.237 -41.326  1.00  0.00           N  
ATOM    374  CA  GLY B  52       7.748  44.590 -42.632  1.00  0.00           C  
ATOM    375  C   GLY B  52       9.238  44.899 -42.565  1.00  0.00           C  
ATOM    376  O   GLY B  52       9.738  45.444 -41.577  1.00  0.00           O  
ATOM    377  N   GLY B  53       9.945  44.543 -43.637  1.00  0.00           N  
ATOM    378  CA  GLY B  53      11.375  44.789 -43.751  1.00  0.00           C  
ATOM    379  C   GLY B  53      11.703  46.230 -44.111  1.00  0.00           C  
ATOM    380  O   GLY B  53      12.888  46.579 -44.144  1.00  0.00           O  
ATOM    381  N   GLY B  54      10.695  47.054 -44.400  1.00  0.00           N  
ATOM    382  CA  GLY B  54      10.914  48.445 -44.783  1.00  0.00           C  
ATOM    383  C   GLY B  54      11.493  49.224 -43.608  1.00  0.00           C  
ATOM    384  O   GLY B  54      10.896  49.274 -42.527  1.00  0.00           O  
ATOM    385  N   GLY B  55      12.661  49.820 -43.828  1.00  0.00           N  
ATOM    386  CA  GLY B  55      13.431  50.414 -42.746  1.00  0.00           C  
ATOM    387  C   GLY B  55      12.791  51.709 -42.263  1.00  0.00           C  
ATOM    388  O   GLY B  55      12.226  52.476 -43.047  1.00  0.00           O  
ATOM    389  N   GLY B  56      12.880  51.943 -40.956  1.00  0.00           N  
ATOM    390  CA  GLY B  56      12.492  53.211 -40.355  1.00  0.00           C  
ATOM    391  C   GLY B  56      13.642  54.205 -40.535  1.00  0.00           C  
ATOM    392  O   GLY B  56      14.593  53.964 -41.285  1.00  0.00           O  
ATOM    393  N   GLY B  57      13.562  55.349 -39.862  1.00  0.00           N  
ATOM    394  CA  GLY B  57      14.690  56.269 -39.821  1.00  0.00           C  
ATOM    395  C   GLY B  57      15.841  55.631 -39.052  1.00  0.00           C  
ATOM    396  O   GLY B  57      15.629  55.016 -38.001  1.00  0.00           O  
ATOM    397  N   GLY B  58      17.058  55.754 -39.596  1.00  0.00           N  
ATOM    398  CA  GLY B  58      18.225  55.129 -38.976  1.00  0.00           C  
ATOM    399  C   GLY B  58      18.562  55.775 -37.638  1.00  0.00           C  
ATOM    400  O   GLY B  58      19.098  55.108 -36.746  1.00  0.00           O  
ATOM    401  N   GLY B  59      18.269  57.066 -37.490  1.00  0.00           N  
ATOM    402  CA  GLY B  59      18.088  57.675 -36.183  1.00  0.00           C  
ATOM    403  C   GLY B  59      16.587  57.695 -35.931  1.00  0.00           C  
ATOM    404  O   GLY B  59      15.894  58.588 -36.437  1.00  0.00           O  
ATOM    405  N   GLY B  60      16.030  56.732 -35.192  1.00  0.00           N  
ATOM    406  CA  GLY B  60      14.569  56.582 -35.129  1.00  0.00           C  
ATOM    407  C   GLY B  60      13.915  57.608 -34.215  1.00  0.00           C  
ATOM    408  O   GLY B  60      14.167  57.645 -33.007  1.00  0.00           O  
ATOM    409  N   GLY B  61      13.070  58.454 -34.799  1.00  0.00           N  
ATOM    410  CA  GLY B  61      12.213  59.346 -34.034  1.00  0.00           C  
ATOM    411  C   GLY B  61      10.834  59.370 -34.678  1.00  0.00           C  
ATOM    412  O   GLY B  61      10.657  58.960 -35.827  1.00  0.00           O  
ATOM    413  N   GLY B  62       9.855  59.847 -33.914  1.00  0.00           N  
ATOM    414  CA  GLY B  62       8.497  59.962 -34.428  1.00  0.00           C  
ATOM    415  C   GLY B  62       8.404  61.094 -35.444  1.00  0.00           C  
ATOM    416  O   GLY B  62       9.046  62.138 -35.297  1.00  0.00           O  
ATOM    417  N   GLY B  63       7.602  60.877 -36.481  1.00  0.00           N  
ATOM    418  CA  GLY B  63       7.436  61.852 -37.552  1.00  0.00           C  
ATOM    419  C   GLY B  63       6.623  63.057 -37.089  1.00  0.00           C  
ATOM    420  O   GLY B  63       5.599  62.908 -36.422  1.00  0.00           O  
TER
ATOM    421  N   GLY C   1       6.840  41.238 -48.255  1.00  0.00           N  
ATOM    422  CA  GLY C   1       7.689  41.809 -47.217  1.00  0.00           C  
ATOM    423  C   GLY C   1       6.888  42.036 -45.941  1.00  0.00           C  
ATOM    424  O   GLY C   1       7.424  41.958 -44.835  1.00  0.00           O  
ATOM    425  N   GLY C   2       5.599  42.321 -46.105  1.00  0.00           N  
ATOM    426  CA  GLY C   2       4.676  42.492 -44.984  1.00  0.00           C  
ATOM    427  C   GLY C   2       3.813  41.238 -44.900  1.00  0.00           C  
ATOM    428  O   GLY C   2       2.714  41.180 -45.451  1.00  0.00           O  
ATOM    429  N   GLY C   3       4.322  40.223 -44.202  1.00  0.00           N  
ATOM    430  CA  GLY C   3       3.571  38.988 -44.017  1.00  0.00           C  
ATOM    431  C   GLY C   3       2.526  39.091 -42.913  1.00  0.00           C  
ATOM    432  O   GLY C   3       1.699  38.182 -42.781  1.00  0.00           O  
ATOM    433  N   GLY C   4       2.541  40.167 -42.128  1.00  0.00           N  
ATOM    434  CA  GLY C   4       1.578  40.369 -41.057  1.00  0.00           C  
ATOM    435  C   GLY C   4       1.475  41.865 -40.799  1.00  0.00           C  
ATOM    436  O   GLY C   4       2.470  42.589 -40.899  1.00  0.00           O  
ATOM    437  N   GLY C   5       0.268  42.318 -40.470  1.00  0.00           N  
ATOM    438  CA  GLY C   5       0.025  43.707 -40.110  1.00  0.00           C  
ATOM    439  C   GLY C   5      -1.210  43.767 -39.226  1.00  0.00           C  
ATOM    440  O   GLY C   5      -2.187  43.055 -39.470  1.00  0.00           O  
ATOM    441  N   GLY C   6      -1.164  44.619 -38.204  1.00  0.00           N  
ATOM    442  CA  GLY C   6      -2.272  44.732 -37.268  1.00  0.00           C  
ATOM    443  C   GLY C   6      -2.410  46.179 -36.820  1.00  0.00           C  
ATOM    444  O   GLY C   6      -1.412  46.852 -36.548  1.00  0.00           O  
ATOM    445  N   GLY C   7      -3.651  46.657 -36.763  1.00  0.00           N  
ATOM    446  CA  GLY C   7      -3.968  48.004 -36.302  1.00  0.00           C  
ATOM    447  C   GLY C   7      -5.030  47.894 -35.218  1.00  0.00           C  
ATOM    448  O   GLY C   7      -6.083  47.286 -35.435  1.00  0.00           O  
ATOM    449  N   GLY C   8      -4.756  48.478 -34.055  1.00  0.00           N  
ATOM    450  CA  GLY C   8      -5.725  48.512 -32.967  1.00  0.00           C  
ATOM    451  C   GLY C   8      -6.786  49.576 -33.221  1.00  0.00           C  
ATOM    452  O   GLY C   8      -6.503  50.772 -33.158  1.00  0.00           O  
TER
ATOM    453  N   GLY D   1       6.865  62.421 -15.630  1.00  0.00           N  
ATOM    454  CA  GLY D   1       7.356  61.470 -14.642  1.00  0.00           C  
ATOM    455  C   GLY D   1       6.261  61.110 -13.643  1.00  0.00           C  
ATOM    456  O   GLY D   1       6.540  60.625 -12.548  1.00  0.00           O  
ATOM    457  N   GLY D   2       5.010  61.359 -14.030  1.00  0.00           N  
ATOM    458  CA  GLY D   2       3.861  61.005 -13.209  1.00  0.00           C  
ATOM    459  C   GLY D   2       3.246  59.670 -13.607  1.00  0.00           C  
ATOM    460  O   GLY D   2       2.498  59.083 -12.816  1.00  0.00           O  
ATOM    461  N   GLY D   3       3.558  59.172 -14.799  1.00  0.00           N  
ATOM    462  CA  GLY D   3       2.972  57.953 -15.334  1.00  0.00           C  
ATOM    463  C   GLY D   3       4.041  56.878 -15.475  1.00  0.00           C  
ATOM    464  O   GLY D   3       5.159  57.154 -15.931  1.00  0.00           O  
ATOM    465  N   GLY D   4       3.696  55.651 -15.080  1.00  0.00           N  
ATOM    466  CA  GLY D   4       4.594  54.509 -15.177  1.00  0.00           C  
ATOM    467  C   GLY D   4       3.907  53.415 -15.977  1.00  0.00           C  
ATOM    468  O   GLY D   4       2.768  53.039 -15.678  1.00  0.00           O  
ATOM    469  N   GLY D   5       4.601  52.911 -16.993  1.00  0.00           N  
ATOM    470  CA  GLY D   5       4.084  51.867 -17.867  1.00  0.00           C  
ATOM    471  C   GLY D   5       5.050  50.694 -17.841  1.00  0.00           C  
ATOM    472  O   GLY D   5       6.243  50.862 -18.116  1.00  0.00           O  
ATOM    473  N   GLY D   6       4.538  49.512 -17.511  1.00  0.00           N  
ATOM    474  CA  GLY D   6       5.331  48.296 -17.441  1.00  0.00           C  
ATOM    475  C   GLY D   6       4.840  47.313 -18.492  1.00  0.00           C  
ATOM    476  O   GLY D   6       3.632  47.148 -18.685  1.00  0.00           O  
ATOM    477  N   GLY D   7       5.784  46.672 -19.174  1.00  0.00           N  
ATOM    478  CA  GLY D   7       5.492  45.732 -20.241  1.00  0.00           C  
ATOM    479  C   GLY D   7       6.419  44.535 -20.113  1.00  0.00           C  
ATOM    480  O   GLY D   7       7.524  44.639 -19.579  1.00  0.00           O  
ATOM    481  N   GLY D   8       5.957  43.395 -20.612  1.00  0.00           N  
ATOM    482  CA  GLY D   8       6.752  42.174 -20.680  1.00  0.00           C  
ATOM    483  C   GLY D   8       6.590  41.606 -22.082  1.00  0.00           C  
ATOM    484  O   GLY D   8       5.460  41.386 -22.536  1.00  0.00           O  
ATOM    485  N   GLY D   9       7.707  41.396 -22.774  1.00  0.00           N  
ATOM    486  CA  GLY D   9       7.715  40.811 -24.108  1.00  0.00           C  
ATOM    487  C   GLY D   9       8.476  39.497 -24.059  1.00  0.00           C  
ATOM    488  O   GLY D   9       9.597  39.449 -23.542  1.00  0.00           O  
ATOM    489  N   GLY D  10       7.877  38.433 -24.593  1.00  0.00           N  
ATOM    490  CA  GLY D  10       8.606  37.170 -24.634  1.00  0.00           C  
ATOM    491  C   GLY D  10       8.228  36.358 -25.865  1.00  0.00           C  
ATOM    492  O   GLY D  10       7.190  36.578 -26.492  1.00  0.00           O  
ATOM    493  N   GLY D  11       9.110  35.419 -26.212  1.00  0.00           N  
ATOM    494  CA  GLY D  11       8.899  34.472 -27.302  1.00  0.00           C  
ATOM    495  C   GLY D  11       8.806  33.067 -26.731  1.00  0.00           C  
ATOM    496  O   GLY D  11       9.731  32.607 -26.054  1.00  0.00           O  
ATOM    497  N   GLY D  12       7.696  32.389 -27.008  1.00  0.00           N  
ATOM    498  CA  GLY D  12       7.522  30.981 -26.660  1.00  0.00           C  
ATOM    499  C   GLY D  12       7.035  30.255 -27.906  1.00  0.00           C  
ATOM    500  O   GLY D  12       5.910  30.495 -28.366  1.00  0.00           O  
ATOM    501  N   GLY D  13       7.887  29.368 -28.447  1.00  0.00           N  
ATOM    502  CA  GLY D  13       7.589  28.501 -29.598  1.00  0.00           C  
ATOM    503  C   GLY D  13       7.149  29.300 -30.824  1.00  0.00           C  
ATOM    504  O   GLY D  13       6.209  28.929 -31.530  1.00  0.00           O  
ATOM    505  N   GLY D  14       7.828  30.415 -31.074  1.00  0.00           N  
ATOM    506  CA  GLY D  14       7.459  31.279 -32.172  1.00  0.00           C  
ATOM    507  C   GLY D  14       6.302  32.208 -31.894  1.00  0.00           C  
ATOM    508  O   GLY D  14       5.824  32.871 -32.821  1.00  0.00           O  
ATOM    509  N   GLY D  15       5.832  32.279 -30.654  1.00  0.00           N  
ATOM    510  CA  GLY D  15       4.731  33.154 -30.284  1.00  0.00           C  
ATOM    511  C   GLY D  15       5.264  34.361 -29.527  1.00  0.00           C  
ATOM    512  O   GLY D  15       6.040  34.211 -28.577  1.00  0.00           O  
ATOM    513  N   GLY D  16       4.840  35.547 -29.952  1.00  0.00           N  
ATOM    514  CA  GLY D  16       5.202  36.803 -29.306  1.00  0.00           C  
ATOM    515  C   GLY D  16       4.100  37.179 -28.324  1.00  0.00           C  
ATOM    516  O   GLY D  16       2.949  37.366 -28.726  1.00  0.00           O  
ATOM    517  N   GLY D  17       4.452  37.292 -27.046  1.00  0.00           N  
ATOM    518  CA  GLY D  17       3.491  37.557 -25.986  1.00  0.00           C  
ATOM    519  C   GLY D  17       3.820  38.879 -25.311  1.00  0.00           C  
ATOM    520  O   GLY D  17       4.978  39.123 -24.943  1.00  0.00           O  
ATOM    521  N   GLY D  18       2.793  39.719 -25.151  1.00  0.00           N  
ATOM    522  CA  GLY D  18       2.913  41.056 -24.579  1.00  0.00           C  
ATOM    523  C   GLY D  18       2.011  41.147 -23.356  1.00  0.00           C  
ATOM    524  O   GLY D  18       0.821  40.819 -23.431  1.00  0.00           O  
ATOM    525  N   GLY D  19       2.578  41.597 -22.239  1.00  0.00           N  
ATOM    526  CA  GLY D  19       1.850  41.852 -21.004  1.00  0.00           C  
ATOM    527  C   GLY D  19       2.057  43.310 -20.618  1.00  0.00           C  
ATOM    528  O   GLY D  19       3.131  43.868 -20.847  1.00  0.00           O  
ATOM    529  N   GLY D  20       1.037  43.930 -20.026  1.00  0.00           N  
ATOM    530  CA  GLY D  20       1.094  45.370 -19.808  1.00  0.00           C  
ATOM    531  C   GLY D  20       0.427  45.756 -18.496  1.00  0.00           C  
ATOM    532  O   GLY D  20      -0.415  45.030 -17.964  1.00  0.00           O  
ATOM    533  N   GLY D  21       0.817  46.930 -17.995  1.00  0.00           N  
ATOM    534  CA  GLY D  21       0.205  47.554 -16.828  1.00  0.00           C  
ATOM    535  C   GLY D  21       0.542  49.041 -16.833  1.00  0.00           C  
ATOM    536  O   GLY D  21       1.679  49.421 -17.119  1.00  0.00           O  
ATOM    537  N   GLY D  22      -0.450  49.874 -16.524  1.00  0.00           N  
ATOM    538  CA  GLY D  22      -0.276  51.318 -16.438  1.00  0.00           C  
ATOM    539  C   GLY D  22      -0.669  51.794 -15.047  1.00  0.00           C  
ATOM    540  O   GLY D  22      -1.667  51.329 -14.488  1.00  0.00           O  
ATOM    541  N   GLY D  23       0.109  52.730 -14.490  1.00  0.00           N  
ATOM    542  CA  GLY D  23      -0.245  53.286 -13.187  1.00  0.00           C  
ATOM    543  C   GLY D  23       0.252  54.714 -12.994  1.00  0.00           C  
ATOM    544  O   GLY D  23       1.338  55.065 -13.481  1.00  0.00           O  
ATOM    545  N   GLY D  24      -0.529  55.564 -12.330  1.00  0.00           N  
ATOM    546  CA  GLY D  24       0.008  56.853 -11.884  1.00  0.00           C  
ATOM    547  C   GLY D  24       0.986  56.653 -10.741  1.00  0.00           C  
ATOM    548  O   GLY D  24       0.907  55.680  -9.988  1.00  0.00           O  
ATOM    549  N   GLY D  25       1.922  57.592 -10.613  1.00  0.00           N  
ATOM    550  CA  GLY D  25       2.969  57.480  -9.607  1.00  0.00           C  
ATOM    551  C   GLY D  25       3.384  58.881  -9.171  1.00  0.00           C  
ATOM    552  O   GLY D  25       3.227  59.857  -9.910  1.00  0.00           O  
ATOM    553  N   GLY D  26       3.857  58.978  -7.927  1.00  0.00           N  
ATOM    554  CA  GLY D  26       4.500  60.191  -7.441  1.00  0.00           C  
ATOM    555  C   GLY D  26       5.815  60.375  -8.196  1.00  0.00           C  
ATOM    556  O   GLY D  26       6.447  59.397  -8.622  1.00  0.00           O  
ATOM    557  N   GLY D  27       6.210  61.639  -8.405  1.00  0.00           N  
ATOM    558  CA  GLY D  27       7.366  61.949  -9.246  1.00  0.00           C  
ATOM    559  C   GLY D  27       8.667  61.421  -8.632  1.00  0.00           C  
ATOM    560  O   GLY D  27       9.495  60.843  -9.348  1.00  0.00           O  
ATOM    561  N   GLY D  28       8.832  61.547  -7.301  1.00  0.00           N  
ATOM    562  CA  GLY D  28       9.954  61.028  -6.513  1.00  0.00           C  
ATOM    563  C   GLY D  28      11.320  61.398  -7.083  1.00  0.00           C  
ATOM    564  O   GLY D  28      11.527  62.524  -7.547  1.00  0.00           O  
ATOM    565  N   GLY D  29      12.252  60.449  -7.050  1.00  0.00           N  
ATOM    566  CA  GLY D  29      13.449  60.521  -7.874  1.00  0.00           C  
ATOM    567  C   GLY D  29      13.206  59.732  -9.153  1.00  0.00           C  
ATOM    568  O   GLY D  29      12.839  58.551  -9.074  1.00  0.00           O  
ATOM    569  N   GLY D  30      13.362  60.338 -10.337  1.00  0.00           N  
ATOM    570  CA  GLY D  30      13.026  59.629 -11.587  1.00  0.00           C  
ATOM    571  C   GLY D  30      13.936  58.453 -11.910  1.00  0.00           C  
ATOM    572  O   GLY D  30      13.554  57.609 -12.730  1.00  0.00           O  
ATOM    573  N   GLY D  31      15.123  58.371 -11.306  1.00  0.00           N  
ATOM    574  CA  GLY D  31      15.995  57.227 -11.547  1.00  0.00           C  
ATOM    575  C   GLY D  31      15.491  55.984 -10.822  1.00  0.00           C  
ATOM    576  O   GLY D  31      15.531  54.877 -11.372  1.00  0.00           O  
ATOM    577  N   GLY D  32      14.996  56.146  -9.598  1.00  0.00           N  
ATOM    578  CA  GLY D  32      14.668  55.005  -8.754  1.00  0.00           C  
ATOM    579  C   GLY D  32      13.300  54.435  -9.106  1.00  0.00           C  
ATOM    580  O   GLY D  32      12.325  55.178  -9.258  1.00  0.00           O  
ATOM    581  N   GLY D  33      13.234  53.113  -9.236  1.00  0.00           N  
ATOM    582  CA  GLY D  33      11.960  52.442  -9.442  1.00  0.00           C  
ATOM    583  C   GLY D  33      11.155  52.443  -8.143  1.00  0.00           C  
ATOM    584  O   GLY D  33      11.733  52.343  -7.056  1.00  0.00           O  
ATOM    585  N   GLY D  34       9.830  52.563  -8.218  1.00  0.00           N  
ATOM    586  CA  GLY D  34       9.022  52.532  -6.993  1.00  0.00           C  
ATOM    587  C   GLY D  34       8.942  51.130  -6.410  1.00  0.00           C  
ATOM    588  O   GLY D  34       8.864  50.137  -7.136  1.00  0.00           O  
ATOM    589  N   GLY D  35       8.966  51.060  -5.082  1.00  0.00           N  
ATOM    590  CA  GLY D  35       8.854  49.794  -4.373  1.00  0.00           C  
ATOM    591  C   GLY D  35       7.389  49.500  -4.081  1.00  0.00           C  
ATOM    592  O   GLY D  35       6.678  50.340  -3.522  1.00  0.00           O  
ATOM    593  N   GLY D  36       6.946  48.307  -4.461  1.00  0.00           N  
ATOM    594  CA  GLY D  36       5.561  47.929  -4.260  1.00  0.00           C  
ATOM    595  C   GLY D  36       5.242  46.679  -5.052  1.00  0.00           C  
ATOM    596  O   GLY D  36       6.143  45.978  -5.515  1.00  0.00           O  
ATOM    597  N   GLY D  37       3.948  46.411  -5.201  1.00  0.00           N  
ATOM    598  CA  GLY D  37       3.504  45.249  -5.956  1.00  0.00           C  
ATOM    599  C   GLY D  37       2.361  45.637  -6.879  1.00  0.00           C  
ATOM    600  O   GLY D  37       1.411  46.301  -6.454  1.00  0.00           O  
ATOM    601  N   GLY D  38       2.459  45.216  -8.137  1.00  0.00           N  
ATOM    602  CA  GLY D  38       1.407  45.429  -9.118  1.00  0.00           C  
ATOM    603  C   GLY D  38       1.531  44.349 -10.181  1.00  0.00           C  
ATOM    604  O   GLY D  38       2.635  44.053 -10.644  1.00  0.00           O  
ATOM    605  N   GLY D  39       0.399  43.768 -10.562  1.00  0.00           N  
ATOM    606  CA  GLY D  39       0.371  42.637 -11.476  1.00  0.00           C  
ATOM    607  C   GLY D  39       0.129  43.108 -12.903  1.00  0.00           C  
ATOM    608  O   GLY D  39      -0.599  44.078 -13.134  1.00  0.00           O  
ATOM    609  N   GLY D  40       0.741  42.414 -13.858  1.00  0.00           N  
ATOM    610  CA  GLY D  40       0.652  42.760 -15.269  1.00  0.00           C  
ATOM    611  C   GLY D  40      -0.326  41.830 -15.979  1.00  0.00           C  
ATOM    612  O   GLY D  40      -0.443  40.650 -15.643  1.00  0.00           O  
ATOM    613  N   GLY D  41      -1.025  42.374 -16.976  1.00  0.00           N  
ATOM    614  CA  GLY D  41      -2.093  41.654 -17.652  1.00  0.00           C  
ATOM    615  C   GLY D  41      -1.801  41.515 -19.143  1.00  0.00           C  
ATOM    616  O   GLY D  41      -1.260  42.443 -19.754  1.00  0.00           O  
ATOM    617  N   GLY D  42      -2.139  40.376 -19.752  1.00  0.00           N  
ATOM    618  CA  GLY D  42      -1.781  40.155 -21.159  1.00  0.00           C  
ATOM    619  C   GLY D  42      -2.635  40.965 -22.120  1.00  0.00           C  
ATOM    620  O   GLY D  42      -3.804  41.260 -21.858  1.00  0.00           O  
ATOM    621  N   GLY D  43      -2.025  41.337 -23.247  1.00  0.00           N  
ATOM    622  CA  GLY D  43      -2.742  42.002 -24.330  1.00  0.00           C  
ATOM    623  C   GLY D  43      -2.685  41.227 -25.640  1.00  0.00           C  
ATOM    624  O   GLY D  43      -3.735  40.920 -26.213  1.00  0.00           O  
ATOM    625  N   GLY D  44      -1.490  40.902 -26.135  1.00  0.00           N  
ATOM    626  CA  GLY D  44      -1.282  40.538 -27.534  1.00  0.00           C  
ATOM    627  C   GLY D  44      -0.487  39.239 -27.609  1.00  0.00           C  
ATOM    628  O   GLY D  44       0.556  39.104 -26.956  1.00  0.00           O  
ATOM    629  N   GLY D  45      -0.983  38.286 -28.401  1.00  0.00           N  
ATOM    630  CA  GLY D  45      -0.236  37.098 -28.798  1.00  0.00           C  
ATOM    631  C   GLY D  45      -0.133  37.071 -30.317  1.00  0.00           C  
ATOM    632  O   GLY D  45      -1.129  37.292 -31.015  1.00  0.00           O  
ATOM    633  N   GLY D  46       1.068  36.794 -30.824  1.00  0.00           N  
ATOM    634  CA  GLY D  46       1.343  36.808 -32.252  1.00  0.00           C  
ATOM    635  C   GLY D  46       1.989  35.505 -32.708  1.00  0.00           C  
ATOM    636  O   GLY D  46       2.860  34.966 -32.016  1.00  0.00           O  
ATOM    637  N   GLY D  47       1.592  34.992 -33.888  1.00  0.00           N  
ATOM    638  CA  GLY D  47       2.141  33.727 -34.401  1.00  0.00           C  
ATOM    639  C   GLY D  47       3.402  33.874 -35.242  1.00  0.00           C  
ATOM    640  O   GLY D  47       3.670  33.003 -36.077  1.00  0.00           O  
ATOM    641  N   GLY D  48       4.141  34.975 -35.042  1.00  0.00           N  
ATOM    642  CA  GLY D  48       5.134  35.484 -35.997  1.00  0.00           C  
ATOM    643  C   GLY D  48       6.233  34.465 -36.318  1.00  0.00           C  
ATOM    644  O   GLY D  48       6.689  34.382 -37.465  1.00  0.00           O  
ATOM    645  N   GLY D  49       6.667  33.673 -35.336  1.00  0.00           N  
ATOM    646  CA  GLY D  49       7.627  32.614 -35.591  1.00  0.00           C  
ATOM    647  C   GLY D  49       9.024  33.048 -35.979  1.00  0.00           C  
ATOM    648  O   GLY D  49       9.795  32.218 -36.470  1.00  0.00           O  
ATOM    649  N   GLY D  50       9.382  34.313 -35.780  1.00  0.00           N  
ATOM    650  CA  GLY D  50      10.651  34.832 -36.276  1.00  0.00           C  
ATOM    651  C   GLY D  50      11.691  34.747 -35.163  1.00  0.00           C  
ATOM    652  O   GLY D  50      11.378  34.829 -33.970  1.00  0.00           O  
ATOM    653  N   GLY D  51      12.938  34.504 -35.559  1.00  0.00           N  
ATOM    654  CA  GLY D  51      14.051  34.518 -34.621  1.00  0.00           C  
ATOM    655  C   GLY D  51      14.325  35.952 -34.182  1.00  0.00           C  
ATOM    656  O   GLY D  51      14.484  36.847 -35.016  1.00  0.00           O  
ATOM    657  N   GLY D  52      14.352  36.174 -32.868  1.00  0.00           N  
ATOM    658  CA  GLY D  52      14.566  37.495 -32.286  1.00  0.00           C  
ATOM    659  C   GLY D  52      15.702  37.396 -31.279  1.00  0.00           C  
ATOM    660  O   GLY D  52      15.651  36.571 -30.361  1.00  0.00           O  
ATOM    661  N   GLY D  53      16.727  38.234 -31.452  1.00  0.00           N  
ATOM    662  CA  GLY D  53      17.830  38.312 -30.501  1.00  0.00           C  
ATOM    663  C   GLY D  53      18.144  39.721 -30.024  1.00  0.00           C  
ATOM    664  O   GLY D  53      18.765  39.861 -28.963  1.00  0.00           O  
ATOM    665  N   GLY D  54      17.749  40.760 -30.754  1.00  0.00           N  
ATOM    666  CA  GLY D  54      18.039  42.135 -30.383  1.00  0.00           C  
ATOM    667  C   GLY D  54      16.761  42.957 -30.443  1.00  0.00           C  
ATOM    668  O   GLY D  54      15.797  42.594 -31.121  1.00  0.00           O  
ATOM    669  N   GLY D  55      16.764  44.079 -29.726  1.00  0.00           N  
ATOM    670  CA  GLY D  55      15.630  44.988 -29.756  1.00  0.00           C  
ATOM    671  C   GLY D  55      16.104  46.401 -29.452  1.00  0.00           C  
ATOM    672  O   GLY D  55      17.225  46.618 -28.985  1.00  0.00           O  
ATOM    673  N   GLY D  56      15.230  47.364 -29.734  1.00  0.00           N  
ATOM    674  CA  GLY D  56      15.535  48.776 -29.559  1.00  0.00           C  
ATOM    675  C   GLY D  56      14.226  49.534 -29.395  1.00  0.00           C  
ATOM    676  O   GLY D  56      13.204  49.162 -29.976  1.00  0.00           O  
ATOM    677  N   GLY D  57      14.263  50.592 -28.593  1.00  0.00           N  
ATOM    678  CA  GLY D  57      13.084  51.412 -28.363  1.00  0.00           C  
ATOM    679  C   GLY D  57      13.043  52.587 -29.335  1.00  0.00           C  
ATOM    680  O   GLY D  57      14.049  52.965 -29.941  1.00  0.00           O  
ATOM    681  N   GLY D  58      11.850  53.161 -29.485  1.00  0.00           N  
ATOM    682  CA  GLY D  58      11.621  54.305 -30.356  1.00  0.00           C  
ATOM    683  C   GLY D  58      11.107  55.480 -29.537  1.00  0.00           C  
ATOM    684  O   GLY D  58      10.281  55.309 -28.634  1.00  0.00           O  
ATOM    685  N   GLY D  59      11.584  56.675 -29.870  1.00  0.00           N  
ATOM    686  CA  GLY D  59      11.309  57.875 -29.098  1.00  0.00           C  
ATOM    687  C   GLY D  59      10.610  58.914 -29.966  1.00  0.00           C  
ATOM    688  O   GLY D  59      10.584  58.813 -31.195  1.00  0.00           O  
ATOM    689  N   GLY D  60      10.030  59.913 -29.307  1.00  0.00           N  
ATOM    690  CA  GLY D  60       9.363  61.020 -29.979  1.00  0.00           C  
ATOM    691  C   GLY D  60      10.225  62.270 -29.874  1.00  0.00           C  
ATOM    692  O   GLY D  60      10.670  62.633 -28.780  1.00  0.00           O  
ATOM    693  N   GLY D  61      10.457  62.925 -31.009  1.00  0.00           N  
ATOM    694  CA  GLY D  61      11.305  64.106 -31.070  1.00  0.00           C  
ATOM    695  C   GLY D  61      10.630  65.188 -31.899  1.00  0.00           C  
ATOM    696  O   GLY D  61      10.029  64.902 -32.939  1.00  0.00           O  
ATOM    697  N   GLY D  62      10.737  66.429 -31.434  1.00  0.00           N  
ATOM    698  CA  GLY D  62      10.181  67.573 -32.148  1.00  0.00           C  
ATOM    699  C   GLY D  62      11.068  68.802 -31.981  1.00  0.00           C  
ATOM    700  O   GLY D  62      11.409  69.185 -30.862  1.00  0.00           O  
TER
ATOM    701  N   GLY E   1      12.072  61.780 -19.504  1.00  0.00           N  
ATOM    702  CA  GLY E   1      11.590  60.405 -19.517  1.00  0.00           C  
ATOM    703  C   GLY E   1      12.716  59.434 -19.196  1.00  0.00           C  
ATOM    704  O   GLY E   1      13.869  59.675 -19.548  1.00  0.00           O  
ATOM    705  N   GLY E   2      12.381  58.335 -18.525  1.00  0.00           N  
ATOM    706  CA  GLY E   2      13.357  57.307 -18.196  1.00  0.00           C  
ATOM    707  C   GLY E   2      12.785  55.940 -18.534  1.00  0.00           C  
ATOM    708  O   GLY E   2      11.572  55.732 -18.471  1.00  0.00           O  
ATOM    709  N   GLY E   3      13.659  55.004 -18.900  1.00  0.00           N  
ATOM    710  CA  GLY E   3      13.198  53.646 -19.146  1.00  0.00           C  
ATOM    711  C   GLY E   3      14.212  52.639 -18.620  1.00  0.00           C  
ATOM    712  O   GLY E   3      15.386  52.947 -18.404  1.00  0.00           O  
ATOM    713  N   GLY E   4      13.715  51.429 -18.375  1.00  0.00           N  
ATOM    714  CA  GLY E   4      14.438  50.391 -17.657  1.00  0.00           C  
ATOM    715  C   GLY E   4      14.247  49.067 -18.375  1.00  0.00           C  
ATOM    716  O   GLY E   4      13.133  48.740 -18.795  1.00  0.00           O  
ATOM    717  N   GLY E   5      15.328  48.301 -18.489  1.00  0.00           N  
ATOM    718  CA  GLY E   5      15.319  47.022 -19.189  1.00  0.00           C  
ATOM    719  C   GLY E   5      15.816  45.938 -18.241  1.00  0.00           C  
ATOM    720  O   GLY E   5      16.909  46.057 -17.677  1.00  0.00           O  
ATOM    721  N   GLY E   6      15.011  44.887 -18.065  1.00  0.00           N  
ATOM    722  CA  GLY E   6      15.442  43.713 -17.342  1.00  0.00           C  
ATOM    723  C   GLY E   6      15.177  42.467 -18.163  1.00  0.00           C  
ATOM    724  O   GLY E   6      14.375  42.471 -19.093  1.00  0.00           O  
ATOM    725  N   GLY E   7      15.862  41.387 -17.800  1.00  0.00           N  
ATOM    726  CA  GLY E   7      15.792  40.137 -18.546  1.00  0.00           C  
ATOM    727  C   GLY E   7      15.164  39.045 -17.693  1.00  0.00           C  
ATOM    728  O   GLY E   7      15.537  38.866 -16.530  1.00  0.00           O  
ATOM    729  N   GLY E   8      14.219  38.315 -18.280  1.00  0.00           N  
ATOM    730  CA  GLY E   8      13.505  37.267 -17.570  1.00  0.00           C  
ATOM    731  C   GLY E   8      14.329  35.987 -17.510  1.00  0.00           C  
ATOM    732  O   GLY E   8      15.201  35.741 -18.347  1.00  0.00           O  
ATOM    733  N   GLY E   9      14.042  35.172 -16.501  1.00  0.00           N  
ATOM    734  CA  GLY E   9      14.669  33.882 -16.273  1.00  0.00           C  
ATOM    735  C   GLY E   9      13.599  32.856 -15.933  1.00  0.00           C  
ATOM    736  O   GLY E   9      12.526  33.221 -15.444  1.00  0.00           O  
ATOM    737  N   GLY E  10      13.850  31.564 -16.196  1.00  0.00           N  
ATOM    738  CA  GLY E  10      12.891  30.537 -15.763  1.00  0.00           C  
ATOM    739  C   GLY E  10      12.891  30.348 -14.255  1.00  0.00           C  
ATOM    740  O   GLY E  10      13.832  29.784 -13.689  1.00  0.00           O  
ATOM    741  N   GLY E  11      11.834  30.814 -13.594  1.00  0.00           N  
ATOM    742  CA  GLY E  11      11.757  30.819 -12.144  1.00  0.00           C  
ATOM    743  C   GLY E  11      10.426  30.237 -11.691  1.00  0.00           C  
ATOM    744  O   GLY E  11       9.440  30.214 -12.436  1.00  0.00           O  
ATOM    745  N   GLY E  12      10.417  29.762 -10.449  1.00  0.00           N  
ATOM    746  CA  GLY E  12       9.210  29.282  -9.793  1.00  0.00           C  
ATOM    747  C   GLY E  12       8.731  30.339  -8.808  1.00  0.00           C  
ATOM    748  O   GLY E  12       9.491  30.777  -7.941  1.00  0.00           O  
ATOM    749  N   GLY E  13       7.476  30.746  -8.951  1.00  0.00           N  
ATOM    750  CA  GLY E  13       6.879  31.798  -8.144  1.00  0.00           C  
ATOM    751  C   GLY E  13       5.674  31.249  -7.398  1.00  0.00           C  
ATOM    752  O   GLY E  13       4.882  30.483  -7.957  1.00  0.00           O  
ATOM    753  N   GLY E  14       5.538  31.644  -6.138  1.00  0.00           N  
ATOM    754  CA  GLY E  14       4.341  31.373  -5.351  1.00  0.00           C  
ATOM    755  C   GLY E  14       3.505  32.646  -5.332  1.00  0.00           C  
ATOM    756  O   GLY E  14       3.866  33.618  -4.663  1.00  0.00           O  
ATOM    757  N   GLY E  15       2.406  32.647  -6.078  1.00  0.00           N  
ATOM    758  CA  GLY E  15       1.529  33.798  -6.210  1.00  0.00           C  
ATOM    759  C   GLY E  15       0.356  33.670  -5.249  1.00  0.00           C  
ATOM    760  O   GLY E  15      -0.118  32.567  -4.969  1.00  0.00           O  
ATOM    761  N   GLY E  16      -0.119  34.810  -4.753  1.00  0.00           N  
ATOM    762  CA  GLY E  16      -1.207  34.849  -3.783  1.00  0.00           C  
ATOM    763  C   GLY E  16      -2.417  35.520  -4.421  1.00  0.00           C  
ATOM    764  O   GLY E  16      -2.387  36.720  -4.710  1.00  0.00           O  
ATOM    765  N   GLY E  17      -3.479  34.748  -4.637  1.00  0.00           N  
ATOM    766  CA  GLY E  17      -4.748  35.267  -5.126  1.00  0.00           C  
ATOM    767  C   GLY E  17      -5.655  35.525  -3.931  1.00  0.00           C  
ATOM    768  O   GLY E  17      -5.911  34.613  -3.136  1.00  0.00           O  
ATOM    769  N   GLY E  18      -6.152  36.754  -3.818  1.00  0.00           N  
ATOM    770  CA  GLY E  18      -7.019  37.134  -2.711  1.00  0.00           C  
ATOM    771  C   GLY E  18      -8.464  36.752  -3.033  1.00  0.00           C  
ATOM    772  O   GLY E  18      -8.741  35.990  -3.963  1.00  0.00           O  
ATOM    773  N   GLY E  19      -9.408  37.282  -2.252  1.00  0.00           N  
ATOM    774  CA  GLY E  19     -10.816  36.947  -2.434  1.00  0.00           C  
ATOM    775  C   GLY E  19     -11.412  37.540  -3.705  1.00  0.00           C  
ATOM    776  O   GLY E  19     -12.454  37.061  -4.163  1.00  0.00           O  
ATOM    777  N   GLY E  20     -10.783  38.560  -4.285  1.00  0.00           N  
ATOM    778  CA  GLY E  20     -11.247  39.146  -5.534  1.00  0.00           C  
ATOM    779  C   GLY E  20     -10.510  38.614  -6.755  1.00  0.00           C  
ATOM    780  O   GLY E  20     -10.777  39.072  -7.869  1.00  0.00           O  
ATOM    781  N   GLY E  21      -9.594  37.666  -6.578  1.00  0.00           N  
ATOM    782  CA  GLY E  21      -8.898  37.085  -7.708  1.00  0.00           C  
ATOM    783  C   GLY E  21      -7.744  37.893  -8.250  1.00  0.00           C  
ATOM    784  O   GLY E  21      -7.303  37.640  -9.374  1.00  0.00           O  
ATOM    785  N   GLY E  22      -7.233  38.854  -7.486  1.00  0.00           N  
ATOM    786  CA  GLY E  22      -6.145  39.720  -7.918  1.00  0.00           C  
ATOM    787  C   GLY E  22      -4.861  39.305  -7.212  1.00  0.00           C  
ATOM    788  O   GLY E  22      -4.858  39.108  -5.993  1.00  0.00           O  
ATOM    789  N   GLY E  23      -3.781  39.158  -7.978  1.00  0.00           N  
ATOM    790  CA  GLY E  23      -2.485  38.820  -7.398  1.00  0.00           C  
ATOM    791  C   GLY E  23      -1.980  40.011  -6.596  1.00  0.00           C  
ATOM    792  O   GLY E  23      -1.737  41.092  -7.145  1.00  0.00           O  
ATOM    793  N   GLY E  24      -1.828  39.820  -5.285  1.00  0.00           N  
ATOM    794  CA  GLY E  24      -1.380  40.883  -4.401  1.00  0.00           C  
ATOM    795  C   GLY E  24       0.014  40.668  -3.838  1.00  0.00           C  
ATOM    796  O   GLY E  24       0.632  41.637  -3.388  1.00  0.00           O  
ATOM    797  N   GLY E  25       0.524  39.439  -3.851  1.00  0.00           N  
ATOM    798  CA  GLY E  25       1.838  39.167  -3.289  1.00  0.00           C  
ATOM    799  C   GLY E  25       2.410  37.929  -3.963  1.00  0.00           C  
ATOM    800  O   GLY E  25       1.677  37.103  -4.515  1.00  0.00           O  
ATOM    801  N   GLY E  26       3.735  37.814  -3.916  1.00  0.00           N  
ATOM    802  CA  GLY E  26       4.419  36.696  -4.545  1.00  0.00           C  
ATOM    803  C   GLY E  26       5.722  36.419  -3.814  1.00  0.00           C  
ATOM    804  O   GLY E  26       6.283  37.291  -3.146  1.00  0.00           O  
ATOM    805  N   GLY E  27       6.194  35.184  -3.951  1.00  0.00           N  
ATOM    806  CA  GLY E  27       7.454  34.740  -3.366  1.00  0.00           C  
ATOM    807  C   GLY E  27       8.275  34.087  -4.469  1.00  0.00           C  
ATOM    808  O   GLY E  27       7.799  33.159  -5.133  1.00  0.00           O  
ATOM    809  N   GLY E  28       9.495  34.578  -4.673  1.00  0.00           N  
ATOM    810  CA  GLY E  28      10.423  34.014  -5.647  1.00  0.00           C  
ATOM    811  C   GLY E  28      11.223  32.918  -4.955  1.00  0.00           C  
ATOM    812  O   GLY E  28      12.034  33.203  -4.071  1.00  0.00           O  
ATOM    813  N   GLY E  29      11.026  31.668  -5.383  1.00  0.00           N  
ATOM    814  CA  GLY E  29      11.576  30.516  -4.673  1.00  0.00           C  
ATOM    815  C   GLY E  29      13.087  30.373  -4.807  1.00  0.00           C  
ATOM    816  O   GLY E  29      13.673  29.559  -4.087  1.00  0.00           O  
ATOM    817  N   GLY E  30      13.732  31.122  -5.697  1.00  0.00           N  
ATOM    818  CA  GLY E  30      15.160  30.974  -5.938  1.00  0.00           C  
ATOM    819  C   GLY E  30      15.992  32.106  -5.347  1.00  0.00           C  
ATOM    820  O   GLY E  30      17.180  32.213  -5.664  1.00  0.00           O  
ATOM    821  N   GLY E  31      15.405  32.948  -4.498  1.00  0.00           N  
ATOM    822  CA  GLY E  31      16.112  34.133  -4.021  1.00  0.00           C  
ATOM    823  C   GLY E  31      17.015  33.818  -2.830  1.00  0.00           C  
ATOM    824  O   GLY E  31      18.241  33.943  -2.915  1.00  0.00           O  
ATOM    825  N   GLY E  32      16.423  33.403  -1.717  1.00  0.00           N  
ATOM    826  CA  GLY E  32      17.125  33.181  -0.462  1.00  0.00           C  
ATOM    827  C   GLY E  32      16.494  31.967   0.208  1.00  0.00           C  
ATOM    828  O   GLY E  32      15.387  31.565  -0.172  1.00  0.00           O  
ATOM    829  N   GLY E  33      17.195  31.317   1.159  1.00  0.00           N  
ATOM    830  CA  GLY E  33      16.627  30.106   1.792  1.00  0.00           C  
ATOM    831  C   GLY E  33      15.319  30.316   2.538  1.00  0.00           C  
ATOM    832  O   GLY E  33      14.558  29.350   2.688  1.00  0.00           O  
ATOM    833  N   GLY E  34      15.038  31.532   3.012  1.00  0.00           N  
ATOM    834  CA  GLY E  34      13.742  31.808   3.623  1.00  0.00           C  
ATOM    835  C   GLY E  34      12.616  31.677   2.607  1.00  0.00           C  
ATOM    836  O   GLY E  34      11.554  31.125   2.915  1.00  0.00           O  
ATOM    837  N   GLY E  35      12.842  32.147   1.378  1.00  0.00           N  
ATOM    838  CA  GLY E  35      11.829  32.006   0.339  1.00  0.00           C  
ATOM    839  C   GLY E  35      11.684  30.563  -0.119  1.00  0.00           C  
ATOM    840  O   GLY E  35      10.581  30.143  -0.479  1.00  0.00           O  
ATOM    841  N   GLY E  36      12.774  29.793  -0.112  1.00  0.00           N  
ATOM    842  CA  GLY E  36      12.675  28.370  -0.426  1.00  0.00           C  
ATOM    843  C   GLY E  36      11.886  27.624   0.643  1.00  0.00           C  
ATOM    844  O   GLY E  36      11.097  26.724   0.326  1.00  0.00           O  
ATOM    845  N   GLY E  37      12.078  27.997   1.914  1.00  0.00           N  
ATOM    846  CA  GLY E  37      11.277  27.437   2.999  1.00  0.00           C  
ATOM    847  C   GLY E  37       9.806  27.817   2.855  1.00  0.00           C  
ATOM    848  O   GLY E  37       8.917  26.986   3.083  1.00  0.00           O  
ATOM    849  N   GLY E  38       9.536  29.066   2.459  1.00  0.00           N  
ATOM    850  CA  GLY E  38       8.164  29.510   2.219  1.00  0.00           C  
ATOM    851  C   GLY E  38       7.520  28.750   1.066  1.00  0.00           C  
ATOM    852  O   GLY E  38       6.327  28.433   1.112  1.00  0.00           O  
ATOM    853  N   GLY E  39       8.291  28.465   0.014  1.00  0.00           N  
ATOM    854  CA  GLY E  39       7.749  27.739  -1.129  1.00  0.00           C  
ATOM    855  C   GLY E  39       7.496  26.274  -0.794  1.00  0.00           C  
ATOM    856  O   GLY E  39       6.501  25.696  -1.246  1.00  0.00           O  
ATOM    857  N   GLY E  40       8.385  25.652  -0.012  1.00  0.00           N  
ATOM    858  CA  GLY E  40       8.166  24.260   0.374  1.00  0.00           C  
ATOM    859  C   GLY E  40       7.030  24.121   1.380  1.00  0.00           C  
ATOM    860  O   GLY E  40       6.321  23.109   1.372  1.00  0.00           O  
ATOM    861  N   GLY E  41       6.841  25.113   2.249  1.00  0.00           N  
ATOM    862  CA  GLY E  41       5.740  25.073   3.203  1.00  0.00           C  
ATOM    863  C   GLY E  41       4.406  25.483   2.597  1.00  0.00           C  
ATOM    864  O   GLY E  41       3.376  25.271   3.248  1.00  0.00           O  
ATOM    865  N   GLY E  42       4.414  26.043   1.378  1.00  0.00           N  
ATOM    866  CA  GLY E  42       3.236  26.613   0.706  1.00  0.00           C  
ATOM    867  C   GLY E  42       2.544  27.654   1.581  1.00  0.00           C  
ATOM    868  O   GLY E  42       1.320  27.672   1.716  1.00  0.00           O  
ATOM    869  N   GLY E  43       3.342  28.527   2.190  1.00  0.00           N  
ATOM    870  CA  GLY E  43       2.821  29.537   3.095  1.00  0.00           C  
ATOM    871  C   GLY E  43       3.727  30.756   3.058  1.00  0.00           C  
ATOM    872  O   GLY E  43       4.882  30.683   2.634  1.00  0.00           O  
ATOM    873  N   GLY E  44       3.183  31.885   3.507  1.00  0.00           N  
ATOM    874  CA  GLY E  44       3.926  33.134   3.564  1.00  0.00           C  
ATOM    875  C   GLY E  44       4.489  33.430   4.946  1.00  0.00           C  
ATOM    876  O   GLY E  44       5.250  34.391   5.094  1.00  0.00           O  
ATOM    877  N   GLY E  45       4.135  32.636   5.953  1.00  0.00           N  
ATOM    878  CA  GLY E  45       4.613  32.815   7.316  1.00  0.00           C  
ATOM    879  C   GLY E  45       5.258  31.518   7.779  1.00  0.00           C  
ATOM    880  O   GLY E  45       4.637  30.453   7.713  1.00  0.00           O  
ATOM    881  N   GLY E  46       6.499  31.611   8.246  1.00  0.00           N  
ATOM    882  CA  GLY E  46       7.295  30.451   8.628  1.00  0.00           C  
ATOM    883  C   GLY E  46       7.479  30.476  10.139  1.00  0.00           C  
ATOM    884  O   GLY E  46       7.970  31.466  10.695  1.00  0.00           O  
ATOM    885  N   GLY E  47       7.080  29.393  10.800  1.00  0.00           N  
ATOM    886  CA  GLY E  47       7.221  29.268  12.241  1.00  0.00           C  
ATOM    887  C   GLY E  47       8.654  28.897  12.614  1.00  0.00           C  
ATOM    888  O   GLY E  47       9.505  28.640  11.759  1.00  0.00           O  
ATOM    889  N   GLY E  48       8.914  28.870  13.917  1.00  0.00           N  
ATOM    890  CA  GLY E  48      10.235  28.519  14.419  1.00  0.00           C  
ATOM    891  C   GLY E  48      10.501  27.028  14.247  1.00  0.00           C  
ATOM    892  O   GLY E  48       9.613  26.198  14.456  1.00  0.00           O  
ATOM    893  N   GLY E  49      11.718  26.690  13.858  1.00  0.00           N  
ATOM    894  CA  GLY E  49      12.122  25.300  13.781  1.00  0.00           C  
ATOM    895  C   GLY E  49      13.093  25.070  12.642  1.00  0.00           C  
ATOM    896  O   GLY E  49      13.538  25.996  11.971  1.00  0.00           O  
ATOM    897  N   GLY E  50      13.414  23.794  12.442  1.00  0.00           N  
ATOM    898  CA  GLY E  50      14.240  23.339  11.329  1.00  0.00           C  
ATOM    899  C   GLY E  50      13.333  22.772  10.242  1.00  0.00           C  
ATOM    900  O   GLY E  50      12.366  22.053  10.529  1.00  0.00           O  
ATOM    901  N   GLY E  51      13.585  23.170   9.000  1.00  0.00           N  
ATOM    902  CA  GLY E  51      12.810  22.711   7.858  1.00  0.00           C  
ATOM    903  C   GLY E  51      13.750  22.149   6.808  1.00  0.00           C  
ATOM    904  O   GLY E  51      14.681  22.834   6.377  1.00  0.00           O  
ATOM    905  N   GLY E  52      13.506  20.909   6.398  1.00  0.00           N  
ATOM    906  CA  GLY E  52      14.267  20.304   5.312  1.00  0.00           C  
ATOM    907  C   GLY E  52      13.640  20.738   3.996  1.00  0.00           C  
ATOM    908  O   GLY E  52      12.545  20.288   3.644  1.00  0.00           O  
ATOM    909  N   GLY E  53      14.329  21.611   3.265  1.00  0.00           N  
ATOM    910  CA  GLY E  53      13.748  22.231   2.079  1.00  0.00           C  
ATOM    911  C   GLY E  53      14.023  21.426   0.812  1.00  0.00           C  
ATOM    912  O   GLY E  53      13.088  21.002   0.127  1.00  0.00           O  
ATOM    913  N   GLY E  54      15.294  21.206   0.489  1.00  0.00           N  
ATOM    914  CA  GLY E  54      15.638  20.567  -0.774  1.00  0.00           C  
ATOM    915  C   GLY E  54      16.984  19.866  -0.636  1.00  0.00           C  
ATOM    916  O   GLY E  54      17.505  19.678   0.468  1.00  0.00           O  
ATOM    917  N   GLY E  55      17.539  19.467  -1.776  1.00  0.00           N  
ATOM    918  CA  GLY E  55      18.815  18.776  -1.845  1.00  0.00           C  
ATOM    919  C   GLY E  55      19.705  19.480  -2.854  1.00  0.00           C  
ATOM    920  O   GLY E  55      19.236  19.913  -3.910  1.00  0.00           O  
ATOM    921  N   GLY E  56      20.985  19.593  -2.526  1.00  0.00           N  
ATOM    922  CA  GLY E  56      21.966  20.168  -3.431  1.00  0.00           C  
ATOM    923  C   GLY E  56      22.735  19.050  -4.124  1.00  0.00           C  
ATOM    924  O   GLY E  56      23.066  18.030  -3.509  1.00  0.00           O  
ATOM    925  N   GLY E  57      22.934  19.211  -5.435  1.00  0.00           N  
ATOM    926  CA  GLY E  57      23.698  18.282  -6.259  1.00  0.00           C  
ATOM    927  C   GLY E  57      24.654  19.087  -7.124  1.00  0.00           C  
ATOM    928  O   GLY E  57      24.245  20.073  -7.744  1.00  0.00           O  
ATOM    929  N   GLY E  58      25.911  18.663  -7.185  1.00  0.00           N  
ATOM    930  CA  GLY E  58      26.915  19.376  -7.968  1.00  0.00           C  
ATOM    931  C   GLY E  58      26.719  19.046  -9.442  1.00  0.00           C  
ATOM    932  O   GLY E  58      26.788  17.879  -9.843  1.00  0.00           O  
ATOM    933  N   GLY E  59      26.477  20.074 -10.251  1.00  0.00           N  
ATOM    934  CA  GLY E  59      26.209  19.908 -11.669  1.00  0.00           C  
ATOM    935  C   GLY E  59      27.493  19.561 -12.424  1.00  0.00           C  
ATOM    936  O   GLY E  59      28.585  19.971 -12.020  1.00  0.00           O  
ATOM    937  N   GLY E  60      27.392  18.784 -13.505  1.00  0.00           N  
ATOM    938  CA  GLY E  60      28.590  18.451 -14.285  1.00  0.00           C  
ATOM    939  C   GLY E  60      29.142  19.650 -15.039  1.00  0.00           C  
ATOM    940  O   GLY E  60      28.413  20.567 -15.422  1.00  0.00           O  
ATOM    941  N   GLY E  61      30.456  19.624 -15.256  1.00  0.00           N  
ATOM    942  CA  GLY E  61      31.173  20.715 -15.905  1.00  0.00           C  
ATOM    943  C   GLY E  61      31.390  20.477 -17.395  1.00  0.00           C  
ATOM    944  O   GLY E  61      31.080  21.348 -18.213  1.00  0.00           O  
ATOM    945  N   GLY E  62      31.913  19.312 -17.765  1.00  0.00           N  
ATOM    946  CA  GLY E  62      32.262  19.004 -19.143  1.00  0.00           C  
ATOM    947  C   GLY E  62      31.464  17.804 -19.632  1.00  0.00           C  
ATOM    948  O   GLY E  62      30.803  17.106 -18.860  1.00  0.00           O  
ATOM    949  N   GLY E  63      31.535  17.571 -20.939  1.00  0.00           N  
ATOM    950  CA  GLY E  63      30.911  16.421 -21.575  1.00  0.00           C  
ATOM    951  C   GLY E  63      31.992  15.552 -22.200  1.00  0.00           C  
ATOM    952  O   GLY E  63      32.885  16.062 -22.884  1.00  0.00           O  
ATOM    953  N   GLY E  64      31.915  14.247 -21.958  1.00  0.00           N  
ATOM    954  CA  GLY E  64      32.895  13.290 -22.458  1.00  0.00           C  
ATOM    955  C   GLY E  64      32.184  12.333 -23.400  1.00  0.00           C  
ATOM    956  O   GLY E  64      31.210  11.677 -23.011  1.00  0.00           O  
ATOM    957  N   GLY E  65      32.663  12.258 -24.636  1.00  0.00           N  
ATOM    958  CA  GLY E  65      32.233  11.249 -25.595  1.00  0.00           C  
ATOM    959  C   GLY E  65      33.439  10.373 -25.889  1.00  0.00           C  
ATOM    960  O   GLY E  65      34.515  10.884 -26.215  1.00  0.00           O  
ATOM    961  N   GLY E  66      33.270   9.062 -25.746  1.00  0.00           N  
ATOM    962  CA  GLY E  66      34.385   8.130 -25.862  1.00  0.00           C  
ATOM    963  C   GLY E  66      33.927   6.924 -26.671  1.00  0.00           C  
ATOM    964  O   GLY E  66      33.129   6.115 -26.190  1.00  0.00           O  
ATOM    965  N   GLY E  67      34.433   6.812 -27.890  1.00  0.00           N  
ATOM    966  CA  GLY E  67      34.068   5.803 -28.870  1.00  0.00           C  
ATOM    967  C   GLY E  67      35.342   5.150 -29.382  1.00  0.00           C  
ATOM    968  O   GLY E  67      36.422   5.744 -29.295  1.00  0.00           O  
ATOM    969  N   GLY E  68      35.262   3.917 -29.892  1.00  0.00           N  
ATOM    970  CA  GLY E  68      36.436   3.321 -30.543  1.00  0.00           C  
ATOM    971  C   GLY E  68      36.797   4.054 -31.825  1.00  0.00           C  
ATOM    972  O   GLY E  68      35.934   4.570 -32.539  1.00  0.00           O  
ATOM    973  N   GLY E  69      38.098   4.095 -32.117  1.00  0.00           N  
ATOM    974  CA  GLY E  69      38.601   4.887 -33.241  1.00  0.00           C  
ATOM    975  C   GLY E  69      38.596   4.052 -34.523  1.00  0.00           C  
ATOM    976  O   GLY E  69      39.629   3.670 -35.075  1.00  0.00           O  
ATOM    977  N   GLY E  70      37.387   3.781 -35.001  1.00  0.00           N  
ATOM    978  CA  GLY E  70      37.175   3.087 -36.264  1.00  0.00           C  
ATOM    979  C   GLY E  70      36.870   4.130 -37.328  1.00  0.00           C  
ATOM    980  O   GLY E  70      36.073   5.048 -37.097  1.00  0.00           O  
ATOM    981  N   GLY E  71      37.522   4.011 -38.484  1.00  0.00           N  
ATOM    982  CA  GLY E  71      37.329   4.949 -39.577  1.00  0.00           C  
ATOM    983  C   GLY E  71      36.725   4.324 -40.825  1.00  0.00           C  
ATOM    984  O   GLY E  71      36.359   5.063 -41.746  1.00  0.00           O  
ATOM    985  N   GLY E  72      36.603   3.002 -40.884  1.00  0.00           N  
ATOM    986  CA  GLY E  72      36.074   2.337 -42.065  1.00  0.00           C  
ATOM    987  C   GLY E  72      34.555   2.438 -42.093  1.00  0.00           C  
ATOM    988  O   GLY E  72      33.892   2.236 -41.073  1.00  0.00           O  
ATOM    989  N   GLY E  73      34.006   2.759 -43.260  1.00  0.00           N  
ATOM    990  CA  GLY E  73      32.563   2.740 -43.438  1.00  0.00           C  
ATOM    991  C   GLY E  73      32.082   1.314 -43.673  1.00  0.00           C  
ATOM    992  O   GLY E  73      32.812   0.468 -44.194  1.00  0.00           O  
ATOM    993  N   GLY E  74      30.844   1.051 -43.271  1.00  0.00           N  
ATOM    994  CA  GLY E  74      30.325  -0.304 -43.394  1.00  0.00           C  
ATOM    995  C   GLY E  74      29.908  -0.587 -44.836  1.00  0.00           C  
ATOM    996  O   GLY E  74      29.406   0.306 -45.523  1.00  0.00           O  
ATOM    997  N   GLY E  75      30.106  -1.818 -45.319  1.00  0.00           N  
ATOM    998  CA  GLY E  75      29.741  -2.140 -46.714  1.00  0.00           C  
ATOM    999  C   GLY E  75      28.247  -2.383 -46.892  1.00  0.00           C  
ATOM   1000  O   GLY E  75      27.772  -3.501 -47.117  1.00  0.00           O  
ATOM   1001  N   GLY E  76      27.466  -1.307 -46.790  1.00  0.00           N  
ATOM   1002  CA  GLY E  76      26.039  -1.400 -47.062  1.00  0.00           C  
ATOM   1003  C   GLY E  76      25.733  -1.392 -48.552  1.00  0.00           C  
ATOM   1004  O   GLY E  76      24.627  -1.776 -48.947  1.00  0.00           O  
ATOM   1005  N   GLY E  77      26.684  -0.962 -49.385  1.00  0.00           N  
ATOM   1006  CA  GLY E  77      26.499  -1.051 -50.828  1.00  0.00           C  
ATOM   1007  C   GLY E  77      26.585  -2.491 -51.311  1.00  0.00           C  
ATOM   1008  O   GLY E  77      25.937  -2.854 -52.298  1.00  0.00           O  
ATOM   1009  N   GLY E  78      27.371  -3.326 -50.630  1.00  0.00           N  
ATOM   1010  CA  GLY E  78      27.463  -4.735 -50.990  1.00  0.00           C  
ATOM   1011  C   GLY E  78      26.225  -5.526 -50.593  1.00  0.00           C  
ATOM   1012  O   GLY E  78      26.051  -6.651 -51.073  1.00  0.00           O  
ATOM   1013  N   GLY E  79      25.373  -4.976 -49.737  1.00  0.00           N  
ATOM   1014  CA  GLY E  79      24.152  -5.640 -49.302  1.00  0.00           C  
ATOM   1015  C   GLY E  79      22.932  -5.098 -50.035  1.00  0.00           C  
ATOM   1016  O   GLY E  79      22.126  -5.862 -50.566  1.00  0.00           O  
ATOM   1017  N   GLY E  80      22.792  -3.774 -50.093  1.00  0.00           N  
ATOM   1018  CA  GLY E  80      21.597  -3.158 -50.655  1.00  0.00           C  
ATOM   1019  C   GLY E  80      21.697  -2.908 -52.153  1.00  0.00           C  
ATOM   1020  O   GLY E  80      20.675  -2.953 -52.848  1.00  0.00           O  
ATOM   1021  N   GLY E  81      22.897  -2.646 -52.671  1.00  0.00           N  
ATOM   1022  CA  GLY E  81      23.106  -2.405 -54.093  1.00  0.00           C  
ATOM   1023  C   GLY E  81      23.729  -3.620 -54.780  1.00  0.00           C  
ATOM   1024  O   GLY E  81      24.529  -3.482 -55.709  1.00  0.00           O  
ATOM   1025  N   GLY E  82      23.380  -4.817 -54.320  1.00  0.00           N  
ATOM   1026  CA  GLY E  82      23.853  -6.032 -54.962  1.00  0.00           C  
ATOM   1027  C   GLY E  82      23.103  -6.270 -56.270  1.00  0.00           C  
ATOM   1028  O   GLY E  82      21.980  -5.797 -56.470  1.00  0.00           O  
ATOM   1029  N   GLY E  83      23.751  -7.006 -57.175  1.00  0.00           N  
ATOM   1030  CA  GLY E  83      23.141  -7.301 -58.468  1.00  0.00           C  
ATOM   1031  C   GLY E  83      21.989  -8.287 -58.324  1.00  0.00           C  
ATOM   1032  O   GLY E  83      20.903  -8.076 -58.877  1.00  0.00           O  
ATOM   1033  N   GLY E  84      22.205  -9.370 -57.581  1.00  0.00           N  
ATOM   1034  CA  GLY E  84      21.195 -10.394 -57.369  1.00  0.00           C  
ATOM   1035  C   GLY E  84      21.089 -10.703 -55.884  1.00  0.00           C  
ATOM   1036  O   GLY E  84      22.060 -10.575 -55.135  1.00  0.00           O  
ATOM   1037  N   GLY E  85      19.896 -11.111 -55.466  1.00  0.00           N  
ATOM   1038  CA  GLY E  85      19.643 -11.529 -54.097  1.00  0.00           C  
ATOM   1039  C   GLY E  85      19.444 -13.037 -54.049  1.00  0.00           C  
ATOM   1040  O   GLY E  85      19.059 -13.668 -55.037  1.00  0.00           O  
ATOM   1041  N   GLY E  86      19.716 -13.612 -52.882  1.00  0.00           N  
ATOM   1042  CA  GLY E  86      19.618 -15.051 -52.711  1.00  0.00           C  
ATOM   1043  C   GLY E  86      18.158 -15.489 -52.625  1.00  0.00           C  
ATOM   1044  O   GLY E  86      17.243 -14.682 -52.439  1.00  0.00           O  
ATOM   1045  N   GLY E  87      17.948 -16.794 -52.777  1.00  0.00           N  
ATOM   1046  CA  GLY E  87      16.621 -17.370 -52.638  1.00  0.00           C  
ATOM   1047  C   GLY E  87      16.183 -17.347 -51.177  1.00  0.00           C  
ATOM   1048  O   GLY E  87      16.999 -17.271 -50.258  1.00  0.00           O  
ATOM   1049  N   GLY E  88      14.866 -17.404 -50.975  1.00  0.00           N  
ATOM   1050  CA  GLY E  88      14.299 -17.252 -49.638  1.00  0.00           C  
ATOM   1051  C   GLY E  88      14.588 -18.477 -48.776  1.00  0.00           C  
ATOM   1052  O   GLY E  88      14.955 -18.351 -47.601  1.00  0.00           O  
ATOM   1053  N   GLY E  89      14.482 -19.678 -49.350  1.00  0.00           N  
ATOM   1054  CA  GLY E  89      14.770 -20.893 -48.592  1.00  0.00           C  
ATOM   1055  C   GLY E  89      16.256 -21.075 -48.298  1.00  0.00           C  
ATOM   1056  O   GLY E  89      16.606 -21.931 -47.479  1.00  0.00           O  
ATOM   1057  N   GLY E  90      17.126 -20.301 -48.941  1.00  0.00           N  
ATOM   1058  CA  GLY E  90      18.572 -20.340 -48.748  1.00  0.00           C  
ATOM   1059  C   GLY E  90      19.115 -18.925 -48.594  1.00  0.00           C  
ATOM   1060  O   GLY E  90      20.030 -18.509 -49.308  1.00  0.00           O  
ATOM   1061  N   GLY E  91      18.514 -18.159 -47.678  1.00  0.00           N  
ATOM   1062  CA  GLY E  91      18.780 -16.729 -47.552  1.00  0.00           C  
ATOM   1063  C   GLY E  91      20.216 -16.449 -47.123  1.00  0.00           C  
ATOM   1064  O   GLY E  91      20.833 -17.215 -46.378  1.00  0.00           O  
ATOM   1065  N   GLY E  92      20.749 -15.338 -47.624  1.00  0.00           N  
ATOM   1066  CA  GLY E  92      22.145 -14.986 -47.422  1.00  0.00           C  
ATOM   1067  C   GLY E  92      22.279 -14.059 -46.223  1.00  0.00           C  
ATOM   1068  O   GLY E  92      21.630 -13.006 -46.165  1.00  0.00           O  
ATOM   1069  N   GLY E  93      23.128 -14.455 -45.278  1.00  0.00           N  
ATOM   1070  CA  GLY E  93      23.415 -13.689 -44.074  1.00  0.00           C  
ATOM   1071  C   GLY E  93      24.844 -13.170 -44.155  1.00  0.00           C  
ATOM   1072  O   GLY E  93      25.786 -13.953 -44.312  1.00  0.00           O  
ATOM   1073  N   GLY E  94      24.997 -11.856 -44.042  1.00  0.00           N  
ATOM   1074  CA  GLY E  94      26.282 -11.184 -44.142  1.00  0.00           C  
ATOM   1075  C   GLY E  94      26.642 -10.592 -42.787  1.00  0.00           C  
ATOM   1076  O   GLY E  94      25.822  -9.903 -42.166  1.00  0.00           O  
ATOM   1077  N   GLY E  95      27.858 -10.885 -42.331  1.00  0.00           N  
ATOM   1078  CA  GLY E  95      28.372 -10.353 -41.078  1.00  0.00           C  
ATOM   1079  C   GLY E  95      28.934  -8.956 -41.298  1.00  0.00           C  
ATOM   1080  O   GLY E  95      29.747  -8.740 -42.202  1.00  0.00           O  
ATOM   1081  N   GLY E  96      28.504  -8.008 -40.471  1.00  0.00           N  
ATOM   1082  CA  GLY E  96      28.954  -6.626 -40.528  1.00  0.00           C  
ATOM   1083  C   GLY E  96      29.598  -6.303 -39.189  1.00  0.00           C  
ATOM   1084  O   GLY E  96      28.927  -6.334 -38.147  1.00  0.00           O  
ATOM   1085  N   GLY E  97      30.894  -6.001 -39.218  1.00  0.00           N  
ATOM   1086  CA  GLY E  97      31.652  -5.732 -38.005  1.00  0.00           C  
ATOM   1087  C   GLY E  97      32.871  -4.893 -38.354  1.00  0.00           C  
ATOM   1088  O   GLY E  97      33.299  -4.839 -39.511  1.00  0.00           O  
ATOM   1089  N   GLY E  98      33.418  -4.244 -37.317  1.00  0.00           N  
ATOM   1090  CA  GLY E  98      34.634  -3.422 -37.376  1.00  0.00           C  
ATOM   1091  C   GLY E  98      34.518  -2.289 -38.396  1.00  0.00           C  
ATOM   1092  O   GLY E  98      35.426  -2.041 -39.192  1.00  0.00           O  
ATOM   1093  N   GLY E  99      33.387  -1.590 -38.358  1.00  0.00           N  
ATOM   1094  CA  GLY E  99      33.153  -0.473 -39.258  1.00  0.00           C  
ATOM   1095  C   GLY E  99      32.169   0.496 -38.621  1.00  0.00           C  
ATOM   1096  O   GLY E  99      31.497   0.175 -37.638  1.00  0.00           O  
ATOM   1097  N   GLY E 100      32.094   1.691 -39.197  1.00  0.00           N  
ATOM   1098  CA  GLY E 100      31.198   2.744 -38.736  1.00  0.00           C  
ATOM   1099  C   GLY E 100      29.958   2.728 -39.619  1.00  0.00           C  
ATOM   1100  O   GLY E 100      30.058   2.851 -40.845  1.00  0.00           O  
ATOM   1101  N   GLY E 101      28.791   2.573 -39.001  1.00  0.00           N  
ATOM   1102  CA  GLY E 101      27.526   2.430 -39.717  1.00  0.00           C  
ATOM   1103  C   GLY E 101      26.717   3.715 -39.573  1.00  0.00           C  
ATOM   1104  O   GLY E 101      26.168   3.997 -38.505  1.00  0.00           O  
ATOM   1105  N   GLY E 102      26.643   4.487 -40.654  1.00  0.00           N  
ATOM   1106  CA  GLY E 102      25.754   5.641 -40.742  1.00  0.00           C  
ATOM   1107  C   GLY E 102      24.555   5.268 -41.612  1.00  0.00           C  
ATOM   1108  O   GLY E 102      24.699   4.995 -42.808  1.00  0.00           O  
ATOM   1109  N   GLY E 103      23.369   5.249 -41.003  1.00  0.00           N  
ATOM   1110  CA  GLY E 103      22.197   4.674 -41.650  1.00  0.00           C  
ATOM   1111  C   GLY E 103      21.501   5.638 -42.600  1.00  0.00           C  
ATOM   1112  O   GLY E 103      20.694   5.192 -43.425  1.00  0.00           O  
ATOM   1113  N   GLY E 104      21.813   6.937 -42.521  1.00  0.00           N  
ATOM   1114  CA  GLY E 104      21.190   7.923 -43.401  1.00  0.00           C  
ATOM   1115  C   GLY E 104      21.582   7.710 -44.858  1.00  0.00           C  
ATOM   1116  O   GLY E 104      20.799   8.032 -45.762  1.00  0.00           O  
ATOM   1117  N   GLY E 105      22.768   7.134 -45.088  1.00  0.00           N  
ATOM   1118  CA  GLY E 105      23.225   6.744 -46.421  1.00  0.00           C  
ATOM   1119  C   GLY E 105      22.263   5.740 -47.050  1.00  0.00           C  
ATOM   1120  O   GLY E 105      22.037   5.768 -48.271  1.00  0.00           O  
ATOM   1121  N   GLY E 106      21.623   4.898 -46.219  1.00  0.00           N  
ATOM   1122  CA  GLY E 106      20.612   3.961 -46.703  1.00  0.00           C  
ATOM   1123  C   GLY E 106      19.444   4.672 -47.372  1.00  0.00           C  
ATOM   1124  O   GLY E 106      18.902   4.162 -48.357  1.00  0.00           O  
ATOM   1125  N   GLY E 107      19.102   5.886 -46.916  1.00  0.00           N  
ATOM   1126  CA  GLY E 107      18.012   6.636 -47.536  1.00  0.00           C  
ATOM   1127  C   GLY E 107      18.326   7.088 -48.960  1.00  0.00           C  
ATOM   1128  O   GLY E 107      17.401   7.457 -49.691  1.00  0.00           O  
ATOM   1129  N   GLY E 108      19.593   7.061 -49.377  1.00  0.00           N  
ATOM   1130  CA  GLY E 108      19.913   7.278 -50.780  1.00  0.00           C  
ATOM   1131  C   GLY E 108      20.030   5.980 -51.568  1.00  0.00           C  
ATOM   1132  O   GLY E 108      20.040   6.021 -52.803  1.00  0.00           O  
ATOM   1133  N   GLY E 109      20.113   4.837 -50.887  1.00  0.00           N  
ATOM   1134  CA  GLY E 109      20.329   3.564 -51.563  1.00  0.00           C  
ATOM   1135  C   GLY E 109      19.060   3.009 -52.201  1.00  0.00           C  
ATOM   1136  O   GLY E 109      19.141   2.365 -53.253  1.00  0.00           O  
ATOM   1137  N   GLY E 110      17.892   3.237 -51.603  1.00  0.00           N  
ATOM   1138  CA  GLY E 110      16.679   2.617 -52.118  1.00  0.00           C  
ATOM   1139  C   GLY E 110      15.463   3.472 -51.797  1.00  0.00           C  
ATOM   1140  O   GLY E 110      15.389   4.064 -50.714  1.00  0.00           O  
ATOM   1141  N   GLY E 111      14.492   3.549 -52.716  1.00  0.00           N  
ATOM   1142  CA  GLY E 111      13.202   4.184 -52.408  1.00  0.00           C  
ATOM   1143  C   GLY E 111      12.333   3.286 -51.542  1.00  0.00           C  
ATOM   1144  O   GLY E 111      11.576   2.471 -52.078  1.00  0.00           O  
ATOM   1145  N   GLY E 112      12.470   3.404 -50.218  1.00  0.00           N  
ATOM   1146  CA  GLY E 112      11.977   2.388 -49.293  1.00  0.00           C  
ATOM   1147  C   GLY E 112      10.458   2.299 -49.283  1.00  0.00           C  
ATOM   1148  O   GLY E 112       9.760   3.316 -49.292  1.00  0.00           O  
ATOM   1149  N   GLY E 113       9.951   1.068 -49.254  1.00  0.00           N  
ATOM   1150  CA  GLY E 113       8.527   0.830 -49.060  1.00  0.00           C  
ATOM   1151  C   GLY E 113       8.189   0.547 -47.600  1.00  0.00           C  
ATOM   1152  O   GLY E 113       7.126   0.956 -47.121  1.00  0.00           O  
ATOM   1153  N   GLY E 114       9.073  -0.145 -46.881  1.00  0.00           N  
ATOM   1154  CA  GLY E 114       8.848  -0.474 -45.477  1.00  0.00           C  
ATOM   1155  C   GLY E 114      10.173  -0.418 -44.732  1.00  0.00           C  
ATOM   1156  O   GLY E 114      11.148  -1.042 -45.154  1.00  0.00           O  
ATOM   1157  N   GLY E 115      10.209   0.333 -43.631  1.00  0.00           N  
ATOM   1158  CA  GLY E 115      11.394   0.432 -42.772  1.00  0.00           C  
ATOM   1159  C   GLY E 115      10.874   0.442 -41.337  1.00  0.00           C  
ATOM   1160  O   GLY E 115      10.572   1.506 -40.789  1.00  0.00           O  
ATOM   1161  N   GLY E 116      10.772  -0.737 -40.727  1.00  0.00           N  
ATOM   1162  CA  GLY E 116      10.180  -0.815 -39.397  1.00  0.00           C  
ATOM   1163  C   GLY E 116      11.093  -1.596 -38.463  1.00  0.00           C  
ATOM   1164  O   GLY E 116      11.722  -2.576 -38.867  1.00  0.00           O  
ATOM   1165  N   GLY E 117      11.189  -1.144 -37.217  1.00  0.00           N  
ATOM   1166  CA  GLY E 117      12.193  -1.656 -36.299  1.00  0.00           C  
ATOM   1167  C   GLY E 117      11.554  -2.096 -34.991  1.00  0.00           C  
ATOM   1168  O   GLY E 117      10.529  -1.559 -34.564  1.00  0.00           O  
ATOM   1169  N   GLY E 118      12.181  -3.087 -34.362  1.00  0.00           N  
ATOM   1170  CA  GLY E 118      11.748  -3.641 -33.088  1.00  0.00           C  
ATOM   1171  C   GLY E 118      12.840  -3.428 -32.052  1.00  0.00           C  
ATOM   1172  O   GLY E 118      13.995  -3.806 -32.276  1.00  0.00           O  
ATOM   1173  N   GLY E 119      12.469  -2.832 -30.920  1.00  0.00           N  
ATOM   1174  CA  GLY E 119      13.366  -2.618 -29.810  1.00  0.00           C  
ATOM   1175  C   GLY E 119      14.133  -1.312 -29.850  1.00  0.00           C  
ATOM   1176  O   GLY E 119      14.385  -0.721 -28.796  1.00  0.00           O  
ATOM   1177  N   GLY E 120      14.518  -0.851 -31.037  1.00  0.00           N  
ATOM   1178  CA  GLY E 120      15.285   0.376 -31.210  1.00  0.00           C  
ATOM   1179  C   GLY E 120      14.494   1.303 -32.121  1.00  0.00           C  
ATOM   1180  O   GLY E 120      13.963   0.863 -33.147  1.00  0.00           O  
ATOM   1181  N   GLY E 121      14.394   2.573 -31.736  1.00  0.00           N  
ATOM   1182  CA  GLY E 121      13.832   3.574 -32.630  1.00  0.00           C  
ATOM   1183  C   GLY E 121      14.765   3.782 -33.822  1.00  0.00           C  
ATOM   1184  O   GLY E 121      15.989   3.736 -33.665  1.00  0.00           O  
ATOM   1185  N   GLY E 122      14.220   3.998 -35.025  1.00  0.00           N  
ATOM   1186  CA  GLY E 122      15.085   4.140 -36.209  1.00  0.00           C  
ATOM   1187  C   GLY E 122      15.900   5.423 -36.238  1.00  0.00           C  
ATOM   1188  O   GLY E 122      16.881   5.491 -36.988  1.00  0.00           O  
ATOM   1189  N   GLY E 123      15.535   6.437 -35.455  1.00  0.00           N  
ATOM   1190  CA  GLY E 123      16.225   7.718 -35.523  1.00  0.00           C  
ATOM   1191  C   GLY E 123      17.416   7.809 -34.580  1.00  0.00           C  
ATOM   1192  O   GLY E 123      18.228   8.730 -34.721  1.00  0.00           O  
ATOM   1193  N   GLY E 124      17.540   6.891 -33.627  1.00  0.00           N  
ATOM   1194  CA  GLY E 124      18.650   6.899 -32.685  1.00  0.00           C  
ATOM   1195  C   GLY E 124      19.708   5.857 -33.021  1.00  0.00           C  
ATOM   1196  O   GLY E 124      20.639   5.658 -32.232  1.00  0.00           O  
ATOM   1197  N   GLY E 125      19.596   5.214 -34.191  1.00  0.00           N  
ATOM   1198  CA  GLY E 125      20.514   4.146 -34.581  1.00  0.00           C  
ATOM   1199  C   GLY E 125      21.935   4.653 -34.784  1.00  0.00           C  
ATOM   1200  O   GLY E 125      22.892   3.887 -34.628  1.00  0.00           O  
ATOM   1201  N   GLY E 126      22.095   5.929 -35.126  1.00  0.00           N  
ATOM   1202  CA  GLY E 126      23.420   6.517 -35.248  1.00  0.00           C  
ATOM   1203  C   GLY E 126      24.068   6.806 -33.902  1.00  0.00           C  
ATOM   1204  O   GLY E 126      25.273   7.074 -33.862  1.00  0.00           O  
ATOM   1205  N   GLY E 127      23.312   6.760 -32.806  1.00  0.00           N  
ATOM   1206  CA  GLY E 127      23.832   7.126 -31.496  1.00  0.00           C  
ATOM   1207  C   GLY E 127      24.250   5.931 -30.651  1.00  0.00           C  
ATOM   1208  O   GLY E 127      24.647   6.119 -29.498  1.00  0.00           O  
ATOM   1209  N   GLY E 128      24.177   4.716 -31.184  1.00  0.00           N  
ATOM   1210  CA  GLY E 128      24.410   3.512 -30.401  1.00  0.00           C  
ATOM   1211  C   GLY E 128      25.611   2.741 -30.934  1.00  0.00           C  
ATOM   1212  O   GLY E 128      26.177   3.061 -31.981  1.00  0.00           O  
ATOM   1213  N   GLY E 129      25.994   1.711 -30.183  1.00  0.00           N  
ATOM   1214  CA  GLY E 129      27.076   0.811 -30.549  1.00  0.00           C  
ATOM   1215  C   GLY E 129      26.583  -0.625 -30.461  1.00  0.00           C  
ATOM   1216  O   GLY E 129      25.843  -0.979 -29.539  1.00  0.00           O  
ATOM   1217  N   GLY E 130      26.997  -1.450 -31.420  1.00  0.00           N  
ATOM   1218  CA  GLY E 130      26.619  -2.853 -31.459  1.00  0.00           C  
ATOM   1219  C   GLY E 130      27.864  -3.702 -31.658  1.00  0.00           C  
ATOM   1220  O   GLY E 130      28.819  -3.283 -32.317  1.00  0.00           O  
ATOM   1221  N   GLY E 131      27.853  -4.899 -31.067  1.00  0.00           N  
ATOM   1222  CA  GLY E 131      29.004  -5.788 -31.185  1.00  0.00           C  
ATOM   1223  C   GLY E 131      29.121  -6.358 -32.594  1.00  0.00           C  
ATOM   1224  O   GLY E 131      30.198  -6.323 -33.199  1.00  0.00           O  
ATOM   1225  N   GLY E 132      28.021  -6.878 -33.136  1.00  0.00           N  
ATOM   1226  CA  GLY E 132      28.000  -7.415 -34.490  1.00  0.00           C  
ATOM   1227  C   GLY E 132      26.627  -7.173 -35.096  1.00  0.00           C  
ATOM   1228  O   GLY E 132      25.613  -7.198 -34.396  1.00  0.00           O  
ATOM   1229  N   GLY E 133      26.603  -6.940 -36.407  1.00  0.00           N  
ATOM   1230  CA  GLY E 133      25.361  -6.761 -37.150  1.00  0.00           C  
ATOM   1231  C   GLY E 133      25.254  -7.895 -38.160  1.00  0.00           C  
ATOM   1232  O   GLY E 133      26.263  -8.323 -38.728  1.00  0.00           O  
ATOM   1233  N   GLY E 134      24.045  -8.414 -38.358  1.00  0.00           N  
ATOM   1234  CA  GLY E 134      23.811  -9.436 -39.370  1.00  0.00           C  
ATOM   1235  C   GLY E 134      22.751  -8.952 -40.346  1.00  0.00           C  
ATOM   1236  O   GLY E 134      21.688  -8.484 -39.929  1.00  0.00           O  
ATOM   1237  N   GLY E 135      23.041  -9.065 -41.641  1.00  0.00           N  
ATOM   1238  CA  GLY E 135      22.132  -8.611 -42.688  1.00  0.00           C  
ATOM   1239  C   GLY E 135      21.701  -9.803 -43.531  1.00  0.00           C  
ATOM   1240  O   GLY E 135      22.536 -10.445 -44.170  1.00  0.00           O  
ATOM   1241  N   GLY E 136      20.404 -10.088 -43.540  1.00  0.00           N  
ATOM   1242  CA  GLY E 136      19.844 -11.191 -44.311  1.00  0.00           C  
ATOM   1243  C   GLY E 136      19.093 -10.628 -45.508  1.00  0.00           C  
ATOM   1244  O   GLY E 136      18.219  -9.773 -45.346  1.00  0.00           O  
ATOM   1245  N   GLY E 137      19.427 -11.110 -46.703  1.00  0.00           N  
ATOM   1246  CA  GLY E 137      18.909 -10.538 -47.942  1.00  0.00           C  
ATOM   1247  C   GLY E 137      18.149 -11.585 -48.744  1.00  0.00           C  
ATOM   1248  O   GLY E 137      18.670 -12.681 -48.983  1.00  0.00           O  
ATOM   1249  N   GLY E 138      16.933 -11.235 -49.178  1.00  0.00           N  
ATOM   1250  CA  GLY E 138      16.122 -12.119 -50.014  1.00  0.00           C  
ATOM   1251  C   GLY E 138      15.068 -11.309 -50.764  1.00  0.00           C  
ATOM   1252  O   GLY E 138      15.028 -10.080 -50.684  1.00  0.00           O  
ATOM   1253  N   GLY E 139      14.239 -12.017 -51.536  1.00  0.00           N  
ATOM   1254  CA  GLY E 139      13.240 -11.407 -52.415  1.00  0.00           C  
ATOM   1255  C   GLY E 139      11.907 -12.121 -52.218  1.00  0.00           C  
ATOM   1256  O   GLY E 139      11.821 -13.341 -52.391  1.00  0.00           O  
ATOM   1257  N   GLY E 140      10.861 -11.359 -51.891  1.00  0.00           N  
ATOM   1258  CA  GLY E 140       9.573 -11.906 -51.474  1.00  0.00           C  
ATOM   1259  C   GLY E 140       8.458 -11.208 -52.252  1.00  0.00           C  
ATOM   1260  O   GLY E 140       8.554 -10.010 -52.539  1.00  0.00           O  
ATOM   1261  N   GLY E 141       7.439 -11.979 -52.658  1.00  0.00           N  
ATOM   1262  CA  GLY E 141       6.233 -11.433 -53.278  1.00  0.00           C  
ATOM   1263  C   GLY E 141       5.557 -10.418 -52.356  1.00  0.00           C  
ATOM   1264  O   GLY E 141       5.464 -10.631 -51.145  1.00  0.00           O  
ATOM   1265  N   GLY E 142       5.074  -9.316 -52.955  1.00  0.00           N  
ATOM   1266  CA  GLY E 142       4.740  -8.115 -52.193  1.00  0.00           C  
ATOM   1267  C   GLY E 142       3.625  -8.295 -51.178  1.00  0.00           C  
ATOM   1268  O   GLY E 142       3.754  -7.866 -50.030  1.00  0.00           O  
ATOM   1269  N   GLY E 143       2.556  -9.004 -51.552  1.00  0.00           N  
ATOM   1270  CA  GLY E 143       1.434  -9.220 -50.636  1.00  0.00           C  
ATOM   1271  C   GLY E 143       1.794 -10.076 -49.426  1.00  0.00           C  
ATOM   1272  O   GLY E 143       1.007 -10.137 -48.476  1.00  0.00           O  
ATOM   1273  N   GLY E 144       2.954 -10.727 -49.437  1.00  0.00           N  
ATOM   1274  CA  GLY E 144       3.438 -11.515 -48.320  1.00  0.00           C  
ATOM   1275  C   GLY E 144       4.537 -10.827 -47.513  1.00  0.00           C  
ATOM   1276  O   GLY E 144       5.053 -11.447 -46.575  1.00  0.00           O  
ATOM   1277  N   GLY E 145       4.897  -9.567 -47.821  1.00  0.00           N  
ATOM   1278  CA  GLY E 145       6.072  -8.980 -47.159  1.00  0.00           C  
ATOM   1279  C   GLY E 145       5.748  -8.648 -45.700  1.00  0.00           C  
ATOM   1280  O   GLY E 145       6.649  -8.570 -44.855  1.00  0.00           O  
ATOM   1281  N   GLY E 146       4.460  -8.535 -45.367  1.00  0.00           N  
ATOM   1282  CA  GLY E 146       4.017  -8.368 -43.993  1.00  0.00           C  
ATOM   1283  C   GLY E 146       4.216  -9.618 -43.145  1.00  0.00           C  
ATOM   1284  O   GLY E 146       4.046  -9.541 -41.925  1.00  0.00           O  
ATOM   1285  N   GLY E 147       4.564 -10.758 -43.751  1.00  0.00           N  
ATOM   1286  CA  GLY E 147       4.777 -11.990 -42.999  1.00  0.00           C  
ATOM   1287  C   GLY E 147       6.052 -11.978 -42.165  1.00  0.00           C  
ATOM   1288  O   GLY E 147       6.226 -12.871 -41.329  1.00  0.00           O  
ATOM   1289  N   GLY E 148       6.943 -11.009 -42.363  1.00  0.00           N  
ATOM   1290  CA  GLY E 148       8.215 -10.959 -41.650  1.00  0.00           C  
ATOM   1291  C   GLY E 148       8.009 -10.123 -40.391  1.00  0.00           C  
ATOM   1292  O   GLY E 148       8.048  -8.891 -40.430  1.00  0.00           O  
ATOM   1293  N   GLY E 149       7.800 -10.803 -39.269  1.00  0.00           N  
ATOM   1294  CA  GLY E 149       7.597 -10.173 -37.973  1.00  0.00           C  
ATOM   1295  C   GLY E 149       7.891 -11.208 -36.898  1.00  0.00           C  
ATOM   1296  O   GLY E 149       7.895 -12.412 -37.184  1.00  0.00           O  
ATOM   1297  N   GLY E 150       8.182 -10.778 -35.669  1.00  0.00           N  
ATOM   1298  CA  GLY E 150       8.267 -11.738 -34.558  1.00  0.00           C  
ATOM   1299  C   GLY E 150       6.921 -12.393 -34.288  1.00  0.00           C  
ATOM   1300  O   GLY E 150       5.924 -11.720 -34.020  1.00  0.00           O  
ATOM   1301  N   GLY E 151       6.902 -13.721 -34.365  1.00  0.00           N  
ATOM   1302  CA  GLY E 151       5.692 -14.480 -34.122  1.00  0.00           C  
ATOM   1303  C   GLY E 151       4.643 -14.353 -35.207  1.00  0.00           C  
ATOM   1304  O   GLY E 151       3.587 -13.753 -34.984  1.00  0.00           O  
ATOM   1305  N   GLY E 152       4.921 -14.897 -36.391  1.00  0.00           N  
ATOM   1306  CA  GLY E 152       3.939 -14.939 -37.464  1.00  0.00           C  
ATOM   1307  C   GLY E 152       4.007 -16.288 -38.164  1.00  0.00           C  
ATOM   1308  O   GLY E 152       5.036 -16.969 -38.138  1.00  0.00           O  
ATOM   1309  N   GLY E 153       2.895 -16.667 -38.785  1.00  0.00           N  
ATOM   1310  CA  GLY E 153       2.753 -17.929 -39.492  1.00  0.00           C  
ATOM   1311  C   GLY E 153       2.453 -17.672 -40.964  1.00  0.00           C  
ATOM   1312  O   GLY E 153       2.161 -16.547 -41.379  1.00  0.00           O  
ATOM   1313  N   GLY E 154       2.527 -18.736 -41.754  1.00  0.00           N  
ATOM   1314  CA  GLY E 154       2.323 -18.671 -43.183  1.00  0.00           C  
ATOM   1315  C   GLY E 154       3.299 -19.583 -43.892  1.00  0.00           C  
ATOM   1316  O   GLY E 154       3.895 -20.468 -43.283  1.00  0.00           O  
ATOM   1317  N   GLY E 155       3.451 -19.370 -45.200  1.00  0.00           N  
ATOM   1318  CA  GLY E 155       4.414 -20.154 -45.969  1.00  0.00           C  
ATOM   1319  C   GLY E 155       5.843 -19.743 -45.635  1.00  0.00           C  
ATOM   1320  O   GLY E 155       6.639 -20.553 -45.146  1.00  0.00           O  
ATOM   1321  N   GLY E 156       6.181 -18.479 -45.898  1.00  0.00           N  
ATOM   1322  CA  GLY E 156       7.533 -17.988 -45.652  1.00  0.00           C  
ATOM   1323  C   GLY E 156       7.805 -17.878 -44.157  1.00  0.00           C  
ATOM   1324  O   GLY E 156       8.914 -18.171 -43.690  1.00  0.00           O  
ATOM   1325  N   GLY E 157       6.795 -17.472 -43.382  1.00  0.00           N  
ATOM   1326  CA  GLY E 157       6.991 -17.213 -41.960  1.00  0.00           C  
ATOM   1327  C   GLY E 157       7.247 -18.489 -41.166  1.00  0.00           C  
ATOM   1328  O   GLY E 157       7.885 -18.437 -40.110  1.00  0.00           O  
ATOM   1329  N   GLY E 158       6.768 -19.636 -41.647  1.00  0.00           N  
ATOM   1330  CA  GLY E 158       7.025 -20.908 -40.982  1.00  0.00           C  
ATOM   1331  C   GLY E 158       8.081 -21.746 -41.692  1.00  0.00           C  
ATOM   1332  O   GLY E 158       9.077 -22.138 -41.078  1.00  0.00           O  
ATOM   1333  N   GLY E 159       7.879 -22.035 -42.979  1.00  0.00           N  
ATOM   1334  CA  GLY E 159       8.726 -22.994 -43.674  1.00  0.00           C  
ATOM   1335  C   GLY E 159      10.061 -22.409 -44.109  1.00  0.00           C  
ATOM   1336  O   GLY E 159      10.981 -23.171 -44.421  1.00  0.00           O  
ATOM   1337  N   GLY E 160      10.189 -21.085 -44.147  1.00  0.00           N  
ATOM   1338  CA  GLY E 160      11.357 -20.451 -44.743  1.00  0.00           C  
ATOM   1339  C   GLY E 160      12.159 -19.607 -43.766  1.00  0.00           C  
ATOM   1340  O   GLY E 160      13.372 -19.806 -43.637  1.00  0.00           O  
ATOM   1341  N   GLY E 161      11.519 -18.666 -43.072  1.00  0.00           N  
ATOM   1342  CA  GLY E 161      12.255 -17.649 -42.322  1.00  0.00           C  
ATOM   1343  C   GLY E 161      11.477 -17.342 -41.046  1.00  0.00           C  
ATOM   1344  O   GLY E 161      10.459 -16.645 -41.088  1.00  0.00           O  
ATOM   1345  N   GLY E 162      11.967 -17.855 -39.922  1.00  0.00           N  
ATOM   1346  CA  GLY E 162      11.352 -17.635 -38.622  1.00  0.00           C  
ATOM   1347  C   GLY E 162      12.124 -16.567 -37.861  1.00  0.00           C  
ATOM   1348  O   GLY E 162      13.347 -16.662 -37.717  1.00  0.00           O  
ATOM   1349  N   GLY E 163      11.409 -15.553 -37.387  1.00  0.00           N  
ATOM   1350  CA  GLY E 163      12.027 -14.547 -36.538  1.00  0.00           C  
ATOM   1351  C   GLY E 163      11.726 -14.836 -35.074  1.00  0.00           C  
ATOM   1352  O   GLY E 163      10.612 -15.260 -34.744  1.00  0.00           O  
ATOM   1353  N   GLY E 164      12.694 -14.637 -34.182  1.00  0.00           N  
ATOM   1354  CA  GLY E 164      12.440 -14.858 -32.755  1.00  0.00           C  
ATOM   1355  C   GLY E 164      11.506 -13.803 -32.184  1.00  0.00           C  
ATOM   1356  O   GLY E 164      11.372 -12.698 -32.711  1.00  0.00           O  
ATOM   1357  N   GLY E 165      10.842 -14.173 -31.086  1.00  0.00           N  
ATOM   1358  CA  GLY E 165       9.894 -13.264 -30.450  1.00  0.00           C  
ATOM   1359  C   GLY E 165      10.596 -12.111 -29.745  1.00  0.00           C  
ATOM   1360  O   GLY E 165      10.011 -11.034 -29.588  1.00  0.00           O  
ATOM   1361  N   GLY E 166      11.844 -12.310 -29.322  1.00  0.00           N  
ATOM   1362  CA  GLY E 166      12.642 -11.270 -28.686  1.00  0.00           C  
ATOM   1363  C   GLY E 166      13.584 -10.569 -29.663  1.00  0.00           C  
ATOM   1364  O   GLY E 166      14.683 -10.153 -29.282  1.00  0.00           O  
ATOM   1365  N   GLY E 167      13.166 -10.433 -30.919  1.00  0.00           N  
ATOM   1366  CA  GLY E 167      14.028  -9.885 -31.957  1.00  0.00           C  
ATOM   1367  C   GLY E 167      14.166  -8.376 -31.806  1.00  0.00           C  
ATOM   1368  O   GLY E 167      13.168  -7.652 -31.746  1.00  0.00           O  
ATOM   1369  N   GLY E 168      15.409  -7.906 -31.745  1.00  0.00           N  
ATOM   1370  CA  GLY E 168      15.724  -6.483 -31.747  1.00  0.00           C  
ATOM   1371  C   GLY E 168      16.503  -6.181 -33.016  1.00  0.00           C  
ATOM   1372  O   GLY E 168      17.575  -6.753 -33.238  1.00  0.00           O  
ATOM   1373  N   GLY E 169      15.972  -5.288 -33.841  1.00  0.00           N  
ATOM   1374  CA  GLY E 169      16.588  -5.024 -35.127  1.00  0.00           C  
ATOM   1375  C   GLY E 169      15.653  -4.227 -36.010  1.00  0.00           C  
ATOM   1376  O   GLY E 169      14.767  -3.529 -35.521  1.00  0.00           O  
ATOM   1377  N   GLY E 170      15.870  -4.336 -37.318  1.00  0.00           N  
ATOM   1378  CA  GLY E 170      15.046  -3.633 -38.289  1.00  0.00           C  
ATOM   1379  C   GLY E 170      14.746  -4.541 -39.472  1.00  0.00           C  
ATOM   1380  O   GLY E 170      15.520  -5.444 -39.800  1.00  0.00           O  
ATOM   1381  N   GLY E 171      13.606  -4.288 -40.107  1.00  0.00           N  
ATOM   1382  CA  GLY E 171      13.156  -5.002 -41.293  1.00  0.00           C  
ATOM   1383  C   GLY E 171      12.913  -3.966 -42.378  1.00  0.00           C  
ATOM   1384  O   GLY E 171      12.175  -2.991 -42.163  1.00  0.00           O  
ATOM   1385  N   GLY E 172      13.554  -4.166 -43.532  1.00  0.00           N  
ATOM   1386  CA  GLY E 172      13.610  -3.200 -44.620  1.00  0.00           C  
ATOM   1387  C   GLY E 172      13.133  -3.886 -45.892  1.00  0.00           C  
ATOM   1388  O   GLY E 172      13.582  -4.992 -46.204  1.00  0.00           O  
ATOM   1389  N   GLY E 173      12.243  -3.230 -46.632  1.00  0.00           N  
ATOM   1390  CA  GLY E 173      11.731  -3.786 -47.876  1.00  0.00           C  
ATOM   1391  C   GLY E 173      11.480  -2.678 -48.885  1.00  0.00           C  
ATOM   1392  O   GLY E 173      10.978  -1.608 -48.529  1.00  0.00           O  
ATOM   1393  N   GLY E 174      11.817  -2.945 -50.147  1.00  0.00           N  
ATOM   1394  CA  GLY E 174      11.547  -1.984 -51.208  1.00  0.00           C  
ATOM   1395  C   GLY E 174      11.236  -2.716 -52.505  1.00  0.00           C  
ATOM   1396  O   GLY E 174      11.702  -3.836 -52.730  1.00  0.00           O  
ATOM   1397  N   GLY E 175      10.456  -2.060 -53.364  1.00  0.00           N  
ATOM   1398  CA  GLY E 175      10.012  -2.671 -54.611  1.00  0.00           C  
ATOM   1399  C   GLY E 175      11.168  -2.814 -55.594  1.00  0.00           C  
ATOM   1400  O   GLY E 175      12.051  -1.956 -55.672  1.00  0.00           O  
ATOM   1401  N   GLY E 176      11.153  -3.908 -56.351  1.00  0.00           N  
ATOM   1402  CA  GLY E 176      12.257  -4.294 -57.224  1.00  0.00           C  
ATOM   1403  C   GLY E 176      11.746  -4.713 -58.597  1.00  0.00           C  
ATOM   1404  O   GLY E 176      12.097  -5.772 -59.122  1.00  0.00           O  
ATOM   1405  N   GLY E 177      10.890  -3.881 -59.197  1.00  0.00           N  
ATOM   1406  CA  GLY E 177      10.394  -4.162 -60.541  1.00  0.00           C  
ATOM   1407  C   GLY E 177      11.465  -3.989 -61.610  1.00  0.00           C  
ATOM   1408  O   GLY E 177      11.321  -4.539 -62.707  1.00  0.00           O  
ATOM   1409  N   GLY E 178      12.526  -3.237 -61.319  1.00  0.00           N  
ATOM   1410  CA  GLY E 178      13.552  -2.962 -62.316  1.00  0.00           C  
ATOM   1411  C   GLY E 178      14.466  -4.157 -62.560  1.00  0.00           C  
ATOM   1412  O   GLY E 178      14.922  -4.360 -63.690  1.00  0.00           O  
ATOM   1413  N   GLY E 179      14.741  -4.958 -61.532  1.00  0.00           N  
ATOM   1414  CA  GLY E 179      15.746  -6.010 -61.616  1.00  0.00           C  
ATOM   1415  C   GLY E 179      15.167  -7.415 -61.545  1.00  0.00           C  
ATOM   1416  O   GLY E 179      15.430  -8.235 -62.429  1.00  0.00           O  
ATOM   1417  N   GLY E 180      14.389  -7.720 -60.504  1.00  0.00           N  
ATOM   1418  CA  GLY E 180      13.964  -9.097 -60.270  1.00  0.00           C  
ATOM   1419  C   GLY E 180      12.862  -9.532 -61.228  1.00  0.00           C  
ATOM   1420  O   GLY E 180      12.817 -10.699 -61.632  1.00  0.00           O  
ATOM   1421  N   GLY E 181      11.968  -8.622 -61.602  1.00  0.00           N  
ATOM   1422  CA  GLY E 181      10.903  -8.952 -62.540  1.00  0.00           C  
ATOM   1423  C   GLY E 181      11.463  -8.943 -63.957  1.00  0.00           C  
ATOM   1424  O   GLY E 181      11.918  -7.902 -64.445  1.00  0.00           O  
ATOM   1425  N   GLY E 182      11.431 -10.096 -64.616  1.00  0.00           N  
ATOM   1426  CA  GLY E 182      11.983 -10.256 -65.952  1.00  0.00           C  
ATOM   1427  C   GLY E 182      10.883 -10.644 -66.931  1.00  0.00           C  
ATOM   1428  O   GLY E 182       9.742 -10.922 -66.550  1.00  0.00           O  
ATOM   1429  N   GLY E 183      11.247 -10.654 -68.214  1.00  0.00           N  
ATOM   1430  CA  GLY E 183      10.303 -10.995 -69.270  1.00  0.00           C  
ATOM   1431  C   GLY E 183      10.032 -12.493 -69.243  1.00  0.00           C  
ATOM   1432  O   GLY E 183      10.965 -13.303 -69.143  1.00  0.00           O  
ATOM   1433  N   GLY E 184       8.743 -12.857 -69.310  1.00  0.00           N  
ATOM   1434  CA  GLY E 184       8.244 -14.241 -69.294  1.00  0.00           C  
ATOM   1435  C   GLY E 184       8.662 -14.997 -68.034  1.00  0.00           C  
ATOM   1436  O   GLY E 184       8.864 -16.213 -68.065  1.00  0.00           O  
ATOM   1437  N   GLY E 185       8.796 -14.284 -66.919  1.00  0.00           N  
ATOM   1438  CA  GLY E 185       9.039 -14.914 -65.637  1.00  0.00           C  
ATOM   1439  C   GLY E 185      10.496 -15.135 -65.293  1.00  0.00           C  
ATOM   1440  O   GLY E 185      11.259 -15.681 -66.095  1.00  0.00           O  
ATOM   1441  N   GLY E 186      10.891 -14.715 -64.094  1.00  0.00           N  
ATOM   1442  CA  GLY E 186      12.199 -15.034 -63.536  1.00  0.00           C  
ATOM   1443  C   GLY E 186      12.007 -16.211 -62.589  1.00  0.00           C  
ATOM   1444  O   GLY E 186      11.390 -16.069 -61.528  1.00  0.00           O  
ATOM   1445  N   GLY E 187      12.532 -17.370 -62.973  1.00  0.00           N  
ATOM   1446  CA  GLY E 187      12.296 -18.609 -62.249  1.00  0.00           C  
ATOM   1447  C   GLY E 187      13.444 -18.965 -61.316  1.00  0.00           C  
ATOM   1448  O   GLY E 187      13.500 -20.098 -60.830  1.00  0.00           O  
ATOM   1449  N   GLY E 188      14.368 -18.035 -61.069  1.00  0.00           N  
ATOM   1450  CA  GLY E 188      15.517 -18.333 -60.221  1.00  0.00           C  
ATOM   1451  C   GLY E 188      15.158 -18.357 -58.740  1.00  0.00           C  
ATOM   1452  O   GLY E 188      15.786 -19.091 -57.970  1.00  0.00           O  
ATOM   1453  N   GLY E 189      14.164 -17.576 -58.322  1.00  0.00           N  
ATOM   1454  CA  GLY E 189      13.790 -17.491 -56.913  1.00  0.00           C  
ATOM   1455  C   GLY E 189      12.831 -18.627 -56.580  1.00  0.00           C  
ATOM   1456  O   GLY E 189      11.683 -18.629 -57.032  1.00  0.00           O  
ATOM   1457  N   GLY E 190      13.292 -19.583 -55.779  1.00  0.00           N  
ATOM   1458  CA  GLY E 190      12.510 -20.763 -55.433  1.00  0.00           C  
ATOM   1459  C   GLY E 190      12.054 -20.643 -53.986  1.00  0.00           C  
ATOM   1460  O   GLY E 190      12.852 -20.299 -53.108  1.00  0.00           O  
ATOM   1461  N   GLY E 191      10.775 -20.916 -53.740  1.00  0.00           N  
ATOM   1462  CA  GLY E 191      10.168 -20.743 -52.425  1.00  0.00           C  
ATOM   1463  C   GLY E 191       9.715 -22.093 -51.892  1.00  0.00           C  
ATOM   1464  O   GLY E 191       9.090 -22.871 -52.619  1.00  0.00           O  
ATOM   1465  N   GLY E 192      10.033 -22.370 -50.629  1.00  0.00           N  
ATOM   1466  CA  GLY E 192       9.535 -23.575 -49.980  1.00  0.00           C  
ATOM   1467  C   GLY E 192       8.041 -23.459 -49.714  1.00  0.00           C  
ATOM   1468  O   GLY E 192       7.542 -22.399 -49.329  1.00  0.00           O  
ATOM   1469  N   GLY E 193       7.326 -24.565 -49.919  1.00  0.00           N  
ATOM   1470  CA  GLY E 193       5.895 -24.616 -49.662  1.00  0.00           C  
ATOM   1471  C   GLY E 193       5.476 -25.758 -48.750  1.00  0.00           C  
ATOM   1472  O   GLY E 193       4.355 -25.722 -48.229  1.00  0.00           O  
ATOM   1473  N   GLY E 194       6.322 -26.764 -48.542  1.00  0.00           N  
ATOM   1474  CA  GLY E 194       5.985 -27.901 -47.699  1.00  0.00           C  
ATOM   1475  C   GLY E 194       7.155 -28.223 -46.783  1.00  0.00           C  
ATOM   1476  O   GLY E 194       8.315 -28.165 -47.200  1.00  0.00           O  
ATOM   1477  N   GLY E 195       6.839 -28.567 -45.537  1.00  0.00           N  
ATOM   1478  CA  GLY E 195       7.842 -28.943 -44.552  1.00  0.00           C  
ATOM   1479  C   GLY E 195       7.238 -29.958 -43.596  1.00  0.00           C  
ATOM   1480  O   GLY E 195       6.017 -30.030 -43.436  1.00  0.00           O  
ATOM   1481  N   GLY E 196       8.110 -30.754 -42.974  1.00  0.00           N  
ATOM   1482  CA  GLY E 196       7.667 -31.650 -41.912  1.00  0.00           C  
ATOM   1483  C   GLY E 196       7.209 -30.859 -40.693  1.00  0.00           C  
ATOM   1484  O   GLY E 196       6.165 -31.155 -40.101  1.00  0.00           O  
ATOM   1485  N   GLY E 197       7.982 -29.849 -40.304  1.00  0.00           N  
ATOM   1486  CA  GLY E 197       7.670 -29.039 -39.137  1.00  0.00           C  
ATOM   1487  C   GLY E 197       8.196 -27.632 -39.368  1.00  0.00           C  
ATOM   1488  O   GLY E 197       9.030 -27.396 -40.246  1.00  0.00           O  
ATOM   1489  N   GLY E 198       7.682 -26.694 -38.576  1.00  0.00           N  
ATOM   1490  CA  GLY E 198       8.099 -25.305 -38.689  1.00  0.00           C  
ATOM   1491  C   GLY E 198       9.524 -25.127 -38.176  1.00  0.00           C  
ATOM   1492  O   GLY E 198       9.977 -25.831 -37.269  1.00  0.00           O  
ATOM   1493  N   GLY E 199      10.232 -24.176 -38.777  1.00  0.00           N  
ATOM   1494  CA  GLY E 199      11.640 -23.976 -38.472  1.00  0.00           C  
ATOM   1495  C   GLY E 199      11.828 -23.287 -37.126  1.00  0.00           C  
ATOM   1496  O   GLY E 199      10.961 -22.553 -36.645  1.00  0.00           O  
ATOM   1497  N   GLY E 200      12.981 -23.543 -36.514  1.00  0.00           N  
ATOM   1498  CA  GLY E 200      13.440 -22.740 -35.399  1.00  0.00           C  
ATOM   1499  C   GLY E 200      13.882 -21.372 -35.920  1.00  0.00           C  
ATOM   1500  O   GLY E 200      14.205 -21.235 -37.103  1.00  0.00           O  
ATOM   1501  N   GLY E 201      13.850 -20.333 -35.075  1.00  0.00           N  
ATOM   1502  CA  GLY E 201      14.278 -19.002 -35.529  1.00  0.00           C  
ATOM   1503  C   GLY E 201      15.751 -18.954 -35.914  1.00  0.00           C  
ATOM   1504  O   GLY E 201      16.598 -19.585 -35.275  1.00  0.00           O  
ATOM   1505  N   GLY E 202      16.030 -18.185 -36.977  1.00  0.00           N  
ATOM   1506  CA  GLY E 202      17.365 -18.013 -37.568  1.00  0.00           C  
ATOM   1507  C   GLY E 202      17.993 -19.348 -37.964  1.00  0.00           C  
ATOM   1508  O   GLY E 202      19.164 -19.612 -37.684  1.00  0.00           O  
ATOM   1509  N   GLY E 203      17.208 -20.198 -38.623  1.00  0.00           N  
ATOM   1510  CA  GLY E 203      17.679 -21.494 -39.088  1.00  0.00           C  
ATOM   1511  C   GLY E 203      17.362 -21.663 -40.567  1.00  0.00           C  
ATOM   1512  O   GLY E 203      16.431 -21.049 -41.095  1.00  0.00           O  
ATOM   1513  N   GLY E 204      18.149 -22.511 -41.227  1.00  0.00           N  
ATOM   1514  CA  GLY E 204      18.017 -22.765 -42.654  1.00  0.00           C  
ATOM   1515  C   GLY E 204      17.895 -24.259 -42.911  1.00  0.00           C  
ATOM   1516  O   GLY E 204      18.412 -25.082 -42.152  1.00  0.00           O  
ATOM   1517  N   GLY E 205      17.203 -24.597 -43.996  1.00  0.00           N  
ATOM   1518  CA  GLY E 205      17.116 -25.975 -44.474  1.00  0.00           C  
ATOM   1519  C   GLY E 205      17.285 -25.948 -45.985  1.00  0.00           C  
ATOM   1520  O   GLY E 205      16.369 -25.542 -46.708  1.00  0.00           O  
ATOM   1521  N   GLY E 206      18.454 -26.381 -46.463  1.00  0.00           N  
ATOM   1522  CA  GLY E 206      18.779 -26.328 -47.882  1.00  0.00           C  
ATOM   1523  C   GLY E 206      18.571 -27.662 -48.580  1.00  0.00           C  
ATOM   1524  O   GLY E 206      18.917 -27.791 -49.762  1.00  0.00           O  
ATOM   1525  N   GLY E 207      18.025 -28.659 -47.889  1.00  0.00           N  
ATOM   1526  CA  GLY E 207      17.777 -29.952 -48.512  1.00  0.00           C  
ATOM   1527  C   GLY E 207      16.572 -29.865 -49.441  1.00  0.00           C  
ATOM   1528  O   GLY E 207      15.511 -29.365 -49.056  1.00  0.00           O  
ATOM   1529  N   GLY E 208      16.741 -30.353 -50.670  1.00  0.00           N  
ATOM   1530  CA  GLY E 208      15.701 -30.305 -51.689  1.00  0.00           C  
ATOM   1531  C   GLY E 208      15.026 -31.657 -51.889  1.00  0.00           C  
ATOM   1532  O   GLY E 208      14.621 -31.989 -53.008  1.00  0.00           O  
ATOM   1533  N   GLY E 209      14.902 -32.443 -50.824  1.00  0.00           N  
ATOM   1534  CA  GLY E 209      14.328 -33.775 -50.928  1.00  0.00           C  
ATOM   1535  C   GLY E 209      12.815 -33.704 -51.122  1.00  0.00           C  
ATOM   1536  O   GLY E 209      12.160 -32.708 -50.801  1.00  0.00           O  
ATOM   1537  N   GLY E 210      12.266 -34.787 -51.661  1.00  0.00           N  
ATOM   1538  CA  GLY E 210      10.845 -34.856 -51.981  1.00  0.00           C  
ATOM   1539  C   GLY E 210      10.053 -35.103 -50.704  1.00  0.00           C  
ATOM   1540  O   GLY E 210      10.303 -36.075 -49.981  1.00  0.00           O  
ATOM   1541  N   GLY E 211       9.097 -34.222 -50.424  1.00  0.00           N  
ATOM   1542  CA  GLY E 211       8.240 -34.374 -49.258  1.00  0.00           C  
ATOM   1543  C   GLY E 211       7.142 -35.394 -49.533  1.00  0.00           C  
ATOM   1544  O   GLY E 211       6.623 -35.486 -50.649  1.00  0.00           O  
ATOM   1545  N   GLY E 212       6.794 -36.165 -48.503  1.00  0.00           N  
ATOM   1546  CA  GLY E 212       5.677 -37.105 -48.575  1.00  0.00           C  
ATOM   1547  C   GLY E 212       4.390 -36.334 -48.297  1.00  0.00           C  
ATOM   1548  O   GLY E 212       3.911 -36.239 -47.164  1.00  0.00           O  
ATOM   1549  N   GLY E 213       3.836 -35.750 -49.365  1.00  0.00           N  
ATOM   1550  CA  GLY E 213       2.581 -35.013 -49.242  1.00  0.00           C  
ATOM   1551  C   GLY E 213       1.416 -35.949 -48.950  1.00  0.00           C  
ATOM   1552  O   GLY E 213       0.513 -35.605 -48.179  1.00  0.00           O  
ATOM   1553  N   GLY E 214       1.419 -37.136 -49.555  1.00  0.00           N  
ATOM   1554  CA  GLY E 214       0.457 -38.165 -49.235  1.00  0.00           C  
ATOM   1555  C   GLY E 214       1.020 -39.165 -48.235  1.00  0.00           C  
ATOM   1556  O   GLY E 214       2.207 -39.175 -47.921  1.00  0.00           O  
ATOM   1557  N   GLY E 215       0.128 -40.022 -47.732  1.00  0.00           N  
ATOM   1558  CA  GLY E 215       0.545 -41.054 -46.789  1.00  0.00           C  
ATOM   1559  C   GLY E 215       1.306 -42.185 -47.467  1.00  0.00           C  
ATOM   1560  O   GLY E 215       1.975 -42.963 -46.776  1.00  0.00           O  
ATOM   1561  N   GLY E 216       1.208 -42.303 -48.786  1.00  0.00           N  
ATOM   1562  CA  GLY E 216       2.012 -43.275 -49.515  1.00  0.00           C  
ATOM   1563  C   GLY E 216       3.474 -42.842 -49.503  1.00  0.00           C  
ATOM   1564  O   GLY E 216       3.766 -41.665 -49.748  1.00  0.00           O  
ATOM   1565  N   GLY E 217       4.411 -43.743 -49.205  1.00  0.00           N  
ATOM   1566  CA  GLY E 217       5.830 -43.359 -49.204  1.00  0.00           C  
ATOM   1567  C   GLY E 217       6.342 -43.134 -50.620  1.00  0.00           C  
ATOM   1568  O   GLY E 217       6.204 -43.995 -51.492  1.00  0.00           O  
ATOM   1569  N   GLY E 218       6.922 -41.952 -50.845  1.00  0.00           N  
ATOM   1570  CA  GLY E 218       7.482 -41.640 -52.156  1.00  0.00           C  
ATOM   1571  C   GLY E 218       8.750 -42.442 -52.421  1.00  0.00           C  
ATOM   1572  O   GLY E 218       8.927 -42.972 -53.525  1.00  0.00           O  
ATOM   1573  N   GLY E 219       9.626 -42.544 -51.409  1.00  0.00           N  
ATOM   1574  CA  GLY E 219      10.895 -43.285 -51.458  1.00  0.00           C  
ATOM   1575  C   GLY E 219      11.793 -42.803 -52.599  1.00  0.00           C  
ATOM   1576  O   GLY E 219      12.358 -43.594 -53.357  1.00  0.00           O  
ATOM   1577  N   GLY E 220      11.921 -41.483 -52.713  1.00  0.00           N  
ATOM   1578  CA  GLY E 220      12.750 -40.895 -53.746  1.00  0.00           C  
ATOM   1579  C   GLY E 220      12.140 -40.867 -55.127  1.00  0.00           C  
ATOM   1580  O   GLY E 220      12.875 -40.748 -56.112  1.00  0.00           O  
ATOM   1581  N   GLY E 221      10.818 -40.974 -55.235  1.00  0.00           N  
ATOM   1582  CA  GLY E 221      10.120 -40.941 -56.515  1.00  0.00           C  
ATOM   1583  C   GLY E 221       9.203 -39.727 -56.527  1.00  0.00           C  
ATOM   1584  O   GLY E 221       8.389 -39.549 -55.613  1.00  0.00           O  
ATOM   1585  N   GLY E 222       9.338 -38.896 -57.557  1.00  0.00           N  
ATOM   1586  CA  GLY E 222       8.499 -37.716 -57.718  1.00  0.00           C  
ATOM   1587  C   GLY E 222       7.212 -38.092 -58.440  1.00  0.00           C  
ATOM   1588  O   GLY E 222       7.244 -38.790 -59.459  1.00  0.00           O  
ATOM   1589  N   GLY E 223       6.089 -37.632 -57.911  1.00  0.00           N  
ATOM   1590  CA  GLY E 223       4.809 -37.935 -58.512  1.00  0.00           C  
ATOM   1591  C   GLY E 223       3.693 -37.194 -57.816  1.00  0.00           C  
ATOM   1592  O   GLY E 223       3.929 -36.236 -57.078  1.00  0.00           O  
ATOM   1593  N   GLY E 224       2.465 -37.642 -58.074  1.00  0.00           N  
ATOM   1594  CA  GLY E 224       1.309 -37.077 -57.391  1.00  0.00           C  
ATOM   1595  C   GLY E 224       1.322 -37.478 -55.921  1.00  0.00           C  
ATOM   1596  O   GLY E 224       1.749 -38.583 -55.571  1.00  0.00           O  
ATOM   1597  N   GLY E 225       0.888 -36.543 -55.063  1.00  0.00           N  
ATOM   1598  CA  GLY E 225       0.981 -36.599 -53.597  1.00  0.00           C  
ATOM   1599  C   GLY E 225       2.423 -36.738 -53.105  1.00  0.00           C  
ATOM   1600  O   GLY E 225       2.660 -37.210 -51.989  1.00  0.00           O  
ATOM   1601  N   GLY E 226       3.387 -36.339 -53.930  1.00  0.00           N  
ATOM   1602  CA  GLY E 226       4.808 -36.338 -53.604  1.00  0.00           C  
ATOM   1603  C   GLY E 226       5.425 -35.045 -54.125  1.00  0.00           C  
ATOM   1604  O   GLY E 226       6.423 -35.052 -54.846  1.00  0.00           O  
ATOM   1605  N   GLY E 227       4.787 -33.923 -53.789  1.00  0.00           N  
ATOM   1606  CA  GLY E 227       5.072 -32.643 -54.427  1.00  0.00           C  
ATOM   1607  C   GLY E 227       6.463 -32.127 -54.076  1.00  0.00           C  
ATOM   1608  O   GLY E 227       6.933 -32.271 -52.944  1.00  0.00           O  
ATOM   1609  N   GLY E 228       7.122 -31.537 -55.069  1.00  0.00           N  
ATOM   1610  CA  GLY E 228       8.407 -30.900 -54.839  1.00  0.00           C  
ATOM   1611  C   GLY E 228       8.205 -29.623 -54.026  1.00  0.00           C  
ATOM   1612  O   GLY E 228       7.288 -28.846 -54.312  1.00  0.00           O  
ATOM   1613  N   GLY E 229       9.026 -29.391 -52.996  1.00  0.00           N  
ATOM   1614  CA  GLY E 229       8.767 -28.242 -52.110  1.00  0.00           C  
ATOM   1615  C   GLY E 229       9.074 -26.900 -52.748  1.00  0.00           C  
ATOM   1616  O   GLY E 229       8.309 -25.945 -52.567  1.00  0.00           O  
ATOM   1617  N   GLY E 230      10.165 -26.801 -53.500  1.00  0.00           N  
ATOM   1618  CA  GLY E 230      10.577 -25.533 -54.086  1.00  0.00           C  
ATOM   1619  C   GLY E 230       9.738 -25.234 -55.323  1.00  0.00           C  
ATOM   1620  O   GLY E 230       9.771 -25.990 -56.299  1.00  0.00           O  
ATOM   1621  N   GLY E 231       8.990 -24.133 -55.285  1.00  0.00           N  
ATOM   1622  CA  GLY E 231       8.228 -23.661 -56.434  1.00  0.00           C  
ATOM   1623  C   GLY E 231       8.500 -22.180 -56.640  1.00  0.00           C  
ATOM   1624  O   GLY E 231       8.387 -21.388 -55.699  1.00  0.00           O  
ATOM   1625  N   GLY E 232       8.853 -21.810 -57.867  1.00  0.00           N  
ATOM   1626  CA  GLY E 232       9.111 -20.418 -58.192  1.00  0.00           C  
ATOM   1627  C   GLY E 232       7.799 -19.678 -58.441  1.00  0.00           C  
ATOM   1628  O   GLY E 232       6.732 -20.278 -58.596  1.00  0.00           O  
ATOM   1629  N   GLY E 233       7.886 -18.348 -58.472  1.00  0.00           N  
ATOM   1630  CA  GLY E 233       6.720 -17.511 -58.715  1.00  0.00           C  
ATOM   1631  C   GLY E 233       6.713 -16.864 -60.092  1.00  0.00           C  
ATOM   1632  O   GLY E 233       5.656 -16.371 -60.508  1.00  0.00           O  
ATOM   1633  N   GLY E 234       7.853 -16.859 -60.796  1.00  0.00           N  
ATOM   1634  CA  GLY E 234       8.022 -16.332 -62.157  1.00  0.00           C  
ATOM   1635  C   GLY E 234       7.623 -14.853 -62.234  1.00  0.00           C  
ATOM   1636  O   GLY E 234       6.642 -14.473 -62.876  1.00  0.00           O  
ATOM   1637  N   GLY E 235       8.415 -14.036 -61.540  1.00  0.00           N  
ATOM   1638  CA  GLY E 235       8.112 -12.616 -61.389  1.00  0.00           C  
ATOM   1639  C   GLY E 235       8.231 -11.875 -62.717  1.00  0.00           C  
ATOM   1640  O   GLY E 235       9.253 -11.963 -63.404  1.00  0.00           O  
ATOM   1641  N   GLY E 236       7.180 -11.141 -63.069  1.00  0.00           N  
ATOM   1642  CA  GLY E 236       7.088 -10.364 -64.293  1.00  0.00           C  
ATOM   1643  C   GLY E 236       6.681  -8.937 -63.960  1.00  0.00           C  
ATOM   1644  O   GLY E 236       5.963  -8.706 -62.982  1.00  0.00           O  
ATOM   1645  N   GLY E 237       7.128  -7.954 -64.753  1.00  0.00           N  
ATOM   1646  CA  GLY E 237       6.693  -6.568 -64.509  1.00  0.00           C  
ATOM   1647  C   GLY E 237       5.239  -6.308 -64.866  1.00  0.00           C  
ATOM   1648  O   GLY E 237       4.696  -5.277 -64.451  1.00  0.00           O  
ATOM   1649  N   GLY E 238       4.594  -7.200 -65.616  1.00  0.00           N  
ATOM   1650  CA  GLY E 238       3.207  -7.021 -66.025  1.00  0.00           C  
ATOM   1651  C   GLY E 238       2.207  -7.517 -64.988  1.00  0.00           C  
ATOM   1652  O   GLY E 238       0.998  -7.400 -65.215  1.00  0.00           O  
ATOM   1653  N   GLY E 239       2.673  -8.062 -63.868  1.00  0.00           N  
ATOM   1654  CA  GLY E 239       1.787  -8.591 -62.843  1.00  0.00           C  
ATOM   1655  C   GLY E 239       1.190  -7.459 -62.009  1.00  0.00           C  
ATOM   1656  O   GLY E 239       1.488  -6.276 -62.203  1.00  0.00           O  
ATOM   1657  N   GLY E 240       0.332  -7.832 -61.063  1.00  0.00           N  
ATOM   1658  CA  GLY E 240      -0.158  -6.875 -60.096  1.00  0.00           C  
ATOM   1659  C   GLY E 240       0.917  -6.470 -59.108  1.00  0.00           C  
ATOM   1660  O   GLY E 240       1.952  -7.124 -58.971  1.00  0.00           O  
ATOM   1661  N   GLY E 241       0.655  -5.359 -58.411  1.00  0.00           N  
ATOM   1662  CA  GLY E 241       1.643  -4.780 -57.502  1.00  0.00           C  
ATOM   1663  C   GLY E 241       1.878  -5.691 -56.303  1.00  0.00           C  
ATOM   1664  O   GLY E 241       3.007  -5.814 -55.812  1.00  0.00           O  
ATOM   1665  N   GLY E 242       0.826  -6.357 -55.825  1.00  0.00           N  
ATOM   1666  CA  GLY E 242       0.977  -7.289 -54.723  1.00  0.00           C  
ATOM   1667  C   GLY E 242       1.710  -8.563 -55.085  1.00  0.00           C  
ATOM   1668  O   GLY E 242       2.264  -9.220 -54.198  1.00  0.00           O  
ATOM   1669  N   GLY E 243       1.720  -8.930 -56.364  1.00  0.00           N  
ATOM   1670  CA  GLY E 243       2.480 -10.077 -56.841  1.00  0.00           C  
ATOM   1671  C   GLY E 243       3.867  -9.697 -57.341  1.00  0.00           C  
ATOM   1672  O   GLY E 243       4.635 -10.584 -57.727  1.00  0.00           O  
ATOM   1673  N   GLY E 244       4.201  -8.409 -57.346  1.00  0.00           N  
ATOM   1674  CA  GLY E 244       5.516  -7.972 -57.779  1.00  0.00           C  
ATOM   1675  C   GLY E 244       6.565  -8.296 -56.713  1.00  0.00           C  
ATOM   1676  O   GLY E 244       6.273  -8.257 -55.514  1.00  0.00           O  
ATOM   1677  N   GLY E 245       7.788  -8.637 -57.123  1.00  0.00           N  
ATOM   1678  CA  GLY E 245       8.825  -8.966 -56.141  1.00  0.00           C  
ATOM   1679  C   GLY E 245       9.337  -7.735 -55.409  1.00  0.00           C  
ATOM   1680  O   GLY E 245       9.397  -6.631 -55.956  1.00  0.00           O  
ATOM   1681  N   GLY E 246       9.712  -7.943 -54.147  1.00  0.00           N  
ATOM   1682  CA  GLY E 246      10.261  -6.908 -53.287  1.00  0.00           C  
ATOM   1683  C   GLY E 246      11.557  -7.420 -52.681  1.00  0.00           C  
ATOM   1684  O   GLY E 246      11.623  -8.560 -52.210  1.00  0.00           O  
ATOM   1685  N   GLY E 247      12.583  -6.575 -52.690  1.00  0.00           N  
ATOM   1686  CA  GLY E 247      13.856  -6.899 -52.065  1.00  0.00           C  
ATOM   1687  C   GLY E 247      13.791  -6.545 -50.586  1.00  0.00           C  
ATOM   1688  O   GLY E 247      13.441  -5.414 -50.225  1.00  0.00           O  
ATOM   1689  N   GLY E 248      14.114  -7.521 -49.736  1.00  0.00           N  
ATOM   1690  CA  GLY E 248      13.994  -7.410 -48.288  1.00  0.00           C  
ATOM   1691  C   GLY E 248      15.358  -7.663 -47.659  1.00  0.00           C  
ATOM   1692  O   GLY E 248      16.024  -8.661 -47.974  1.00  0.00           O  
ATOM   1693  N   GLY E 249      15.766  -6.754 -46.775  1.00  0.00           N  
ATOM   1694  CA  GLY E 249      16.960  -6.888 -45.952  1.00  0.00           C  
ATOM   1695  C   GLY E 249      16.541  -6.797 -44.489  1.00  0.00           C  
ATOM   1696  O   GLY E 249      15.875  -5.837 -44.083  1.00  0.00           O  
ATOM   1697  N   GLY E 250      16.923  -7.797 -43.704  1.00  0.00           N  
ATOM   1698  CA  GLY E 250      16.652  -7.833 -42.272  1.00  0.00           C  
ATOM   1699  C   GLY E 250      17.970  -7.613 -41.545  1.00  0.00           C  
ATOM   1700  O   GLY E 250      18.919  -8.385 -41.726  1.00  0.00           O  
ATOM   1701  N   GLY E 251      18.036  -6.559 -40.734  1.00  0.00           N  
ATOM   1702  CA  GLY E 251      19.210  -6.271 -39.922  1.00  0.00           C  
ATOM   1703  C   GLY E 251      18.934  -6.702 -38.490  1.00  0.00           C  
ATOM   1704  O   GLY E 251      17.940  -6.279 -37.891  1.00  0.00           O  
ATOM   1705  N   GLY E 252      19.810  -7.538 -37.946  1.00  0.00           N  
ATOM   1706  CA  GLY E 252      19.744  -7.951 -36.553  1.00  0.00           C  
ATOM   1707  C   GLY E 252      20.969  -7.416 -35.830  1.00  0.00           C  
ATOM   1708  O   GLY E 252      22.104  -7.658 -36.259  1.00  0.00           O  
ATOM   1709  N   GLY E 253      20.733  -6.686 -34.744  1.00  0.00           N  
ATOM   1710  CA  GLY E 253      21.787  -6.106 -33.927  1.00  0.00           C  
ATOM   1711  C   GLY E 253      21.939  -6.923 -32.657  1.00  0.00           C  
ATOM   1712  O   GLY E 253      20.946  -7.229 -31.989  1.00  0.00           O  
ATOM   1713  N   GLY E 254      23.175  -7.275 -32.326  1.00  0.00           N  
ATOM   1714  CA  GLY E 254      23.464  -7.845 -31.020  1.00  0.00           C  
ATOM   1715  C   GLY E 254      23.650  -6.712 -30.020  1.00  0.00           C  
ATOM   1716  O   GLY E 254      24.428  -5.785 -30.263  1.00  0.00           O  
ATOM   1717  N   GLY E 255      22.925  -6.784 -28.906  1.00  0.00           N  
ATOM   1718  CA  GLY E 255      22.909  -5.698 -27.935  1.00  0.00           C  
ATOM   1719  C   GLY E 255      24.246  -5.649 -27.196  1.00  0.00           C  
ATOM   1720  O   GLY E 255      24.909  -6.672 -27.004  1.00  0.00           O  
ATOM   1721  N   GLY E 256      24.646  -4.438 -26.804  1.00  0.00           N  
ATOM   1722  CA  GLY E 256      25.982  -4.143 -26.281  1.00  0.00           C  
ATOM   1723  C   GLY E 256      26.200  -4.831 -24.937  1.00  0.00           C  
ATOM   1724  O   GLY E 256      25.663  -4.415 -23.908  1.00  0.00           O  
ATOM   1725  N   GLY E 257      26.984  -5.910 -24.956  1.00  0.00           N  
ATOM   1726  CA  GLY E 257      27.496  -6.526 -23.740  1.00  0.00           C  
ATOM   1727  C   GLY E 257      28.955  -6.933 -23.865  1.00  0.00           C  
ATOM   1728  O   GLY E 257      29.531  -7.411 -22.883  1.00  0.00           O  
ATOM   1729  N   GLY E 258      29.564  -6.755 -25.028  1.00  0.00           N  
ATOM   1730  CA  GLY E 258      30.952  -7.081 -25.314  1.00  0.00           C  
ATOM   1731  C   GLY E 258      31.615  -5.790 -25.784  1.00  0.00           C  
ATOM   1732  O   GLY E 258      30.939  -4.754 -25.825  1.00  0.00           O  
ATOM   1733  N   GLY E 259      32.921  -5.772 -26.068  1.00  0.00           N  
ATOM   1734  CA  GLY E 259      33.471  -4.667 -26.865  1.00  0.00           C  
ATOM   1735  C   GLY E 259      32.773  -4.554 -28.213  1.00  0.00           C  
ATOM   1736  O   GLY E 259      32.544  -5.550 -28.901  1.00  0.00           O  
ATOM   1737  N   GLY E 260      32.435  -3.322 -28.583  1.00  0.00           N  
ATOM   1738  CA  GLY E 260      31.580  -3.062 -29.734  1.00  0.00           C  
ATOM   1739  C   GLY E 260      32.432  -2.810 -30.968  1.00  0.00           C  
ATOM   1740  O   GLY E 260      33.323  -1.954 -30.953  1.00  0.00           O  
ATOM   1741  N   GLY E 261      32.154  -3.556 -32.036  1.00  0.00           N  
ATOM   1742  CA  GLY E 261      32.883  -3.376 -33.284  1.00  0.00           C  
ATOM   1743  C   GLY E 261      32.196  -2.365 -34.196  1.00  0.00           C  
ATOM   1744  O   GLY E 261      32.867  -1.634 -34.932  1.00  0.00           O  
ATOM   1745  N   GLY E 262      30.867  -2.310 -34.164  1.00  0.00           N  
ATOM   1746  CA  GLY E 262      30.093  -1.377 -34.975  1.00  0.00           C  
ATOM   1747  C   GLY E 262      29.614  -0.239 -34.088  1.00  0.00           C  
ATOM   1748  O   GLY E 262      28.962  -0.471 -33.064  1.00  0.00           O  
ATOM   1749  N   GLY E 263      29.926   0.992 -34.484  1.00  0.00           N  
ATOM   1750  CA  GLY E 263      29.503   2.173 -33.747  1.00  0.00           C  
ATOM   1751  C   GLY E 263      29.134   3.277 -34.724  1.00  0.00           C  
ATOM   1752  O   GLY E 263      29.437   3.209 -35.916  1.00  0.00           O  
ATOM   1753  N   GLY E 264      28.468   4.301 -34.199  1.00  0.00           N  
ATOM   1754  CA  GLY E 264      28.003   5.395 -35.014  1.00  0.00           C  
ATOM   1755  C   GLY E 264      29.114   6.356 -35.380  1.00  0.00           C  
ATOM   1756  O   GLY E 264      30.288   6.178 -35.030  1.00  0.00           O  
ATOM   1757  N   GLY E 265      28.740   7.418 -36.104  1.00  0.00           N  
ATOM   1758  CA  GLY E 265      29.744   8.381 -36.576  1.00  0.00           C  
ATOM   1759  C   GLY E 265      30.098   9.464 -35.565  1.00  0.00           C  
ATOM   1760  O   GLY E 265      30.655  10.498 -35.947  1.00  0.00           O  
ATOM   1761  N   GLY E 266      29.765   9.257 -34.292  1.00  0.00           N  
ATOM   1762  CA  GLY E 266      30.044  10.254 -33.266  1.00  0.00           C  
ATOM   1763  C   GLY E 266      31.541  10.363 -33.001  1.00  0.00           C  
ATOM   1764  O   GLY E 266      32.257   9.360 -32.953  1.00  0.00           O  
ATOM   1765  N   GLY E 267      32.009  11.596 -32.826  1.00  0.00           N  
ATOM   1766  CA  GLY E 267      33.427  11.873 -32.647  1.00  0.00           C  
ATOM   1767  C   GLY E 267      33.782  11.857 -31.167  1.00  0.00           C  
ATOM   1768  O   GLY E 267      33.106  12.493 -30.353  1.00  0.00           O  
ATOM   1769  N   GLY E 268      34.846  11.137 -30.827  1.00  0.00           N  
ATOM   1770  CA  GLY E 268      35.266  11.001 -29.443  1.00  0.00           C  
ATOM   1771  C   GLY E 268      35.965  12.271 -28.961  1.00  0.00           C  
ATOM   1772  O   GLY E 268      36.366  13.133 -29.746  1.00  0.00           O  
ATOM   1773  N   GLY E 269      36.103  12.379 -27.642  1.00  0.00           N  
ATOM   1774  CA  GLY E 269      36.782  13.494 -26.999  1.00  0.00           C  
ATOM   1775  C   GLY E 269      37.831  12.953 -26.038  1.00  0.00           C  
ATOM   1776  O   GLY E 269      37.952  11.743 -25.831  1.00  0.00           O  
ATOM   1777  N   GLY E 270      38.598  13.867 -25.451  1.00  0.00           N  
ATOM   1778  CA  GLY E 270      39.637  13.480 -24.511  1.00  0.00           C  
ATOM   1779  C   GLY E 270      39.024  13.047 -23.182  1.00  0.00           C  
ATOM   1780  O   GLY E 270      37.895  13.406 -22.839  1.00  0.00           O  
ATOM   1781  N   GLY E 271      39.787  12.258 -22.430  1.00  0.00           N  
ATOM   1782  CA  GLY E 271      39.315  11.687 -21.176  1.00  0.00           C  
ATOM   1783  C   GLY E 271      39.632  12.625 -20.018  1.00  0.00           C  
ATOM   1784  O   GLY E 271      40.767  13.091 -19.880  1.00  0.00           O  
ATOM   1785  N   GLY E 272      38.626  12.892 -19.189  1.00  0.00           N  
ATOM   1786  CA  GLY E 272      38.761  13.750 -18.018  1.00  0.00           C  
ATOM   1787  C   GLY E 272      38.420  12.925 -16.787  1.00  0.00           C  
ATOM   1788  O   GLY E 272      37.332  12.343 -16.707  1.00  0.00           O  
ATOM   1789  N   GLY E 273      39.344  12.876 -15.831  1.00  0.00           N  
ATOM   1790  CA  GLY E 273      39.170  12.102 -14.613  1.00  0.00           C  
ATOM   1791  C   GLY E 273      39.117  13.024 -13.403  1.00  0.00           C  
ATOM   1792  O   GLY E 273      39.484  14.201 -13.478  1.00  0.00           O  
ATOM   1793  N   GLY E 274      38.638  12.454 -12.289  1.00  0.00           N  
ATOM   1794  CA  GLY E 274      38.587  13.091 -10.967  1.00  0.00           C  
ATOM   1795  C   GLY E 274      37.765  14.378 -10.963  1.00  0.00           C  
ATOM   1796  O   GLY E 274      38.070  15.318 -10.227  1.00  0.00           O  
ATOM   1797  N   GLY E 275      36.712  14.431 -11.776  1.00  0.00           N  
ATOM   1798  CA  GLY E 275      35.860  15.608 -11.844  1.00  0.00           C  
ATOM   1799  C   GLY E 275      34.470  15.184 -12.292  1.00  0.00           C  
ATOM   1800  O   GLY E 275      34.330  14.273 -13.112  1.00  0.00           O  
ATOM   1801  N   GLY E 276      33.451  15.845 -11.746  1.00  0.00           N  
ATOM   1802  CA  GLY E 276      32.058  15.555 -12.081  1.00  0.00           C  
ATOM   1803  C   GLY E 276      31.789  16.024 -13.504  1.00  0.00           C  
ATOM   1804  O   GLY E 276      31.643  17.220 -13.762  1.00  0.00           O  
ATOM   1805  N   GLY E 277      31.736  15.075 -14.440  1.00  0.00           N  
ATOM   1806  CA  GLY E 277      31.542  15.357 -15.853  1.00  0.00           C  
ATOM   1807  C   GLY E 277      30.448  14.450 -16.396  1.00  0.00           C  
ATOM   1808  O   GLY E 277      30.080  13.440 -15.792  1.00  0.00           O  
ATOM   1809  N   GLY E 278      29.928  14.834 -17.555  1.00  0.00           N  
ATOM   1810  CA  GLY E 278      28.997  14.011 -18.311  1.00  0.00           C  
ATOM   1811  C   GLY E 278      29.793  13.081 -19.217  1.00  0.00           C  
ATOM   1812  O   GLY E 278      30.714  13.524 -19.907  1.00  0.00           O  
ATOM   1813  N   GLY E 279      29.445  11.796 -19.213  1.00  0.00           N  
ATOM   1814  CA  GLY E 279      30.188  10.798 -19.963  1.00  0.00           C  
ATOM   1815  C   GLY E 279      29.259  10.014 -20.880  1.00  0.00           C  
ATOM   1816  O   GLY E 279      28.066   9.847 -20.598  1.00  0.00           O  
ATOM   1817  N   GLY E 280      29.839   9.525 -21.977  1.00  0.00           N  
ATOM   1818  CA  GLY E 280      29.139   8.731 -22.987  1.00  0.00           C  
ATOM   1819  C   GLY E 280      30.119   7.662 -23.464  1.00  0.00           C  
ATOM   1820  O   GLY E 280      30.973   7.931 -24.313  1.00  0.00           O  
ATOM   1821  N   GLY E 281      29.988   6.456 -22.923  1.00  0.00           N  
ATOM   1822  CA  GLY E 281      30.838   5.320 -23.278  1.00  0.00           C  
ATOM   1823  C   GLY E 281      30.016   4.349 -24.119  1.00  0.00           C  
ATOM   1824  O   GLY E 281      29.205   3.592 -23.576  1.00  0.00           O  
ATOM   1825  N   GLY E 282      30.244   4.379 -25.441  1.00  0.00           N  
ATOM   1826  CA  GLY E 282      29.624   3.474 -26.422  1.00  0.00           C  
ATOM   1827  C   GLY E 282      28.098   3.520 -26.374  1.00  0.00           C  
ATOM   1828  O   GLY E 282      27.425   2.492 -26.465  1.00  0.00           O  
ATOM   1829  N   GLY E 283      27.543   4.719 -26.232  1.00  0.00           N  
ATOM   1830  CA  GLY E 283      26.112   4.875 -26.100  1.00  0.00           C  
ATOM   1831  C   GLY E 283      25.593   4.794 -24.682  1.00  0.00           C  
ATOM   1832  O   GLY E 283      24.390   4.987 -24.469  1.00  0.00           O  
ATOM   1833  N   GLY E 284      26.456   4.514 -23.710  1.00  0.00           N  
ATOM   1834  CA  GLY E 284      26.082   4.507 -22.301  1.00  0.00           C  
ATOM   1835  C   GLY E 284      26.289   5.912 -21.750  1.00  0.00           C  
ATOM   1836  O   GLY E 284      27.428   6.354 -21.580  1.00  0.00           O  
ATOM   1837  N   GLY E 285      25.194   6.615 -21.486  1.00  0.00           N  
ATOM   1838  CA  GLY E 285      25.243   7.999 -21.041  1.00  0.00           C  
ATOM   1839  C   GLY E 285      25.124   8.080 -19.526  1.00  0.00           C  
ATOM   1840  O   GLY E 285      24.526   7.213 -18.884  1.00  0.00           O  
ATOM   1841  N   GLY E 286      25.702   9.130 -18.958  1.00  0.00           N  
ATOM   1842  CA  GLY E 286      25.534   9.363 -17.534  1.00  0.00           C  
ATOM   1843  C   GLY E 286      26.297  10.591 -17.096  1.00  0.00           C  
ATOM   1844  O   GLY E 286      26.990  11.234 -17.885  1.00  0.00           O  
ATOM   1845  N   GLY E 287      26.143  10.925 -15.817  1.00  0.00           N  
ATOM   1846  CA  GLY E 287      26.920  11.975 -15.171  1.00  0.00           C  
ATOM   1847  C   GLY E 287      27.602  11.392 -13.945  1.00  0.00           C  
ATOM   1848  O   GLY E 287      26.995  10.615 -13.202  1.00  0.00           O  
ATOM   1849  N   GLY E 288      28.860  11.757 -13.730  1.00  0.00           N  
ATOM   1850  CA  GLY E 288      29.564  11.254 -12.571  1.00  0.00           C  
ATOM   1851  C   GLY E 288      31.033  11.616 -12.612  1.00  0.00           C  
ATOM   1852  O   GLY E 288      31.484  12.386 -13.458  1.00  0.00           O  
ATOM   1853  N   GLY E 289      31.763  11.047 -11.660  1.00  0.00           N  
ATOM   1854  CA  GLY E 289      33.204  11.201 -11.534  1.00  0.00           C  
ATOM   1855  C   GLY E 289      33.832   9.882 -11.951  1.00  0.00           C  
ATOM   1856  O   GLY E 289      33.481   8.823 -11.415  1.00  0.00           O  
ATOM   1857  N   GLY E 290      34.745   9.945 -12.914  1.00  0.00           N  
ATOM   1858  CA  GLY E 290      35.468   8.776 -13.393  1.00  0.00           C  
ATOM   1859  C   GLY E 290      36.840   8.754 -12.734  1.00  0.00           C  
ATOM   1860  O   GLY E 290      37.613   9.706 -12.873  1.00  0.00           O  
ATOM   1861  N   GLY E 291      37.136   7.676 -12.017  1.00  0.00           N  
ATOM   1862  CA  GLY E 291      38.404   7.539 -11.318  1.00  0.00           C  
ATOM   1863  C   GLY E 291      39.091   6.258 -11.764  1.00  0.00           C  
ATOM   1864  O   GLY E 291      38.454   5.336 -12.274  1.00  0.00           O  
ATOM   1865  N   GLY E 292      40.408   6.214 -11.580  1.00  0.00           N  
ATOM   1866  CA  GLY E 292      41.159   5.008 -11.895  1.00  0.00           C  
ATOM   1867  C   GLY E 292      40.848   3.914 -10.882  1.00  0.00           C  
ATOM   1868  O   GLY E 292      40.671   4.180  -9.691  1.00  0.00           O  
ATOM   1869  N   GLY E 293      40.779   2.676 -11.364  1.00  0.00           N  
ATOM   1870  CA  GLY E 293      40.368   1.549 -10.544  1.00  0.00           C  
ATOM   1871  C   GLY E 293      41.306   0.372 -10.761  1.00  0.00           C  
ATOM   1872  O   GLY E 293      41.990   0.271 -11.782  1.00  0.00           O  
ATOM   1873  N   GLY E 294      41.323  -0.525  -9.775  1.00  0.00           N  
ATOM   1874  CA  GLY E 294      42.104  -1.752  -9.838  1.00  0.00           C  
ATOM   1875  C   GLY E 294      41.230  -2.989 -10.016  1.00  0.00           C  
ATOM   1876  O   GLY E 294      41.614  -4.084  -9.594  1.00  0.00           O  
ATOM   1877  N   GLY E 295      40.056  -2.834 -10.624  1.00  0.00           N  
ATOM   1878  CA  GLY E 295      39.173  -3.961 -10.898  1.00  0.00           C  
ATOM   1879  C   GLY E 295      39.715  -4.720 -12.102  1.00  0.00           C  
ATOM   1880  O   GLY E 295      39.696  -4.210 -13.226  1.00  0.00           O  
ATOM   1881  N   GLY E 296      40.198  -5.937 -11.870  1.00  0.00           N  
ATOM   1882  CA  GLY E 296      40.810  -6.743 -12.923  1.00  0.00           C  
ATOM   1883  C   GLY E 296      39.709  -7.336 -13.789  1.00  0.00           C  
ATOM   1884  O   GLY E 296      39.141  -8.382 -13.468  1.00  0.00           O  
ATOM   1885  N   GLY E 297      39.401  -6.661 -14.893  1.00  0.00           N  
ATOM   1886  CA  GLY E 297      38.396  -7.159 -15.820  1.00  0.00           C  
ATOM   1887  C   GLY E 297      38.946  -8.323 -16.632  1.00  0.00           C  
ATOM   1888  O   GLY E 297      40.110  -8.322 -17.042  1.00  0.00           O  
ATOM   1889  N   GLY E 298      38.105  -9.316 -16.862  1.00  0.00           N  
ATOM   1890  CA  GLY E 298      38.434 -10.355 -17.820  1.00  0.00           C  
ATOM   1891  C   GLY E 298      38.279  -9.800 -19.239  1.00  0.00           C  
ATOM   1892  O   GLY E 298      37.517  -8.852 -19.449  1.00  0.00           O  
ATOM   1893  N   GLY E 299      39.021 -10.340 -20.219  1.00  0.00           N  
ATOM   1894  CA  GLY E 299      39.024  -9.733 -21.566  1.00  0.00           C  
ATOM   1895  C   GLY E 299      37.692  -9.769 -22.306  1.00  0.00           C  
ATOM   1896  O   GLY E 299      37.517  -8.994 -23.254  1.00  0.00           O  
ATOM   1897  N   GLY E 300      36.753 -10.627 -21.920  1.00  0.00           N  
ATOM   1898  CA  GLY E 300      35.434 -10.618 -22.538  1.00  0.00           C  
ATOM   1899  C   GLY E 300      34.447  -9.717 -21.808  1.00  0.00           C  
ATOM   1900  O   GLY E 300      33.283  -9.644 -22.212  1.00  0.00           O  
ATOM   1901  N   GLY E 301      34.880  -9.033 -20.754  1.00  0.00           N  
ATOM   1902  CA  GLY E 301      34.010  -8.185 -19.951  1.00  0.00           C  
ATOM   1903  C   GLY E 301      34.289  -6.721 -20.260  1.00  0.00           C  
ATOM   1904  O   GLY E 301      35.442  -6.282 -20.221  1.00  0.00           O  
ATOM   1905  N   GLY E 302      33.233  -5.971 -20.559  1.00  0.00           N  
ATOM   1906  CA  GLY E 302      33.333  -4.541 -20.821  1.00  0.00           C  
ATOM   1907  C   GLY E 302      32.779  -3.683 -19.696  1.00  0.00           C  
ATOM   1908  O   GLY E 302      33.379  -2.663 -19.351  1.00  0.00           O  
ATOM   1909  N   GLY E 303      31.660  -4.079 -19.098  1.00  0.00           N  
ATOM   1910  CA  GLY E 303      31.004  -3.298 -18.062  1.00  0.00           C  
ATOM   1911  C   GLY E 303      31.006  -4.061 -16.746  1.00  0.00           C  
ATOM   1912  O   GLY E 303      30.963  -5.294 -16.723  1.00  0.00           O  
ATOM   1913  N   GLY E 304      31.062  -3.313 -15.649  1.00  0.00           N  
ATOM   1914  CA  GLY E 304      30.900  -3.863 -14.316  1.00  0.00           C  
ATOM   1915  C   GLY E 304      29.636  -3.305 -13.695  1.00  0.00           C  
ATOM   1916  O   GLY E 304      29.270  -2.156 -13.940  1.00  0.00           O  
ATOM   1917  N   GLY E 305      28.966  -4.114 -12.879  1.00  0.00           N  
ATOM   1918  CA  GLY E 305      27.667  -3.732 -12.350  1.00  0.00           C  
ATOM   1919  C   GLY E 305      27.610  -3.941 -10.844  1.00  0.00           C  
ATOM   1920  O   GLY E 305      28.356  -4.737 -10.269  1.00  0.00           O  
ATOM   1921  N   GLY E 306      26.702  -3.199 -10.218  1.00  0.00           N  
ATOM   1922  CA  GLY E 306      26.534  -3.147  -8.777  1.00  0.00           C  
ATOM   1923  C   GLY E 306      25.424  -4.104  -8.343  1.00  0.00           C  
ATOM   1924  O   GLY E 306      24.928  -4.918  -9.129  1.00  0.00           O  
ATOM   1925  N   GLY E 307      25.037  -4.013  -7.069  1.00  0.00           N  
ATOM   1926  CA  GLY E 307      23.945  -4.827  -6.542  1.00  0.00           C  
ATOM   1927  C   GLY E 307      22.614  -4.377  -7.138  1.00  0.00           C  
ATOM   1928  O   GLY E 307      21.766  -5.203  -7.501  1.00  0.00           O  
ATOM   1929  N   GLY E 308      22.431  -3.066  -7.300  1.00  0.00           N  
ATOM   1930  CA  GLY E 308      21.193  -2.491  -7.811  1.00  0.00           C  
ATOM   1931  C   GLY E 308      21.113  -2.474  -9.335  1.00  0.00           C  
ATOM   1932  O   GLY E 308      20.318  -1.688  -9.868  1.00  0.00           O  
ATOM   1933  N   GLY E 309      21.919  -3.304 -10.014  1.00  0.00           N  
ATOM   1934  CA  GLY E 309      21.920  -3.472 -11.474  1.00  0.00           C  
ATOM   1935  C   GLY E 309      22.214  -2.161 -12.202  1.00  0.00           C  
ATOM   1936  O   GLY E 309      21.624  -1.860 -13.241  1.00  0.00           O  
ATOM   1937  N   GLY E 310      23.133  -1.376 -11.649  1.00  0.00           N  
ATOM   1938  CA  GLY E 310      23.595  -0.141 -12.260  1.00  0.00           C  
ATOM   1939  C   GLY E 310      25.075  -0.267 -12.584  1.00  0.00           C  
ATOM   1940  O   GLY E 310      25.811  -0.990 -11.907  1.00  0.00           O  
ATOM   1941  N   GLY E 311      25.505   0.442 -13.624  1.00  0.00           N  
ATOM   1942  CA  GLY E 311      26.889   0.357 -14.068  1.00  0.00           C  
ATOM   1943  C   GLY E 311      27.807   1.080 -13.091  1.00  0.00           C  
ATOM   1944  O   GLY E 311      27.570   2.237 -12.735  1.00  0.00           O  
ATOM   1945  N   GLY E 312      28.858   0.390 -12.660  1.00  0.00           N  
ATOM   1946  CA  GLY E 312      29.794   0.893 -11.668  1.00  0.00           C  
ATOM   1947  C   GLY E 312      31.210   1.053 -12.196  1.00  0.00           C  
ATOM   1948  O   GLY E 312      31.928   1.940 -11.733  1.00  0.00           O  
ATOM   1949  N   GLY E 313      31.631   0.226 -13.149  1.00  0.00           N  
ATOM   1950  CA  GLY E 313      32.946   0.341 -13.758  1.00  0.00           C  
ATOM   1951  C   GLY E 313      32.822   0.115 -15.254  1.00  0.00           C  
ATOM   1952  O   GLY E 313      32.051  -0.739 -15.698  1.00  0.00           O  
ATOM   1953  N   GLY E 314      33.582   0.886 -16.029  1.00  0.00           N  
ATOM   1954  CA  GLY E 314      33.577   0.773 -17.482  1.00  0.00           C  
ATOM   1955  C   GLY E 314      35.009   0.680 -17.982  1.00  0.00           C  
ATOM   1956  O   GLY E 314      35.944   1.177 -17.350  1.00  0.00           O  
ATOM   1957  N   GLY E 315      35.180   0.043 -19.134  1.00  0.00           N  
ATOM   1958  CA  GLY E 315      36.470  -0.001 -19.804  1.00  0.00           C  
ATOM   1959  C   GLY E 315      36.466   0.997 -20.951  1.00  0.00           C  
ATOM   1960  O   GLY E 315      35.547   0.995 -21.776  1.00  0.00           O  
ATOM   1961  N   GLY E 316      37.478   1.854 -20.986  1.00  0.00           N  
ATOM   1962  CA  GLY E 316      37.618   2.825 -22.063  1.00  0.00           C  
ATOM   1963  C   GLY E 316      37.961   2.088 -23.351  1.00  0.00           C  
ATOM   1964  O   GLY E 316      38.939   1.330 -23.376  1.00  0.00           O  
ATOM   1965  N   GLY E 317      37.181   2.256 -24.426  1.00  0.00           N  
ATOM   1966  CA  GLY E 317      37.416   1.464 -25.645  1.00  0.00           C  
ATOM   1967  C   GLY E 317      38.691   1.816 -26.392  1.00  0.00           C  
ATOM   1968  O   GLY E 317      39.155   0.997 -27.194  1.00  0.00           O  
ATOM   1969  N   GLY E 318      39.272   2.993 -26.168  1.00  0.00           N  
ATOM   1970  CA  GLY E 318      40.507   3.350 -26.858  1.00  0.00           C  
ATOM   1971  C   GLY E 318      41.730   2.845 -26.097  1.00  0.00           C  
ATOM   1972  O   GLY E 318      42.492   2.023 -26.611  1.00  0.00           O  
ATOM   1973  N   GLY E 319      41.916   3.310 -24.867  1.00  0.00           N  
ATOM   1974  CA  GLY E 319      42.973   2.815 -23.996  1.00  0.00           C  
ATOM   1975  C   GLY E 319      42.342   1.869 -22.984  1.00  0.00           C  
ATOM   1976  O   GLY E 319      41.517   2.292 -22.171  1.00  0.00           O  
ATOM   1977  N   GLY E 320      42.741   0.598 -23.023  1.00  0.00           N  
ATOM   1978  CA  GLY E 320      42.061  -0.452 -22.265  1.00  0.00           C  
ATOM   1979  C   GLY E 320      42.411  -0.336 -20.783  1.00  0.00           C  
ATOM   1980  O   GLY E 320      43.251  -1.058 -20.242  1.00  0.00           O  
ATOM   1981  N   GLY E 321      41.739   0.599 -20.117  1.00  0.00           N  
ATOM   1982  CA  GLY E 321      41.847   0.803 -18.683  1.00  0.00           C  
ATOM   1983  C   GLY E 321      40.452   0.823 -18.074  1.00  0.00           C  
ATOM   1984  O   GLY E 321      39.462   1.114 -18.750  1.00  0.00           O  
ATOM   1985  N   GLY E 322      40.380   0.513 -16.784  1.00  0.00           N  
ATOM   1986  CA  GLY E 322      39.113   0.360 -16.078  1.00  0.00           C  
ATOM   1987  C   GLY E 322      38.892   1.583 -15.202  1.00  0.00           C  
ATOM   1988  O   GLY E 322      39.757   1.942 -14.395  1.00  0.00           O  
ATOM   1989  N   GLY E 323      37.732   2.215 -15.358  1.00  0.00           N  
ATOM   1990  CA  GLY E 323      37.382   3.429 -14.639  1.00  0.00           C  
ATOM   1991  C   GLY E 323      36.142   3.178 -13.796  1.00  0.00           C  
ATOM   1992  O   GLY E 323      35.143   2.649 -14.295  1.00  0.00           O  
ATOM   1993  N   GLY E 324      36.215   3.559 -12.525  1.00  0.00           N  
ATOM   1994  CA  GLY E 324      35.075   3.508 -11.624  1.00  0.00           C  
ATOM   1995  C   GLY E 324      34.262   4.788 -11.743  1.00  0.00           C  
ATOM   1996  O   GLY E 324      34.819   5.883 -11.878  1.00  0.00           O  
ATOM   1997  N   GLY E 325      32.941   4.643 -11.680  1.00  0.00           N  
ATOM   1998  CA  GLY E 325      32.003   5.747 -11.830  1.00  0.00           C  
ATOM   1999  C   GLY E 325      31.349   5.994 -10.480  1.00  0.00           C  
ATOM   2000  O   GLY E 325      30.743   5.085  -9.899  1.00  0.00           O  
ATOM   2001  N   GLY E 326      31.466   7.221  -9.982  1.00  0.00           N  
ATOM   2002  CA  GLY E 326      30.881   7.608  -8.710  1.00  0.00           C  
ATOM   2003  C   GLY E 326      29.929   8.774  -8.941  1.00  0.00           C  
ATOM   2004  O   GLY E 326      30.268   9.685  -9.705  1.00  0.00           O  
ATOM   2005  N   GLY E 327      28.727   8.771  -8.360  1.00  0.00           N  
ATOM   2006  CA  GLY E 327      27.842   9.933  -8.506  1.00  0.00           C  
ATOM   2007  C   GLY E 327      28.424  11.170  -7.837  1.00  0.00           C  
ATOM   2008  O   GLY E 327      29.194  11.081  -6.879  1.00  0.00           O  
ATOM   2009  N   GLY E 328      28.054  12.333  -8.370  1.00  0.00           N  
ATOM   2010  CA  GLY E 328      28.627  13.598  -7.938  1.00  0.00           C  
ATOM   2011  C   GLY E 328      28.135  13.966  -6.537  1.00  0.00           C  
ATOM   2012  O   GLY E 328      27.266  13.308  -5.958  1.00  0.00           O  
ATOM   2013  N   GLY E 329      28.719  15.033  -5.989  1.00  0.00           N  
ATOM   2014  CA  GLY E 329      28.457  15.415  -4.606  1.00  0.00           C  
ATOM   2015  C   GLY E 329      27.035  15.931  -4.441  1.00  0.00           C  
ATOM   2016  O   GLY E 329      26.614  16.864  -5.131  1.00  0.00           O  
ATOM   2017  N   GLY E 330      26.297  15.317  -3.520  1.00  0.00           N  
ATOM   2018  CA  GLY E 330      24.906  15.666  -3.289  1.00  0.00           C  
ATOM   2019  C   GLY E 330      24.566  15.399  -1.832  1.00  0.00           C  
ATOM   2020  O   GLY E 330      25.201  14.581  -1.163  1.00  0.00           O  
ATOM   2021  N   GLY E 331      23.552  16.104  -1.351  1.00  0.00           N  
ATOM   2022  CA  GLY E 331      23.139  15.968   0.037  1.00  0.00           C  
ATOM   2023  C   GLY E 331      21.923  16.824   0.306  1.00  0.00           C  
ATOM   2024  O   GLY E 331      21.437  17.545  -0.568  1.00  0.00           O  
ATOM   2025  N   GLY E 332      21.430  16.728   1.537  1.00  0.00           N  
ATOM   2026  CA  GLY E 332      20.255  17.475   1.938  1.00  0.00           C  
ATOM   2027  C   GLY E 332      20.597  18.819   2.557  1.00  0.00           C  
ATOM   2028  O   GLY E 332      21.673  19.012   3.119  1.00  0.00           O  
ATOM   2029  N   GLY E 333      19.653  19.755   2.457  1.00  0.00           N  
ATOM   2030  CA  GLY E 333      19.810  21.099   2.996  1.00  0.00           C  
ATOM   2031  C   GLY E 333      18.641  21.375   3.928  1.00  0.00           C  
ATOM   2032  O   GLY E 333      17.481  21.197   3.542  1.00  0.00           O  
ATOM   2033  N   GLY E 334      18.941  21.800   5.153  1.00  0.00           N  
ATOM   2034  CA  GLY E 334      17.929  22.191   6.119  1.00  0.00           C  
ATOM   2035  C   GLY E 334      18.113  23.655   6.486  1.00  0.00           C  
ATOM   2036  O   GLY E 334      19.221  24.195   6.421  1.00  0.00           O  
ATOM   2037  N   GLY E 335      17.016  24.294   6.876  1.00  0.00           N  
ATOM   2038  CA  GLY E 335      16.982  25.727   7.138  1.00  0.00           C  
ATOM   2039  C   GLY E 335      16.681  25.942   8.615  1.00  0.00           C  
ATOM   2040  O   GLY E 335      15.644  25.490   9.117  1.00  0.00           O  
ATOM   2041  N   GLY E 336      17.596  26.609   9.310  1.00  0.00           N  
ATOM   2042  CA  GLY E 336      17.390  27.044  10.684  1.00  0.00           C  
ATOM   2043  C   GLY E 336      16.851  28.463  10.644  1.00  0.00           C  
ATOM   2044  O   GLY E 336      17.504  29.367  10.110  1.00  0.00           O  
ATOM   2045  N   GLY E 337      15.663  28.663  11.199  1.00  0.00           N  
ATOM   2046  CA  GLY E 337      15.087  29.994  11.242  1.00  0.00           C  
ATOM   2047  C   GLY E 337      14.299  30.161  12.528  1.00  0.00           C  
ATOM   2048  O   GLY E 337      13.764  29.181  13.060  1.00  0.00           O  
ATOM   2049  N   GLY E 338      14.231  31.375  13.062  1.00  0.00           N  
ATOM   2050  CA  GLY E 338      13.142  31.714  13.983  1.00  0.00           C  
ATOM   2051  C   GLY E 338      11.880  32.045  13.202  1.00  0.00           C  
ATOM   2052  O   GLY E 338      11.837  31.853  11.982  1.00  0.00           O  
ATOM   2053  N   GLY E 339      10.845  32.526  13.882  1.00  0.00           N  
ATOM   2054  CA  GLY E 339       9.640  32.919  13.183  1.00  0.00           C  
ATOM   2055  C   GLY E 339       9.863  34.138  12.309  1.00  0.00           C  
ATOM   2056  O   GLY E 339      10.709  34.987  12.585  1.00  0.00           O  
ATOM   2057  N   GLY E 340       9.089  34.218  11.223  1.00  0.00           N  
ATOM   2058  CA  GLY E 340       9.143  35.393  10.361  1.00  0.00           C  
ATOM   2059  C   GLY E 340       8.524  36.617  11.022  1.00  0.00           C  
ATOM   2060  O   GLY E 340       8.749  37.738  10.555  1.00  0.00           O  
ATOM   2061  N   GLY E 341       7.739  36.419  12.082  1.00  0.00           N  
ATOM   2062  CA  GLY E 341       7.292  37.532  12.908  1.00  0.00           C  
ATOM   2063  C   GLY E 341       8.467  38.203  13.610  1.00  0.00           C  
ATOM   2064  O   GLY E 341       8.494  39.431  13.756  1.00  0.00           O  
ATOM   2065  N   GLY E 342       9.457  37.419  14.035  1.00  0.00           N  
ATOM   2066  CA  GLY E 342      10.579  37.958  14.798  1.00  0.00           C  
ATOM   2067  C   GLY E 342      11.679  38.507  13.893  1.00  0.00           C  
ATOM   2068  O   GLY E 342      12.051  39.679  14.003  1.00  0.00           O  
ATOM   2069  N   GLY E 343      12.206  37.678  12.996  1.00  0.00           N  
ATOM   2070  CA  GLY E 343      13.346  38.077  12.182  1.00  0.00           C  
ATOM   2071  C   GLY E 343      13.351  37.273  10.890  1.00  0.00           C  
ATOM   2072  O   GLY E 343      12.648  36.270  10.754  1.00  0.00           O  
ATOM   2073  N   GLY E 344      14.156  37.738   9.936  1.00  0.00           N  
ATOM   2074  CA  GLY E 344      14.329  37.070   8.653  1.00  0.00           C  
ATOM   2075  C   GLY E 344      15.703  36.428   8.505  1.00  0.00           C  
ATOM   2076  O   GLY E 344      16.043  35.969   7.411  1.00  0.00           O  
ATOM   2077  N   GLY E 345      16.504  36.399   9.568  1.00  0.00           N  
ATOM   2078  CA  GLY E 345      17.826  35.792   9.489  1.00  0.00           C  
ATOM   2079  C   GLY E 345      17.717  34.273   9.437  1.00  0.00           C  
ATOM   2080  O   GLY E 345      16.883  33.668  10.114  1.00  0.00           O  
ATOM   2081  N   GLY E 346      18.561  33.660   8.608  1.00  0.00           N  
ATOM   2082  CA  GLY E 346      18.479  32.242   8.267  1.00  0.00           C  
ATOM   2083  C   GLY E 346      19.867  31.627   8.376  1.00  0.00           C  
ATOM   2084  O   GLY E 346      20.831  32.167   7.826  1.00  0.00           O  
ATOM   2085  N   GLY E 347      19.975  30.504   9.084  1.00  0.00           N  
ATOM   2086  CA  GLY E 347      21.151  29.650   9.008  1.00  0.00           C  
ATOM   2087  C   GLY E 347      20.846  28.446   8.125  1.00  0.00           C  
ATOM   2088  O   GLY E 347      19.692  28.041   7.980  1.00  0.00           O  
ATOM   2089  N   GLY E 348      21.887  27.878   7.522  1.00  0.00           N  
ATOM   2090  CA  GLY E 348      21.733  26.776   6.578  1.00  0.00           C  
ATOM   2091  C   GLY E 348      22.613  25.619   7.033  1.00  0.00           C  
ATOM   2092  O   GLY E 348      23.808  25.805   7.285  1.00  0.00           O  
ATOM   2093  N   GLY E 349      22.023  24.429   7.144  1.00  0.00           N  
ATOM   2094  CA  GLY E 349      22.742  23.220   7.522  1.00  0.00           C  
ATOM   2095  C   GLY E 349      22.792  22.276   6.327  1.00  0.00           C  
ATOM   2096  O   GLY E 349      21.748  21.853   5.822  1.00  0.00           O  
ATOM   2097  N   GLY E 350      24.000  21.951   5.881  1.00  0.00           N  
ATOM   2098  CA  GLY E 350      24.218  20.960   4.834  1.00  0.00           C  
ATOM   2099  C   GLY E 350      24.476  19.629   5.525  1.00  0.00           C  
ATOM   2100  O   GLY E 350      25.477  19.479   6.232  1.00  0.00           O  
ATOM   2101  N   GLY E 351      23.577  18.668   5.325  1.00  0.00           N  
ATOM   2102  CA  GLY E 351      23.610  17.437   6.102  1.00  0.00           C  
ATOM   2103  C   GLY E 351      24.597  16.440   5.511  1.00  0.00           C  
ATOM   2104  O   GLY E 351      24.537  16.123   4.320  1.00  0.00           O  
ATOM   2105  N   GLY E 352      25.504  15.944   6.351  1.00  0.00           N  
ATOM   2106  CA  GLY E 352      26.409  14.882   5.961  1.00  0.00           C  
ATOM   2107  C   GLY E 352      27.538  15.287   5.045  1.00  0.00           C  
ATOM   2108  O   GLY E 352      28.201  14.411   4.482  1.00  0.00           O  
ATOM   2109  N   GLY E 353      27.781  16.582   4.871  1.00  0.00           N  
ATOM   2110  CA  GLY E 353      28.813  17.087   3.976  1.00  0.00           C  
ATOM   2111  C   GLY E 353      29.800  17.892   4.805  1.00  0.00           C  
ATOM   2112  O   GLY E 353      29.395  18.766   5.580  1.00  0.00           O  
ATOM   2113  N   GLY E 354      31.088  17.588   4.654  1.00  0.00           N  
ATOM   2114  CA  GLY E 354      32.116  18.266   5.429  1.00  0.00           C  
ATOM   2115  C   GLY E 354      32.279  19.711   4.978  1.00  0.00           C  
ATOM   2116  O   GLY E 354      31.997  20.065   3.831  1.00  0.00           O  
ATOM   2117  N   GLY E 355      32.747  20.548   5.906  1.00  0.00           N  
ATOM   2118  CA  GLY E 355      32.805  21.986   5.675  1.00  0.00           C  
ATOM   2119  C   GLY E 355      33.890  22.382   4.683  1.00  0.00           C  
ATOM   2120  O   GLY E 355      33.845  23.494   4.150  1.00  0.00           O  
ATOM   2121  N   GLY E 356      34.867  21.509   4.431  1.00  0.00           N  
ATOM   2122  CA  GLY E 356      35.825  21.763   3.364  1.00  0.00           C  
ATOM   2123  C   GLY E 356      35.209  21.564   1.986  1.00  0.00           C  
ATOM   2124  O   GLY E 356      35.712  22.126   1.008  1.00  0.00           O  
ATOM   2125  N   GLY E 357      34.136  20.780   1.889  1.00  0.00           N  
ATOM   2126  CA  GLY E 357      33.493  20.507   0.613  1.00  0.00           C  
ATOM   2127  C   GLY E 357      32.406  21.508   0.258  1.00  0.00           C  
ATOM   2128  O   GLY E 357      32.141  21.706  -0.930  1.00  0.00           O  
ATOM   2129  N   GLY E 358      31.776  22.132   1.250  1.00  0.00           N  
ATOM   2130  CA  GLY E 358      30.599  22.988   1.063  1.00  0.00           C  
ATOM   2131  C   GLY E 358      30.834  24.233   0.196  1.00  0.00           C  
ATOM   2132  O   GLY E 358      30.043  24.431  -0.741  1.00  0.00           O  
ATOM   2133  N   GLY E 359      31.859  25.094   0.407  1.00  0.00           N  
ATOM   2134  CA  GLY E 359      31.939  26.316  -0.422  1.00  0.00           C  
ATOM   2135  C   GLY E 359      32.287  26.072  -1.883  1.00  0.00           C  
ATOM   2136  O   GLY E 359      32.036  26.955  -2.712  1.00  0.00           O  
ATOM   2137  N   GLY E 360      32.851  24.915  -2.230  1.00  0.00           N  
ATOM   2138  CA  GLY E 360      33.067  24.581  -3.632  1.00  0.00           C  
ATOM   2139  C   GLY E 360      31.937  23.728  -4.205  1.00  0.00           C  
ATOM   2140  O   GLY E 360      31.748  23.720  -5.431  1.00  0.00           O  
ATOM   2141  N   GLY E 361      31.180  23.019  -3.363  1.00  0.00           N  
ATOM   2142  CA  GLY E 361      30.003  22.310  -3.852  1.00  0.00           C  
ATOM   2143  C   GLY E 361      28.840  23.256  -4.107  1.00  0.00           C  
ATOM   2144  O   GLY E 361      27.943  22.930  -4.891  1.00  0.00           O  
ATOM   2145  N   GLY E 362      28.830  24.419  -3.453  1.00  0.00           N  
ATOM   2146  CA  GLY E 362      27.812  25.423  -3.742  1.00  0.00           C  
ATOM   2147  C   GLY E 362      28.128  26.177  -5.032  1.00  0.00           C  
ATOM   2148  O   GLY E 362      27.246  26.847  -5.584  1.00  0.00           O  
ATOM   2149  N   GLY E 363      29.355  26.072  -5.538  1.00  0.00           N  
ATOM   2150  CA  GLY E 363      29.692  26.634  -6.836  1.00  0.00           C  
ATOM   2151  C   GLY E 363      29.310  25.652  -7.936  1.00  0.00           C  
ATOM   2152  O   GLY E 363      29.467  24.436  -7.772  1.00  0.00           O  
ATOM   2153  N   GLY E 364      28.819  26.199  -9.057  1.00  0.00           N  
ATOM   2154  CA  GLY E 364      28.227  25.446 -10.175  1.00  0.00           C  
ATOM   2155  C   GLY E 364      27.119  24.512  -9.688  1.00  0.00           C  
ATOM   2156  O   GLY E 364      27.040  23.341 -10.063  1.00  0.00           O  
ATOM   2157  N   GLY E 365      26.254  25.054  -8.834  1.00  0.00           N  
ATOM   2158  CA  GLY E 365      25.212  24.292  -8.157  1.00  0.00           C  
ATOM   2159  C   GLY E 365      23.874  24.955  -8.441  1.00  0.00           C  
ATOM   2160  O   GLY E 365      23.694  26.133  -8.112  1.00  0.00           O  
ATOM   2161  N   GLY E 366      22.946  24.171  -9.011  1.00  0.00           N  
ATOM   2162  CA  GLY E 366      21.550  24.527  -9.355  1.00  0.00           C  
ATOM   2163  C   GLY E 366      21.428  25.917  -9.996  1.00  0.00           C  
ATOM   2164  O   GLY E 366      20.556  26.722  -9.654  1.00  0.00           O  
ATOM   2165  N   GLY E 367      22.310  26.160 -10.979  1.00  0.00           N  
ATOM   2166  CA  GLY E 367      22.565  27.461 -11.600  1.00  0.00           C  
ATOM   2167  C   GLY E 367      22.930  28.480 -10.527  1.00  0.00           C  
ATOM   2168  O   GLY E 367      24.025  28.419  -9.958  1.00  0.00           O  
ATOM   2169  N   GLY E 368      22.032  29.425 -10.250  1.00  0.00           N  
ATOM   2170  CA  GLY E 368      22.213  30.335  -9.127  1.00  0.00           C  
ATOM   2171  C   GLY E 368      21.517  29.739  -7.911  1.00  0.00           C  
ATOM   2172  O   GLY E 368      20.279  29.653  -7.903  1.00  0.00           O  
ATOM   2173  N   GLY E 369      22.244  29.313  -6.882  1.00  0.00           N  
ATOM   2174  CA  GLY E 369      21.594  28.675  -5.736  1.00  0.00           C  
ATOM   2175  C   GLY E 369      20.956  29.683  -4.798  1.00  0.00           C  
ATOM   2176  O   GLY E 369      21.370  30.841  -4.704  1.00  0.00           O  
ATOM   2177  N   GLY E 370      19.917  29.213  -4.106  1.00  0.00           N  
ATOM   2178  CA  GLY E 370      19.239  30.037  -3.113  1.00  0.00           C  
ATOM   2179  C   GLY E 370      20.141  30.308  -1.919  1.00  0.00           C  
ATOM   2180  O   GLY E 370      20.162  31.423  -1.387  1.00  0.00           O  
ATOM   2181  N   GLY E 371      20.912  29.307  -1.505  1.00  0.00           N  
ATOM   2182  CA  GLY E 371      21.641  29.329  -0.246  1.00  0.00           C  
ATOM   2183  C   GLY E 371      22.949  30.106  -0.306  1.00  0.00           C  
ATOM   2184  O   GLY E 371      23.602  30.235   0.733  1.00  0.00           O  
ATOM   2185  N   GLY E 372      23.351  30.616  -1.478  1.00  0.00           N  
ATOM   2186  CA  GLY E 372      24.649  31.277  -1.607  1.00  0.00           C  
ATOM   2187  C   GLY E 372      24.715  32.600  -0.852  1.00  0.00           C  
ATOM   2188  O   GLY E 372      25.813  33.043  -0.496  1.00  0.00           O  
ATOM   2189  N   GLY E 373      23.569  33.233  -0.584  1.00  0.00           N  
ATOM   2190  CA  GLY E 373      23.555  34.396   0.296  1.00  0.00           C  
ATOM   2191  C   GLY E 373      23.898  34.014   1.732  1.00  0.00           C  
ATOM   2192  O   GLY E 373      24.393  34.855   2.492  1.00  0.00           O  
ATOM   2193  N   GLY E 374      23.652  32.762   2.123  1.00  0.00           N  
ATOM   2194  CA  GLY E 374      24.047  32.240   3.424  1.00  0.00           C  
ATOM   2195  C   GLY E 374      25.002  31.058   3.281  1.00  0.00           C  
ATOM   2196  O   GLY E 374      24.946  30.106   4.060  1.00  0.00           O  
ATOM   2197  N   GLY E 375      25.868  31.100   2.270  1.00  0.00           N  
ATOM   2198  CA  GLY E 375      26.963  30.149   2.097  1.00  0.00           C  
ATOM   2199  C   GLY E 375      28.233  30.877   1.694  1.00  0.00           C  
ATOM   2200  O   GLY E 375      29.021  30.388   0.879  1.00  0.00           O  
ATOM   2201  N   GLY E 376      28.438  32.072   2.254  1.00  0.00           N  
ATOM   2202  CA  GLY E 376      29.608  32.872   1.906  1.00  0.00           C  
ATOM   2203  C   GLY E 376      30.885  32.267   2.478  1.00  0.00           C  
ATOM   2204  O   GLY E 376      31.916  32.218   1.796  1.00  0.00           O  
ATOM   2205  N   GLY E 377      30.835  31.786   3.716  1.00  0.00           N  
ATOM   2206  CA  GLY E 377      32.000  31.187   4.333  1.00  0.00           C  
ATOM   2207  C   GLY E 377      32.526  31.980   5.511  1.00  0.00           C  
ATOM   2208  O   GLY E 377      33.604  31.687   6.035  1.00  0.00           O  
ATOM   2209  N   GLY E 378      31.769  32.992   5.935  1.00  0.00           N  
ATOM   2210  CA  GLY E 378      32.218  33.854   7.022  1.00  0.00           C  
ATOM   2211  C   GLY E 378      32.067  33.187   8.385  1.00  0.00           C  
ATOM   2212  O   GLY E 378      32.919  33.369   9.263  1.00  0.00           O  
ATOM   2213  N   GLY E 379      31.002  32.413   8.585  1.00  0.00           N  
ATOM   2214  CA  GLY E 379      30.642  31.890   9.901  1.00  0.00           C  
ATOM   2215  C   GLY E 379      30.393  30.387   9.835  1.00  0.00           C  
ATOM   2216  O   GLY E 379      29.389  29.869  10.328  1.00  0.00           O  
ATOM   2217  N   GLY E 380      31.325  29.667   9.222  1.00  0.00           N  
ATOM   2218  CA  GLY E 380      31.202  28.226   9.026  1.00  0.00           C  
ATOM   2219  C   GLY E 380      31.549  27.500  10.320  1.00  0.00           C  
ATOM   2220  O   GLY E 380      32.599  27.751  10.923  1.00  0.00           O  
ATOM   2221  N   GLY E 381      30.666  26.595  10.754  1.00  0.00           N  
ATOM   2222  CA  GLY E 381      30.899  25.751  11.916  1.00  0.00           C  
ATOM   2223  C   GLY E 381      30.693  24.294  11.520  1.00  0.00           C  
ATOM   2224  O   GLY E 381      29.815  23.978  10.711  1.00  0.00           O  
ATOM   2225  N   GLY E 382      31.517  23.412  12.079  1.00  0.00           N  
ATOM   2226  CA  GLY E 382      31.512  21.997  11.732  1.00  0.00           C  
ATOM   2227  C   GLY E 382      30.820  21.207  12.836  1.00  0.00           C  
ATOM   2228  O   GLY E 382      31.262  21.228  13.989  1.00  0.00           O  
ATOM   2229  N   GLY E 383      29.746  20.507  12.482  1.00  0.00           N  
ATOM   2230  CA  GLY E 383      29.002  19.672  13.413  1.00  0.00           C  
ATOM   2231  C   GLY E 383      29.074  18.220  12.967  1.00  0.00           C  
ATOM   2232  O   GLY E 383      29.487  17.906  11.850  1.00  0.00           O  
ATOM   2233  N   GLY E 384      28.644  17.324  13.854  1.00  0.00           N  
ATOM   2234  CA  GLY E 384      28.572  15.913  13.505  1.00  0.00           C  
ATOM   2235  C   GLY E 384      27.374  15.594  12.624  1.00  0.00           C  
ATOM   2236  O   GLY E 384      27.354  14.536  11.987  1.00  0.00           O  
ATOM   2237  N   GLY E 385      26.378  16.478  12.577  1.00  0.00           N  
ATOM   2238  CA  GLY E 385      25.239  16.323  11.685  1.00  0.00           C  
ATOM   2239  C   GLY E 385      25.466  16.938  10.312  1.00  0.00           C  
ATOM   2240  O   GLY E 385      24.703  16.643   9.387  1.00  0.00           O  
ATOM   2241  N   GLY E 386      26.483  17.770  10.154  1.00  0.00           N  
ATOM   2242  CA  GLY E 386      26.739  18.431   8.893  1.00  0.00           C  
ATOM   2243  C   GLY E 386      27.493  19.727   9.115  1.00  0.00           C  
ATOM   2244  O   GLY E 386      28.114  19.928  10.152  1.00  0.00           O  
ATOM   2245  N   GLY E 387      27.421  20.592   8.110  1.00  0.00           N  
ATOM   2246  CA  GLY E 387      28.078  21.894   8.133  1.00  0.00           C  
ATOM   2247  C   GLY E 387      27.036  22.987   8.323  1.00  0.00           C  
ATOM   2248  O   GLY E 387      26.028  23.012   7.614  1.00  0.00           O  
ATOM   2249  N   GLY E 388      27.279  23.893   9.268  1.00  0.00           N  
ATOM   2250  CA  GLY E 388      26.307  24.918   9.629  1.00  0.00           C  
ATOM   2251  C   GLY E 388      26.879  26.288   9.294  1.00  0.00           C  
ATOM   2252  O   GLY E 388      27.932  26.668   9.815  1.00  0.00           O  
ATOM   2253  N   GLY E 389      26.184  27.031   8.435  1.00  0.00           N  
ATOM   2254  CA  GLY E 389      26.627  28.348   7.993  1.00  0.00           C  
ATOM   2255  C   GLY E 389      25.591  29.375   8.422  1.00  0.00           C  
ATOM   2256  O   GLY E 389      24.392  29.190   8.187  1.00  0.00           O  
ATOM   2257  N   GLY E 390      26.053  30.457   9.039  1.00  0.00           N  
ATOM   2258  CA  GLY E 390      25.189  31.534   9.473  1.00  0.00           C  
ATOM   2259  C   GLY E 390      24.944  31.584  10.962  1.00  0.00           C  
ATOM   2260  O   GLY E 390      24.393  32.581  11.446  1.00  0.00           O  
ATOM   2261  N   GLY E 391      25.329  30.553  11.706  1.00  0.00           N  
ATOM   2262  CA  GLY E 391      25.155  30.514  13.150  1.00  0.00           C  
ATOM   2263  C   GLY E 391      26.516  30.571  13.827  1.00  0.00           C  
ATOM   2264  O   GLY E 391      27.417  29.799  13.485  1.00  0.00           O  
ATOM   2265  N   GLY E 392      26.657  31.483  14.784  1.00  0.00           N  
ATOM   2266  CA  GLY E 392      27.910  31.683  15.498  1.00  0.00           C  
ATOM   2267  C   GLY E 392      27.959  30.780  16.723  1.00  0.00           C  
ATOM   2268  O   GLY E 392      27.021  30.765  17.525  1.00  0.00           O  
ATOM   2269  N   GLY E 393      29.049  30.031  16.864  1.00  0.00           N  
ATOM   2270  CA  GLY E 393      29.173  29.108  17.984  1.00  0.00           C  
ATOM   2271  C   GLY E 393      29.423  29.859  19.285  1.00  0.00           C  
ATOM   2272  O   GLY E 393      30.193  30.822  19.332  1.00  0.00           O  
ATOM   2273  N   GLY E 394      28.763  29.407  20.348  1.00  0.00           N  
ATOM   2274  CA  GLY E 394      28.809  30.046  21.656  1.00  0.00           C  
ATOM   2275  C   GLY E 394      29.233  28.999  22.677  1.00  0.00           C  
ATOM   2276  O   GLY E 394      28.686  27.891  22.693  1.00  0.00           O  
ATOM   2277  N   GLY E 395      30.221  29.344  23.514  1.00  0.00           N  
ATOM   2278  CA  GLY E 395      30.737  28.408  24.511  1.00  0.00           C  
ATOM   2279  C   GLY E 395      29.712  28.088  25.591  1.00  0.00           C  
ATOM   2280  O   GLY E 395      29.792  27.027  26.220  1.00  0.00           O  
ATOM   2281  N   GLY E 396      28.762  28.988  25.830  1.00  0.00           N  
ATOM   2282  CA  GLY E 396      27.746  28.779  26.847  1.00  0.00           C  
ATOM   2283  C   GLY E 396      26.768  27.692  26.416  1.00  0.00           C  
ATOM   2284  O   GLY E 396      26.659  27.343  25.238  1.00  0.00           O  
ATOM   2285  N   GLY E 397      26.050  27.152  27.396  1.00  0.00           N  
ATOM   2286  CA  GLY E 397      25.071  26.102  27.157  1.00  0.00           C  
ATOM   2287  C   GLY E 397      23.728  26.531  27.724  1.00  0.00           C  
ATOM   2288  O   GLY E 397      23.650  26.981  28.871  1.00  0.00           O  
ATOM   2289  N   GLY E 398      22.678  26.396  26.917  1.00  0.00           N  
ATOM   2290  CA  GLY E 398      21.324  26.697  27.362  1.00  0.00           C  
ATOM   2291  C   GLY E 398      20.412  25.518  27.064  1.00  0.00           C  
ATOM   2292  O   GLY E 398      20.882  24.446  26.671  1.00  0.00           O  
ATOM   2293  N   GLY E 399      19.109  25.701  27.251  1.00  0.00           N  
ATOM   2294  CA  GLY E 399      18.153  24.689  26.839  1.00  0.00           C  
ATOM   2295  C   GLY E 399      18.042  24.657  25.318  1.00  0.00           C  
ATOM   2296  O   GLY E 399      18.365  25.625  24.623  1.00  0.00           O  
ATOM   2297  N   GLY E 400      17.581  23.524  24.800  1.00  0.00           N  
ATOM   2298  CA  GLY E 400      17.500  23.336  23.358  1.00  0.00           C  
ATOM   2299  C   GLY E 400      16.298  24.092  22.807  1.00  0.00           C  
ATOM   2300  O   GLY E 400      15.154  23.808  23.176  1.00  0.00           O  
ATOM   2301  N   GLY E 401      16.560  25.062  21.932  1.00  0.00           N  
ATOM   2302  CA  GLY E 401      15.501  25.839  21.298  1.00  0.00           C  
ATOM   2303  C   GLY E 401      15.127  25.255  19.938  1.00  0.00           C  
ATOM   2304  O   GLY E 401      13.979  24.857  19.719  1.00  0.00           O  
ATOM   2305  N   GLY E 402      16.086  25.198  19.019  1.00  0.00           N  
ATOM   2306  CA  GLY E 402      15.897  24.550  17.724  1.00  0.00           C  
ATOM   2307  C   GLY E 402      16.891  23.398  17.640  1.00  0.00           C  
ATOM   2308  O   GLY E 402      18.104  23.640  17.574  1.00  0.00           O  
ATOM   2309  N   GLY E 403      16.440  22.147  17.659  1.00  0.00           N  
ATOM   2310  CA  GLY E 403      17.385  21.025  17.669  1.00  0.00           C  
ATOM   2311  C   GLY E 403      18.020  20.793  16.309  1.00  0.00           C  
ATOM   2312  O   GLY E 403      17.348  20.785  15.275  1.00  0.00           O  
ATOM   2313  N   GLY E 404      19.335  20.604  16.321  1.00  0.00           N  
ATOM   2314  CA  GLY E 404      20.106  20.315  15.120  1.00  0.00           C  
ATOM   2315  C   GLY E 404      20.608  18.877  15.122  1.00  0.00           C  
ATOM   2316  O   GLY E 404      20.373  18.127  14.174  1.00  0.00           O  
ATOM   2317  N   GLY E 405      21.285  18.472  16.180  1.00  0.00           N  
ATOM   2318  CA  GLY E 405      21.692  17.086  16.301  1.00  0.00           C  
ATOM   2319  C   GLY E 405      23.041  16.954  16.969  1.00  0.00           C  
ATOM   2320  O   GLY E 405      23.832  17.894  17.017  1.00  0.00           O  
ATOM   2321  N   GLY E 406      23.283  15.745  17.499  1.00  0.00           N  
ATOM   2322  CA  GLY E 406      24.525  15.350  18.177  1.00  0.00           C  
ATOM   2323  C   GLY E 406      24.862  16.273  19.347  1.00  0.00           C  
ATOM   2324  O   GLY E 406      26.025  16.594  19.595  1.00  0.00           O  
ATOM   2325  N   GLY E 407      23.834  16.701  20.073  1.00  0.00           N  
ATOM   2326  CA  GLY E 407      24.005  17.617  21.175  1.00  0.00           C  
ATOM   2327  C   GLY E 407      24.020  19.080  20.796  1.00  0.00           C  
ATOM   2328  O   GLY E 407      24.062  19.932  21.688  1.00  0.00           O  
ATOM   2329  N   GLY E 408      23.975  19.401  19.510  1.00  0.00           N  
ATOM   2330  CA  GLY E 408      24.021  20.783  19.050  1.00  0.00           C  
ATOM   2331  C   GLY E 408      22.598  21.274  18.828  1.00  0.00           C  
ATOM   2332  O   GLY E 408      21.799  20.606  18.157  1.00  0.00           O  
ATOM   2333  N   GLY E 409      22.274  22.427  19.410  1.00  0.00           N  
ATOM   2334  CA  GLY E 409      21.032  23.144  19.173  1.00  0.00           C  
ATOM   2335  C   GLY E 409      21.354  24.546  18.672  1.00  0.00           C  
ATOM   2336  O   GLY E 409      22.506  24.984  18.682  1.00  0.00           O  
ATOM   2337  N   GLY E 410      20.315  25.258  18.243  1.00  0.00           N  
ATOM   2338  CA  GLY E 410      20.453  26.628  17.775  1.00  0.00           C  
ATOM   2339  C   GLY E 410      19.331  27.473  18.356  1.00  0.00           C  
ATOM   2340  O   GLY E 410      18.264  26.962  18.700  1.00  0.00           O  
ATOM   2341  N   GLY E 411      19.584  28.775  18.464  1.00  0.00           N  
ATOM   2342  CA  GLY E 411      18.597  29.708  18.988  1.00  0.00           C  
ATOM   2343  C   GLY E 411      18.847  31.083  18.386  1.00  0.00           C  
ATOM   2344  O   GLY E 411      19.806  31.292  17.642  1.00  0.00           O  
ATOM   2345  N   GLY E 412      17.972  32.028  18.721  1.00  0.00           N  
ATOM   2346  CA  GLY E 412      18.043  33.399  18.222  1.00  0.00           C  
ATOM   2347  C   GLY E 412      18.078  34.333  19.423  1.00  0.00           C  
ATOM   2348  O   GLY E 412      17.055  34.527  20.087  1.00  0.00           O  
ATOM   2349  N   GLY E 413      19.242  34.917  19.702  1.00  0.00           N  
ATOM   2350  CA  GLY E 413      19.435  35.646  20.948  1.00  0.00           C  
ATOM   2351  C   GLY E 413      20.248  36.909  20.703  1.00  0.00           C  
ATOM   2352  O   GLY E 413      20.801  37.123  19.622  1.00  0.00           O  
ATOM   2353  N   GLY E 414      20.319  37.745  21.739  1.00  0.00           N  
ATOM   2354  CA  GLY E 414      21.019  39.028  21.691  1.00  0.00           C  
ATOM   2355  C   GLY E 414      22.358  38.874  22.404  1.00  0.00           C  
ATOM   2356  O   GLY E 414      22.422  38.885  23.635  1.00  0.00           O  
ATOM   2357  N   GLY E 415      23.429  38.732  21.628  1.00  0.00           N  
ATOM   2358  CA  GLY E 415      24.775  38.627  22.179  1.00  0.00           C  
ATOM   2359  C   GLY E 415      25.631  39.853  21.894  1.00  0.00           C  
ATOM   2360  O   GLY E 415      26.407  40.273  22.758  1.00  0.00           O  
ATOM   2361  N   GLY E 416      25.509  40.435  20.706  1.00  0.00           N  
ATOM   2362  CA  GLY E 416      26.301  41.604  20.342  1.00  0.00           C  
ATOM   2363  C   GLY E 416      25.666  42.883  20.878  1.00  0.00           C  
ATOM   2364  O   GLY E 416      24.577  42.855  21.451  1.00  0.00           O  
TER
ATOM   2365  N   GLY F   1      20.797  44.025  17.653  1.00  0.00           N  
ATOM   2366  CA  GLY F   1      22.078  43.329  17.635  1.00  0.00           C  
ATOM   2367  C   GLY F   1      21.891  41.838  17.887  1.00  0.00           C  
ATOM   2368  O   GLY F   1      22.774  41.174  18.429  1.00  0.00           O  
ATOM   2369  N   GLY F   2      20.732  41.320  17.493  1.00  0.00           N  
ATOM   2370  CA  GLY F   2      20.430  39.911  17.675  1.00  0.00           C  
ATOM   2371  C   GLY F   2      21.041  39.079  16.553  1.00  0.00           C  
ATOM   2372  O   GLY F   2      21.303  39.568  15.451  1.00  0.00           O  
ATOM   2373  N   GLY F   3      21.261  37.800  16.848  1.00  0.00           N  
ATOM   2374  CA  GLY F   3      21.836  36.879  15.879  1.00  0.00           C  
ATOM   2375  C   GLY F   3      21.445  35.458  16.251  1.00  0.00           C  
ATOM   2376  O   GLY F   3      20.993  35.186  17.367  1.00  0.00           O  
ATOM   2377  N   GLY F   4      21.632  34.556  15.294  1.00  0.00           N  
ATOM   2378  CA  GLY F   4      21.382  33.135  15.493  1.00  0.00           C  
ATOM   2379  C   GLY F   4      22.667  32.481  15.978  1.00  0.00           C  
ATOM   2380  O   GLY F   4      23.720  32.615  15.345  1.00  0.00           O  
ATOM   2381  N   GLY F   5      22.582  31.780  17.105  1.00  0.00           N  
ATOM   2382  CA  GLY F   5      23.732  31.143  17.727  1.00  0.00           C  
ATOM   2383  C   GLY F   5      23.502  29.639  17.788  1.00  0.00           C  
ATOM   2384  O   GLY F   5      22.370  29.153  17.756  1.00  0.00           O  
ATOM   2385  N   GLY F   6      24.607  28.901  17.862  1.00  0.00           N  
ATOM   2386  CA  GLY F   6      24.588  27.450  17.981  1.00  0.00           C  
ATOM   2387  C   GLY F   6      25.404  27.042  19.197  1.00  0.00           C  
ATOM   2388  O   GLY F   6      26.485  27.586  19.437  1.00  0.00           O  
ATOM   2389  N   GLY F   7      24.888  26.080  19.958  1.00  0.00           N  
ATOM   2390  CA  GLY F   7      25.501  25.729  21.231  1.00  0.00           C  
ATOM   2391  C   GLY F   7      25.244  24.266  21.557  1.00  0.00           C  
ATOM   2392  O   GLY F   7      24.292  23.655  21.069  1.00  0.00           O  
ATOM   2393  N   GLY F   8      26.096  23.718  22.418  1.00  0.00           N  
ATOM   2394  CA  GLY F   8      25.800  22.438  23.044  1.00  0.00           C  
ATOM   2395  C   GLY F   8      24.703  22.634  24.082  1.00  0.00           C  
ATOM   2396  O   GLY F   8      24.695  23.630  24.809  1.00  0.00           O  
ATOM   2397  N   GLY F   9      23.757  21.699  24.135  1.00  0.00           N  
ATOM   2398  CA  GLY F   9      22.652  21.828  25.072  1.00  0.00           C  
ATOM   2399  C   GLY F   9      23.126  21.608  26.506  1.00  0.00           C  
ATOM   2400  O   GLY F   9      24.138  20.952  26.765  1.00  0.00           O  
ATOM   2401  N   GLY F  10      22.367  22.162  27.445  1.00  0.00           N  
ATOM   2402  CA  GLY F  10      22.616  21.973  28.867  1.00  0.00           C  
ATOM   2403  C   GLY F  10      21.596  20.976  29.400  1.00  0.00           C  
ATOM   2404  O   GLY F  10      20.387  21.177  29.248  1.00  0.00           O  
ATOM   2405  N   GLY F  11      22.088  19.900  30.015  1.00  0.00           N  
ATOM   2406  CA  GLY F  11      21.197  18.843  30.476  1.00  0.00           C  
ATOM   2407  C   GLY F  11      20.431  19.253  31.727  1.00  0.00           C  
ATOM   2408  O   GLY F  11      19.277  18.849  31.902  1.00  0.00           O  
ATOM   2409  N   GLY F  12      21.043  20.040  32.600  1.00  0.00           N  
ATOM   2410  CA  GLY F  12      20.352  20.502  33.785  1.00  0.00           C  
ATOM   2411  C   GLY F  12      21.314  21.164  34.746  1.00  0.00           C  
ATOM   2412  O   GLY F  12      22.528  21.199  34.528  1.00  0.00           O  
ATOM   2413  N   GLY F  13      20.738  21.692  35.821  1.00  0.00           N  
ATOM   2414  CA  GLY F  13      21.535  22.328  36.861  1.00  0.00           C  
ATOM   2415  C   GLY F  13      22.269  21.272  37.676  1.00  0.00           C  
ATOM   2416  O   GLY F  13      21.676  20.275  38.095  1.00  0.00           O  
ATOM   2417  N   GLY F  14      23.562  21.492  37.899  1.00  0.00           N  
ATOM   2418  CA  GLY F  14      24.363  20.534  38.648  1.00  0.00           C  
ATOM   2419  C   GLY F  14      24.018  20.587  40.131  1.00  0.00           C  
ATOM   2420  O   GLY F  14      23.828  21.662  40.705  1.00  0.00           O  
ATOM   2421  N   GLY F  15      23.934  19.413  40.749  1.00  0.00           N  
ATOM   2422  CA  GLY F  15      23.596  19.298  42.158  1.00  0.00           C  
ATOM   2423  C   GLY F  15      24.452  18.209  42.781  1.00  0.00           C  
ATOM   2424  O   GLY F  15      24.865  17.262  42.109  1.00  0.00           O  
ATOM   2425  N   GLY F  16      24.713  18.352  44.077  1.00  0.00           N  
ATOM   2426  CA  GLY F  16      25.482  17.368  44.833  1.00  0.00           C  
ATOM   2427  C   GLY F  16      24.778  17.148  46.164  1.00  0.00           C  
ATOM   2428  O   GLY F  16      24.792  18.031  47.026  1.00  0.00           O  
ATOM   2429  N   GLY F  17      24.165  15.976  46.327  1.00  0.00           N  
ATOM   2430  CA  GLY F  17      23.451  15.669  47.558  1.00  0.00           C  
ATOM   2431  C   GLY F  17      24.461  15.369  48.656  1.00  0.00           C  
ATOM   2432  O   GLY F  17      25.381  14.563  48.474  1.00  0.00           O  
ATOM   2433  N   GLY F  18      24.294  16.021  49.807  1.00  0.00           N  
ATOM   2434  CA  GLY F  18      25.232  15.890  50.920  1.00  0.00           C  
ATOM   2435  C   GLY F  18      24.936  14.601  51.679  1.00  0.00           C  
ATOM   2436  O   GLY F  18      24.339  14.593  52.758  1.00  0.00           O  
ATOM   2437  N   GLY F  19      25.363  13.486  51.092  1.00  0.00           N  
ATOM   2438  CA  GLY F  19      25.199  12.191  51.733  1.00  0.00           C  
ATOM   2439  C   GLY F  19      26.168  12.054  52.901  1.00  0.00           C  
ATOM   2440  O   GLY F  19      27.317  12.495  52.830  1.00  0.00           O  
ATOM   2441  N   GLY F  20      25.697  11.435  53.979  1.00  0.00           N  
ATOM   2442  CA  GLY F  20      26.524  11.209  55.153  1.00  0.00           C  
ATOM   2443  C   GLY F  20      26.038   9.953  55.859  1.00  0.00           C  
ATOM   2444  O   GLY F  20      24.974   9.412  55.550  1.00  0.00           O  
ATOM   2445  N   GLY F  21      26.844   9.487  56.815  1.00  0.00           N  
ATOM   2446  CA  GLY F  21      26.519   8.260  57.535  1.00  0.00           C  
ATOM   2447  C   GLY F  21      25.356   8.447  58.500  1.00  0.00           C  
ATOM   2448  O   GLY F  21      24.616   7.494  58.763  1.00  0.00           O  
ATOM   2449  N   GLY F  22      25.196   9.641  59.063  1.00  0.00           N  
ATOM   2450  CA  GLY F  22      24.179   9.885  60.080  1.00  0.00           C  
ATOM   2451  C   GLY F  22      23.511  11.239  59.871  1.00  0.00           C  
ATOM   2452  O   GLY F  22      23.354  12.027  60.804  1.00  0.00           O  
ATOM   2453  N   GLY F  23      23.120  11.540  58.636  1.00  0.00           N  
ATOM   2454  CA  GLY F  23      22.455  12.804  58.348  1.00  0.00           C  
ATOM   2455  C   GLY F  23      21.256  12.551  57.451  1.00  0.00           C  
ATOM   2456  O   GLY F  23      21.372  11.842  56.448  1.00  0.00           O  
ATOM   2457  N   GLY F  24      20.113  13.135  57.806  1.00  0.00           N  
ATOM   2458  CA  GLY F  24      18.882  12.972  57.042  1.00  0.00           C  
ATOM   2459  C   GLY F  24      18.195  14.330  56.926  1.00  0.00           C  
ATOM   2460  O   GLY F  24      18.250  15.151  57.846  1.00  0.00           O  
ATOM   2461  N   GLY F  25      17.596  14.593  55.770  1.00  0.00           N  
ATOM   2462  CA  GLY F  25      16.859  15.827  55.538  1.00  0.00           C  
ATOM   2463  C   GLY F  25      15.370  15.518  55.594  1.00  0.00           C  
ATOM   2464  O   GLY F  25      14.890  14.635  54.877  1.00  0.00           O  
ATOM   2465  N   GLY F  26      14.645  16.237  56.443  1.00  0.00           N  
ATOM   2466  CA  GLY F  26      13.227  15.995  56.680  1.00  0.00           C  
ATOM   2467  C   GLY F  26      12.479  17.294  56.420  1.00  0.00           C  
ATOM   2468  O   GLY F  26      12.902  18.344  56.906  1.00  0.00           O  
ATOM   2469  N   GLY F  27      11.417  17.286  55.611  1.00  0.00           N  
ATOM   2470  CA  GLY F  27      10.670  18.522  55.360  1.00  0.00           C  
ATOM   2471  C   GLY F  27       9.875  18.970  56.575  1.00  0.00           C  
ATOM   2472  O   GLY F  27       9.353  18.155  57.338  1.00  0.00           O  
ATOM   2473  N   GLY F  28       9.787  20.287  56.745  1.00  0.00           N  
ATOM   2474  CA  GLY F  28       8.996  20.891  57.805  1.00  0.00           C  
ATOM   2475  C   GLY F  28       7.765  21.613  57.279  1.00  0.00           C  
ATOM   2476  O   GLY F  28       6.989  22.147  58.076  1.00  0.00           O  
ATOM   2477  N   GLY F  29       7.567  21.640  55.965  1.00  0.00           N  
ATOM   2478  CA  GLY F  29       6.461  22.361  55.353  1.00  0.00           C  
ATOM   2479  C   GLY F  29       6.185  21.721  54.000  1.00  0.00           C  
ATOM   2480  O   GLY F  29       7.000  20.957  53.478  1.00  0.00           O  
ATOM   2481  N   GLY F  30       5.024  22.040  53.433  1.00  0.00           N  
ATOM   2482  CA  GLY F  30       4.559  21.374  52.227  1.00  0.00           C  
ATOM   2483  C   GLY F  30       3.943  22.391  51.278  1.00  0.00           C  
ATOM   2484  O   GLY F  30       3.861  23.587  51.576  1.00  0.00           O  
ATOM   2485  N   GLY F  31       3.498  21.893  50.126  1.00  0.00           N  
ATOM   2486  CA  GLY F  31       2.748  22.686  49.166  1.00  0.00           C  
ATOM   2487  C   GLY F  31       1.857  21.759  48.352  1.00  0.00           C  
ATOM   2488  O   GLY F  31       2.087  20.547  48.272  1.00  0.00           O  
ATOM   2489  N   GLY F  32       0.822  22.348  47.758  1.00  0.00           N  
ATOM   2490  CA  GLY F  32      -0.180  21.628  46.981  1.00  0.00           C  
ATOM   2491  C   GLY F  32      -0.084  22.096  45.537  1.00  0.00           C  
ATOM   2492  O   GLY F  32      -0.157  23.300  45.264  1.00  0.00           O  
ATOM   2493  N   GLY F  33       0.078  21.153  44.616  1.00  0.00           N  
ATOM   2494  CA  GLY F  33       0.221  21.459  43.202  1.00  0.00           C  
ATOM   2495  C   GLY F  33      -0.963  20.908  42.421  1.00  0.00           C  
ATOM   2496  O   GLY F  33      -1.513  19.860  42.760  1.00  0.00           O  
ATOM   2497  N   GLY F  34      -1.359  21.629  41.376  1.00  0.00           N  
ATOM   2498  CA  GLY F  34      -2.410  21.190  40.462  1.00  0.00           C  
ATOM   2499  C   GLY F  34      -1.796  21.157  39.068  1.00  0.00           C  
ATOM   2500  O   GLY F  34      -1.535  22.204  38.466  1.00  0.00           O  
ATOM   2501  N   GLY F  35      -1.567  19.955  38.552  1.00  0.00           N  
ATOM   2502  CA  GLY F  35      -0.918  19.746  37.266  1.00  0.00           C  
ATOM   2503  C   GLY F  35      -1.963  19.431  36.205  1.00  0.00           C  
ATOM   2504  O   GLY F  35      -2.900  18.670  36.452  1.00  0.00           O  
ATOM   2505  N   GLY F  36      -1.798  20.010  35.022  1.00  0.00           N  
ATOM   2506  CA  GLY F  36      -2.728  19.812  33.917  1.00  0.00           C  
ATOM   2507  C   GLY F  36      -2.150  18.781  32.954  1.00  0.00           C  
ATOM   2508  O   GLY F  36      -1.032  18.950  32.459  1.00  0.00           O  
ATOM   2509  N   GLY F  37      -2.911  17.722  32.689  1.00  0.00           N  
ATOM   2510  CA  GLY F  37      -2.503  16.668  31.769  1.00  0.00           C  
ATOM   2511  C   GLY F  37      -3.543  16.527  30.668  1.00  0.00           C  
ATOM   2512  O   GLY F  37      -4.736  16.424  30.952  1.00  0.00           O  
ATOM   2513  N   GLY F  38      -3.090  16.504  29.418  1.00  0.00           N  
ATOM   2514  CA  GLY F  38      -3.969  16.538  28.254  1.00  0.00           C  
ATOM   2515  C   GLY F  38      -3.796  15.239  27.482  1.00  0.00           C  
ATOM   2516  O   GLY F  38      -2.674  14.883  27.107  1.00  0.00           O  
ATOM   2517  N   GLY F  39      -4.903  14.531  27.240  1.00  0.00           N  
ATOM   2518  CA  GLY F  39      -4.847  13.258  26.536  1.00  0.00           C  
ATOM   2519  C   GLY F  39      -5.874  13.233  25.410  1.00  0.00           C  
ATOM   2520  O   GLY F  39      -7.068  13.472  25.658  1.00  0.00           O  
ATOM   2521  N   GLY F  40      -5.461  12.967  24.172  1.00  0.00           N  
ATOM   2522  CA  GLY F  40      -6.437  12.723  23.105  1.00  0.00           C  
ATOM   2523  C   GLY F  40      -7.195  11.427  23.336  1.00  0.00           C  
ATOM   2524  O   GLY F  40      -6.676  10.470  23.915  1.00  0.00           O  
ATOM   2525  N   GLY F  41      -8.444  11.403  22.869  1.00  0.00           N  
ATOM   2526  CA  GLY F  41      -9.351  10.281  23.080  1.00  0.00           C  
ATOM   2527  C   GLY F  41      -9.860   9.720  21.757  1.00  0.00           C  
ATOM   2528  O   GLY F  41      -9.736   8.521  21.488  1.00  0.00           O  
ATOM   2529  N   GLY F  42     -10.430  10.573  20.912  1.00  0.00           N  
ATOM   2530  CA  GLY F  42     -10.970  10.153  19.629  1.00  0.00           C  
ATOM   2531  C   GLY F  42     -10.571  11.172  18.574  1.00  0.00           C  
ATOM   2532  O   GLY F  42     -10.038  12.237  18.886  1.00  0.00           O  
ATOM   2533  N   GLY F  43     -10.815  10.839  17.313  1.00  0.00           N  
ATOM   2534  CA  GLY F  43     -10.519  11.755  16.222  1.00  0.00           C  
ATOM   2535  C   GLY F  43     -11.732  11.870  15.297  1.00  0.00           C  
ATOM   2536  O   GLY F  43     -12.826  11.393  15.606  1.00  0.00           O  
ATOM   2537  N   GLY F  44     -11.522  12.522  14.157  1.00  0.00           N  
ATOM   2538  CA  GLY F  44     -12.593  12.780  13.205  1.00  0.00           C  
ATOM   2539  C   GLY F  44     -12.987  11.496  12.478  1.00  0.00           C  
ATOM   2540  O   GLY F  44     -12.131  10.715  12.056  1.00  0.00           O  
ATOM   2541  N   GLY F  45     -14.296  11.276  12.340  1.00  0.00           N  
ATOM   2542  CA  GLY F  45     -14.844  10.096  11.670  1.00  0.00           C  
ATOM   2543  C   GLY F  45     -15.128  10.458  10.216  1.00  0.00           C  
ATOM   2544  O   GLY F  45     -16.229  10.875   9.865  1.00  0.00           O  
ATOM   2545  N   GLY F  46     -14.132  10.278   9.358  1.00  0.00           N  
ATOM   2546  CA  GLY F  46     -14.304  10.575   7.946  1.00  0.00           C  
ATOM   2547  C   GLY F  46     -14.915   9.387   7.213  1.00  0.00           C  
ATOM   2548  O   GLY F  46     -14.920   8.256   7.702  1.00  0.00           O  
ATOM   2549  N   GLY F  47     -15.441   9.666   6.024  1.00  0.00           N  
ATOM   2550  CA  GLY F  47     -15.994   8.644   5.151  1.00  0.00           C  
ATOM   2551  C   GLY F  47     -15.801   9.083   3.709  1.00  0.00           C  
ATOM   2552  O   GLY F  47     -15.732  10.280   3.415  1.00  0.00           O  
ATOM   2553  N   GLY F  48     -15.730   8.106   2.807  1.00  0.00           N  
ATOM   2554  CA  GLY F  48     -15.366   8.360   1.421  1.00  0.00           C  
ATOM   2555  C   GLY F  48     -16.421   7.761   0.497  1.00  0.00           C  
ATOM   2556  O   GLY F  48     -17.094   6.780   0.832  1.00  0.00           O  
ATOM   2557  N   GLY F  49     -16.620   8.418  -0.642  1.00  0.00           N  
ATOM   2558  CA  GLY F  49     -17.330   7.854  -1.780  1.00  0.00           C  
ATOM   2559  C   GLY F  49     -16.293   7.560  -2.854  1.00  0.00           C  
ATOM   2560  O   GLY F  49     -15.609   8.476  -3.317  1.00  0.00           O  
ATOM   2561  N   GLY F  50     -16.165   6.288  -3.235  1.00  0.00           N  
ATOM   2562  CA  GLY F  50     -15.089   5.893  -4.140  1.00  0.00           C  
ATOM   2563  C   GLY F  50     -15.354   6.384  -5.556  1.00  0.00           C  
ATOM   2564  O   GLY F  50     -14.462   6.934  -6.213  1.00  0.00           O  
ATOM   2565  N   GLY F  51     -16.581   6.183  -6.042  1.00  0.00           N  
ATOM   2566  CA  GLY F  51     -16.917   6.516  -7.421  1.00  0.00           C  
ATOM   2567  C   GLY F  51     -16.957   8.023  -7.633  1.00  0.00           C  
ATOM   2568  O   GLY F  51     -16.510   8.515  -8.675  1.00  0.00           O  
ATOM   2569  N   GLY F  52     -17.440   8.773  -6.642  1.00  0.00           N  
ATOM   2570  CA  GLY F  52     -17.484  10.224  -6.772  1.00  0.00           C  
ATOM   2571  C   GLY F  52     -16.084  10.824  -6.693  1.00  0.00           C  
ATOM   2572  O   GLY F  52     -15.804  11.838  -7.342  1.00  0.00           O  
ATOM   2573  N   GLY F  53     -15.186  10.198  -5.930  1.00  0.00           N  
ATOM   2574  CA  GLY F  53     -13.809  10.676  -5.862  1.00  0.00           C  
ATOM   2575  C   GLY F  53     -13.051  10.367  -7.147  1.00  0.00           C  
ATOM   2576  O   GLY F  53     -12.418  11.253  -7.732  1.00  0.00           O  
ATOM   2577  N   GLY F  54     -13.105   9.116  -7.603  1.00  0.00           N  
ATOM   2578  CA  GLY F  54     -12.280   8.702  -8.733  1.00  0.00           C  
ATOM   2579  C   GLY F  54     -12.867   9.194 -10.049  1.00  0.00           C  
ATOM   2580  O   GLY F  54     -12.171   9.814 -10.862  1.00  0.00           O  
ATOM   2581  N   GLY F  55     -14.153   8.941 -10.279  1.00  0.00           N  
ATOM   2582  CA  GLY F  55     -14.779   9.313 -11.540  1.00  0.00           C  
ATOM   2583  C   GLY F  55     -15.345  10.729 -11.509  1.00  0.00           C  
ATOM   2584  O   GLY F  55     -14.957  11.567 -12.327  1.00  0.00           O  
ATOM   2585  N   GLY F  56     -16.238  11.018 -10.568  1.00  0.00           N  
ATOM   2586  CA  GLY F  56     -16.797  12.352 -10.473  1.00  0.00           C  
ATOM   2587  C   GLY F  56     -17.763  12.696 -11.586  1.00  0.00           C  
ATOM   2588  O   GLY F  56     -17.428  13.498 -12.465  1.00  0.00           O  
ATOM   2589  N   GLY F  57     -18.941  12.059 -11.563  1.00  0.00           N  
ATOM   2590  CA  GLY F  57     -20.013  12.217 -12.554  1.00  0.00           C  
ATOM   2591  C   GLY F  57     -19.537  11.811 -13.951  1.00  0.00           C  
ATOM   2592  O   GLY F  57     -19.497  12.609 -14.889  1.00  0.00           O  
ATOM   2593  N   GLY F  58     -19.166  10.538 -14.063  1.00  0.00           N  
ATOM   2594  CA  GLY F  58     -18.757   9.949 -15.336  1.00  0.00           C  
ATOM   2595  C   GLY F  58     -19.099   8.468 -15.276  1.00  0.00           C  
ATOM   2596  O   GLY F  58     -18.413   7.703 -14.590  1.00  0.00           O  
ATOM   2597  N   GLY F  59     -20.161   8.070 -15.982  1.00  0.00           N  
ATOM   2598  CA  GLY F  59     -20.643   6.694 -15.895  1.00  0.00           C  
ATOM   2599  C   GLY F  59     -19.704   5.728 -16.608  1.00  0.00           C  
ATOM   2600  O   GLY F  59     -19.486   4.601 -16.142  1.00  0.00           O  
ATOM   2601  N   GLY F  60     -19.133   6.153 -17.734  1.00  0.00           N  
ATOM   2602  CA  GLY F  60     -18.185   5.324 -18.465  1.00  0.00           C  
ATOM   2603  C   GLY F  60     -16.848   5.179 -17.747  1.00  0.00           C  
ATOM   2604  O   GLY F  60     -16.081   4.272 -18.084  1.00  0.00           O  
ATOM   2605  N   GLY F  61     -16.549   6.044 -16.775  1.00  0.00           N  
ATOM   2606  CA  GLY F  61     -15.473   5.759 -15.834  1.00  0.00           C  
ATOM   2607  C   GLY F  61     -15.894   4.699 -14.825  1.00  0.00           C  
ATOM   2608  O   GLY F  61     -15.086   3.847 -14.440  1.00  0.00           O  
ATOM   2609  N   GLY F  62     -17.152   4.752 -14.375  1.00  0.00           N  
ATOM   2610  CA  GLY F  62     -17.637   3.804 -13.378  1.00  0.00           C  
ATOM   2611  C   GLY F  62     -17.699   2.388 -13.931  1.00  0.00           C  
ATOM   2612  O   GLY F  62     -17.485   1.424 -13.185  1.00  0.00           O  
ATOM   2613  N   GLY F  63     -17.970   2.247 -15.232  1.00  0.00           N  
ATOM   2614  CA  GLY F  63     -17.923   0.931 -15.863  1.00  0.00           C  
ATOM   2615  C   GLY F  63     -16.511   0.356 -15.869  1.00  0.00           C  
ATOM   2616  O   GLY F  63     -16.340  -0.865 -15.780  1.00  0.00           O  
ATOM   2617  N   GLY F  64     -15.492   1.211 -15.978  1.00  0.00           N  
ATOM   2618  CA  GLY F  64     -14.120   0.750 -15.791  1.00  0.00           C  
ATOM   2619  C   GLY F  64     -13.839   0.433 -14.330  1.00  0.00           C  
ATOM   2620  O   GLY F  64     -13.088  -0.499 -14.022  1.00  0.00           O  
ATOM   2621  N   GLY F  65     -14.422   1.215 -13.420  1.00  0.00           N  
ATOM   2622  CA  GLY F  65     -14.180   1.040 -11.992  1.00  0.00           C  
ATOM   2623  C   GLY F  65     -14.792  -0.248 -11.454  1.00  0.00           C  
ATOM   2624  O   GLY F  65     -14.315  -0.768 -10.439  1.00  0.00           O  
ATOM   2625  N   GLY F  66     -15.834  -0.772 -12.110  1.00  0.00           N  
ATOM   2626  CA  GLY F  66     -16.357  -2.086 -11.732  1.00  0.00           C  
ATOM   2627  C   GLY F  66     -15.346  -3.202 -11.982  1.00  0.00           C  
ATOM   2628  O   GLY F  66     -15.383  -4.232 -11.300  1.00  0.00           O  
ATOM   2629  N   GLY F  67     -14.440  -3.020 -12.946  1.00  0.00           N  
ATOM   2630  CA  GLY F  67     -13.488  -4.067 -13.299  1.00  0.00           C  
ATOM   2631  C   GLY F  67     -12.355  -4.219 -12.292  1.00  0.00           C  
ATOM   2632  O   GLY F  67     -11.614  -5.203 -12.374  1.00  0.00           O  
ATOM   2633  N   GLY F  68     -12.198  -3.288 -11.357  1.00  0.00           N  
ATOM   2634  CA  GLY F  68     -11.112  -3.351 -10.389  1.00  0.00           C  
ATOM   2635  C   GLY F  68     -11.461  -4.153  -9.143  1.00  0.00           C  
ATOM   2636  O   GLY F  68     -10.623  -4.264  -8.244  1.00  0.00           O  
ATOM   2637  N   GLY F  69     -12.666  -4.710  -9.063  1.00  0.00           N  
ATOM   2638  CA  GLY F  69     -12.992  -5.631  -7.993  1.00  0.00           C  
ATOM   2639  C   GLY F  69     -13.576  -5.005  -6.745  1.00  0.00           C  
ATOM   2640  O   GLY F  69     -14.377  -4.069  -6.819  1.00  0.00           O  
ATOM   2641  N   GLY F  70     -13.175  -5.522  -5.585  1.00  0.00           N  
ATOM   2642  CA  GLY F  70     -13.756  -5.155  -4.296  1.00  0.00           C  
ATOM   2643  C   GLY F  70     -12.849  -4.233  -3.497  1.00  0.00           C  
ATOM   2644  O   GLY F  70     -12.739  -4.374  -2.276  1.00  0.00           O  
ATOM   2645  N   GLY F  71     -12.172  -3.297  -4.161  1.00  0.00           N  
ATOM   2646  CA  GLY F  71     -11.303  -2.366  -3.448  1.00  0.00           C  
ATOM   2647  C   GLY F  71     -12.117  -1.354  -2.650  1.00  0.00           C  
ATOM   2648  O   GLY F  71     -11.786  -1.050  -1.496  1.00  0.00           O  
ATOM   2649  N   GLY F  72     -13.193  -0.834  -3.246  1.00  0.00           N  
ATOM   2650  CA  GLY F  72     -13.995   0.187  -2.584  1.00  0.00           C  
ATOM   2651  C   GLY F  72     -14.720  -0.375  -1.369  1.00  0.00           C  
ATOM   2652  O   GLY F  72     -14.879   0.323  -0.360  1.00  0.00           O  
ATOM   2653  N   GLY F  73     -15.145  -1.640  -1.444  1.00  0.00           N  
ATOM   2654  CA  GLY F  73     -15.832  -2.270  -0.321  1.00  0.00           C  
ATOM   2655  C   GLY F  73     -14.917  -2.407   0.888  1.00  0.00           C  
ATOM   2656  O   GLY F  73     -15.330  -2.121   2.017  1.00  0.00           O  
ATOM   2657  N   GLY F  74     -13.656  -2.795   0.676  1.00  0.00           N  
ATOM   2658  CA  GLY F  74     -12.764  -2.921   1.822  1.00  0.00           C  
ATOM   2659  C   GLY F  74     -12.264  -1.569   2.324  1.00  0.00           C  
ATOM   2660  O   GLY F  74     -12.010  -1.434   3.528  1.00  0.00           O  
ATOM   2661  N   GLY F  75     -12.153  -0.549   1.458  1.00  0.00           N  
ATOM   2662  CA  GLY F  75     -11.855   0.790   1.976  1.00  0.00           C  
ATOM   2663  C   GLY F  75     -13.004   1.344   2.818  1.00  0.00           C  
ATOM   2664  O   GLY F  75     -12.770   1.929   3.888  1.00  0.00           O  
ATOM   2665  N   GLY F  76     -14.248   1.150   2.366  1.00  0.00           N  
ATOM   2666  CA  GLY F  76     -15.403   1.576   3.151  1.00  0.00           C  
ATOM   2667  C   GLY F  76     -15.518   0.782   4.445  1.00  0.00           C  
ATOM   2668  O   GLY F  76     -15.911   1.332   5.480  1.00  0.00           O  
ATOM   2669  N   GLY F  77     -15.158  -0.503   4.408  1.00  0.00           N  
ATOM   2670  CA  GLY F  77     -15.170  -1.331   5.608  1.00  0.00           C  
ATOM   2671  C   GLY F  77     -14.136  -0.865   6.626  1.00  0.00           C  
ATOM   2672  O   GLY F  77     -14.424  -0.812   7.829  1.00  0.00           O  
ATOM   2673  N   GLY F  78     -12.932  -0.511   6.159  1.00  0.00           N  
ATOM   2674  CA  GLY F  78     -11.896  -0.004   7.056  1.00  0.00           C  
ATOM   2675  C   GLY F  78     -12.297   1.326   7.683  1.00  0.00           C  
ATOM   2676  O   GLY F  78     -12.116   1.529   8.893  1.00  0.00           O  
ATOM   2677  N   GLY F  79     -12.868   2.234   6.884  1.00  0.00           N  
ATOM   2678  CA  GLY F  79     -13.281   3.522   7.435  1.00  0.00           C  
ATOM   2679  C   GLY F  79     -14.474   3.387   8.378  1.00  0.00           C  
ATOM   2680  O   GLY F  79     -14.558   4.120   9.371  1.00  0.00           O  
ATOM   2681  N   GLY F  80     -15.380   2.440   8.109  1.00  0.00           N  
ATOM   2682  CA  GLY F  80     -16.478   2.165   9.031  1.00  0.00           C  
ATOM   2683  C   GLY F  80     -15.965   1.600  10.352  1.00  0.00           C  
ATOM   2684  O   GLY F  80     -16.471   1.959  11.424  1.00  0.00           O  
ATOM   2685  N   GLY F  81     -14.952   0.729  10.292  1.00  0.00           N  
ATOM   2686  CA  GLY F  81     -14.352   0.211  11.514  1.00  0.00           C  
ATOM   2687  C   GLY F  81     -13.682   1.286  12.351  1.00  0.00           C  
ATOM   2688  O   GLY F  81     -13.818   1.301  13.579  1.00  0.00           O  
ATOM   2689  N   GLY F  82     -12.976   2.214  11.695  1.00  0.00           N  
ATOM   2690  CA  GLY F  82     -12.375   3.347  12.406  1.00  0.00           C  
ATOM   2691  C   GLY F  82     -13.453   4.231  13.032  1.00  0.00           C  
ATOM   2692  O   GLY F  82     -13.321   4.677  14.183  1.00  0.00           O  
ATOM   2693  N   GLY F  83     -14.545   4.473  12.296  1.00  0.00           N  
ATOM   2694  CA  GLY F  83     -15.619   5.332  12.791  1.00  0.00           C  
ATOM   2695  C   GLY F  83     -16.333   4.724  13.995  1.00  0.00           C  
ATOM   2696  O   GLY F  83     -16.736   5.449  14.910  1.00  0.00           O  
ATOM   2697  N   GLY F  84     -16.514   3.402  14.008  1.00  0.00           N  
ATOM   2698  CA  GLY F  84     -17.066   2.743  15.192  1.00  0.00           C  
ATOM   2699  C   GLY F  84     -16.065   2.789  16.347  1.00  0.00           C  
ATOM   2700  O   GLY F  84     -16.444   2.975  17.517  1.00  0.00           O  
ATOM   2701  N   GLY F  85     -14.770   2.657  16.030  1.00  0.00           N  
ATOM   2702  CA  GLY F  85     -13.728   2.620  17.052  1.00  0.00           C  
ATOM   2703  C   GLY F  85     -13.617   3.943  17.808  1.00  0.00           C  
ATOM   2704  O   GLY F  85     -13.348   3.945  19.015  1.00  0.00           O  
ATOM   2705  N   GLY F  86     -13.833   5.074  17.121  1.00  0.00           N  
ATOM   2706  CA  GLY F  86     -13.778   6.374  17.806  1.00  0.00           C  
ATOM   2707  C   GLY F  86     -14.883   6.514  18.855  1.00  0.00           C  
ATOM   2708  O   GLY F  86     -14.641   7.010  19.967  1.00  0.00           O  
ATOM   2709  N   GLY F  87     -16.097   6.070  18.523  1.00  0.00           N  
ATOM   2710  CA  GLY F  87     -17.197   6.112  19.481  1.00  0.00           C  
ATOM   2711  C   GLY F  87     -16.965   5.144  20.631  1.00  0.00           C  
ATOM   2712  O   GLY F  87     -17.329   5.439  21.778  1.00  0.00           O  
ATOM   2713  N   GLY F  88     -16.351   3.990  20.343  1.00  0.00           N  
ATOM   2714  CA  GLY F  88     -15.981   3.057  21.406  1.00  0.00           C  
ATOM   2715  C   GLY F  88     -14.956   3.672  22.355  1.00  0.00           C  
ATOM   2716  O   GLY F  88     -15.051   3.498  23.575  1.00  0.00           O  
ATOM   2717  N   GLY F  89     -13.989   4.417  21.808  1.00  0.00           N  
ATOM   2718  CA  GLY F  89     -12.981   5.089  22.627  1.00  0.00           C  
ATOM   2719  C   GLY F  89     -13.605   6.142  23.535  1.00  0.00           C  
ATOM   2720  O   GLY F  89     -13.286   6.214  24.729  1.00  0.00           O  
ATOM   2721  N   GLY F  90     -14.499   6.966  22.979  1.00  0.00           N  
ATOM   2722  CA  GLY F  90     -15.151   8.006  23.777  1.00  0.00           C  
ATOM   2723  C   GLY F  90     -16.041   7.406  24.864  1.00  0.00           C  
ATOM   2724  O   GLY F  90     -16.040   7.883  26.010  1.00  0.00           O  
ATOM   2725  N   GLY F  91     -16.777   6.338  24.530  1.00  0.00           N  
ATOM   2726  CA  GLY F  91     -17.627   5.661  25.507  1.00  0.00           C  
ATOM   2727  C   GLY F  91     -16.805   5.010  26.614  1.00  0.00           C  
ATOM   2728  O   GLY F  91     -17.192   5.056  27.787  1.00  0.00           O  
ATOM   2729  N   GLY F  92     -15.659   4.417  26.268  1.00  0.00           N  
ATOM   2730  CA  GLY F  92     -14.815   3.793  27.281  1.00  0.00           C  
ATOM   2731  C   GLY F  92     -14.148   4.820  28.186  1.00  0.00           C  
ATOM   2732  O   GLY F  92     -13.954   4.553  29.376  1.00  0.00           O  
ATOM   2733  N   GLY F  93     -13.781   5.985  27.650  1.00  0.00           N  
ATOM   2734  CA  GLY F  93     -13.125   6.989  28.483  1.00  0.00           C  
ATOM   2735  C   GLY F  93     -14.124   7.665  29.412  1.00  0.00           C  
ATOM   2736  O   GLY F  93     -13.916   7.721  30.629  1.00  0.00           O  
ATOM   2737  N   GLY F  94     -15.234   8.168  28.869  1.00  0.00           N  
ATOM   2738  CA  GLY F  94     -16.084   9.029  29.688  1.00  0.00           C  
ATOM   2739  C   GLY F  94     -17.196   8.279  30.408  1.00  0.00           C  
ATOM   2740  O   GLY F  94     -17.427   8.521  31.596  1.00  0.00           O  
ATOM   2741  N   GLY F  95     -17.892   7.368  29.727  1.00  0.00           N  
ATOM   2742  CA  GLY F  95     -19.050   6.688  30.311  1.00  0.00           C  
ATOM   2743  C   GLY F  95     -18.581   5.548  31.216  1.00  0.00           C  
ATOM   2744  O   GLY F  95     -18.669   4.362  30.890  1.00  0.00           O  
ATOM   2745  N   GLY F  96     -18.075   5.934  32.384  1.00  0.00           N  
ATOM   2746  CA  GLY F  96     -17.616   4.991  33.392  1.00  0.00           C  
ATOM   2747  C   GLY F  96     -18.480   4.991  34.642  1.00  0.00           C  
ATOM   2748  O   GLY F  96     -18.267   4.155  35.525  1.00  0.00           O  
ATOM   2749  N   GLY F  97     -19.443   5.901  34.744  1.00  0.00           N  
ATOM   2750  CA  GLY F  97     -20.265   6.053  35.936  1.00  0.00           C  
ATOM   2751  C   GLY F  97     -21.693   5.648  35.584  1.00  0.00           C  
ATOM   2752  O   GLY F  97     -22.206   6.001  34.515  1.00  0.00           O  
ATOM   2753  N   GLY F  98     -22.306   4.840  36.450  1.00  0.00           N  
ATOM   2754  CA  GLY F  98     -23.618   4.285  36.142  1.00  0.00           C  
ATOM   2755  C   GLY F  98     -24.753   5.282  36.363  1.00  0.00           C  
ATOM   2756  O   GLY F  98     -25.767   5.216  35.661  1.00  0.00           O  
ATOM   2757  N   GLY F  99     -24.612   6.206  37.314  1.00  0.00           N  
ATOM   2758  CA  GLY F  99     -25.676   7.138  37.661  1.00  0.00           C  
ATOM   2759  C   GLY F  99     -25.164   8.568  37.595  1.00  0.00           C  
ATOM   2760  O   GLY F  99     -24.058   8.861  38.053  1.00  0.00           O  
ATOM   2761  N   GLY F 100     -25.986   9.460  37.046  1.00  0.00           N  
ATOM   2762  CA  GLY F 100     -25.611  10.862  36.878  1.00  0.00           C  
ATOM   2763  C   GLY F 100     -25.783  11.551  38.229  1.00  0.00           C  
ATOM   2764  O   GLY F 100     -26.886  11.960  38.595  1.00  0.00           O  
ATOM   2765  N   GLY F 101     -24.692  11.678  38.977  1.00  0.00           N  
ATOM   2766  CA  GLY F 101     -24.724  12.376  40.251  1.00  0.00           C  
ATOM   2767  C   GLY F 101     -24.779  13.884  40.032  1.00  0.00           C  
ATOM   2768  O   GLY F 101     -24.440  14.397  38.964  1.00  0.00           O  
ATOM   2769  N   GLY F 102     -25.224  14.599  41.064  1.00  0.00           N  
ATOM   2770  CA  GLY F 102     -25.230  16.053  41.039  1.00  0.00           C  
ATOM   2771  C   GLY F 102     -24.922  16.585  42.430  1.00  0.00           C  
ATOM   2772  O   GLY F 102     -25.195  15.931  43.439  1.00  0.00           O  
ATOM   2773  N   GLY F 103     -24.347  17.781  42.469  1.00  0.00           N  
ATOM   2774  CA  GLY F 103     -23.932  18.423  43.704  1.00  0.00           C  
ATOM   2775  C   GLY F 103     -25.130  19.023  44.440  1.00  0.00           C  
ATOM   2776  O   GLY F 103     -26.126  19.395  43.816  1.00  0.00           O  
ATOM   2777  N   GLY F 104     -25.060  19.113  45.768  1.00  0.00           N  
ATOM   2778  CA  GLY F 104     -26.081  19.852  46.522  1.00  0.00           C  
ATOM   2779  C   GLY F 104     -26.002  21.341  46.230  1.00  0.00           C  
ATOM   2780  O   GLY F 104     -24.954  21.833  45.786  1.00  0.00           O  
ATOM   2781  N   GLY F 105     -27.103  22.081  46.424  1.00  0.00           N  
ATOM   2782  CA  GLY F 105     -27.069  23.535  46.175  1.00  0.00           C  
ATOM   2783  C   GLY F 105     -26.128  24.308  47.084  1.00  0.00           C  
ATOM   2784  O   GLY F 105     -25.611  25.354  46.672  1.00  0.00           O  
ATOM   2785  N   GLY F 106     -25.887  23.835  48.304  1.00  0.00           N  
ATOM   2786  CA  GLY F 106     -24.963  24.503  49.216  1.00  0.00           C  
ATOM   2787  C   GLY F 106     -23.543  24.138  48.795  1.00  0.00           C  
ATOM   2788  O   GLY F 106     -23.099  23.004  48.988  1.00  0.00           O  
ATOM   2789  N   GLY F 107     -22.828  25.103  48.220  1.00  0.00           N  
ATOM   2790  CA  GLY F 107     -21.499  24.858  47.660  1.00  0.00           C  
ATOM   2791  C   GLY F 107     -20.405  25.184  48.678  1.00  0.00           C  
ATOM   2792  O   GLY F 107     -19.529  26.018  48.453  1.00  0.00           O  
ATOM   2793  N   GLY F 108     -20.466  24.502  49.819  1.00  0.00           N  
ATOM   2794  CA  GLY F 108     -19.430  24.592  50.841  1.00  0.00           C  
ATOM   2795  C   GLY F 108     -18.812  23.216  51.020  1.00  0.00           C  
ATOM   2796  O   GLY F 108     -19.508  22.265  51.391  1.00  0.00           O  
ATOM   2797  N   GLY F 109     -17.511  23.113  50.770  1.00  0.00           N  
ATOM   2798  CA  GLY F 109     -16.787  21.848  50.828  1.00  0.00           C  
ATOM   2799  C   GLY F 109     -15.542  21.985  51.691  1.00  0.00           C  
ATOM   2800  O   GLY F 109     -14.443  21.574  51.318  1.00  0.00           O  
ATOM   2801  N   GLY F 110     -15.704  22.579  52.870  1.00  0.00           N  
ATOM   2802  CA  GLY F 110     -14.600  22.693  53.799  1.00  0.00           C  
ATOM   2803  C   GLY F 110     -13.592  23.764  53.464  1.00  0.00           C  
ATOM   2804  O   GLY F 110     -12.420  23.635  53.827  1.00  0.00           O  
ATOM   2805  N   GLY F 111     -14.012  24.826  52.781  1.00  0.00           N  
ATOM   2806  CA  GLY F 111     -13.125  25.902  52.400  1.00  0.00           C  
ATOM   2807  C   GLY F 111     -12.538  25.777  51.013  1.00  0.00           C  
ATOM   2808  O   GLY F 111     -11.925  26.736  50.530  1.00  0.00           O  
ATOM   2809  N   GLY F 112     -12.698  24.629  50.365  1.00  0.00           N  
ATOM   2810  CA  GLY F 112     -12.229  24.453  49.002  1.00  0.00           C  
ATOM   2811  C   GLY F 112     -13.212  25.082  48.024  1.00  0.00           C  
ATOM   2812  O   GLY F 112     -14.425  25.085  48.247  1.00  0.00           O  
ATOM   2813  N   GLY F 113     -12.678  25.618  46.934  1.00  0.00           N  
ATOM   2814  CA  GLY F 113     -13.466  26.327  45.932  1.00  0.00           C  
ATOM   2815  C   GLY F 113     -13.466  25.502  44.651  1.00  0.00           C  
ATOM   2816  O   GLY F 113     -12.422  25.333  44.013  1.00  0.00           O  
ATOM   2817  N   GLY F 114     -14.642  24.999  44.272  1.00  0.00           N  
ATOM   2818  CA  GLY F 114     -14.802  24.203  43.061  1.00  0.00           C  
ATOM   2819  C   GLY F 114     -15.696  24.885  42.035  1.00  0.00           C  
ATOM   2820  O   GLY F 114     -16.204  24.221  41.129  1.00  0.00           O  
ATOM   2821  N   GLY F 115     -15.896  26.199  42.154  1.00  0.00           N  
ATOM   2822  CA  GLY F 115     -16.777  26.908  41.234  1.00  0.00           C  
ATOM   2823  C   GLY F 115     -16.188  27.034  39.836  1.00  0.00           C  
ATOM   2824  O   GLY F 115     -16.938  27.246  38.879  1.00  0.00           O  
ATOM   2825  N   GLY F 116     -14.870  26.907  39.696  1.00  0.00           N  
ATOM   2826  CA  GLY F 116     -14.243  27.005  38.387  1.00  0.00           C  
ATOM   2827  C   GLY F 116     -14.331  25.711  37.593  1.00  0.00           C  
ATOM   2828  O   GLY F 116     -14.092  25.730  36.382  1.00  0.00           O  
ATOM   2829  N   GLY F 117     -14.658  24.595  38.238  1.00  0.00           N  
ATOM   2830  CA  GLY F 117     -14.773  23.316  37.550  1.00  0.00           C  
ATOM   2831  C   GLY F 117     -16.177  22.727  37.621  1.00  0.00           C  
ATOM   2832  O   GLY F 117     -16.499  21.848  36.807  1.00  0.00           O  
ATOM   2833  N   GLY F 118     -17.014  23.166  38.556  1.00  0.00           N  
ATOM   2834  CA  GLY F 118     -18.405  22.750  38.566  1.00  0.00           C  
ATOM   2835  C   GLY F 118     -19.151  23.419  37.410  1.00  0.00           C  
ATOM   2836  O   GLY F 118     -18.756  24.499  36.963  1.00  0.00           O  
ATOM   2837  N   GLY F 119     -20.210  22.783  36.888  1.00  0.00           N  
ATOM   2838  CA  GLY F 119     -20.902  23.334  35.714  1.00  0.00           C  
ATOM   2839  C   GLY F 119     -21.580  24.668  35.987  1.00  0.00           C  
ATOM   2840  O   GLY F 119     -22.043  24.946  37.094  1.00  0.00           O  
ATOM   2841  N   GLY F 120     -21.628  25.495  34.945  1.00  0.00           N  
ATOM   2842  CA  GLY F 120     -22.198  26.828  35.037  1.00  0.00           C  
ATOM   2843  C   GLY F 120     -23.600  26.807  34.454  1.00  0.00           C  
ATOM   2844  O   GLY F 120     -23.751  26.590  33.241  1.00  0.00           O  
ATOM   2845  N   GLY F 121     -24.649  27.010  35.258  1.00  0.00           N  
ATOM   2846  CA  GLY F 121     -26.017  26.985  34.716  1.00  0.00           C  
ATOM   2847  C   GLY F 121     -26.362  28.179  33.839  1.00  0.00           C  
ATOM   2848  O   GLY F 121     -27.377  28.124  33.132  1.00  0.00           O  
ATOM   2849  N   GLY F 122     -25.566  29.252  33.870  1.00  0.00           N  
ATOM   2850  CA  GLY F 122     -25.845  30.410  33.027  1.00  0.00           C  
ATOM   2851  C   GLY F 122     -25.569  30.120  31.558  1.00  0.00           C  
ATOM   2852  O   GLY F 122     -26.226  30.694  30.682  1.00  0.00           O  
ATOM   2853  N   GLY F 123     -24.602  29.252  31.271  1.00  0.00           N  
ATOM   2854  CA  GLY F 123     -24.319  28.871  29.898  1.00  0.00           C  
ATOM   2855  C   GLY F 123     -25.443  27.990  29.351  1.00  0.00           C  
ATOM   2856  O   GLY F 123     -26.081  27.251  30.107  1.00  0.00           O  
ATOM   2857  N   GLY F 124     -25.734  28.084  28.048  1.00  0.00           N  
ATOM   2858  CA  GLY F 124     -26.712  27.159  27.445  1.00  0.00           C  
ATOM   2859  C   GLY F 124     -26.283  25.702  27.490  1.00  0.00           C  
ATOM   2860  O   GLY F 124     -27.135  24.817  27.644  1.00  0.00           O  
ATOM   2861  N   GLY F 125     -24.989  25.426  27.364  1.00  0.00           N  
ATOM   2862  CA  GLY F 125     -24.445  24.088  27.545  1.00  0.00           C  
ATOM   2863  C   GLY F 125     -23.739  24.033  28.890  1.00  0.00           C  
ATOM   2864  O   GLY F 125     -22.926  24.908  29.201  1.00  0.00           O  
ATOM   2865  N   GLY F 126     -24.038  23.002  29.678  1.00  0.00           N  
ATOM   2866  CA  GLY F 126     -23.560  22.943  31.055  1.00  0.00           C  
ATOM   2867  C   GLY F 126     -22.074  22.615  31.126  1.00  0.00           C  
ATOM   2868  O   GLY F 126     -21.690  21.505  31.510  1.00  0.00           O  
ATOM   2869  N   GLY F 127     -21.237  23.582  30.766  1.00  0.00           N  
ATOM   2870  CA  GLY F 127     -19.792  23.457  30.822  1.00  0.00           C  
ATOM   2871  C   GLY F 127     -19.246  24.479  31.804  1.00  0.00           C  
ATOM   2872  O   GLY F 127     -19.805  25.567  31.964  1.00  0.00           O  
ATOM   2873  N   GLY F 128     -18.146  24.126  32.460  1.00  0.00           N  
ATOM   2874  CA  GLY F 128     -17.553  25.003  33.452  1.00  0.00           C  
ATOM   2875  C   GLY F 128     -16.735  26.100  32.775  1.00  0.00           C  
ATOM   2876  O   GLY F 128     -16.674  26.206  31.547  1.00  0.00           O  
ATOM   2877  N   GLY F 129     -16.113  26.943  33.603  1.00  0.00           N  
ATOM   2878  CA  GLY F 129     -15.249  28.005  33.096  1.00  0.00           C  
ATOM   2879  C   GLY F 129     -14.013  27.434  32.412  1.00  0.00           C  
ATOM   2880  O   GLY F 129     -13.641  27.873  31.314  1.00  0.00           O  
ATOM   2881  N   GLY F 130     -13.386  26.436  33.038  1.00  0.00           N  
ATOM   2882  CA  GLY F 130     -12.170  25.839  32.499  1.00  0.00           C  
ATOM   2883  C   GLY F 130     -12.473  25.057  31.225  1.00  0.00           C  
ATOM   2884  O   GLY F 130     -11.702  25.103  30.261  1.00  0.00           O  
ATOM   2885  N   GLY F 131     -13.620  24.369  31.181  1.00  0.00           N  
ATOM   2886  CA  GLY F 131     -14.024  23.663  29.966  1.00  0.00           C  
ATOM   2887  C   GLY F 131     -14.312  24.632  28.827  1.00  0.00           C  
ATOM   2888  O   GLY F 131     -14.017  24.333  27.664  1.00  0.00           O  
ATOM   2889  N   GLY F 132     -14.869  25.804  29.144  1.00  0.00           N  
ATOM   2890  CA  GLY F 132     -15.080  26.828  28.126  1.00  0.00           C  
ATOM   2891  C   GLY F 132     -13.758  27.371  27.597  1.00  0.00           C  
ATOM   2892  O   GLY F 132     -13.625  27.616  26.392  1.00  0.00           O  
ATOM   2893  N   GLY F 133     -12.770  27.557  28.481  1.00  0.00           N  
ATOM   2894  CA  GLY F 133     -11.445  27.984  28.028  1.00  0.00           C  
ATOM   2895  C   GLY F 133     -10.780  26.925  27.154  1.00  0.00           C  
ATOM   2896  O   GLY F 133     -10.139  27.258  26.150  1.00  0.00           O  
ATOM   2897  N   GLY F 134     -10.929  25.647  27.515  1.00  0.00           N  
ATOM   2898  CA  GLY F 134     -10.350  24.571  26.715  1.00  0.00           C  
ATOM   2899  C   GLY F 134     -11.040  24.432  25.365  1.00  0.00           C  
ATOM   2900  O   GLY F 134     -10.391  24.080  24.375  1.00  0.00           O  
ATOM   2901  N   GLY F 135     -12.346  24.690  25.302  1.00  0.00           N  
ATOM   2902  CA  GLY F 135     -13.035  24.633  24.020  1.00  0.00           C  
ATOM   2903  C   GLY F 135     -12.727  25.843  23.149  1.00  0.00           C  
ATOM   2904  O   GLY F 135     -12.677  25.718  21.921  1.00  0.00           O  
ATOM   2905  N   GLY F 136     -12.521  27.015  23.753  1.00  0.00           N  
ATOM   2906  CA  GLY F 136     -12.195  28.199  22.970  1.00  0.00           C  
ATOM   2907  C   GLY F 136     -10.746  28.206  22.500  1.00  0.00           C  
ATOM   2908  O   GLY F 136     -10.449  28.781  21.448  1.00  0.00           O  
ATOM   2909  N   GLY F 137      -9.835  27.586  23.254  1.00  0.00           N  
ATOM   2910  CA  GLY F 137      -8.426  27.615  22.873  1.00  0.00           C  
ATOM   2911  C   GLY F 137      -8.116  26.695  21.699  1.00  0.00           C  
ATOM   2912  O   GLY F 137      -7.230  27.006  20.897  1.00  0.00           O  
ATOM   2913  N   GLY F 138      -8.815  25.571  21.580  1.00  0.00           N  
ATOM   2914  CA  GLY F 138      -8.607  24.651  20.466  1.00  0.00           C  
ATOM   2915  C   GLY F 138      -9.434  25.148  19.285  1.00  0.00           C  
ATOM   2916  O   GLY F 138     -10.666  25.162  19.341  1.00  0.00           O  
ATOM   2917  N   GLY F 139      -8.759  25.553  18.212  1.00  0.00           N  
ATOM   2918  CA  GLY F 139      -9.425  26.107  17.035  1.00  0.00           C  
ATOM   2919  C   GLY F 139      -9.780  24.961  16.098  1.00  0.00           C  
ATOM   2920  O   GLY F 139      -8.920  24.430  15.392  1.00  0.00           O  
ATOM   2921  N   GLY F 140     -11.051  24.574  16.098  1.00  0.00           N  
ATOM   2922  CA  GLY F 140     -11.521  23.538  15.191  1.00  0.00           C  
ATOM   2923  C   GLY F 140     -11.615  24.083  13.771  1.00  0.00           C  
ATOM   2924  O   GLY F 140     -11.880  25.268  13.554  1.00  0.00           O  
ATOM   2925  N   GLY F 141     -11.370  23.203  12.797  1.00  0.00           N  
ATOM   2926  CA  GLY F 141     -11.576  23.577  11.401  1.00  0.00           C  
ATOM   2927  C   GLY F 141     -13.056  23.784  11.109  1.00  0.00           C  
ATOM   2928  O   GLY F 141     -13.459  24.841  10.609  1.00  0.00           O  
ATOM   2929  N   GLY F 142     -13.881  22.788  11.436  1.00  0.00           N  
ATOM   2930  CA  GLY F 142     -15.336  22.919  11.366  1.00  0.00           C  
ATOM   2931  C   GLY F 142     -15.927  21.869  12.297  1.00  0.00           C  
ATOM   2932  O   GLY F 142     -15.903  20.677  11.975  1.00  0.00           O  
ATOM   2933  N   GLY F 143     -16.451  22.309  13.438  1.00  0.00           N  
ATOM   2934  CA  GLY F 143     -17.018  21.414  14.437  1.00  0.00           C  
ATOM   2935  C   GLY F 143     -18.527  21.271  14.313  1.00  0.00           C  
ATOM   2936  O   GLY F 143     -19.148  20.630  15.167  1.00  0.00           O  
ATOM   2937  N   GLY F 144     -19.131  21.865  13.284  1.00  0.00           N  
ATOM   2938  CA  GLY F 144     -20.582  21.846  13.182  1.00  0.00           C  
ATOM   2939  C   GLY F 144     -21.133  20.488  12.789  1.00  0.00           C  
ATOM   2940  O   GLY F 144     -22.082  19.993  13.406  1.00  0.00           O  
ATOM   2941  N   GLY F 145     -20.552  19.879  11.745  1.00  0.00           N  
ATOM   2942  CA  GLY F 145     -21.011  18.641  11.097  1.00  0.00           C  
ATOM   2943  C   GLY F 145     -22.463  18.727  10.623  1.00  0.00           C  
ATOM   2944  O   GLY F 145     -23.146  17.704  10.517  1.00  0.00           O  
ATOM   2945  N   GLY F 146     -22.944  19.936  10.335  1.00  0.00           N  
ATOM   2946  CA  GLY F 146     -24.342  20.182  10.011  1.00  0.00           C  
ATOM   2947  C   GLY F 146     -24.426  20.974   8.714  1.00  0.00           C  
ATOM   2948  O   GLY F 146     -25.327  21.805   8.544  1.00  0.00           O  
ATOM   2949  N   GLY F 147     -23.456  20.756   7.819  1.00  0.00           N  
ATOM   2950  CA  GLY F 147     -23.463  21.422   6.519  1.00  0.00           C  
ATOM   2951  C   GLY F 147     -24.683  21.015   5.702  1.00  0.00           C  
ATOM   2952  O   GLY F 147     -25.373  21.870   5.133  1.00  0.00           O  
ATOM   2953  N   GLY F 148     -24.946  19.705   5.623  1.00  0.00           N  
ATOM   2954  CA  GLY F 148     -26.188  19.105   5.123  1.00  0.00           C  
ATOM   2955  C   GLY F 148     -26.481  19.440   3.662  1.00  0.00           C  
ATOM   2956  O   GLY F 148     -27.644  19.391   3.240  1.00  0.00           O  
ATOM   2957  N   GLY F 149     -25.450  19.835   2.905  1.00  0.00           N  
ATOM   2958  CA  GLY F 149     -25.415  20.187   1.481  1.00  0.00           C  
ATOM   2959  C   GLY F 149     -26.185  21.484   1.167  1.00  0.00           C  
ATOM   2960  O   GLY F 149     -26.027  22.034   0.068  1.00  0.00           O  
ATOM   2961  N   GLY F 150     -26.917  22.051   2.122  1.00  0.00           N  
ATOM   2962  CA  GLY F 150     -27.650  23.279   1.885  1.00  0.00           C  
ATOM   2963  C   GLY F 150     -26.770  24.504   2.006  1.00  0.00           C  
ATOM   2964  O   GLY F 150     -27.011  25.520   1.347  1.00  0.00           O  
ATOM   2965  N   GLY F 151     -25.744  24.418   2.856  1.00  0.00           N  
ATOM   2966  CA  GLY F 151     -24.792  25.515   2.979  1.00  0.00           C  
ATOM   2967  C   GLY F 151     -23.886  25.610   1.758  1.00  0.00           C  
ATOM   2968  O   GLY F 151     -23.462  26.709   1.385  1.00  0.00           O  
ATOM   2969  N   GLY F 152     -23.584  24.476   1.126  1.00  0.00           N  
ATOM   2970  CA  GLY F 152     -22.626  24.435   0.029  1.00  0.00           C  
ATOM   2971  C   GLY F 152     -23.246  24.733  -1.332  1.00  0.00           C  
ATOM   2972  O   GLY F 152     -22.510  24.767  -2.325  1.00  0.00           O  
ATOM   2973  N   GLY F 153     -24.567  24.928  -1.407  1.00  0.00           N  
ATOM   2974  CA  GLY F 153     -25.192  25.328  -2.667  1.00  0.00           C  
ATOM   2975  C   GLY F 153     -24.741  26.716  -3.101  1.00  0.00           C  
ATOM   2976  O   GLY F 153     -24.483  26.948  -4.287  1.00  0.00           O  
ATOM   2977  N   GLY F 154     -24.640  27.650  -2.158  1.00  0.00           N  
ATOM   2978  CA  GLY F 154     -24.149  28.977  -2.482  1.00  0.00           C  
ATOM   2979  C   GLY F 154     -22.633  29.006  -2.453  1.00  0.00           C  
ATOM   2980  O   GLY F 154     -22.012  28.695  -1.431  1.00  0.00           O  
ATOM   2981  N   GLY F 155     -22.032  29.386  -3.578  1.00  0.00           N  
ATOM   2982  CA  GLY F 155     -20.578  29.492  -3.677  1.00  0.00           C  
ATOM   2983  C   GLY F 155     -20.184  30.920  -3.322  1.00  0.00           C  
ATOM   2984  O   GLY F 155     -20.057  31.782  -4.195  1.00  0.00           O  
ATOM   2985  N   GLY F 156     -19.985  31.164  -2.032  1.00  0.00           N  
ATOM   2986  CA  GLY F 156     -19.531  32.445  -1.509  1.00  0.00           C  
ATOM   2987  C   GLY F 156     -18.140  32.186  -0.937  1.00  0.00           C  
ATOM   2988  O   GLY F 156     -17.849  31.076  -0.479  1.00  0.00           O  
ATOM   2989  N   GLY F 157     -17.265  33.202  -0.989  1.00  0.00           N  
ATOM   2990  CA  GLY F 157     -15.902  33.072  -0.478  1.00  0.00           C  
ATOM   2991  C   GLY F 157     -15.843  32.849   1.033  1.00  0.00           C  
ATOM   2992  O   GLY F 157     -14.792  32.442   1.543  1.00  0.00           O  
ATOM   2993  N   GLY F 158     -16.937  33.106   1.760  1.00  0.00           N  
ATOM   2994  CA  GLY F 158     -17.002  32.778   3.180  1.00  0.00           C  
ATOM   2995  C   GLY F 158     -17.009  31.274   3.438  1.00  0.00           C  
ATOM   2996  O   GLY F 158     -16.705  30.856   4.560  1.00  0.00           O  
ATOM   2997  N   GLY F 159     -17.365  30.460   2.441  1.00  0.00           N  
ATOM   2998  CA  GLY F 159     -17.232  29.013   2.562  1.00  0.00           C  
ATOM   2999  C   GLY F 159     -15.759  28.635   2.648  1.00  0.00           C  
ATOM   3000  O   GLY F 159     -14.958  29.009   1.785  1.00  0.00           O  
ATOM   3001  N   GLY F 160     -15.400  27.887   3.692  1.00  0.00           N  
ATOM   3002  CA  GLY F 160     -14.001  27.643   4.039  1.00  0.00           C  
ATOM   3003  C   GLY F 160     -13.714  26.146   4.017  1.00  0.00           C  
ATOM   3004  O   GLY F 160     -13.830  25.467   5.041  1.00  0.00           O  
ATOM   3005  N   GLY F 161     -13.379  25.640   2.830  1.00  0.00           N  
ATOM   3006  CA  GLY F 161     -12.586  24.439   2.574  1.00  0.00           C  
ATOM   3007  C   GLY F 161     -13.317  23.132   2.913  1.00  0.00           C  
ATOM   3008  O   GLY F 161     -12.825  22.055   2.555  1.00  0.00           O  
ATOM   3009  N   GLY F 162     -14.508  23.182   3.505  1.00  0.00           N  
ATOM   3010  CA  GLY F 162     -15.202  21.955   3.875  1.00  0.00           C  
ATOM   3011  C   GLY F 162     -16.174  21.580   2.760  1.00  0.00           C  
ATOM   3012  O   GLY F 162     -16.390  20.395   2.488  1.00  0.00           O  
ATOM   3013  N   GLY F 163     -16.720  22.580   2.064  1.00  0.00           N  
ATOM   3014  CA  GLY F 163     -17.618  22.298   0.949  1.00  0.00           C  
ATOM   3015  C   GLY F 163     -16.867  21.798  -0.278  1.00  0.00           C  
ATOM   3016  O   GLY F 163     -17.395  20.960  -1.021  1.00  0.00           O  
ATOM   3017  N   GLY F 164     -15.647  22.299  -0.501  1.00  0.00           N  
ATOM   3018  CA  GLY F 164     -14.840  21.855  -1.634  1.00  0.00           C  
ATOM   3019  C   GLY F 164     -14.444  20.391  -1.498  1.00  0.00           C  
ATOM   3020  O   GLY F 164     -14.427  19.654  -2.489  1.00  0.00           O  
ATOM   3021  N   GLY F 165     -14.120  19.952  -0.283  1.00  0.00           N  
ATOM   3022  CA  GLY F 165     -13.844  18.540  -0.059  1.00  0.00           C  
ATOM   3023  C   GLY F 165     -15.113  17.723   0.140  1.00  0.00           C  
ATOM   3024  O   GLY F 165     -15.057  16.492   0.065  1.00  0.00           O  
ATOM   3025  N   GLY F 166     -16.253  18.371   0.391  1.00  0.00           N  
ATOM   3026  CA  GLY F 166     -17.519  17.648   0.378  1.00  0.00           C  
ATOM   3027  C   GLY F 166     -17.940  17.320  -1.044  1.00  0.00           C  
ATOM   3028  O   GLY F 166     -18.531  16.263  -1.290  1.00  0.00           O  
ATOM   3029  N   GLY F 167     -17.622  18.202  -1.994  1.00  0.00           N  
ATOM   3030  CA  GLY F 167     -17.979  17.965  -3.386  1.00  0.00           C  
ATOM   3031  C   GLY F 167     -17.152  16.861  -4.032  1.00  0.00           C  
ATOM   3032  O   GLY F 167     -17.531  16.373  -5.099  1.00  0.00           O  
ATOM   3033  N   GLY F 168     -16.034  16.463  -3.430  1.00  0.00           N  
ATOM   3034  CA  GLY F 168     -15.224  15.383  -3.972  1.00  0.00           C  
ATOM   3035  C   GLY F 168     -15.559  14.029  -3.366  1.00  0.00           C  
ATOM   3036  O   GLY F 168     -14.886  13.044  -3.684  1.00  0.00           O  
ATOM   3037  N   GLY F 169     -16.566  13.952  -2.501  1.00  0.00           N  
ATOM   3038  CA  GLY F 169     -16.986  12.695  -1.921  1.00  0.00           C  
ATOM   3039  C   GLY F 169     -16.473  12.418  -0.527  1.00  0.00           C  
ATOM   3040  O   GLY F 169     -16.733  11.333   0.002  1.00  0.00           O  
ATOM   3041  N   GLY F 170     -15.757  13.357   0.084  1.00  0.00           N  
ATOM   3042  CA  GLY F 170     -15.199  13.173   1.419  1.00  0.00           C  
ATOM   3043  C   GLY F 170     -16.130  13.826   2.432  1.00  0.00           C  
ATOM   3044  O   GLY F 170     -16.262  15.053   2.459  1.00  0.00           O  
ATOM   3045  N   GLY F 171     -16.769  13.015   3.270  1.00  0.00           N  
ATOM   3046  CA  GLY F 171     -17.708  13.516   4.260  1.00  0.00           C  
ATOM   3047  C   GLY F 171     -17.187  13.242   5.663  1.00  0.00           C  
ATOM   3048  O   GLY F 171     -16.300  12.412   5.869  1.00  0.00           O  
ATOM   3049  N   GLY F 172     -17.751  13.958   6.631  1.00  0.00           N  
ATOM   3050  CA  GLY F 172     -17.406  13.807   8.039  1.00  0.00           C  
ATOM   3051  C   GLY F 172     -18.685  13.474   8.794  1.00  0.00           C  
ATOM   3052  O   GLY F 172     -19.647  14.252   8.766  1.00  0.00           O  
ATOM   3053  N   GLY F 173     -18.700  12.323   9.460  1.00  0.00           N  
ATOM   3054  CA  GLY F 173     -19.852  11.852  10.214  1.00  0.00           C  
ATOM   3055  C   GLY F 173     -19.832  12.438  11.622  1.00  0.00           C  
ATOM   3056  O   GLY F 173     -18.759  12.593  12.210  1.00  0.00           O  
ATOM   3057  N   GLY F 174     -20.992  12.789  12.186  1.00  0.00           N  
ATOM   3058  CA  GLY F 174     -20.998  13.378  13.520  1.00  0.00           C  
ATOM   3059  C   GLY F 174     -20.737  12.322  14.578  1.00  0.00           C  
ATOM   3060  O   GLY F 174     -21.052  11.136  14.380  1.00  0.00           O  
ATOM   3061  N   GLY F 175     -20.145  12.699  15.709  1.00  0.00           N  
ATOM   3062  CA  GLY F 175     -19.920  11.728  16.783  1.00  0.00           C  
ATOM   3063  C   GLY F 175     -21.223  11.331  17.457  1.00  0.00           C  
ATOM   3064  O   GLY F 175     -22.226  12.045  17.408  1.00  0.00           O  
ATOM   3065  N   GLY F 176     -21.192  10.154  18.084  1.00  0.00           N  
ATOM   3066  CA  GLY F 176     -22.396   9.606  18.699  1.00  0.00           C  
ATOM   3067  C   GLY F 176     -22.792  10.383  19.949  1.00  0.00           C  
ATOM   3068  O   GLY F 176     -23.981  10.631  20.180  1.00  0.00           O  
ATOM   3069  N   GLY F 177     -21.820  10.778  20.763  1.00  0.00           N  
ATOM   3070  CA  GLY F 177     -22.077  11.540  21.977  1.00  0.00           C  
ATOM   3071  C   GLY F 177     -21.801  13.013  21.708  1.00  0.00           C  
ATOM   3072  O   GLY F 177     -20.681  13.379  21.337  1.00  0.00           O  
ATOM   3073  N   GLY F 178     -22.815  13.851  21.899  1.00  0.00           N  
ATOM   3074  CA  GLY F 178     -22.627  15.287  21.785  1.00  0.00           C  
ATOM   3075  C   GLY F 178     -21.826  15.809  22.975  1.00  0.00           C  
ATOM   3076  O   GLY F 178     -21.674  15.136  23.997  1.00  0.00           O  
ATOM   3077  N   GLY F 179     -21.310  17.033  22.832  1.00  0.00           N  
ATOM   3078  CA  GLY F 179     -20.481  17.631  23.875  1.00  0.00           C  
ATOM   3079  C   GLY F 179     -21.265  17.941  25.142  1.00  0.00           C  
ATOM   3080  O   GLY F 179     -20.666  18.013  26.222  1.00  0.00           O  
ATOM   3081  N   GLY F 180     -22.585  18.118  25.034  1.00  0.00           N  
ATOM   3082  CA  GLY F 180     -23.423  18.253  26.219  1.00  0.00           C  
ATOM   3083  C   GLY F 180     -23.429  16.968  27.039  1.00  0.00           C  
ATOM   3084  O   GLY F 180     -23.393  17.011  28.273  1.00  0.00           O  
ATOM   3085  N   GLY F 181     -23.449  15.815  26.369  1.00  0.00           N  
ATOM   3086  CA  GLY F 181     -23.442  14.541  27.081  1.00  0.00           C  
ATOM   3087  C   GLY F 181     -22.085  14.265  27.719  1.00  0.00           C  
ATOM   3088  O   GLY F 181     -22.015  13.706  28.821  1.00  0.00           O  
ATOM   3089  N   GLY F 182     -20.998  14.660  27.048  1.00  0.00           N  
ATOM   3090  CA  GLY F 182     -19.663  14.551  27.636  1.00  0.00           C  
ATOM   3091  C   GLY F 182     -19.541  15.458  28.854  1.00  0.00           C  
ATOM   3092  O   GLY F 182     -18.949  15.078  29.874  1.00  0.00           O  
ATOM   3093  N   GLY F 183     -20.105  16.668  28.768  1.00  0.00           N  
ATOM   3094  CA  GLY F 183     -20.094  17.580  29.907  1.00  0.00           C  
ATOM   3095  C   GLY F 183     -20.928  17.040  31.062  1.00  0.00           C  
ATOM   3096  O   GLY F 183     -20.557  17.209  32.228  1.00  0.00           O  
ATOM   3097  N   GLY F 184     -22.040  16.367  30.756  1.00  0.00           N  
ATOM   3098  CA  GLY F 184     -22.845  15.733  31.799  1.00  0.00           C  
ATOM   3099  C   GLY F 184     -22.100  14.579  32.461  1.00  0.00           C  
ATOM   3100  O   GLY F 184     -22.200  14.391  33.679  1.00  0.00           O  
ATOM   3101  N   GLY F 185     -21.355  13.797  31.673  1.00  0.00           N  
ATOM   3102  CA  GLY F 185     -20.565  12.702  32.234  1.00  0.00           C  
ATOM   3103  C   GLY F 185     -19.455  13.215  33.144  1.00  0.00           C  
ATOM   3104  O   GLY F 185     -19.247  12.678  34.241  1.00  0.00           O  
ATOM   3105  N   GLY F 186     -18.740  14.261  32.715  1.00  0.00           N  
ATOM   3106  CA  GLY F 186     -17.700  14.832  33.568  1.00  0.00           C  
ATOM   3107  C   GLY F 186     -18.287  15.517  34.796  1.00  0.00           C  
ATOM   3108  O   GLY F 186     -17.665  15.500  35.863  1.00  0.00           O  
ATOM   3109  N   GLY F 187     -19.485  16.095  34.674  1.00  0.00           N  
ATOM   3110  CA  GLY F 187     -20.174  16.656  35.831  1.00  0.00           C  
ATOM   3111  C   GLY F 187     -20.552  15.578  36.836  1.00  0.00           C  
ATOM   3112  O   GLY F 187     -20.428  15.786  38.048  1.00  0.00           O  
ATOM   3113  N   GLY F 188     -21.023  14.425  36.349  1.00  0.00           N  
ATOM   3114  CA  GLY F 188     -21.360  13.314  37.234  1.00  0.00           C  
ATOM   3115  C   GLY F 188     -20.126  12.768  37.941  1.00  0.00           C  
ATOM   3116  O   GLY F 188     -20.174  12.475  39.143  1.00  0.00           O  
ATOM   3117  N   GLY F 189     -19.011  12.642  37.213  1.00  0.00           N  
ATOM   3118  CA  GLY F 189     -17.766  12.180  37.826  1.00  0.00           C  
ATOM   3119  C   GLY F 189     -17.245  13.170  38.863  1.00  0.00           C  
ATOM   3120  O   GLY F 189     -16.786  12.762  39.936  1.00  0.00           O  
ATOM   3121  N   GLY F 190     -17.326  14.473  38.568  1.00  0.00           N  
ATOM   3122  CA  GLY F 190     -16.895  15.494  39.519  1.00  0.00           C  
ATOM   3123  C   GLY F 190     -17.768  15.509  40.768  1.00  0.00           C  
ATOM   3124  O   GLY F 190     -17.252  15.626  41.886  1.00  0.00           O  
ATOM   3125  N   GLY F 191     -19.089  15.389  40.596  1.00  0.00           N  
ATOM   3126  CA  GLY F 191     -19.999  15.384  41.737  1.00  0.00           C  
ATOM   3127  C   GLY F 191     -19.797  14.151  42.605  1.00  0.00           C  
ATOM   3128  O   GLY F 191     -19.821  14.248  43.838  1.00  0.00           O  
ATOM   3129  N   GLY F 192     -19.571  12.991  41.982  1.00  0.00           N  
ATOM   3130  CA  GLY F 192     -19.290  11.791  42.752  1.00  0.00           C  
ATOM   3131  C   GLY F 192     -17.971  11.861  43.499  1.00  0.00           C  
ATOM   3132  O   GLY F 192     -17.890  11.447  44.658  1.00  0.00           O  
ATOM   3133  N   GLY F 193     -16.931  12.402  42.853  1.00  0.00           N  
ATOM   3134  CA  GLY F 193     -15.626  12.539  43.495  1.00  0.00           C  
ATOM   3135  C   GLY F 193     -15.678  13.514  44.667  1.00  0.00           C  
ATOM   3136  O   GLY F 193     -15.082  13.259  45.720  1.00  0.00           O  
ATOM   3137  N   GLY F 194     -16.405  14.622  44.513  1.00  0.00           N  
ATOM   3138  CA  GLY F 194     -16.475  15.618  45.579  1.00  0.00           C  
ATOM   3139  C   GLY F 194     -17.330  15.114  46.739  1.00  0.00           C  
ATOM   3140  O   GLY F 194     -16.914  15.170  47.902  1.00  0.00           O  
ATOM   3141  N   GLY F 195     -18.524  14.591  46.447  1.00  0.00           N  
ATOM   3142  CA  GLY F 195     -19.453  14.267  47.523  1.00  0.00           C  
ATOM   3143  C   GLY F 195     -19.147  12.926  48.182  1.00  0.00           C  
ATOM   3144  O   GLY F 195     -19.293  12.793  49.401  1.00  0.00           O  
ATOM   3145  N   GLY F 196     -18.723  11.921  47.415  1.00  0.00           N  
ATOM   3146  CA  GLY F 196     -18.636  10.562  47.930  1.00  0.00           C  
ATOM   3147  C   GLY F 196     -17.219  10.013  48.012  1.00  0.00           C  
ATOM   3148  O   GLY F 196     -17.038   8.894  48.501  1.00  0.00           O  
ATOM   3149  N   GLY F 197     -16.214  10.756  47.561  1.00  0.00           N  
ATOM   3150  CA  GLY F 197     -14.853  10.256  47.594  1.00  0.00           C  
ATOM   3151  C   GLY F 197     -14.595   9.206  46.535  1.00  0.00           C  
ATOM   3152  O   GLY F 197     -15.009   9.369  45.385  1.00  0.00           O  
ATOM   3153  N   GLY F 198     -13.907   8.126  46.897  1.00  0.00           N  
ATOM   3154  CA  GLY F 198     -13.701   7.015  45.981  1.00  0.00           C  
ATOM   3155  C   GLY F 198     -14.739   5.916  46.143  1.00  0.00           C  
ATOM   3156  O   GLY F 198     -14.637   4.884  45.474  1.00  0.00           O  
ATOM   3157  N   GLY F 199     -15.724   6.107  47.022  1.00  0.00           N  
ATOM   3158  CA  GLY F 199     -16.683   5.053  47.323  1.00  0.00           C  
ATOM   3159  C   GLY F 199     -17.674   4.819  46.194  1.00  0.00           C  
ATOM   3160  O   GLY F 199     -18.253   3.732  46.115  1.00  0.00           O  
ATOM   3161  N   GLY F 200     -17.884   5.805  45.322  1.00  0.00           N  
ATOM   3162  CA  GLY F 200     -18.798   5.626  44.202  1.00  0.00           C  
ATOM   3163  C   GLY F 200     -18.188   4.807  43.073  1.00  0.00           C  
ATOM   3164  O   GLY F 200     -18.924   4.340  42.199  1.00  0.00           O  
ATOM   3165  N   GLY F 201     -16.867   4.629  43.066  1.00  0.00           N  
ATOM   3166  CA  GLY F 201     -16.257   3.749  42.084  1.00  0.00           C  
ATOM   3167  C   GLY F 201     -16.501   2.281  42.378  1.00  0.00           C  
ATOM   3168  O   GLY F 201     -16.751   1.489  41.466  1.00  0.00           O  
ATOM   3169  N   GLY F 202     -16.422   1.895  43.654  1.00  0.00           N  
ATOM   3170  CA  GLY F 202     -16.610   0.499  44.031  1.00  0.00           C  
ATOM   3171  C   GLY F 202     -18.074   0.085  43.980  1.00  0.00           C  
ATOM   3172  O   GLY F 202     -18.399  -0.994  43.475  1.00  0.00           O  
ATOM   3173  N   GLY F 203     -18.968   0.925  44.489  1.00  0.00           N  
ATOM   3174  CA  GLY F 203     -20.371   0.574  44.575  1.00  0.00           C  
ATOM   3175  C   GLY F 203     -21.269   1.790  44.636  1.00  0.00           C  
ATOM   3176  O   GLY F 203     -21.069   2.751  43.888  1.00  0.00           O  
ATOM   3177  N   GLY F 204     -22.274   1.749  45.506  1.00  0.00           N  
ATOM   3178  CA  GLY F 204     -23.135   2.903  45.711  1.00  0.00           C  
ATOM   3179  C   GLY F 204     -22.369   4.021  46.407  1.00  0.00           C  
ATOM   3180  O   GLY F 204     -21.395   3.783  47.125  1.00  0.00           O  
ATOM   3181  N   GLY F 205     -22.816   5.254  46.178  1.00  0.00           N  
ATOM   3182  CA  GLY F 205     -22.107   6.415  46.697  1.00  0.00           C  
ATOM   3183  C   GLY F 205     -22.330   6.555  48.196  1.00  0.00           C  
ATOM   3184  O   GLY F 205     -23.468   6.543  48.673  1.00  0.00           O  
ATOM   3185  N   GLY F 206     -21.235   6.691  48.934  1.00  0.00           N  
ATOM   3186  CA  GLY F 206     -21.252   6.852  50.383  1.00  0.00           C  
ATOM   3187  C   GLY F 206     -20.809   8.275  50.686  1.00  0.00           C  
ATOM   3188  O   GLY F 206     -19.650   8.627  50.443  1.00  0.00           O  
ATOM   3189  N   GLY F 207     -21.722   9.089  51.210  1.00  0.00           N  
ATOM   3190  CA  GLY F 207     -21.417  10.493  51.442  1.00  0.00           C  
ATOM   3191  C   GLY F 207     -20.442  10.652  52.604  1.00  0.00           C  
ATOM   3192  O   GLY F 207     -20.393   9.832  53.526  1.00  0.00           O  
ATOM   3193  N   GLY F 208     -19.633  11.703  52.525  1.00  0.00           N  
ATOM   3194  CA  GLY F 208     -18.569  11.966  53.491  1.00  0.00           C  
ATOM   3195  C   GLY F 208     -18.228  13.451  53.412  1.00  0.00           C  
ATOM   3196  O   GLY F 208     -18.300  14.042  52.324  1.00  0.00           O  
ATOM   3197  N   GLY F 209     -17.945  14.113  54.536  1.00  0.00           N  
ATOM   3198  CA  GLY F 209     -17.438  15.488  54.474  1.00  0.00           C  
ATOM   3199  C   GLY F 209     -16.084  15.557  53.784  1.00  0.00           C  
ATOM   3200  O   GLY F 209     -15.297  14.610  53.817  1.00  0.00           O  
ATOM   3201  N   GLY F 210     -15.826  16.698  53.141  1.00  0.00           N  
ATOM   3202  CA  GLY F 210     -14.610  16.850  52.349  1.00  0.00           C  
ATOM   3203  C   GLY F 210     -13.364  16.965  53.218  1.00  0.00           C  
ATOM   3204  O   GLY F 210     -12.285  16.501  52.822  1.00  0.00           O  
ATOM   3205  N   GLY F 211     -13.492  17.559  54.406  1.00  0.00           N  
ATOM   3206  CA  GLY F 211     -12.353  17.697  55.302  1.00  0.00           C  
ATOM   3207  C   GLY F 211     -11.925  16.368  55.906  1.00  0.00           C  
ATOM   3208  O   GLY F 211     -10.815  16.271  56.431  1.00  0.00           O  
ATOM   3209  N   GLY F 212     -12.785  15.356  55.866  1.00  0.00           N  
ATOM   3210  CA  GLY F 212     -12.411  14.011  56.270  1.00  0.00           C  
ATOM   3211  C   GLY F 212     -11.922  13.179  55.096  1.00  0.00           C  
ATOM   3212  O   GLY F 212     -11.081  12.287  55.277  1.00  0.00           O  
ATOM   3213  N   GLY F 213     -12.418  13.471  53.893  1.00  0.00           N  
ATOM   3214  CA  GLY F 213     -11.882  12.837  52.695  1.00  0.00           C  
ATOM   3215  C   GLY F 213     -10.431  13.236  52.461  1.00  0.00           C  
ATOM   3216  O   GLY F 213      -9.601  12.387  52.119  1.00  0.00           O  
ATOM   3217  N   GLY F 214     -10.095  14.513  52.674  1.00  0.00           N  
ATOM   3218  CA  GLY F 214      -8.694  14.917  52.580  1.00  0.00           C  
ATOM   3219  C   GLY F 214      -7.833  14.289  53.668  1.00  0.00           C  
ATOM   3220  O   GLY F 214      -6.647  14.034  53.436  1.00  0.00           O  
ATOM   3221  N   GLY F 215      -8.409  14.005  54.837  1.00  0.00           N  
ATOM   3222  CA  GLY F 215      -7.683  13.255  55.857  1.00  0.00           C  
ATOM   3223  C   GLY F 215      -7.415  11.826  55.404  1.00  0.00           C  
ATOM   3224  O   GLY F 215      -6.343  11.273  55.685  1.00  0.00           O  
ATOM   3225  N   GLY F 216      -8.376  11.223  54.693  1.00  0.00           N  
ATOM   3226  CA  GLY F 216      -8.154   9.907  54.092  1.00  0.00           C  
ATOM   3227  C   GLY F 216      -7.018   9.937  53.077  1.00  0.00           C  
ATOM   3228  O   GLY F 216      -6.168   9.041  53.066  1.00  0.00           O  
ATOM   3229  N   GLY F 217      -6.992  10.958  52.211  1.00  0.00           N  
ATOM   3230  CA  GLY F 217      -5.938  11.035  51.195  1.00  0.00           C  
ATOM   3231  C   GLY F 217      -4.574  11.308  51.824  1.00  0.00           C  
ATOM   3232  O   GLY F 217      -3.550  10.783  51.358  1.00  0.00           O  
ATOM   3233  N   GLY F 218      -4.544  12.127  52.881  1.00  0.00           N  
ATOM   3234  CA  GLY F 218      -3.302  12.386  53.601  1.00  0.00           C  
ATOM   3235  C   GLY F 218      -2.781  11.126  54.277  1.00  0.00           C  
ATOM   3236  O   GLY F 218      -1.576  10.860  54.252  1.00  0.00           O  
ATOM   3237  N   GLY F 219      -3.675  10.327  54.870  1.00  0.00           N  
ATOM   3238  CA  GLY F 219      -3.261   9.027  55.394  1.00  0.00           C  
ATOM   3239  C   GLY F 219      -2.846   8.075  54.282  1.00  0.00           C  
ATOM   3240  O   GLY F 219      -2.038   7.169  54.514  1.00  0.00           O  
ATOM   3241  N   GLY F 220      -3.398   8.253  53.083  1.00  0.00           N  
ATOM   3242  CA  GLY F 220      -2.973   7.449  51.952  1.00  0.00           C  
ATOM   3243  C   GLY F 220      -1.549   7.738  51.519  1.00  0.00           C  
ATOM   3244  O   GLY F 220      -0.807   6.823  51.156  1.00  0.00           O  
ATOM   3245  N   GLY F 221      -1.139   9.013  51.553  1.00  0.00           N  
ATOM   3246  CA  GLY F 221       0.222   9.355  51.137  1.00  0.00           C  
ATOM   3247  C   GLY F 221       1.243   9.207  52.260  1.00  0.00           C  
ATOM   3248  O   GLY F 221       2.430   9.487  52.044  1.00  0.00           O  
ATOM   3249  N   GLY F 222       0.832   8.759  53.442  1.00  0.00           N  
ATOM   3250  CA  GLY F 222       1.766   8.484  54.515  1.00  0.00           C  
ATOM   3251  C   GLY F 222       1.914   9.566  55.560  1.00  0.00           C  
ATOM   3252  O   GLY F 222       2.851   9.500  56.364  1.00  0.00           O  
ATOM   3253  N   GLY F 223       1.026  10.555  55.579  1.00  0.00           N  
ATOM   3254  CA  GLY F 223       1.059  11.646  56.545  1.00  0.00           C  
ATOM   3255  C   GLY F 223      -0.126  11.470  57.484  1.00  0.00           C  
ATOM   3256  O   GLY F 223      -1.230  11.143  57.036  1.00  0.00           O  
ATOM   3257  N   GLY F 224       0.104  11.646  58.782  1.00  0.00           N  
ATOM   3258  CA  GLY F 224      -0.974  11.505  59.751  1.00  0.00           C  
ATOM   3259  C   GLY F 224      -1.999  12.621  59.580  1.00  0.00           C  
ATOM   3260  O   GLY F 224      -1.683  13.717  59.114  1.00  0.00           O  
ATOM   3261  N   GLY F 225      -3.249  12.323  59.945  1.00  0.00           N  
ATOM   3262  CA  GLY F 225      -4.357  13.211  59.605  1.00  0.00           C  
ATOM   3263  C   GLY F 225      -4.400  14.469  60.462  1.00  0.00           C  
ATOM   3264  O   GLY F 225      -5.021  15.455  60.051  1.00  0.00           O  
ATOM   3265  N   GLY F 226      -3.736  14.474  61.623  1.00  0.00           N  
ATOM   3266  CA  GLY F 226      -3.661  15.684  62.435  1.00  0.00           C  
ATOM   3267  C   GLY F 226      -2.837  16.776  61.770  1.00  0.00           C  
ATOM   3268  O   GLY F 226      -2.965  17.945  62.144  1.00  0.00           O  
ATOM   3269  N   GLY F 227      -1.981  16.415  60.812  1.00  0.00           N  
ATOM   3270  CA  GLY F 227      -1.296  17.401  59.987  1.00  0.00           C  
ATOM   3271  C   GLY F 227      -2.298  18.155  59.122  1.00  0.00           C  
ATOM   3272  O   GLY F 227      -2.123  19.352  58.858  1.00  0.00           O  
ATOM   3273  N   GLY F 228      -3.382  17.492  58.704  1.00  0.00           N  
ATOM   3274  CA  GLY F 228      -4.337  18.132  57.804  1.00  0.00           C  
ATOM   3275  C   GLY F 228      -5.146  19.208  58.515  1.00  0.00           C  
ATOM   3276  O   GLY F 228      -5.085  20.381  58.133  1.00  0.00           O  
ATOM   3277  N   GLY F 229      -5.890  18.823  59.567  1.00  0.00           N  
ATOM   3278  CA  GLY F 229      -6.868  19.714  60.195  1.00  0.00           C  
ATOM   3279  C   GLY F 229      -6.206  20.947  60.790  1.00  0.00           C  
ATOM   3280  O   GLY F 229      -6.671  22.074  60.576  1.00  0.00           O  
ATOM   3281  N   GLY F 230      -5.063  20.758  61.450  1.00  0.00           N  
ATOM   3282  CA  GLY F 230      -4.304  21.852  62.037  1.00  0.00           C  
ATOM   3283  C   GLY F 230      -3.710  22.801  61.003  1.00  0.00           C  
ATOM   3284  O   GLY F 230      -3.250  23.883  61.382  1.00  0.00           O  
ATOM   3285  N   GLY F 231      -3.704  22.434  59.721  1.00  0.00           N  
ATOM   3286  CA  GLY F 231      -3.310  23.349  58.659  1.00  0.00           C  
ATOM   3287  C   GLY F 231      -4.432  23.596  57.659  1.00  0.00           C  
ATOM   3288  O   GLY F 231      -4.170  24.221  56.620  1.00  0.00           O  
ATOM   3289  N   GLY F 232      -5.675  23.198  57.996  1.00  0.00           N  
ATOM   3290  CA  GLY F 232      -6.729  22.936  57.007  1.00  0.00           C  
ATOM   3291  C   GLY F 232      -7.044  24.149  56.145  1.00  0.00           C  
ATOM   3292  O   GLY F 232      -6.993  24.066  54.909  1.00  0.00           O  
ATOM   3293  N   GLY F 233      -7.296  25.296  56.788  1.00  0.00           N  
ATOM   3294  CA  GLY F 233      -7.616  26.529  56.074  1.00  0.00           C  
ATOM   3295  C   GLY F 233      -6.483  26.943  55.149  1.00  0.00           C  
ATOM   3296  O   GLY F 233      -6.725  27.273  53.979  1.00  0.00           O  
ATOM   3297  N   GLY F 234      -5.237  26.828  55.634  1.00  0.00           N  
ATOM   3298  CA  GLY F 234      -4.066  27.122  54.814  1.00  0.00           C  
ATOM   3299  C   GLY F 234      -4.011  26.214  53.597  1.00  0.00           C  
ATOM   3300  O   GLY F 234      -3.802  26.693  52.473  1.00  0.00           O  
ATOM   3301  N   GLY F 235      -4.306  24.921  53.797  1.00  0.00           N  
ATOM   3302  CA  GLY F 235      -4.306  23.964  52.695  1.00  0.00           C  
ATOM   3303  C   GLY F 235      -5.380  24.333  51.686  1.00  0.00           C  
ATOM   3304  O   GLY F 235      -5.147  24.283  50.469  1.00  0.00           O  
ATOM   3305  N   GLY F 236      -6.527  24.826  52.184  1.00  0.00           N  
ATOM   3306  CA  GLY F 236      -7.596  25.278  51.304  1.00  0.00           C  
ATOM   3307  C   GLY F 236      -7.133  26.445  50.449  1.00  0.00           C  
ATOM   3308  O   GLY F 236      -7.346  26.445  49.228  1.00  0.00           O  
ATOM   3309  N   GLY F 237      -6.400  27.388  51.058  1.00  0.00           N  
ATOM   3310  CA  GLY F 237      -5.829  28.490  50.293  1.00  0.00           C  
ATOM   3311  C   GLY F 237      -4.805  27.973  49.297  1.00  0.00           C  
ATOM   3312  O   GLY F 237      -4.817  28.370  48.124  1.00  0.00           O  
ATOM   3313  N   GLY F 238      -4.001  26.987  49.716  1.00  0.00           N  
ATOM   3314  CA  GLY F 238      -3.015  26.402  48.819  1.00  0.00           C  
ATOM   3315  C   GLY F 238      -3.666  25.596  47.709  1.00  0.00           C  
ATOM   3316  O   GLY F 238      -3.019  25.338  46.691  1.00  0.00           O  
ATOM   3317  N   GLY F 239      -4.933  25.209  47.870  1.00  0.00           N  
ATOM   3318  CA  GLY F 239      -5.647  24.675  46.723  1.00  0.00           C  
ATOM   3319  C   GLY F 239      -6.070  25.803  45.795  1.00  0.00           C  
ATOM   3320  O   GLY F 239      -5.727  25.795  44.604  1.00  0.00           O  
ATOM   3321  N   GLY F 240      -6.725  26.829  46.362  1.00  0.00           N  
ATOM   3322  CA  GLY F 240      -7.577  27.725  45.581  1.00  0.00           C  
ATOM   3323  C   GLY F 240      -6.764  28.572  44.614  1.00  0.00           C  
ATOM   3324  O   GLY F 240      -7.078  28.631  43.416  1.00  0.00           O  
ATOM   3325  N   GLY F 241      -5.677  29.173  45.115  1.00  0.00           N  
ATOM   3326  CA  GLY F 241      -4.779  29.970  44.286  1.00  0.00           C  
ATOM   3327  C   GLY F 241      -4.184  29.142  43.158  1.00  0.00           C  
ATOM   3328  O   GLY F 241      -4.062  29.631  42.026  1.00  0.00           O  
ATOM   3329  N   GLY F 242      -3.883  27.863  43.437  1.00  0.00           N  
ATOM   3330  CA  GLY F 242      -3.348  26.974  42.411  1.00  0.00           C  
ATOM   3331  C   GLY F 242      -4.348  26.785  41.282  1.00  0.00           C  
ATOM   3332  O   GLY F 242      -3.971  26.833  40.102  1.00  0.00           O  
ATOM   3333  N   GLY F 243      -5.636  26.665  41.634  1.00  0.00           N  
ATOM   3334  CA  GLY F 243      -6.700  26.569  40.638  1.00  0.00           C  
ATOM   3335  C   GLY F 243      -6.732  27.829  39.784  1.00  0.00           C  
ATOM   3336  O   GLY F 243      -6.819  27.754  38.548  1.00  0.00           O  
ATOM   3337  N   GLY F 244      -6.542  28.994  40.423  1.00  0.00           N  
ATOM   3338  CA  GLY F 244      -6.488  30.245  39.690  1.00  0.00           C  
ATOM   3339  C   GLY F 244      -5.333  30.302  38.714  1.00  0.00           C  
ATOM   3340  O   GLY F 244      -5.492  30.806  37.595  1.00  0.00           O  
ATOM   3341  N   GLY F 245      -4.194  29.694  39.083  1.00  0.00           N  
ATOM   3342  CA  GLY F 245      -3.042  29.683  38.190  1.00  0.00           C  
ATOM   3343  C   GLY F 245      -3.323  28.873  36.936  1.00  0.00           C  
ATOM   3344  O   GLY F 245      -2.800  29.208  35.863  1.00  0.00           O  
ATOM   3345  N   GLY F 246      -4.204  27.865  37.050  1.00  0.00           N  
ATOM   3346  CA  GLY F 246      -4.615  27.064  35.900  1.00  0.00           C  
ATOM   3347  C   GLY F 246      -5.262  27.950  34.846  1.00  0.00           C  
ATOM   3348  O   GLY F 246      -4.965  27.823  33.648  1.00  0.00           O  
ATOM   3349  N   GLY F 247      -6.070  28.927  35.291  1.00  0.00           N  
ATOM   3350  CA  GLY F 247      -6.701  29.863  34.364  1.00  0.00           C  
ATOM   3351  C   GLY F 247      -5.661  30.680  33.616  1.00  0.00           C  
ATOM   3352  O   GLY F 247      -5.785  30.879  32.400  1.00  0.00           O  
ATOM   3353  N   GLY F 248      -4.595  31.094  34.314  1.00  0.00           N  
ATOM   3354  CA  GLY F 248      -3.513  31.815  33.653  1.00  0.00           C  
ATOM   3355  C   GLY F 248      -2.820  30.926  32.632  1.00  0.00           C  
ATOM   3356  O   GLY F 248      -2.548  31.364  31.506  1.00  0.00           O  
ATOM   3357  N   GLY F 249      -2.646  29.641  32.964  1.00  0.00           N  
ATOM   3358  CA  GLY F 249      -2.046  28.706  32.022  1.00  0.00           C  
ATOM   3359  C   GLY F 249      -2.964  28.410  30.846  1.00  0.00           C  
ATOM   3360  O   GLY F 249      -2.503  27.863  29.839  1.00  0.00           O  
ATOM   3361  N   GLY F 250      -4.246  28.762  30.947  1.00  0.00           N  
ATOM   3362  CA  GLY F 250      -5.152  28.656  29.821  1.00  0.00           C  
ATOM   3363  C   GLY F 250      -5.478  30.005  29.196  1.00  0.00           C  
ATOM   3364  O   GLY F 250      -6.199  30.045  28.195  1.00  0.00           O  
ATOM   3365  N   GLY F 251      -4.969  31.107  29.752  1.00  0.00           N  
ATOM   3366  CA  GLY F 251      -5.266  32.420  29.191  1.00  0.00           C  
ATOM   3367  C   GLY F 251      -4.100  33.020  28.419  1.00  0.00           C  
ATOM   3368  O   GLY F 251      -4.316  33.682  27.399  1.00  0.00           O  
ATOM   3369  N   GLY F 252      -2.868  32.805  28.879  1.00  0.00           N  
ATOM   3370  CA  GLY F 252      -1.720  33.435  28.239  1.00  0.00           C  
ATOM   3371  C   GLY F 252      -1.285  32.674  26.992  1.00  0.00           C  
ATOM   3372  O   GLY F 252      -1.175  33.257  25.908  1.00  0.00           O  
ATOM   3373  N   GLY F 253      -1.042  31.373  27.124  1.00  0.00           N  
ATOM   3374  CA  GLY F 253      -0.491  30.564  26.047  1.00  0.00           C  
ATOM   3375  C   GLY F 253      -1.534  29.570  25.561  1.00  0.00           C  
ATOM   3376  O   GLY F 253      -2.146  28.862  26.367  1.00  0.00           O  
ATOM   3377  N   GLY F 254      -1.731  29.522  24.247  1.00  0.00           N  
ATOM   3378  CA  GLY F 254      -2.579  28.521  23.618  1.00  0.00           C  
ATOM   3379  C   GLY F 254      -1.803  27.283  23.194  1.00  0.00           C  
ATOM   3380  O   GLY F 254      -2.399  26.350  22.645  1.00  0.00           O  
ATOM   3381  N   GLY F 255      -0.493  27.253  23.439  1.00  0.00           N  
ATOM   3382  CA  GLY F 255       0.360  26.154  23.007  1.00  0.00           C  
ATOM   3383  C   GLY F 255       0.325  24.959  23.950  1.00  0.00           C  
ATOM   3384  O   GLY F 255       0.954  23.939  23.646  1.00  0.00           O  
ATOM   3385  N   GLY F 256      -0.371  25.065  25.086  1.00  0.00           N  
ATOM   3386  CA  GLY F 256      -0.452  23.946  26.020  1.00  0.00           C  
ATOM   3387  C   GLY F 256      -1.286  22.804  25.452  1.00  0.00           C  
ATOM   3388  O   GLY F 256      -0.974  21.629  25.675  1.00  0.00           O  
ATOM   3389  N   GLY F 257      -2.342  23.129  24.708  1.00  0.00           N  
ATOM   3390  CA  GLY F 257      -3.212  22.123  24.098  1.00  0.00           C  
ATOM   3391  C   GLY F 257      -2.713  21.755  22.701  1.00  0.00           C  
ATOM   3392  O   GLY F 257      -3.423  21.855  21.703  1.00  0.00           O  
ATOM   3393  N   GLY F 258      -1.453  21.318  22.648  1.00  0.00           N  
ATOM   3394  CA  GLY F 258      -0.845  20.990  21.373  1.00  0.00           C  
ATOM   3395  C   GLY F 258      -1.287  19.664  20.801  1.00  0.00           C  
ATOM   3396  O   GLY F 258      -1.348  19.512  19.578  1.00  0.00           O  
ATOM   3397  N   GLY F 259      -1.615  18.696  21.662  1.00  0.00           N  
ATOM   3398  CA  GLY F 259      -1.932  17.352  21.186  1.00  0.00           C  
ATOM   3399  C   GLY F 259      -3.284  17.307  20.484  1.00  0.00           C  
ATOM   3400  O   GLY F 259      -3.411  16.709  19.409  1.00  0.00           O  
ATOM   3401  N   GLY F 260      -4.301  17.943  21.069  1.00  0.00           N  
ATOM   3402  CA  GLY F 260      -5.618  17.979  20.441  1.00  0.00           C  
ATOM   3403  C   GLY F 260      -5.607  18.830  19.179  1.00  0.00           C  
ATOM   3404  O   GLY F 260      -6.312  18.518  18.209  1.00  0.00           O  
ATOM   3405  N   GLY F 261      -4.793  19.887  19.167  1.00  0.00           N  
ATOM   3406  CA  GLY F 261      -4.623  20.684  17.959  1.00  0.00           C  
ATOM   3407  C   GLY F 261      -3.938  19.878  16.862  1.00  0.00           C  
ATOM   3408  O   GLY F 261      -4.274  20.025  15.684  1.00  0.00           O  
ATOM   3409  N   GLY F 262      -2.998  19.001  17.228  1.00  0.00           N  
ATOM   3410  CA  GLY F 262      -2.405  18.106  16.238  1.00  0.00           C  
ATOM   3411  C   GLY F 262      -3.401  17.068  15.736  1.00  0.00           C  
ATOM   3412  O   GLY F 262      -3.345  16.683  14.562  1.00  0.00           O  
ATOM   3413  N   GLY F 263      -4.304  16.607  16.608  1.00  0.00           N  
ATOM   3414  CA  GLY F 263      -5.376  15.700  16.189  1.00  0.00           C  
ATOM   3415  C   GLY F 263      -6.279  16.374  15.158  1.00  0.00           C  
ATOM   3416  O   GLY F 263      -6.668  15.761  14.156  1.00  0.00           O  
ATOM   3417  N   GLY F 264      -6.601  17.652  15.373  1.00  0.00           N  
ATOM   3418  CA  GLY F 264      -7.381  18.401  14.385  1.00  0.00           C  
ATOM   3419  C   GLY F 264      -6.581  18.612  13.097  1.00  0.00           C  
ATOM   3420  O   GLY F 264      -7.103  18.432  11.986  1.00  0.00           O  
ATOM   3421  N   GLY F 265      -5.296  18.958  13.224  1.00  0.00           N  
ATOM   3422  CA  GLY F 265      -4.500  19.347  12.064  1.00  0.00           C  
ATOM   3423  C   GLY F 265      -4.153  18.168  11.165  1.00  0.00           C  
ATOM   3424  O   GLY F 265      -4.017  18.352   9.952  1.00  0.00           O  
ATOM   3425  N   GLY F 266      -4.006  16.961  11.723  1.00  0.00           N  
ATOM   3426  CA  GLY F 266      -3.725  15.794  10.888  1.00  0.00           C  
ATOM   3427  C   GLY F 266      -4.903  15.455   9.982  1.00  0.00           C  
ATOM   3428  O   GLY F 266      -4.721  15.190   8.784  1.00  0.00           O  
ATOM   3429  N   GLY F 267      -6.119  15.475  10.530  1.00  0.00           N  
ATOM   3430  CA  GLY F 267      -7.305  15.231   9.721  1.00  0.00           C  
ATOM   3431  C   GLY F 267      -7.622  16.397   8.799  1.00  0.00           C  
ATOM   3432  O   GLY F 267      -8.297  16.199   7.785  1.00  0.00           O  
ATOM   3433  N   GLY F 268      -7.164  17.607   9.127  1.00  0.00           N  
ATOM   3434  CA  GLY F 268      -7.276  18.697   8.164  1.00  0.00           C  
ATOM   3435  C   GLY F 268      -6.281  18.543   7.020  1.00  0.00           C  
ATOM   3436  O   GLY F 268      -6.598  18.885   5.877  1.00  0.00           O  
ATOM   3437  N   GLY F 269      -5.082  18.032   7.305  1.00  0.00           N  
ATOM   3438  CA  GLY F 269      -4.039  17.927   6.291  1.00  0.00           C  
ATOM   3439  C   GLY F 269      -4.272  16.765   5.336  1.00  0.00           C  
ATOM   3440  O   GLY F 269      -3.963  16.878   4.144  1.00  0.00           O  
ATOM   3441  N   GLY F 270      -4.786  15.636   5.841  1.00  0.00           N  
ATOM   3442  CA  GLY F 270      -4.919  14.441   5.007  1.00  0.00           C  
ATOM   3443  C   GLY F 270      -5.963  14.625   3.910  1.00  0.00           C  
ATOM   3444  O   GLY F 270      -5.733  14.241   2.754  1.00  0.00           O  
ATOM   3445  N   GLY F 271      -7.102  15.234   4.246  1.00  0.00           N  
ATOM   3446  CA  GLY F 271      -8.145  15.469   3.253  1.00  0.00           C  
ATOM   3447  C   GLY F 271      -7.709  16.504   2.223  1.00  0.00           C  
ATOM   3448  O   GLY F 271      -8.036  16.381   1.036  1.00  0.00           O  
ATOM   3449  N   GLY F 272      -6.959  17.522   2.657  1.00  0.00           N  
ATOM   3450  CA  GLY F 272      -6.437  18.519   1.727  1.00  0.00           C  
ATOM   3451  C   GLY F 272      -5.412  17.910   0.784  1.00  0.00           C  
ATOM   3452  O   GLY F 272      -5.380  18.246  -0.406  1.00  0.00           O  
ATOM   3453  N   GLY F 273      -4.572  17.007   1.299  1.00  0.00           N  
ATOM   3454  CA  GLY F 273      -3.608  16.309   0.455  1.00  0.00           C  
ATOM   3455  C   GLY F 273      -4.313  15.425  -0.565  1.00  0.00           C  
ATOM   3456  O   GLY F 273      -3.908  15.368  -1.729  1.00  0.00           O  
ATOM   3457  N   GLY F 274      -5.406  14.774  -0.158  1.00  0.00           N  
ATOM   3458  CA  GLY F 274      -6.163  13.925  -1.077  1.00  0.00           C  
ATOM   3459  C   GLY F 274      -6.844  14.751  -2.174  1.00  0.00           C  
ATOM   3460  O   GLY F 274      -6.809  14.381  -3.363  1.00  0.00           O  
ATOM   3461  N   GLY F 275      -7.424  15.896  -1.793  1.00  0.00           N  
ATOM   3462  CA  GLY F 275      -8.073  16.794  -2.749  1.00  0.00           C  
ATOM   3463  C   GLY F 275      -7.057  17.364  -3.736  1.00  0.00           C  
ATOM   3464  O   GLY F 275      -7.320  17.440  -4.943  1.00  0.00           O  
ATOM   3465  N   GLY F 276      -5.869  17.739  -3.252  1.00  0.00           N  
ATOM   3466  CA  GLY F 276      -4.814  18.176  -4.162  1.00  0.00           C  
ATOM   3467  C   GLY F 276      -4.293  17.033  -5.027  1.00  0.00           C  
ATOM   3468  O   GLY F 276      -3.846  17.269  -6.154  1.00  0.00           O  
ATOM   3469  N   GLY F 277      -4.348  15.795  -4.531  1.00  0.00           N  
ATOM   3470  CA  GLY F 277      -3.960  14.644  -5.336  1.00  0.00           C  
ATOM   3471  C   GLY F 277      -4.976  14.304  -6.414  1.00  0.00           C  
ATOM   3472  O   GLY F 277      -4.661  13.500  -7.296  1.00  0.00           O  
ATOM   3473  N   GLY F 278      -6.186  14.866  -6.355  1.00  0.00           N  
ATOM   3474  CA  GLY F 278      -7.084  14.755  -7.506  1.00  0.00           C  
ATOM   3475  C   GLY F 278      -6.564  15.452  -8.762  1.00  0.00           C  
ATOM   3476  O   GLY F 278      -6.946  15.060  -9.868  1.00  0.00           O  
ATOM   3477  N   GLY F 279      -5.717  16.470  -8.630  1.00  0.00           N  
ATOM   3478  CA  GLY F 279      -5.327  17.297  -9.766  1.00  0.00           C  
ATOM   3479  C   GLY F 279      -4.082  16.800 -10.489  1.00  0.00           C  
ATOM   3480  O   GLY F 279      -3.621  17.469 -11.419  1.00  0.00           O  
ATOM   3481  N   GLY F 280      -3.522  15.662 -10.092  1.00  0.00           N  
ATOM   3482  CA  GLY F 280      -2.306  15.160 -10.715  1.00  0.00           C  
ATOM   3483  C   GLY F 280      -2.626  14.401 -11.995  1.00  0.00           C  
ATOM   3484  O   GLY F 280      -3.619  13.672 -12.070  1.00  0.00           O  
ATOM   3485  N   GLY F 281      -1.772  14.576 -13.005  1.00  0.00           N  
ATOM   3486  CA  GLY F 281      -1.999  13.949 -14.302  1.00  0.00           C  
ATOM   3487  C   GLY F 281      -1.669  12.463 -14.302  1.00  0.00           C  
ATOM   3488  O   GLY F 281      -2.259  11.715 -15.089  1.00  0.00           O  
ATOM   3489  N   GLY F 282      -0.725  12.040 -13.449  1.00  0.00           N  
ATOM   3490  CA  GLY F 282      -0.244  10.652 -13.342  1.00  0.00           C  
ATOM   3491  C   GLY F 282       0.285  10.122 -14.674  1.00  0.00           C  
ATOM   3492  O   GLY F 282       0.125   8.945 -15.001  1.00  0.00           O  
ATOM   3493  N   GLY F 283       0.924  10.994 -15.448  1.00  0.00           N  
ATOM   3494  CA  GLY F 283       1.485  10.608 -16.723  1.00  0.00           C  
ATOM   3495  C   GLY F 283       0.518  10.592 -17.885  1.00  0.00           C  
ATOM   3496  O   GLY F 283       0.921  10.226 -18.996  1.00  0.00           O  
ATOM   3497  N   GLY F 284      -0.740  10.971 -17.675  1.00  0.00           N  
ATOM   3498  CA  GLY F 284      -1.714  11.020 -18.751  1.00  0.00           C  
ATOM   3499  C   GLY F 284      -1.618  12.358 -19.480  1.00  0.00           C  
ATOM   3500  O   GLY F 284      -0.783  13.208 -19.167  1.00  0.00           O  
ATOM   3501  N   GLY F 285      -2.484  12.549 -20.476  1.00  0.00           N  
ATOM   3502  CA  GLY F 285      -2.458  13.796 -21.232  1.00  0.00           C  
ATOM   3503  C   GLY F 285      -3.165  14.914 -20.476  1.00  0.00           C  
ATOM   3504  O   GLY F 285      -2.869  16.094 -20.693  1.00  0.00           O  
ATOM   3505  N   GLY F 286      -4.095  14.575 -19.588  1.00  0.00           N  
ATOM   3506  CA  GLY F 286      -4.851  15.575 -18.851  1.00  0.00           C  
ATOM   3507  C   GLY F 286      -5.366  14.947 -17.567  1.00  0.00           C  
ATOM   3508  O   GLY F 286      -5.489  13.725 -17.459  1.00  0.00           O  
ATOM   3509  N   GLY F 287      -5.668  15.803 -16.595  1.00  0.00           N  
ATOM   3510  CA  GLY F 287      -6.208  15.376 -15.314  1.00  0.00           C  
ATOM   3511  C   GLY F 287      -7.728  15.431 -15.264  1.00  0.00           C  
ATOM   3512  O   GLY F 287      -8.309  15.146 -14.214  1.00  0.00           O  
ATOM   3513  N   GLY F 288      -8.382  15.794 -16.365  1.00  0.00           N  
ATOM   3514  CA  GLY F 288      -9.836  15.869 -16.447  1.00  0.00           C  
ATOM   3515  C   GLY F 288     -10.313  14.743 -17.353  1.00  0.00           C  
ATOM   3516  O   GLY F 288      -9.845  14.616 -18.489  1.00  0.00           O  
ATOM   3517  N   GLY F 289     -11.248  13.933 -16.853  1.00  0.00           N  
ATOM   3518  CA  GLY F 289     -11.662  12.737 -17.582  1.00  0.00           C  
ATOM   3519  C   GLY F 289     -12.549  13.067 -18.774  1.00  0.00           C  
ATOM   3520  O   GLY F 289     -12.538  12.335 -19.772  1.00  0.00           O  
ATOM   3521  N   GLY F 290     -13.329  14.146 -18.689  1.00  0.00           N  
ATOM   3522  CA  GLY F 290     -14.197  14.512 -19.802  1.00  0.00           C  
ATOM   3523  C   GLY F 290     -13.397  15.016 -20.994  1.00  0.00           C  
ATOM   3524  O   GLY F 290     -13.798  14.795 -22.141  1.00  0.00           O  
ATOM   3525  N   GLY F 291     -12.254  15.662 -20.744  1.00  0.00           N  
ATOM   3526  CA  GLY F 291     -11.370  16.066 -21.833  1.00  0.00           C  
ATOM   3527  C   GLY F 291     -10.774  14.858 -22.545  1.00  0.00           C  
ATOM   3528  O   GLY F 291     -10.672  14.850 -23.777  1.00  0.00           O  
ATOM   3529  N   GLY F 292     -10.383  13.829 -21.790  1.00  0.00           N  
ATOM   3530  CA  GLY F 292      -9.836  12.620 -22.400  1.00  0.00           C  
ATOM   3531  C   GLY F 292     -10.920  11.868 -23.162  1.00  0.00           C  
ATOM   3532  O   GLY F 292     -10.669  11.306 -24.234  1.00  0.00           O  
ATOM   3533  N   GLY F 293     -12.145  11.860 -22.635  1.00  0.00           N  
ATOM   3534  CA  GLY F 293     -13.232  11.167 -23.318  1.00  0.00           C  
ATOM   3535  C   GLY F 293     -13.700  11.915 -24.562  1.00  0.00           C  
ATOM   3536  O   GLY F 293     -14.158  11.284 -25.520  1.00  0.00           O  
ATOM   3537  N   GLY F 294     -13.593  13.243 -24.575  1.00  0.00           N  
ATOM   3538  CA  GLY F 294     -14.050  14.015 -25.724  1.00  0.00           C  
ATOM   3539  C   GLY F 294     -12.973  14.220 -26.779  1.00  0.00           C  
ATOM   3540  O   GLY F 294     -13.304  14.456 -27.946  1.00  0.00           O  
ATOM   3541  N   GLY F 295     -11.695  14.138 -26.409  1.00  0.00           N  
ATOM   3542  CA  GLY F 295     -10.624  14.374 -27.367  1.00  0.00           C  
ATOM   3543  C   GLY F 295     -10.079  13.101 -27.999  1.00  0.00           C  
ATOM   3544  O   GLY F 295      -9.539  13.165 -29.108  1.00  0.00           O  
ATOM   3545  N   GLY F 296     -10.201  11.957 -27.337  1.00  0.00           N  
ATOM   3546  CA  GLY F 296      -9.594  10.724 -27.811  1.00  0.00           C  
ATOM   3547  C   GLY F 296     -10.662   9.700 -28.167  1.00  0.00           C  
ATOM   3548  O   GLY F 296     -11.778   9.730 -27.643  1.00  0.00           O  
ATOM   3549  N   GLY F 297     -10.304   8.794 -29.073  1.00  0.00           N  
ATOM   3550  CA  GLY F 297     -11.172   7.684 -29.425  1.00  0.00           C  
ATOM   3551  C   GLY F 297     -11.196   6.658 -28.295  1.00  0.00           C  
ATOM   3552  O   GLY F 297     -10.310   6.621 -27.437  1.00  0.00           O  
ATOM   3553  N   GLY F 298     -12.221   5.803 -28.312  1.00  0.00           N  
ATOM   3554  CA  GLY F 298     -12.406   4.787 -27.280  1.00  0.00           C  
ATOM   3555  C   GLY F 298     -11.342   3.693 -27.322  1.00  0.00           C  
ATOM   3556  O   GLY F 298     -11.216   2.936 -26.355  1.00  0.00           O  
ATOM   3557  N   GLY F 299     -10.576   3.587 -28.408  1.00  0.00           N  
ATOM   3558  CA  GLY F 299      -9.480   2.623 -28.450  1.00  0.00           C  
ATOM   3559  C   GLY F 299      -8.352   3.051 -27.516  1.00  0.00           C  
ATOM   3560  O   GLY F 299      -7.772   2.223 -26.804  1.00  0.00           O  
ATOM   3561  N   GLY F 300      -8.038   4.347 -27.486  1.00  0.00           N  
ATOM   3562  CA  GLY F 300      -6.874   4.839 -26.763  1.00  0.00           C  
ATOM   3563  C   GLY F 300      -7.204   5.668 -25.528  1.00  0.00           C  
ATOM   3564  O   GLY F 300      -6.285   5.999 -24.771  1.00  0.00           O  
ATOM   3565  N   GLY F 301      -8.471   6.023 -25.304  1.00  0.00           N  
ATOM   3566  CA  GLY F 301      -8.812   6.775 -24.100  1.00  0.00           C  
ATOM   3567  C   GLY F 301      -8.770   5.899 -22.856  1.00  0.00           C  
ATOM   3568  O   GLY F 301      -8.504   6.402 -21.758  1.00  0.00           O  
ATOM   3569  N   GLY F 302      -9.024   4.596 -23.012  1.00  0.00           N  
ATOM   3570  CA  GLY F 302      -9.044   3.683 -21.872  1.00  0.00           C  
ATOM   3571  C   GLY F 302      -7.659   3.540 -21.256  1.00  0.00           C  
ATOM   3572  O   GLY F 302      -7.527   3.455 -20.030  1.00  0.00           O  
ATOM   3573  N   GLY F 303      -6.620   3.537 -22.095  1.00  0.00           N  
ATOM   3574  CA  GLY F 303      -5.242   3.485 -21.614  1.00  0.00           C  
ATOM   3575  C   GLY F 303      -4.894   4.754 -20.843  1.00  0.00           C  
ATOM   3576  O   GLY F 303      -4.201   4.706 -19.820  1.00  0.00           O  
ATOM   3577  N   GLY F 304      -5.388   5.904 -21.307  1.00  0.00           N  
ATOM   3578  CA  GLY F 304      -5.093   7.167 -20.640  1.00  0.00           C  
ATOM   3579  C   GLY F 304      -5.838   7.304 -19.318  1.00  0.00           C  
ATOM   3580  O   GLY F 304      -5.321   7.918 -18.379  1.00  0.00           O  
ATOM   3581  N   GLY F 305      -7.042   6.742 -19.223  1.00  0.00           N  
ATOM   3582  CA  GLY F 305      -7.847   6.875 -18.011  1.00  0.00           C  
ATOM   3583  C   GLY F 305      -7.557   5.772 -16.991  1.00  0.00           C  
ATOM   3584  O   GLY F 305      -7.770   5.981 -15.785  1.00  0.00           O  
ATOM   3585  N   GLY F 306      -7.006   4.634 -17.427  1.00  0.00           N  
ATOM   3586  CA  GLY F 306      -6.570   3.612 -16.480  1.00  0.00           C  
ATOM   3587  C   GLY F 306      -5.421   4.103 -15.606  1.00  0.00           C  
ATOM   3588  O   GLY F 306      -5.327   3.714 -14.436  1.00  0.00           O  
ATOM   3589  N   GLY F 307      -4.565   4.980 -16.142  1.00  0.00           N  
ATOM   3590  CA  GLY F 307      -3.506   5.592 -15.342  1.00  0.00           C  
ATOM   3591  C   GLY F 307      -4.077   6.484 -14.247  1.00  0.00           C  
ATOM   3592  O   GLY F 307      -3.607   6.451 -13.103  1.00  0.00           O  
ATOM   3593  N   GLY F 308      -5.096   7.283 -14.583  1.00  0.00           N  
ATOM   3594  CA  GLY F 308      -5.748   8.142 -13.599  1.00  0.00           C  
ATOM   3595  C   GLY F 308      -6.450   7.325 -12.524  1.00  0.00           C  
ATOM   3596  O   GLY F 308      -6.377   7.661 -11.334  1.00  0.00           O  
ATOM   3597  N   GLY F 309      -7.124   6.245 -12.931  1.00  0.00           N  
ATOM   3598  CA  GLY F 309      -7.822   5.377 -11.983  1.00  0.00           C  
ATOM   3599  C   GLY F 309      -6.831   4.711 -11.036  1.00  0.00           C  
ATOM   3600  O   GLY F 309      -7.037   4.698  -9.815  1.00  0.00           O  
ATOM   3601  N   GLY F 310      -5.716   4.203 -11.577  1.00  0.00           N  
ATOM   3602  CA  GLY F 310      -4.693   3.561 -10.755  1.00  0.00           C
[truncated: 3,784,680 more chars]
