# Supplementary material for: CSM Software: Continuous Symmetry and Chirality Measures for Quantitative Structural Analysis
Source: J Chem Inf Model. 2024 Jul 2;64(14):5375–80. doi: 10.1021/acs.jcim.4c00609 (PMC11267602; doi:10.1021/acs.jcim.4c00609)
Supplement: Supplementary file 2 — ci4c00609_si_002.zip [file ci4c00609_si_002.zip › Examples/Example_3/out_backbone/resulting_symmetric_coordinates.pdb]

MODEL     1
HEADER    VIRAL PROTEIN                           06-JAN-22   7TF8              
TITLE      7tf8.pdb  L01_c3
TITLE      (Symmetric)
COMPND    MOL_ID: 1;                                                            
COMPND   2 MOLECULE: SPIKE GLYCOPROTEIN;                                        
COMPND   3 CHAIN: A, B, C;                                                      
COMPND   4 SYNONYM: S GLYCOPROTEIN,E2,PEPLOMER PROTEIN;                         
COMPND   5 ENGINEERED: YES                                                      
SOURCE    MOL_ID: 1;                                                            
SOURCE   2 ORGANISM_SCIENTIFIC: SEVERE ACUTE RESPIRATORY SYNDROME CORONAVIRUS   
SOURCE   3 2;                                                                   
SOURCE   4 ORGANISM_TAXID: 2697049;                                             
SOURCE   5 VARIANT: B.1.1.529 SARS-COV-2 SPIKE PROTEIN VARIANT (S-GSAS-         
SOURCE   6 B.1.1.529);                                                          
SOURCE   7 GENE: S, 2;                                                          
SOURCE   8 EXPRESSION_SYSTEM: HOMO SAPIENS;                                     
SOURCE   9 EXPRESSION_SYSTEM_COMMON: HUMAN;                                     
SOURCE  10 EXPRESSION_SYSTEM_TAXID: 9606                                        
KEYWDS    OMICRON SPIKE PROTEIN, SARS-COV-2, VARIANT OF CONCERN, 3-DOWN, VIRAL  
KEYWDS   2 PROTEIN                                                              
EXPDTA    ELECTRON MICROSCOPY                                                   
AUTHOR    V.STALLS,P.ACHARYA                                                    
REVDAT   1   16-FEB-22 7TF8    0                                                
JRNL        AUTH   S.M.GOBEIL,R.HENDERSON,V.STALLS,K.JANOWSKA,X.HUANG,A.MAY,    
JRNL        AUTH 2 M.SPEAKMAN,E.BEAUDOIN,K.MANNE,D.LI,R.PARKS,M.BARR,M.DEYTON,  
JRNL        AUTH 3 M.MARTIN,K.MANSOURI,R.J.EDWARDS,G.D.SEMPOWSKI,K.O.SAUNDERS,  
JRNL        AUTH 4 K.WIEHE,W.WILLIAMS,B.KORBER,B.F.HAYNES,P.ACHARYA             
JRNL        TITL   STRUCTURAL DIVERSITY OF THE SARS-COV-2 OMICRON SPIKE.        
JRNL        REF    BIORXIV                                    2022              
JRNL        REFN                                                                
JRNL        PMID   35118469                                                     
JRNL        DOI    10.1101/2022.01.25.477784                                    
REMARK   2                                                                      
REMARK   2 RESOLUTION.    3.36 ANGSTROMS.                                       
REMARK   3                                                                      
REMARK   3 REFINEMENT.                                                          
REMARK   3   SOFTWARE PACKAGES      : EPU, CRYOSPARC, COOT, ISOLDE, PHENIX      
REMARK   3   RECONSTRUCTION SCHEMA  : FOURIER SPACE                             
REMARK   3                                                                      
REMARK   3 EM MAP-MODEL FITTING AND REFINEMENT                                  
REMARK   3   PDB ENTRY                    : 7KDK                                
REMARK   3   REFINEMENT SPACE             : NULL                                
REMARK   3   REFINEMENT PROTOCOL          : FLEXIBLE FIT                        
REMARK   3   REFINEMENT TARGET            : NULL                                
REMARK   3   OVERALL ANISOTROPIC B VALUE  : NULL                                
REMARK   3                                                                      
REMARK   3 FITTING PROCEDURE : NULL                                             
REMARK   3                                                                      
REMARK   3 EM IMAGE RECONSTRUCTION STATISTICS                                   
REMARK   3   NOMINAL PIXEL SIZE (ANGSTROMS)    : NULL                           
REMARK   3   ACTUAL PIXEL SIZE  (ANGSTROMS)    : NULL                           
REMARK   3   EFFECTIVE RESOLUTION (ANGSTROMS)  : 3.360                          
REMARK   3   NUMBER OF PARTICLES               : 387017                         
REMARK   3   CTF CORRECTION METHOD             : PHASE FLIPPING AND AMPLITUDE   
REMARK   3                                       CORRECTION                     
REMARK   3                                                                      
REMARK   3 EM RECONSTRUCTION MAGNIFICATION CALIBRATION: NULL                    
REMARK   3                                                                      
REMARK   3 OTHER DETAILS: NULL                                                  
REMARK   4                                                                      
REMARK   4 7TF8 COMPLIES WITH FORMAT V. 3.30, 13-JUL-11                         
REMARK 100                                                                      
REMARK 100 THIS ENTRY HAS BEEN PROCESSED BY RCSB ON 07-JAN-22.                  
REMARK 100 THE DEPOSITION ID IS D_1000262207.                                   
REMARK 245                                                                      
REMARK 245 EXPERIMENTAL DETAILS                                                 
REMARK 245   RECONSTRUCTION METHOD          : SINGLE PARTICLE                   
REMARK 245   SPECIMEN TYPE                  : NULL                              
REMARK 245                                                                      
REMARK 245 ELECTRON MICROSCOPE SAMPLE                                           
REMARK 245   SAMPLE TYPE                    : PARTICLE                          
REMARK 245   PARTICLE TYPE                  : POINT                             
REMARK 245   NAME OF SAMPLE                 : SARS-COV-2 S-GSAS-OMICRON SPIKE   
REMARK 245                                    ECTODOMAIN                        
REMARK 245   SAMPLE CONCENTRATION (MG ML-1) : 1.50                              
REMARK 245   SAMPLE SUPPORT DETAILS         : NULL                              
REMARK 245   SAMPLE VITRIFICATION DETAILS   : NULL                              
REMARK 245   SAMPLE BUFFER                  : NULL                              
REMARK 245   PH                             : 8.00                              
REMARK 245   SAMPLE DETAILS                 : NULL                              
REMARK 245                                                                      
REMARK 245 DATA ACQUISITION                                                     
REMARK 245   DATE OF EXPERIMENT                : NULL                           
REMARK 245   NUMBER OF MICROGRAPHS-IMAGES      : 12498                          
REMARK 245   TEMPERATURE (KELVIN)              : NULL                           
REMARK 245   MICROSCOPE MODEL                  : FEI TITAN KRIOS                
REMARK 245   DETECTOR TYPE                     : GATAN K3 (6K X 4K)             
REMARK 245   MINIMUM DEFOCUS (NM)              : 700.00                         
REMARK 245   MAXIMUM DEFOCUS (NM)              : 2200.00                        
REMARK 245   MINIMUM TILT ANGLE (DEGREES)      : NULL                           
REMARK 245   MAXIMUM TILT ANGLE (DEGREES)      : NULL                           
REMARK 245   NOMINAL CS                        : 2.70                           
REMARK 245   IMAGING MODE                      : BRIGHT FIELD                   
REMARK 245   ELECTRON DOSE (ELECTRONS NM**-2)  : 6000.00                        
REMARK 245   ILLUMINATION MODE                 : FLOOD BEAM                     
REMARK 245   NOMINAL MAGNIFICATION             : NULL                           
REMARK 245   CALIBRATED MAGNIFICATION          : NULL                           
REMARK 245   SOURCE                            : FIELD EMISSION GUN             
REMARK 245   ACCELERATION VOLTAGE (KV)         : 300                            
REMARK 245   IMAGING DETAILS                   : NULL                           
REMARK 247                                                                      
REMARK 247 ELECTRON MICROSCOPY                                                  
REMARK 247  THE COORDINATES IN THIS ENTRY WERE GENERATED FROM ELECTRON          
REMARK 247  MICROSCOPY DATA. PROTEIN DATA BANK CONVENTIONS REQUIRE              
REMARK 247  THAT CRYST1 AND SCALE RECORDS BE INCLUDED, BUT THE VALUES           
REMARK 247  ON THESE RECORDS ARE MEANINGLESS EXCEPT FOR THE CALCULATION         
REMARK 247  OF THE STRUCTURE FACTORS.                                           
REMARK 300                                                                      
REMARK 300 BIOMOLECULE: 1                                                       
REMARK 300 SEE REMARK 350 FOR THE AUTHOR PROVIDED AND/OR PROGRAM                
REMARK 300 GENERATED ASSEMBLY INFORMATION FOR THE STRUCTURE IN                  
REMARK 300 THIS ENTRY. THE REMARK MAY ALSO PROVIDE INFORMATION ON               
REMARK 300 BURIED SURFACE AREA.                                                 
REMARK 350                                                                      
REMARK 350 COORDINATES FOR A COMPLETE MULTIMER REPRESENTING THE KNOWN           
REMARK 350 BIOLOGICALLY SIGNIFICANT OLIGOMERIZATION STATE OF THE                
REMARK 350 MOLECULE CAN BE GENERATED BY APPLYING BIOMT TRANSFORMATIONS          
REMARK 350 GIVEN BELOW.  BOTH NON-CRYSTALLOGRAPHIC AND                          
REMARK 350 CRYSTALLOGRAPHIC OPERATIONS ARE GIVEN.                               
REMARK 350                                                                      
REMARK 350 BIOMOLECULE: 1                                                       
REMARK 350 AUTHOR DETERMINED BIOLOGICAL UNIT: TRIMERIC                          
REMARK 350 APPLY THE FOLLOWING TO CHAINS: A, B, C, D, E, G, H, M, O, P,         
REMARK 350                    AND CHAINS: S, U, V, Z, a, b, h, o, q             
REMARK 350   BIOMT1   1  1.000000  0.000000  0.000000        0.00000            
REMARK 350   BIOMT2   1  0.000000  1.000000  0.000000        0.00000            
REMARK 350   BIOMT3   1  0.000000  0.000000  1.000000        0.00000            
REMARK 465                                                                      
REMARK 465 MISSING RESIDUES                                                     
REMARK 465 THE FOLLOWING RESIDUES WERE NOT LOCATED IN THE                       
REMARK 465 EXPERIMENT. (M=MODEL NUMBER; RES=RESIDUE NAME; C=CHAIN               
REMARK 465 IDENTIFIER; SSSEQ=SEQUENCE NUMBER; I=INSERTION CODE.)                
REMARK 465                                                                      
REMARK 465   M RES C SSSEQI                                                     
REMARK 465     MET A     1                                                      
REMARK 465     PHE A     2                                                      
REMARK 465     VAL A     3                                                      
REMARK 465     PHE A     4                                                      
REMARK 465     LEU A     5                                                      
REMARK 465     VAL A     6                                                      
REMARK 465     LEU A     7                                                      
REMARK 465     LEU A     8                                                      
REMARK 465     PRO A     9                                                      
REMARK 465     LEU A    10                                                      
REMARK 465     VAL A    11                                                      
REMARK 465     SER A    12                                                      
REMARK 465     SER A    13                                                      
REMARK 465     GLN A    14                                                      
REMARK 465     CYS A    15                                                      
REMARK 465     VAL A    16                                                      
REMARK 465     ASN A    17                                                      
REMARK 465     LEU A    18                                                      
REMARK 465     THR A    19                                                      
REMARK 465     THR A    20                                                      
REMARK 465     ARG A    21                                                      
REMARK 465     THR A    22                                                      
REMARK 465     GLN A    23                                                      
REMARK 465     LEU A    24                                                      
REMARK 465     PRO A    25                                                      
REMARK 465     PRO A    26                                                      
REMARK 465     SER A    71                                                      
REMARK 465     GLY A    72                                                      
REMARK 465     THR A    73                                                      
REMARK 465     ASN A    74                                                      
REMARK 465     GLY A    75                                                      
REMARK 465     THR A    76                                                      
REMARK 465     LYS A    77                                                      
REMARK 465     ARG A    78                                                      
REMARK 465     PHE A    79                                                      
REMARK 465     HIS A   146                                                      
REMARK 465     LYS A   147                                                      
REMARK 465     ASN A   148                                                      
REMARK 465     ASN A   149                                                      
REMARK 465     LYS A   150                                                      
REMARK 465     SER A   151                                                      
REMARK 465     TRP A   152                                                      
REMARK 465     MET A   153                                                      
REMARK 465     GLU A   154                                                      
REMARK 465     SER A   155                                                      
REMARK 465     GLU A   156                                                      
REMARK 465     PHE A   157                                                      
REMARK 465     ARG A   158                                                      
REMARK 465     VAL A   159                                                      
REMARK 465     TYR A   160                                                      
REMARK 465     SER A   161                                                      
REMARK 465     SER A   162                                                      
REMARK 465     ALA A   163                                                      
REMARK 465     ASN A   164                                                      
REMARK 465     GLN A   173                                                      
REMARK 465     PRO A   174                                                      
REMARK 465     PHE A   175                                                      
REMARK 465     LEU A   176                                                      
REMARK 465     MET A   177                                                      
REMARK 465     ASP A   178                                                      
REMARK 465     LEU A   179                                                      
REMARK 465     GLU A   180                                                      
REMARK 465     GLY A   181                                                      
REMARK 465     LYS A   182                                                      
REMARK 465     GLN A   183                                                      
REMARK 465     GLY A   184                                                      
REMARK 465     ASN A   185                                                      
REMARK 465     ARG A   246                                                      
REMARK 465     SER A   247                                                      
REMARK 465     TYR A   248                                                      
REMARK 465     LEU A   249                                                      
REMARK 465     THR A   250                                                      
REMARK 465     PRO A   251                                                      
REMARK 465     GLY A   252                                                      
REMARK 465     ASP A   253                                                      
REMARK 465     SER A   254                                                      
REMARK 465     SER A   255                                                      
REMARK 465     SER A   256                                                      
REMARK 465     GLY A   257                                                      
REMARK 465     TRP A   258                                                      
REMARK 465     THR A   259                                                      
REMARK 465     ALA A   260                                                      
REMARK 465     GLY A   261                                                      
REMARK 465     ALA A   262                                                      
REMARK 465     LYS A   679                                                      
REMARK 465     SER A   680                                                      
REMARK 465     HIS A   681                                                      
REMARK 465     GLY A   682                                                      
REMARK 465     SER A   683                                                      
REMARK 465     ALA A   684                                                      
REMARK 465     SER A   685                                                      
REMARK 465     SER A   686                                                      
REMARK 465     VAL A   687                                                      
REMARK 465     ALA A   688                                                      
REMARK 465     MET B     1                                                      
REMARK 465     PHE B     2                                                      
REMARK 465     VAL B     3                                                      
REMARK 465     PHE B     4                                                      
REMARK 465     LEU B     5                                                      
REMARK 465     VAL B     6                                                      
REMARK 465     LEU B     7                                                      
REMARK 465     LEU B     8                                                      
REMARK 465     PRO B     9                                                      
REMARK 465     LEU B    10                                                      
REMARK 465     VAL B    11                                                      
REMARK 465     SER B    12                                                      
REMARK 465     SER B    13                                                      
REMARK 465     GLN B    14                                                      
REMARK 465     CYS B    15                                                      
REMARK 465     VAL B    16                                                      
REMARK 465     ASN B    17                                                      
REMARK 465     LEU B    18                                                      
REMARK 465     THR B    19                                                      
REMARK 465     THR B    20                                                      
REMARK 465     ARG B    21                                                      
REMARK 465     THR B    22                                                      
REMARK 465     GLN B    23                                                      
REMARK 465     LEU B    24                                                      
REMARK 465     PRO B    25                                                      
REMARK 465     PRO B    26                                                      
REMARK 465     SER B    71                                                      
REMARK 465     GLY B    72                                                      
REMARK 465     THR B    73                                                      
REMARK 465     ASN B    74                                                      
REMARK 465     GLY B    75                                                      
REMARK 465     THR B    76                                                      
REMARK 465     LYS B    77                                                      
REMARK 465     ARG B    78                                                      
REMARK 465     PHE B    79                                                      
REMARK 465     HIS B   146                                                      
REMARK 465     LYS B   147                                                      
REMARK 465     ASN B   148                                                      
REMARK 465     ASN B   149                                                      
REMARK 465     LYS B   150                                                      
REMARK 465     SER B   151                                                      
REMARK 465     TRP B   152                                                      
REMARK 465     MET B   153                                                      
REMARK 465     GLU B   154                                                      
REMARK 465     SER B   155                                                      
REMARK 465     GLU B   156                                                      
REMARK 465     PHE B   157                                                      
REMARK 465     ARG B   158                                                      
REMARK 465     VAL B   159                                                      
REMARK 465     TYR B   160                                                      
REMARK 465     SER B   161                                                      
REMARK 465     SER B   162                                                      
REMARK 465     ALA B   163                                                      
REMARK 465     ASN B   164                                                      
REMARK 465     GLN B   173                                                      
REMARK 465     PRO B   174                                                      
REMARK 465     PHE B   175                                                      
REMARK 465     LEU B   176                                                      
REMARK 465     MET B   177                                                      
REMARK 465     ASP B   178                                                      
REMARK 465     LEU B   179                                                      
REMARK 465     GLU B   180                                                      
REMARK 465     GLY B   181                                                      
REMARK 465     LYS B   182                                                      
REMARK 465     GLN B   183                                                      
REMARK 465     GLY B   184                                                      
REMARK 465     ASN B   185                                                      
REMARK 465     ARG B   246                                                      
REMARK 465     SER B   247                                                      
REMARK 465     TYR B   248                                                      
REMARK 465     LEU B   249                                                      
REMARK 465     THR B   250                                                      
REMARK 465     PRO B   251                                                      
REMARK 465     GLY B   252                                                      
REMARK 465     ASP B   253                                                      
REMARK 465     SER B   254                                                      
REMARK 465     SER B   255                                                      
REMARK 465     SER B   256                                                      
REMARK 465     GLY B   257                                                      
REMARK 465     TRP B   258                                                      
REMARK 465     THR B   259                                                      
REMARK 465     ALA B   260                                                      
REMARK 465     GLY B   261                                                      
REMARK 465     ALA B   262                                                      
REMARK 465     GLY B   682                                                      
REMARK 465     SER B   683                                                      
REMARK 465     ALA B   684                                                      
REMARK 465     SER B   685                                                      
REMARK 465     SER B   686                                                      
REMARK 465     VAL B   687                                                      
REMARK 465     ALA B   688                                                      
REMARK 465     MET C     1                                                      
REMARK 465     PHE C     2                                                      
REMARK 465     VAL C     3                                                      
REMARK 465     PHE C     4                                                      
REMARK 465     LEU C     5                                                      
REMARK 465     VAL C     6                                                      
REMARK 465     LEU C     7                                                      
REMARK 465     LEU C     8                                                      
REMARK 465     PRO C     9                                                      
REMARK 465     LEU C    10                                                      
REMARK 465     VAL C    11                                                      
REMARK 465     SER C    12                                                      
REMARK 465     SER C    13                                                      
REMARK 465     GLN C    14                                                      
REMARK 465     CYS C    15                                                      
REMARK 465     VAL C    16                                                      
REMARK 465     ASN C    17                                                      
REMARK 465     LEU C    18                                                      
REMARK 465     THR C    19                                                      
REMARK 465     THR C    20                                                      
REMARK 465     ARG C    21                                                      
REMARK 465     THR C    22                                                      
REMARK 465     GLN C    23                                                      
REMARK 465     LEU C    24                                                      
REMARK 465     PRO C    25                                                      
REMARK 465     PRO C    26                                                      
REMARK 465     SER C    71                                                      
REMARK 465     GLY C    72                                                      
REMARK 465     THR C    73                                                      
REMARK 465     ASN C    74                                                      
REMARK 465     GLY C    75                                                      
REMARK 465     THR C    76                                                      
REMARK 465     LYS C    77                                                      
REMARK 465     ARG C    78                                                      
REMARK 465     PHE C    79                                                      
REMARK 465     HIS C   146                                                      
REMARK 465     LYS C   147                                                      
REMARK 465     ASN C   148                                                      
REMARK 465     ASN C   149                                                      
REMARK 465     LYS C   150                                                      
REMARK 465     SER C   151                                                      
REMARK 465     TRP C   152                                                      
REMARK 465     MET C   153                                                      
REMARK 465     GLU C   154                                                      
REMARK 465     SER C   155                                                      
REMARK 465     GLU C   156                                                      
REMARK 465     PHE C   157                                                      
REMARK 465     ARG C   158                                                      
REMARK 465     VAL C   159                                                      
REMARK 465     TYR C   160                                                      
REMARK 465     SER C   161                                                      
REMARK 465     SER C   162                                                      
REMARK 465     ALA C   163                                                      
REMARK 465     ASN C   164                                                      
REMARK 465     GLN C   173                                                      
REMARK 465     PRO C   174                                                      
REMARK 465     PHE C   175                                                      
REMARK 465     LEU C   176                                                      
REMARK 465     MET C   177                                                      
REMARK 465     ASP C   178                                                      
REMARK 465     LEU C   179                                                      
REMARK 465     GLU C   180                                                      
REMARK 465     GLY C   181                                                      
REMARK 465     LYS C   182                                                      
REMARK 465     GLN C   183                                                      
REMARK 465     GLY C   184                                                      
REMARK 465     ASN C   185                                                      
REMARK 465     ARG C   246                                                      
REMARK 465     SER C   247                                                      
REMARK 465     TYR C   248                                                      
REMARK 465     LEU C   249                                                      
REMARK 465     THR C   250                                                      
REMARK 465     PRO C   251                                                      
REMARK 465     GLY C   252                                                      
REMARK 465     ASP C   253                                                      
REMARK 465     SER C   254                                                      
REMARK 465     SER C   255                                                      
REMARK 465     SER C   256                                                      
REMARK 465     GLY C   257                                                      
REMARK 465     TRP C   258                                                      
REMARK 465     THR C   259                                                      
REMARK 465     ALA C   260                                                      
REMARK 465     GLY C   261                                                      
REMARK 465     ALA C   262                                                      
REMARK 465     LYS C   679                                                      
REMARK 465     SER C   680                                                      
REMARK 465     HIS C   681                                                      
REMARK 465     GLY C   682                                                      
REMARK 465     SER C   683                                                      
REMARK 465     ALA C   684                                                      
REMARK 465     SER C   685                                                      
REMARK 465     SER C   686                                                      
REMARK 465     VAL C   687                                                      
REMARK 465     ALA C   688                                                      
REMARK 500                                                                      
REMARK 500 GEOMETRY AND STEREOCHEMISTRY                                         
REMARK 500 SUBTOPIC: TORSION ANGLES                                             
REMARK 500                                                                      
REMARK 500 TORSION ANGLES OUTSIDE THE EXPECTED RAMACHANDRAN REGIONS:            
REMARK 500 (M=MODEL NUMBER; RES=RESIDUE NAME; C=CHAIN IDENTIFIER;               
REMARK 500 SSEQ=SEQUENCE NUMBER; I=INSERTION CODE).                             
REMARK 500                                                                      
REMARK 500 STANDARD TABLE:                                                      
REMARK 500 FORMAT:(10X,I3,1X,A3,1X,A1,I4,A1,4X,F7.2,3X,F7.2)                    
REMARK 500                                                                      
REMARK 500 EXPECTED VALUES: GJ KLEYWEGT AND TA JONES (1996). PHI/PSI-           
REMARK 500 CHOLOGY: RAMACHANDRAN REVISITED. STRUCTURE 4, 1395 - 1400            
REMARK 500                                                                      
REMARK 500  M RES CSSEQI        PSI       PHI                                   
REMARK 500    PHE A  32     -130.62     58.05                                   
REMARK 500    LYS A  41       56.48    -92.73                                   
REMARK 500    ASN A  87     -139.89     55.09                                   
REMARK 500    ALA A 123     -118.56     53.69                                   
REMARK 500    ARG A 214     -139.50     50.26                                   
REMARK 500    LEU A 226      -55.33   -120.45                                   
REMARK 500    ASP A 428       33.08    -97.10                                   
REMARK 500    LEU A 629     -108.82     55.28                                   
REMARK 500    ASP A 663      -60.35    -94.84                                   
REMARK 500    VAL A 729      -53.96   -122.91                                   
REMARK 500    ASP A 745       61.84     60.73                                   
REMARK 500    LYS A 795       58.69    -94.36                                   
REMARK 500    TYR A 837       -8.10     67.76                                   
REMARK 500    LEU A 849       -6.13     71.11                                   
REMARK 500    LEU A 945       56.43    -90.28                                   
REMARK 500    PHE B  32     -133.61     58.69                                   
REMARK 500    ASN B  87     -122.24     57.88                                   
REMARK 500    GLU B 132       32.46    -99.69                                   
REMARK 500    PRO B 230       56.88    -90.54                                   
REMARK 500    ASN B 331       34.28    -97.39                                   
REMARK 500    HIS B 519       32.66    -94.14                                   
REMARK 500    SER B 637       10.37   -141.42                                   
REMARK 500    LYS B 679     -133.91     63.08                                   
REMARK 500    VAL B 729      -52.69   -124.27                                   
REMARK 500    ASP B 745       65.03     60.21                                   
REMARK 500    ASN C  87     -136.53     53.52                                   
REMARK 500    ASN C 331       57.83    -93.74                                   
REMARK 500    SER C 438       38.74    -98.97                                   
REMARK 500    ASP C 663      -60.49    -94.46                                   
REMARK 500    CYS C 743      -66.95    -95.43                                   
REMARK 500    ALA C 829     -167.54    -79.93                                   
REMARK 500    PHE C 833      -10.43     71.50                                   
REMARK 500    LYS C 835     -113.40     54.18                                   
REMARK 500    ASP C 843       50.17    -91.85                                   
REMARK 500    ASP C 848       -8.46     71.24                                   
REMARK 500    LEU C 849       -6.05     67.21                                   
REMARK 500    LEU C 945       34.76    -94.50                                   
REMARK 500                                                                      
REMARK 500 REMARK: NULL                                                         
REMARK 900                                                                      
REMARK 900 RELATED ENTRIES                                                      
REMARK 900 RELATED ID: EMD-25865   RELATED DB: EMDB                             
REMARK 900 SARS-COV-2 OMICRON 3-RBD DOWN SPIKE PROTEIN TRIMER WITHOUT THE P986- 
REMARK 900 P987 STABILIZING MUTATIONS (S-GSAS-OMICRON)                          
REMARK     index=1;filename: 7tf8.pdb
DBREF  7TF8 A    1  1147  UNP    P0DTC2   SPIKE_SARS2      1   1147             
DBREF  7TF8 B    1  1147  UNP    P0DTC2   SPIKE_SARS2      1   1147             
DBREF  7TF8 C    1  1147  UNP    P0DTC2   SPIKE_SARS2      1   1147             
SEQADV 7TF8 VAL A   67  UNP  P0DTC2    ALA    67 VARIANT                        
SEQADV 7TF8     A       UNP  P0DTC2    HIS    69 DELETION                       
SEQADV 7TF8     A       UNP  P0DTC2    VAL    70 DELETION                       
SEQADV 7TF8 ILE A   95  UNP  P0DTC2    THR    95 VARIANT                        
SEQADV 7TF8     A       UNP  P0DTC2    GLY   142 DELETION                       
SEQADV 7TF8     A       UNP  P0DTC2    VAL   143 DELETION                       
SEQADV 7TF8     A       UNP  P0DTC2    TYR   144 DELETION                       
SEQADV 7TF8 ASP A  142  UNP  P0DTC2    TYR   145 VARIANT                        
SEQADV 7TF8 ILE A  212  UNP  P0DTC2              INSERTION                      
SEQADV 7TF8 VAL A  213  UNP  P0DTC2              INSERTION                      
SEQADV 7TF8 ARG A  214  UNP  P0DTC2    ASN   211 VARIANT                        
SEQADV 7TF8 GLU A  214A UNP  P0DTC2    LEU   212 VARIANT                        
SEQADV 7TF8 PRO A  214B UNP  P0DTC2    VAL   213 VARIANT                        
SEQADV 7TF8 GLU A  214C UNP  P0DTC2    ARG   214 VARIANT                        
SEQADV 7TF8 ASP A  339  UNP  P0DTC2    GLY   339 VARIANT                        
SEQADV 7TF8 LEU A  371  UNP  P0DTC2    SER   371 VARIANT                        
SEQADV 7TF8 PRO A  373  UNP  P0DTC2    SER   373 VARIANT                        
SEQADV 7TF8 PHE A  375  UNP  P0DTC2    SER   375 VARIANT                        
SEQADV 7TF8 ASN A  417  UNP  P0DTC2    LYS   417 VARIANT                        
SEQADV 7TF8 LYS A  440  UNP  P0DTC2    ASN   440 VARIANT                        
SEQADV 7TF8 SER A  446  UNP  P0DTC2    GLY   446 VARIANT                        
SEQADV 7TF8 ASN A  477  UNP  P0DTC2    SER   477 VARIANT                        
SEQADV 7TF8 LYS A  478  UNP  P0DTC2    THR   478 VARIANT                        
SEQADV 7TF8 ALA A  484  UNP  P0DTC2    GLU   484 VARIANT                        
SEQADV 7TF8 ARG A  493  UNP  P0DTC2    GLN   493 VARIANT                        
SEQADV 7TF8 SER A  496  UNP  P0DTC2    GLY   496 VARIANT                        
SEQADV 7TF8 ARG A  498  UNP  P0DTC2    GLN   498 VARIANT                        
SEQADV 7TF8 TYR A  501  UNP  P0DTC2    ASN   501 VARIANT                        
SEQADV 7TF8 HIS A  505  UNP  P0DTC2    TYR   505 VARIANT                        
SEQADV 7TF8 LYS A  547  UNP  P0DTC2    THR   547 VARIANT                        
SEQADV 7TF8 GLY A  614  UNP  P0DTC2    ASP   614 VARIANT                        
SEQADV 7TF8 TYR A  655  UNP  P0DTC2    HIS   655 VARIANT                        
SEQADV 7TF8 LYS A  679  UNP  P0DTC2    ASN   679 VARIANT                        
SEQADV 7TF8 HIS A  681  UNP  P0DTC2    PRO   681 VARIANT                        
SEQADV 7TF8 GLY A  682  UNP  P0DTC2    ARG   682 VARIANT                        
SEQADV 7TF8 SER A  683  UNP  P0DTC2    ARG   683 VARIANT                        
SEQADV 7TF8 SER A  685  UNP  P0DTC2    ARG   685 VARIANT                        
SEQADV 7TF8 LYS A  764  UNP  P0DTC2    ASN   764 VARIANT                        
SEQADV 7TF8 TYR A  796  UNP  P0DTC2    ASP   796 VARIANT                        
SEQADV 7TF8 LYS A  856  UNP  P0DTC2    ASN   856 VARIANT                        
SEQADV 7TF8 HIS A  954  UNP  P0DTC2    GLN   954 VARIANT                        
SEQADV 7TF8 LYS A  969  UNP  P0DTC2    ASN   969 VARIANT                        
SEQADV 7TF8 PHE A  981  UNP  P0DTC2    LEU   981 VARIANT                        
SEQADV 7TF8 VAL B   67  UNP  P0DTC2    ALA    67 VARIANT                        
SEQADV 7TF8     B       UNP  P0DTC2    HIS    69 DELETION                       
SEQADV 7TF8     B       UNP  P0DTC2    VAL    70 DELETION                       
SEQADV 7TF8 ILE B   95  UNP  P0DTC2    THR    95 VARIANT                        
SEQADV 7TF8     B       UNP  P0DTC2    GLY   142 DELETION                       
SEQADV 7TF8     B       UNP  P0DTC2    VAL   143 DELETION                       
SEQADV 7TF8     B       UNP  P0DTC2    TYR   144 DELETION                       
SEQADV 7TF8 ASP B  142  UNP  P0DTC2    TYR   145 VARIANT                        
SEQADV 7TF8 ILE B  212  UNP  P0DTC2              INSERTION                      
SEQADV 7TF8 VAL B  213  UNP  P0DTC2              INSERTION                      
SEQADV 7TF8 ARG B  214  UNP  P0DTC2    ASN   211 VARIANT                        
SEQADV 7TF8 GLU B  214A UNP  P0DTC2    LEU   212 VARIANT                        
SEQADV 7TF8 PRO B  214B UNP  P0DTC2    VAL   213 VARIANT                        
SEQADV 7TF8 GLU B  214C UNP  P0DTC2    ARG   214 VARIANT                        
SEQADV 7TF8 ASP B  339  UNP  P0DTC2    GLY   339 VARIANT                        
SEQADV 7TF8 LEU B  371  UNP  P0DTC2    SER   371 VARIANT                        
SEQADV 7TF8 PRO B  373  UNP  P0DTC2    SER   373 VARIANT                        
SEQADV 7TF8 PHE B  375  UNP  P0DTC2    SER   375 VARIANT                        
SEQADV 7TF8 ASN B  417  UNP  P0DTC2    LYS   417 VARIANT                        
SEQADV 7TF8 LYS B  440  UNP  P0DTC2    ASN   440 VARIANT                        
SEQADV 7TF8 SER B  446  UNP  P0DTC2    GLY   446 VARIANT                        
SEQADV 7TF8 ASN B  477  UNP  P0DTC2    SER   477 VARIANT                        
SEQADV 7TF8 LYS B  478  UNP  P0DTC2    THR   478 VARIANT                        
SEQADV 7TF8 ALA B  484  UNP  P0DTC2    GLU   484 VARIANT                        
SEQADV 7TF8 ARG B  493  UNP  P0DTC2    GLN   493 VARIANT                        
SEQADV 7TF8 SER B  496  UNP  P0DTC2    GLY   496 VARIANT                        
SEQADV 7TF8 ARG B  498  UNP  P0DTC2    GLN   498 VARIANT                        
SEQADV 7TF8 TYR B  501  UNP  P0DTC2    ASN   501 VARIANT                        
SEQADV 7TF8 HIS B  505  UNP  P0DTC2    TYR   505 VARIANT                        
SEQADV 7TF8 LYS B  547  UNP  P0DTC2    THR   547 VARIANT                        
SEQADV 7TF8 GLY B  614  UNP  P0DTC2    ASP   614 VARIANT                        
SEQADV 7TF8 TYR B  655  UNP  P0DTC2    HIS   655 VARIANT                        
SEQADV 7TF8 LYS B  679  UNP  P0DTC2    ASN   679 VARIANT                        
SEQADV 7TF8 HIS B  681  UNP  P0DTC2    PRO   681 VARIANT                        
SEQADV 7TF8 GLY B  682  UNP  P0DTC2    ARG   682 VARIANT                        
SEQADV 7TF8 SER B  683  UNP  P0DTC2    ARG   683 VARIANT                        
SEQADV 7TF8 SER B  685  UNP  P0DTC2    ARG   685 VARIANT                        
SEQADV 7TF8 LYS B  764  UNP  P0DTC2    ASN   764 VARIANT                        
SEQADV 7TF8 TYR B  796  UNP  P0DTC2    ASP   796 VARIANT                        
SEQADV 7TF8 LYS B  856  UNP  P0DTC2    ASN   856 VARIANT                        
SEQADV 7TF8 HIS B  954  UNP  P0DTC2    GLN   954 VARIANT                        
SEQADV 7TF8 LYS B  969  UNP  P0DTC2    ASN   969 VARIANT                        
SEQADV 7TF8 PHE B  981  UNP  P0DTC2    LEU   981 VARIANT                        
SEQADV 7TF8 VAL C   67  UNP  P0DTC2    ALA    67 VARIANT                        
SEQADV 7TF8     C       UNP  P0DTC2    HIS    69 DELETION                       
SEQADV 7TF8     C       UNP  P0DTC2    VAL    70 DELETION                       
SEQADV 7TF8 ILE C   95  UNP  P0DTC2    THR    95 VARIANT                        
SEQADV 7TF8     C       UNP  P0DTC2    GLY   142 DELETION                       
SEQADV 7TF8     C       UNP  P0DTC2    VAL   143 DELETION                       
SEQADV 7TF8     C       UNP  P0DTC2    TYR   144 DELETION                       
SEQADV 7TF8 ASP C  142  UNP  P0DTC2    TYR   145 VARIANT                        
SEQADV 7TF8 ILE C  212  UNP  P0DTC2              INSERTION                      
SEQADV 7TF8 VAL C  213  UNP  P0DTC2              INSERTION                      
SEQADV 7TF8 ARG C  214  UNP  P0DTC2    ASN   211 VARIANT                        
SEQADV 7TF8 GLU C  214A UNP  P0DTC2    LEU   212 VARIANT                        
SEQADV 7TF8 PRO C  214B UNP  P0DTC2    VAL   213 VARIANT                        
SEQADV 7TF8 GLU C  214C UNP  P0DTC2    ARG   214 VARIANT                        
SEQADV 7TF8 ASP C  339  UNP  P0DTC2    GLY   339 VARIANT                        
SEQADV 7TF8 LEU C  371  UNP  P0DTC2    SER   371 VARIANT                        
SEQADV 7TF8 PRO C  373  UNP  P0DTC2    SER   373 VARIANT                        
SEQADV 7TF8 PHE C  375  UNP  P0DTC2    SER   375 VARIANT                        
SEQADV 7TF8 ASN C  417  UNP  P0DTC2    LYS   417 VARIANT                        
SEQADV 7TF8 LYS C  440  UNP  P0DTC2    ASN   440 VARIANT                        
SEQADV 7TF8 SER C  446  UNP  P0DTC2    GLY   446 VARIANT                        
SEQADV 7TF8 ASN C  477  UNP  P0DTC2    SER   477 VARIANT                        
SEQADV 7TF8 LYS C  478  UNP  P0DTC2    THR   478 VARIANT                        
SEQADV 7TF8 ALA C  484  UNP  P0DTC2    GLU   484 VARIANT                        
SEQADV 7TF8 ARG C  493  UNP  P0DTC2    GLN   493 VARIANT                        
SEQADV 7TF8 SER C  496  UNP  P0DTC2    GLY   496 VARIANT                        
SEQADV 7TF8 ARG C  498  UNP  P0DTC2    GLN   498 VARIANT                        
SEQADV 7TF8 TYR C  501  UNP  P0DTC2    ASN   501 VARIANT                        
SEQADV 7TF8 HIS C  505  UNP  P0DTC2    TYR   505 VARIANT                        
SEQADV 7TF8 LYS C  547  UNP  P0DTC2    THR   547 VARIANT                        
SEQADV 7TF8 GLY C  614  UNP  P0DTC2    ASP   614 VARIANT                        
SEQADV 7TF8 TYR C  655  UNP  P0DTC2    HIS   655 VARIANT                        
SEQADV 7TF8 LYS C  679  UNP  P0DTC2    ASN   679 VARIANT                        
SEQADV 7TF8 HIS C  681  UNP  P0DTC2    PRO   681 VARIANT                        
SEQADV 7TF8 GLY C  682  UNP  P0DTC2    ARG   682 VARIANT                        
SEQADV 7TF8 SER C  683  UNP  P0DTC2    ARG   683 VARIANT                        
SEQADV 7TF8 SER C  685  UNP  P0DTC2    ARG   685 VARIANT                        
SEQADV 7TF8 LYS C  764  UNP  P0DTC2    ASN   764 VARIANT                        
SEQADV 7TF8 TYR C  796  UNP  P0DTC2    ASP   796 VARIANT                        
SEQADV 7TF8 LYS C  856  UNP  P0DTC2    ASN   856 VARIANT                        
SEQADV 7TF8 HIS C  954  UNP  P0DTC2    GLN   954 VARIANT                        
SEQADV 7TF8 LYS C  969  UNP  P0DTC2    ASN   969 VARIANT                        
SEQADV 7TF8 PHE C  981  UNP  P0DTC2    LEU   981 VARIANT                        
SEQRES   1 A 1144  MET PHE VAL PHE LEU VAL LEU LEU PRO LEU VAL SER SER          
SEQRES   2 A 1144  GLN CYS VAL ASN LEU THR THR ARG THR GLN LEU PRO PRO          
SEQRES   3 A 1144  ALA TYR THR ASN SER PHE THR ARG GLY VAL TYR TYR PRO          
SEQRES   4 A 1144  ASP LYS VAL PHE ARG SER SER VAL LEU HIS SER THR GLN          
SEQRES   5 A 1144  ASP LEU PHE LEU PRO PHE PHE SER ASN VAL THR TRP PHE          
SEQRES   6 A 1144  HIS VAL ILE SER GLY THR ASN GLY THR LYS ARG PHE ASP          
SEQRES   7 A 1144  ASN PRO VAL LEU PRO PHE ASN ASP GLY VAL TYR PHE ALA          
SEQRES   8 A 1144  SER ILE GLU LYS SER ASN ILE ILE ARG GLY TRP ILE PHE          
SEQRES   9 A 1144  GLY THR THR LEU ASP SER LYS THR GLN SER LEU LEU ILE          
SEQRES  10 A 1144  VAL ASN ASN ALA THR ASN VAL VAL ILE LYS VAL CYS GLU          
SEQRES  11 A 1144  PHE GLN PHE CYS ASN ASP PRO PHE LEU ASP HIS LYS ASN          
SEQRES  12 A 1144  ASN LYS SER TRP MET GLU SER GLU PHE ARG VAL TYR SER          
SEQRES  13 A 1144  SER ALA ASN ASN CYS THR PHE GLU TYR VAL SER GLN PRO          
SEQRES  14 A 1144  PHE LEU MET ASP LEU GLU GLY LYS GLN GLY ASN PHE LYS          
SEQRES  15 A 1144  ASN LEU ARG GLU PHE VAL PHE LYS ASN ILE ASP GLY TYR          
SEQRES  16 A 1144  PHE LYS ILE TYR SER LYS HIS THR PRO ILE ILE VAL ARG          
SEQRES  17 A 1144  GLU PRO GLU ASP LEU PRO GLN GLY PHE SER ALA LEU GLU          
SEQRES  18 A 1144  PRO LEU VAL ASP LEU PRO ILE GLY ILE ASN ILE THR ARG          
SEQRES  19 A 1144  PHE GLN THR LEU LEU ALA LEU HIS ARG SER TYR LEU THR          
SEQRES  20 A 1144  PRO GLY ASP SER SER SER GLY TRP THR ALA GLY ALA ALA          
SEQRES  21 A 1144  ALA TYR TYR VAL GLY TYR LEU GLN PRO ARG THR PHE LEU          
SEQRES  22 A 1144  LEU LYS TYR ASN GLU ASN GLY THR ILE THR ASP ALA VAL          
SEQRES  23 A 1144  ASP CYS ALA LEU ASP PRO LEU SER GLU THR LYS CYS THR          
SEQRES  24 A 1144  LEU LYS SER PHE THR VAL GLU LYS GLY ILE TYR GLN THR          
SEQRES  25 A 1144  SER ASN PHE ARG VAL GLN PRO THR GLU SER ILE VAL ARG          
SEQRES  26 A 1144  PHE PRO ASN ILE THR ASN LEU CYS PRO PHE ASP GLU VAL          
SEQRES  27 A 1144  PHE ASN ALA THR ARG PHE ALA SER VAL TYR ALA TRP ASN          
SEQRES  28 A 1144  ARG LYS ARG ILE SER ASN CYS VAL ALA ASP TYR SER VAL          
SEQRES  29 A 1144  LEU TYR ASN LEU ALA PRO PHE PHE THR PHE LYS CYS TYR          
SEQRES  30 A 1144  GLY VAL SER PRO THR LYS LEU ASN ASP LEU CYS PHE THR          
SEQRES  31 A 1144  ASN VAL TYR ALA ASP SER PHE VAL ILE ARG GLY ASP GLU          
SEQRES  32 A 1144  VAL ARG GLN ILE ALA PRO GLY GLN THR GLY ASN ILE ALA          
SEQRES  33 A 1144  ASP TYR ASN TYR LYS LEU PRO ASP ASP PHE THR GLY CYS          
SEQRES  34 A 1144  VAL ILE ALA TRP ASN SER ASN LYS LEU ASP SER LYS VAL          
SEQRES  35 A 1144  SER GLY ASN TYR ASN TYR LEU TYR ARG LEU PHE ARG LYS          
SEQRES  36 A 1144  SER ASN LEU LYS PRO PHE GLU ARG ASP ILE SER THR GLU          
SEQRES  37 A 1144  ILE TYR GLN ALA GLY ASN LYS PRO CYS ASN GLY VAL ALA          
SEQRES  38 A 1144  GLY PHE ASN CYS TYR PHE PRO LEU ARG SER TYR SER PHE          
SEQRES  39 A 1144  ARG PRO THR TYR GLY VAL GLY HIS GLN PRO TYR ARG VAL          
SEQRES  40 A 1144  VAL VAL LEU SER PHE GLU LEU LEU HIS ALA PRO ALA THR          
SEQRES  41 A 1144  VAL CYS GLY PRO LYS LYS SER THR ASN LEU VAL LYS ASN          
SEQRES  42 A 1144  LYS CYS VAL ASN PHE ASN PHE ASN GLY LEU LYS GLY THR          
SEQRES  43 A 1144  GLY VAL LEU THR GLU SER ASN LYS LYS PHE LEU PRO PHE          
SEQRES  44 A 1144  GLN GLN PHE GLY ARG ASP ILE ALA ASP THR THR ASP ALA          
SEQRES  45 A 1144  VAL ARG ASP PRO GLN THR LEU GLU ILE LEU ASP ILE THR          
SEQRES  46 A 1144  PRO CYS SER PHE GLY GLY VAL SER VAL ILE THR PRO GLY          
SEQRES  47 A 1144  THR ASN THR SER ASN GLN VAL ALA VAL LEU TYR GLN GLY          
SEQRES  48 A 1144  VAL ASN CYS THR GLU VAL PRO VAL ALA ILE HIS ALA ASP          
SEQRES  49 A 1144  GLN LEU THR PRO THR TRP ARG VAL TYR SER THR GLY SER          
SEQRES  50 A 1144  ASN VAL PHE GLN THR ARG ALA GLY CYS LEU ILE GLY ALA          
SEQRES  51 A 1144  GLU TYR VAL ASN ASN SER TYR GLU CYS ASP ILE PRO ILE          
SEQRES  52 A 1144  GLY ALA GLY ILE CYS ALA SER TYR GLN THR GLN THR LYS          
SEQRES  53 A 1144  SER HIS GLY SER ALA SER SER VAL ALA SER GLN SER ILE          
SEQRES  54 A 1144  ILE ALA TYR THR MET SER LEU GLY ALA GLU ASN SER VAL          
SEQRES  55 A 1144  ALA TYR SER ASN ASN SER ILE ALA ILE PRO THR ASN PHE          
SEQRES  56 A 1144  THR ILE SER VAL THR THR GLU ILE LEU PRO VAL SER MET          
SEQRES  57 A 1144  THR LYS THR SER VAL ASP CYS THR MET TYR ILE CYS GLY          
SEQRES  58 A 1144  ASP SER THR GLU CYS SER ASN LEU LEU LEU GLN TYR GLY          
SEQRES  59 A 1144  SER PHE CYS THR GLN LEU LYS ARG ALA LEU THR GLY ILE          
SEQRES  60 A 1144  ALA VAL GLU GLN ASP LYS ASN THR GLN GLU VAL PHE ALA          
SEQRES  61 A 1144  GLN VAL LYS GLN ILE TYR LYS THR PRO PRO ILE LYS TYR          
SEQRES  62 A 1144  PHE GLY GLY PHE ASN PHE SER GLN ILE LEU PRO ASP PRO          
SEQRES  63 A 1144  SER LYS PRO SER LYS ARG SER PHE ILE GLU ASP LEU LEU          
SEQRES  64 A 1144  PHE ASN LYS VAL THR LEU ALA ASP ALA GLY PHE ILE LYS          
SEQRES  65 A 1144  GLN TYR GLY ASP CYS LEU GLY ASP ILE ALA ALA ARG ASP          
SEQRES  66 A 1144  LEU ILE CYS ALA GLN LYS PHE LYS GLY LEU THR VAL LEU          
SEQRES  67 A 1144  PRO PRO LEU LEU THR ASP GLU MET ILE ALA GLN TYR THR          
SEQRES  68 A 1144  SER ALA LEU LEU ALA GLY THR ILE THR SER GLY TRP THR          
SEQRES  69 A 1144  PHE GLY ALA GLY ALA ALA LEU GLN ILE PRO PHE ALA MET          
SEQRES  70 A 1144  GLN MET ALA TYR ARG PHE ASN GLY ILE GLY VAL THR GLN          
SEQRES  71 A 1144  ASN VAL LEU TYR GLU ASN GLN LYS LEU ILE ALA ASN GLN          
SEQRES  72 A 1144  PHE ASN SER ALA ILE GLY LYS ILE GLN ASP SER LEU SER          
SEQRES  73 A 1144  SER THR ALA SER ALA LEU GLY LYS LEU GLN ASP VAL VAL          
SEQRES  74 A 1144  ASN HIS ASN ALA GLN ALA LEU ASN THR LEU VAL LYS GLN          
SEQRES  75 A 1144  LEU SER SER LYS PHE GLY ALA ILE SER SER VAL LEU ASN          
SEQRES  76 A 1144  ASP ILE PHE SER ARG LEU ASP LYS VAL GLU ALA GLU VAL          
SEQRES  77 A 1144  GLN ILE ASP ARG LEU ILE THR GLY ARG LEU GLN SER LEU          
SEQRES  78 A 1144  GLN THR TYR VAL THR GLN GLN LEU ILE ARG ALA ALA GLU          
SEQRES  79 A 1144  ILE ARG ALA SER ALA ASN LEU ALA ALA THR LYS MET SER          
SEQRES  80 A 1144  GLU CYS VAL LEU GLY GLN SER LYS ARG VAL ASP PHE CYS          
SEQRES  81 A 1144  GLY LYS GLY TYR HIS LEU MET SER PHE PRO GLN SER ALA          
SEQRES  82 A 1144  PRO HIS GLY VAL VAL PHE LEU HIS VAL THR TYR VAL PRO          
SEQRES  83 A 1144  ALA GLN GLU LYS ASN PHE THR THR ALA PRO ALA ILE CYS          
SEQRES  84 A 1144  HIS ASP GLY LYS ALA HIS PHE PRO ARG GLU GLY VAL PHE          
SEQRES  85 A 1144  VAL SER ASN GLY THR HIS TRP PHE VAL THR GLN ARG ASN          
SEQRES  86 A 1144  PHE TYR GLU PRO GLN ILE ILE THR THR ASP ASN THR PHE          
SEQRES  87 A 1144  VAL SER GLY ASN CYS ASP VAL VAL ILE GLY ILE VAL ASN          
SEQRES  88 A 1144  ASN THR VAL TYR ASP PRO LEU GLN PRO GLU LEU ASP SER          
SEQRES   1 B 1144  MET PHE VAL PHE LEU VAL LEU LEU PRO LEU VAL SER SER          
SEQRES   2 B 1144  GLN CYS VAL ASN LEU THR THR ARG THR GLN LEU PRO PRO          
SEQRES   3 B 1144  ALA TYR THR ASN SER PHE THR ARG GLY VAL TYR TYR PRO          
SEQRES   4 B 1144  ASP LYS VAL PHE ARG SER SER VAL LEU HIS SER THR GLN          
SEQRES   5 B 1144  ASP LEU PHE LEU PRO PHE PHE SER ASN VAL THR TRP PHE          
SEQRES   6 B 1144  HIS VAL ILE SER GLY THR ASN GLY THR LYS ARG PHE ASP          
SEQRES   7 B 1144  ASN PRO VAL LEU PRO PHE ASN ASP GLY VAL TYR PHE ALA          
SEQRES   8 B 1144  SER ILE GLU LYS SER ASN ILE ILE ARG GLY TRP ILE PHE          
SEQRES   9 B 1144  GLY THR THR LEU ASP SER LYS THR GLN SER LEU LEU ILE          
SEQRES  10 B 1144  VAL ASN ASN ALA THR ASN VAL VAL ILE LYS VAL CYS GLU          
SEQRES  11 B 1144  PHE GLN PHE CYS ASN ASP PRO PHE LEU ASP HIS LYS ASN          
SEQRES  12 B 1144  ASN LYS SER TRP MET GLU SER GLU PHE ARG VAL TYR SER          
SEQRES  13 B 1144  SER ALA ASN ASN CYS THR PHE GLU TYR VAL SER GLN PRO          
SEQRES  14 B 1144  PHE LEU MET ASP LEU GLU GLY LYS GLN GLY ASN PHE LYS          
SEQRES  15 B 1144  ASN LEU ARG GLU PHE VAL PHE LYS ASN ILE ASP GLY TYR          
SEQRES  16 B 1144  PHE LYS ILE TYR SER LYS HIS THR PRO ILE ILE VAL ARG          
SEQRES  17 B 1144  GLU PRO GLU ASP LEU PRO GLN GLY PHE SER ALA LEU GLU          
SEQRES  18 B 1144  PRO LEU VAL ASP LEU PRO ILE GLY ILE ASN ILE THR ARG          
SEQRES  19 B 1144  PHE GLN THR LEU LEU ALA LEU HIS ARG SER TYR LEU THR          
SEQRES  20 B 1144  PRO GLY ASP SER SER SER GLY TRP THR ALA GLY ALA ALA          
SEQRES  21 B 1144  ALA TYR TYR VAL GLY TYR LEU GLN PRO ARG THR PHE LEU          
SEQRES  22 B 1144  LEU LYS TYR ASN GLU ASN GLY THR ILE THR ASP ALA VAL          
SEQRES  23 B 1144  ASP CYS ALA LEU ASP PRO LEU SER GLU THR LYS CYS THR          
SEQRES  24 B 1144  LEU LYS SER PHE THR VAL GLU LYS GLY ILE TYR GLN THR          
SEQRES  25 B 1144  SER ASN PHE ARG VAL GLN PRO THR GLU SER ILE VAL ARG          
SEQRES  26 B 1144  PHE PRO ASN ILE THR ASN LEU CYS PRO PHE ASP GLU VAL          
SEQRES  27 B 1144  PHE ASN ALA THR ARG PHE ALA SER VAL TYR ALA TRP ASN          
SEQRES  28 B 1144  ARG LYS ARG ILE SER ASN CYS VAL ALA ASP TYR SER VAL          
SEQRES  29 B 1144  LEU TYR ASN LEU ALA PRO PHE PHE THR PHE LYS CYS TYR          
SEQRES  30 B 1144  GLY VAL SER PRO THR LYS LEU ASN ASP LEU CYS PHE THR          
SEQRES  31 B 1144  ASN VAL TYR ALA ASP SER PHE VAL ILE ARG GLY ASP GLU          
SEQRES  32 B 1144  VAL ARG GLN ILE ALA PRO GLY GLN THR GLY ASN ILE ALA          
SEQRES  33 B 1144  ASP TYR ASN TYR LYS LEU PRO ASP ASP PHE THR GLY CYS          
SEQRES  34 B 1144  VAL ILE ALA TRP ASN SER ASN LYS LEU ASP SER LYS VAL          
SEQRES  35 B 1144  SER GLY ASN TYR ASN TYR LEU TYR ARG LEU PHE ARG LYS          
SEQRES  36 B 1144  SER ASN LEU LYS PRO PHE GLU ARG ASP ILE SER THR GLU          
SEQRES  37 B 1144  ILE TYR GLN ALA GLY ASN LYS PRO CYS ASN GLY VAL ALA          
SEQRES  38 B 1144  GLY PHE ASN CYS TYR PHE PRO LEU ARG SER TYR SER PHE          
SEQRES  39 B 1144  ARG PRO THR TYR GLY VAL GLY HIS GLN PRO TYR ARG VAL          
SEQRES  40 B 1144  VAL VAL LEU SER PHE GLU LEU LEU HIS ALA PRO ALA THR          
SEQRES  41 B 1144  VAL CYS GLY PRO LYS LYS SER THR ASN LEU VAL LYS ASN          
SEQRES  42 B 1144  LYS CYS VAL ASN PHE ASN PHE ASN GLY LEU LYS GLY THR          
SEQRES  43 B 1144  GLY VAL LEU THR GLU SER ASN LYS LYS PHE LEU PRO PHE          
SEQRES  44 B 1144  GLN GLN PHE GLY ARG ASP ILE ALA ASP THR THR ASP ALA          
SEQRES  45 B 1144  VAL ARG ASP PRO GLN THR LEU GLU ILE LEU ASP ILE THR          
SEQRES  46 B 1144  PRO CYS SER PHE GLY GLY VAL SER VAL ILE THR PRO GLY          
SEQRES  47 B 1144  THR ASN THR SER ASN GLN VAL ALA VAL LEU TYR GLN GLY          
SEQRES  48 B 1144  VAL ASN CYS THR GLU VAL PRO VAL ALA ILE HIS ALA ASP          
SEQRES  49 B 1144  GLN LEU THR PRO THR TRP ARG VAL TYR SER THR GLY SER          
SEQRES  50 B 1144  ASN VAL PHE GLN THR ARG ALA GLY CYS LEU ILE GLY ALA          
SEQRES  51 B 1144  GLU TYR VAL ASN ASN SER TYR GLU CYS ASP ILE PRO ILE          
SEQRES  52 B 1144  GLY ALA GLY ILE CYS ALA SER TYR GLN THR GLN THR LYS          
SEQRES  53 B 1144  SER HIS GLY SER ALA SER SER VAL ALA SER GLN SER ILE          
SEQRES  54 B 1144  ILE ALA TYR THR MET SER LEU GLY ALA GLU ASN SER VAL          
SEQRES  55 B 1144  ALA TYR SER ASN ASN SER ILE ALA ILE PRO THR ASN PHE          
SEQRES  56 B 1144  THR ILE SER VAL THR THR GLU ILE LEU PRO VAL SER MET          
SEQRES  57 B 1144  THR LYS THR SER VAL ASP CYS THR MET TYR ILE CYS GLY          
SEQRES  58 B 1144  ASP SER THR GLU CYS SER ASN LEU LEU LEU GLN TYR GLY          
SEQRES  59 B 1144  SER PHE CYS THR GLN LEU LYS ARG ALA LEU THR GLY ILE          
SEQRES  60 B 1144  ALA VAL GLU GLN ASP LYS ASN THR GLN GLU VAL PHE ALA          
SEQRES  61 B 1144  GLN VAL LYS GLN ILE TYR LYS THR PRO PRO ILE LYS TYR          
SEQRES  62 B 1144  PHE GLY GLY PHE ASN PHE SER GLN ILE LEU PRO ASP PRO          
SEQRES  63 B 1144  SER LYS PRO SER LYS ARG SER PHE ILE GLU ASP LEU LEU          
SEQRES  64 B 1144  PHE ASN LYS VAL THR LEU ALA ASP ALA GLY PHE ILE LYS          
SEQRES  65 B 1144  GLN TYR GLY ASP CYS LEU GLY ASP ILE ALA ALA ARG ASP          
SEQRES  66 B 1144  LEU ILE CYS ALA GLN LYS PHE LYS GLY LEU THR VAL LEU          
SEQRES  67 B 1144  PRO PRO LEU LEU THR ASP GLU MET ILE ALA GLN TYR THR          
SEQRES  68 B 1144  SER ALA LEU LEU ALA GLY THR ILE THR SER GLY TRP THR          
SEQRES  69 B 1144  PHE GLY ALA GLY ALA ALA LEU GLN ILE PRO PHE ALA MET          
SEQRES  70 B 1144  GLN MET ALA TYR ARG PHE ASN GLY ILE GLY VAL THR GLN          
SEQRES  71 B 1144  ASN VAL LEU TYR GLU ASN GLN LYS LEU ILE ALA ASN GLN          
SEQRES  72 B 1144  PHE ASN SER ALA ILE GLY LYS ILE GLN ASP SER LEU SER          
SEQRES  73 B 1144  SER THR ALA SER ALA LEU GLY LYS LEU GLN ASP VAL VAL          
SEQRES  74 B 1144  ASN HIS ASN ALA GLN ALA LEU ASN THR LEU VAL LYS GLN          
SEQRES  75 B 1144  LEU SER SER LYS PHE GLY ALA ILE SER SER VAL LEU ASN          
SEQRES  76 B 1144  ASP ILE PHE SER ARG LEU ASP LYS VAL GLU ALA GLU VAL          
SEQRES  77 B 1144  GLN ILE ASP ARG LEU ILE THR GLY ARG LEU GLN SER LEU          
SEQRES  78 B 1144  GLN THR TYR VAL THR GLN GLN LEU ILE ARG ALA ALA GLU          
SEQRES  79 B 1144  ILE ARG ALA SER ALA ASN LEU ALA ALA THR LYS MET SER          
SEQRES  80 B 1144  GLU CYS VAL LEU GLY GLN SER LYS ARG VAL ASP PHE CYS          
SEQRES  81 B 1144  GLY LYS GLY TYR HIS LEU MET SER PHE PRO GLN SER ALA          
SEQRES  82 B 1144  PRO HIS GLY VAL VAL PHE LEU HIS VAL THR TYR VAL PRO          
SEQRES  83 B 1144  ALA GLN GLU LYS ASN PHE THR THR ALA PRO ALA ILE CYS          
SEQRES  84 B 1144  HIS ASP GLY LYS ALA HIS PHE PRO ARG GLU GLY VAL PHE          
SEQRES  85 B 1144  VAL SER ASN GLY THR HIS TRP PHE VAL THR GLN ARG ASN          
SEQRES  86 B 1144  PHE TYR GLU PRO GLN ILE ILE THR THR ASP ASN THR PHE          
SEQRES  87 B 1144  VAL SER GLY ASN CYS ASP VAL VAL ILE GLY ILE VAL ASN          
SEQRES  88 B 1144  ASN THR VAL TYR ASP PRO LEU GLN PRO GLU LEU ASP SER          
SEQRES   1 C 1144  MET PHE VAL PHE LEU VAL LEU LEU PRO LEU VAL SER SER          
SEQRES   2 C 1144  GLN CYS VAL ASN LEU THR THR ARG THR GLN LEU PRO PRO          
SEQRES   3 C 1144  ALA TYR THR ASN SER PHE THR ARG GLY VAL TYR TYR PRO          
SEQRES   4 C 1144  ASP LYS VAL PHE ARG SER SER VAL LEU HIS SER THR GLN          
SEQRES   5 C 1144  ASP LEU PHE LEU PRO PHE PHE SER ASN VAL THR TRP PHE          
SEQRES   6 C 1144  HIS VAL ILE SER GLY THR ASN GLY THR LYS ARG PHE ASP          
SEQRES   7 C 1144  ASN PRO VAL LEU PRO PHE ASN ASP GLY VAL TYR PHE ALA          
SEQRES   8 C 1144  SER ILE GLU LYS SER ASN ILE ILE ARG GLY TRP ILE PHE          
SEQRES   9 C 1144  GLY THR THR LEU ASP SER LYS THR GLN SER LEU LEU ILE          
SEQRES  10 C 1144  VAL ASN ASN ALA THR ASN VAL VAL ILE LYS VAL CYS GLU          
SEQRES  11 C 1144  PHE GLN PHE CYS ASN ASP PRO PHE LEU ASP HIS LYS ASN          
SEQRES  12 C 1144  ASN LYS SER TRP MET GLU SER GLU PHE ARG VAL TYR SER          
SEQRES  13 C 1144  SER ALA ASN ASN CYS THR PHE GLU TYR VAL SER GLN PRO          
SEQRES  14 C 1144  PHE LEU MET ASP LEU GLU GLY LYS GLN GLY ASN PHE LYS          
SEQRES  15 C 1144  ASN LEU ARG GLU PHE VAL PHE LYS ASN ILE ASP GLY TYR          
SEQRES  16 C 1144  PHE LYS ILE TYR SER LYS HIS THR PRO ILE ILE VAL ARG          
SEQRES  17 C 1144  GLU PRO GLU ASP LEU PRO GLN GLY PHE SER ALA LEU GLU          
SEQRES  18 C 1144  PRO LEU VAL ASP LEU PRO ILE GLY ILE ASN ILE THR ARG          
SEQRES  19 C 1144  PHE GLN THR LEU LEU ALA LEU HIS ARG SER TYR LEU THR          
SEQRES  20 C 1144  PRO GLY ASP SER SER SER GLY TRP THR ALA GLY ALA ALA          
SEQRES  21 C 1144  ALA TYR TYR VAL GLY TYR LEU GLN PRO ARG THR PHE LEU          
SEQRES  22 C 1144  LEU LYS TYR ASN GLU ASN GLY THR ILE THR ASP ALA VAL          
SEQRES  23 C 1144  ASP CYS ALA LEU ASP PRO LEU SER GLU THR LYS CYS THR          
SEQRES  24 C 1144  LEU LYS SER PHE THR VAL GLU LYS GLY ILE TYR GLN THR          
SEQRES  25 C 1144  SER ASN PHE ARG VAL GLN PRO THR GLU SER ILE VAL ARG          
SEQRES  26 C 1144  PHE PRO ASN ILE THR ASN LEU CYS PRO PHE ASP GLU VAL          
SEQRES  27 C 1144  PHE ASN ALA THR ARG PHE ALA SER VAL TYR ALA TRP ASN          
SEQRES  28 C 1144  ARG LYS ARG ILE SER ASN CYS VAL ALA ASP TYR SER VAL          
SEQRES  29 C 1144  LEU TYR ASN LEU ALA PRO PHE PHE THR PHE LYS CYS TYR          
SEQRES  30 C 1144  GLY VAL SER PRO THR LYS LEU ASN ASP LEU CYS PHE THR          
SEQRES  31 C 1144  ASN VAL TYR ALA ASP SER PHE VAL ILE ARG GLY ASP GLU          
SEQRES  32 C 1144  VAL ARG GLN ILE ALA PRO GLY GLN THR GLY ASN ILE ALA          
SEQRES  33 C 1144  ASP TYR ASN TYR LYS LEU PRO ASP ASP PHE THR GLY CYS          
SEQRES  34 C 1144  VAL ILE ALA TRP ASN SER ASN LYS LEU ASP SER LYS VAL          
SEQRES  35 C 1144  SER GLY ASN TYR ASN TYR LEU TYR ARG LEU PHE ARG LYS          
SEQRES  36 C 1144  SER ASN LEU LYS PRO PHE GLU ARG ASP ILE SER THR GLU          
SEQRES  37 C 1144  ILE TYR GLN ALA GLY ASN LYS PRO CYS ASN GLY VAL ALA          
SEQRES  38 C 1144  GLY PHE ASN CYS TYR PHE PRO LEU ARG SER TYR SER PHE          
SEQRES  39 C 1144  ARG PRO THR TYR GLY VAL GLY HIS GLN PRO TYR ARG VAL          
SEQRES  40 C 1144  VAL VAL LEU SER PHE GLU LEU LEU HIS ALA PRO ALA THR          
SEQRES  41 C 1144  VAL CYS GLY PRO LYS LYS SER THR ASN LEU VAL LYS ASN          
SEQRES  42 C 1144  LYS CYS VAL ASN PHE ASN PHE ASN GLY LEU LYS GLY THR          
SEQRES  43 C 1144  GLY VAL LEU THR GLU SER ASN LYS LYS PHE LEU PRO PHE          
SEQRES  44 C 1144  GLN GLN PHE GLY ARG ASP ILE ALA ASP THR THR ASP ALA          
SEQRES  45 C 1144  VAL ARG ASP PRO GLN THR LEU GLU ILE LEU ASP ILE THR          
SEQRES  46 C 1144  PRO CYS SER PHE GLY GLY VAL SER VAL ILE THR PRO GLY          
SEQRES  47 C 1144  THR ASN THR SER ASN GLN VAL ALA VAL LEU TYR GLN GLY          
SEQRES  48 C 1144  VAL ASN CYS THR GLU VAL PRO VAL ALA ILE HIS ALA ASP          
SEQRES  49 C 1144  GLN LEU THR PRO THR TRP ARG VAL TYR SER THR GLY SER          
SEQRES  50 C 1144  ASN VAL PHE GLN THR ARG ALA GLY CYS LEU ILE GLY ALA          
SEQRES  51 C 1144  GLU TYR VAL ASN ASN SER TYR GLU CYS ASP ILE PRO ILE          
SEQRES  52 C 1144  GLY ALA GLY ILE CYS ALA SER TYR GLN THR GLN THR LYS          
SEQRES  53 C 1144  SER HIS GLY SER ALA SER SER VAL ALA SER GLN SER ILE          
SEQRES  54 C 1144  ILE ALA TYR THR MET SER LEU GLY ALA GLU ASN SER VAL          
SEQRES  55 C 1144  ALA TYR SER ASN ASN SER ILE ALA ILE PRO THR ASN PHE          
SEQRES  56 C 1144  THR ILE SER VAL THR THR GLU ILE LEU PRO VAL SER MET          
SEQRES  57 C 1144  THR LYS THR SER VAL ASP CYS THR MET TYR ILE CYS GLY          
SEQRES  58 C 1144  ASP SER THR GLU CYS SER ASN LEU LEU LEU GLN TYR GLY          
SEQRES  59 C 1144  SER PHE CYS THR GLN LEU LYS ARG ALA LEU THR GLY ILE          
SEQRES  60 C 1144  ALA VAL GLU GLN ASP LYS ASN THR GLN GLU VAL PHE ALA          
SEQRES  61 C 1144  GLN VAL LYS GLN ILE TYR LYS THR PRO PRO ILE LYS TYR          
SEQRES  62 C 1144  PHE GLY GLY PHE ASN PHE SER GLN ILE LEU PRO ASP PRO          
SEQRES  63 C 1144  SER LYS PRO SER LYS ARG SER PHE ILE GLU ASP LEU LEU          
SEQRES  64 C 1144  PHE ASN LYS VAL THR LEU ALA ASP ALA GLY PHE ILE LYS          
SEQRES  65 C 1144  GLN TYR GLY ASP CYS LEU GLY ASP ILE ALA ALA ARG ASP          
SEQRES  66 C 1144  LEU ILE CYS ALA GLN LYS PHE LYS GLY LEU THR VAL LEU          
SEQRES  67 C 1144  PRO PRO LEU LEU THR ASP GLU MET ILE ALA GLN TYR THR          
SEQRES  68 C 1144  SER ALA LEU LEU ALA GLY THR ILE THR SER GLY TRP THR          
SEQRES  69 C 1144  PHE GLY ALA GLY ALA ALA LEU GLN ILE PRO PHE ALA MET          
SEQRES  70 C 1144  GLN MET ALA TYR ARG PHE ASN GLY ILE GLY VAL THR GLN          
SEQRES  71 C 1144  ASN VAL LEU TYR GLU ASN GLN LYS LEU ILE ALA ASN GLN          
SEQRES  72 C 1144  PHE ASN SER ALA ILE GLY LYS ILE GLN ASP SER LEU SER          
SEQRES  73 C 1144  SER THR ALA SER ALA LEU GLY LYS LEU GLN ASP VAL VAL          
SEQRES  74 C 1144  ASN HIS ASN ALA GLN ALA LEU ASN THR LEU VAL LYS GLN          
SEQRES  75 C 1144  LEU SER SER LYS PHE GLY ALA ILE SER SER VAL LEU ASN          
SEQRES  76 C 1144  ASP ILE PHE SER ARG LEU ASP LYS VAL GLU ALA GLU VAL          
SEQRES  77 C 1144  GLN ILE ASP ARG LEU ILE THR GLY ARG LEU GLN SER LEU          
SEQRES  78 C 1144  GLN THR TYR VAL THR GLN GLN LEU ILE ARG ALA ALA GLU          
SEQRES  79 C 1144  ILE ARG ALA SER ALA ASN LEU ALA ALA THR LYS MET SER          
SEQRES  80 C 1144  GLU CYS VAL LEU GLY GLN SER LYS ARG VAL ASP PHE CYS          
SEQRES  81 C 1144  GLY LYS GLY TYR HIS LEU MET SER PHE PRO GLN SER ALA          
SEQRES  82 C 1144  PRO HIS GLY VAL VAL PHE LEU HIS VAL THR TYR VAL PRO          
SEQRES  83 C 1144  ALA GLN GLU LYS ASN PHE THR THR ALA PRO ALA ILE CYS          
SEQRES  84 C 1144  HIS ASP GLY LYS ALA HIS PHE PRO ARG GLU GLY VAL PHE          
SEQRES  85 C 1144  VAL SER ASN GLY THR HIS TRP PHE VAL THR GLN ARG ASN          
SEQRES  86 C 1144  PHE TYR GLU PRO GLN ILE ILE THR THR ASP ASN THR PHE          
SEQRES  87 C 1144  VAL SER GLY ASN CYS ASP VAL VAL ILE GLY ILE VAL ASN          
SEQRES  88 C 1144  ASN THR VAL TYR ASP PRO LEU GLN PRO GLU LEU ASP SER          
HET    NAG  D   1      14                                                       
HET    NAG  D   2      14                                                       
HET    NAG  E   1      14                                                       
HET    NAG  E   2      14                                                       
HET    NAG  G   1      14                                                       
HET    NAG  G   2      14                                                       
HET    NAG  H   1      14                                                       
HET    NAG  H   2      14                                                       
HET    NAG  M   1      14                                                       
HET    NAG  M   2      14                                                       
HET    BMA  M   3      11                                                       
HET    MAN  M   4      11                                                       
HET    NAG  O   1      14                                                       
HET    NAG  O   2      14                                                       
HET    BMA  O   3      11                                                       
HET    MAN  O   4      11                                                       
HET    MAN  O   5      11                                                       
HET    NAG  P   1      14                                                       
HET    NAG  P   2      14                                                       
HET    BMA  P   3      11                                                       
HET    NAG  S   1      14                                                       
HET    NAG  S   2      14                                                       
HET    BMA  S   3      11                                                       
HET    MAN  S   4      11                                                       
HET    NAG  U   1      14                                                       
HET    NAG  U   2      14                                                       
HET    BMA  U   3      11                                                       
HET    MAN  U   4      11                                                       
HET    MAN  U   5      11                                                       
HET    NAG  V   1      14                                                       
HET    NAG  V   2      14                                                       
HET    BMA  V   3      11                                                       
HET    NAG  Z   1      14                                                       
HET    NAG  Z   2      14                                                       
HET    BMA  Z   3      11                                                       
HET    MAN  Z   4      11                                                       
HET    MAN  Z   5      11                                                       
HET    NAG  a   1      14                                                       
HET    NAG  a   2      14                                                       
HET    BMA  a   3      11                                                       
HET    MAN  a   4      11                                                       
HET    NAG  b   1      14                                                       
HET    NAG  b   2      14                                                       
HET    BMA  b   3      11                                                       
HET    NAG  h   1      14                                                       
HET    NAG  h   2      14                                                       
HET    NAG  o   1      14                                                       
HET    NAG  o   2      14                                                       
HET    BMA  o   3      11                                                       
HET    MAN  o   4      11                                                       
HET    MAN  o   5      11                                                       
HET    NAG  q   1      14                                                       
HET    NAG  q   2      14                                                       
HET    NAG  A1201      14                                                       
HET    NAG  A1202      14                                                       
HET    NAG  A1203      14                                                       
HET    NAG  A1204      14                                                       
HET    NAG  A1205      14                                                       
HET    NAG  A1206      14                                                       
HET    NAG  A1207      14                                                       
HET    NAG  A1208      14                                                       
HET    NAG  A1209      14                                                       
HET    NAG  B1201      14                                                       
HET    NAG  B1202      14                                                       
HET    NAG  B1203      14                                                       
HET    NAG  B1204      14                                                       
HET    NAG  B1205      14                                                       
HET    NAG  B1206      14                                                       
HET    NAG  C1201      14                                                       
HET    NAG  C1202      14                                                       
HET    NAG  C1203      14                                                       
HET    NAG  C1204      14                                                       
HET    NAG  C1205      14                                                       
HET    NAG  C1206      14                                                       
HET    NAG  C1207      14                                                       
HET    NAG  C1208      14                                                       
HET    NAG  C1209      14                                                       
HET    NAG  C1210      14                                                       
HETNAM     NAG 2-ACETAMIDO-2-DEOXY-BETA-D-GLUCOPYRANOSE                         
HETNAM     BMA BETA-D-MANNOPYRANOSE                                             
HETNAM     MAN ALPHA-D-MANNOPYRANOSE                                            
HETSYN     NAG N-ACETYL-BETA-D-GLUCOSAMINE; 2-ACETAMIDO-2-DEOXY-BETA-           
HETSYN   2 NAG  D-GLUCOSE; 2-ACETAMIDO-2-DEOXY-D-GLUCOSE; 2-ACETAMIDO-          
HETSYN   3 NAG  2-DEOXY-GLUCOSE; N-ACETYL-D-GLUCOSAMINE                         
HETSYN     BMA BETA-D-MANNOSE; D-MANNOSE; MANNOSE                               
HETSYN     MAN ALPHA-D-MANNOSE; D-MANNOSE; MANNOSE                              
FORMUL   4  NAG    57(C8 H15 N O6)                                              
FORMUL   8  BMA    10(C6 H12 O6)                                                
FORMUL   8  MAN    11(C6 H12 O6)                                                
HELIX    1 AA1 ASP A  294  LYS A  304  1                                  11    
HELIX    2 AA2 PHE A  338  ASN A  343  1                                   6    
HELIX    3 AA3 ASP A  364  SER A  366  5                                   3    
HELIX    4 AA4 VAL A  367  ALA A  372  1                                   6    
HELIX    5 AA5 LYS A  386  ASP A  389  5                                   4    
HELIX    6 AA6 ASP A  405  ILE A  410  5                                   6    
HELIX    7 AA7 GLY A  416  ASN A  422  1                                   7    
HELIX    8 AA8 GLU A  619  ILE A  624  1                                   6    
HELIX    9 AA9 PRO A  631  SER A  637  5                                   7    
HELIX   10 AB1 ASP A  737  CYS A  743  1                                   7    
HELIX   11 AB2 SER A  746  LEU A  754  1                                   9    
HELIX   12 AB3 GLN A  755  GLY A  757  5                                   3    
HELIX   13 AB4 SER A  758  ALA A  783  1                                  26    
HELIX   14 AB5 SER A  816  VAL A  826  1                                  11    
HELIX   15 AB6 LEU A  849  PHE A  855  1                                   7    
HELIX   16 AB7 THR A  866  GLY A  885  1                                  20    
HELIX   17 AB8 TRP A  886  GLY A  891  1                                   6    
HELIX   18 AB9 PRO A  897  ILE A  909  1                                  13    
HELIX   19 AC1 GLN A  913  GLU A  918  1                                   6    
HELIX   20 AC2 ASN A  919  SER A  940  1                                  22    
HELIX   21 AC3 LEU A  945  LEU A  966  1                                  22    
HELIX   22 AC4 VAL A  976  LEU A  984  1                                   9    
HELIX   23 AC5 GLU A  988  CYS A 1032  1                                  45    
HELIX   24 AC6 ASP A 1127  VAL A 1129  5                                   3    
HELIX   25 AC7 PRO A 1140  ASP A 1146  1                                   7    
HELIX   26 AC8 ASP B  294  LYS B  304  1                                  11    
HELIX   27 AC9 PRO B  337  VAL B  341  5                                   5    
HELIX   28 AD1 TYR B  365  LEU B  371  1                                   7    
HELIX   29 AD2 SER B  383  LEU B  387  5                                   5    
HELIX   30 AD3 ASP B  405  ILE B  410  5                                   6    
HELIX   31 AD4 GLY B  416  ASN B  422  1                                   7    
HELIX   32 AD5 GLU B  619  ILE B  624  1                                   6    
HELIX   33 AD6 THR B  630  VAL B  635  1                                   6    
HELIX   34 AD7 ASP B  737  CYS B  743  1                                   7    
HELIX   35 AD8 SER B  746  LEU B  754  1                                   9    
HELIX   36 AD9 GLN B  755  GLY B  757  5                                   3    
HELIX   37 AE1 SER B  758  ALA B  783  1                                  26    
HELIX   38 AE2 SER B  816  VAL B  826  1                                  11    
HELIX   39 AE3 GLN B  836  GLY B  842  1                                   7    
HELIX   40 AE4 ASP B  848  PHE B  855  1                                   8    
HELIX   41 AE5 THR B  866  GLY B  885  1                                  20    
HELIX   42 AE6 TRP B  886  GLY B  891  1                                   6    
HELIX   43 AE7 PRO B  897  ILE B  909  1                                  13    
HELIX   44 AE8 GLN B  913  GLU B  918  1                                   6    
HELIX   45 AE9 ASN B  919  THR B  941  1                                  23    
HELIX   46 AF1 ALA B  942  ALA B  944  5                                   3    
HELIX   47 AF2 LEU B  945  GLN B  965  1                                  21    
HELIX   48 AF3 LEU B  966  SER B  968  5                                   3    
HELIX   49 AF4 VAL B  976  LEU B  984  1                                   9    
HELIX   50 AF5 ASP B  985  VAL B 1033  1                                  49    
HELIX   51 AF6 LEU B 1141  ASP B 1146  1                                   6    
HELIX   52 AF7 ASP C  294  LYS C  304  1                                  11    
HELIX   53 AF8 PRO C  337  ASN C  343  1                                   7    
HELIX   54 AF9 TYR C  365  ASN C  370  1                                   6    
HELIX   55 AG1 SER C  383  LEU C  387  5                                   5    
HELIX   56 AG2 GLU C  406  ALA C  411  1                                   6    
HELIX   57 AG3 GLY C  416  ASN C  422  1                                   7    
HELIX   58 AG4 SER C  438  SER C  443  1                                   6    
HELIX   59 AG5 ASP C  737  CYS C  743  1                                   7    
HELIX   60 AG6 SER C  746  LEU C  754  1                                   9    
HELIX   61 AG7 SER C  758  ALA C  783  1                                  26    
HELIX   62 AG8 SER C  816  VAL C  826  1                                  11    
HELIX   63 AG9 ILE C  850  PHE C  855  1                                   6    
HELIX   64 AH1 THR C  866  GLY C  885  1                                  20    
HELIX   65 AH2 PRO C  897  ILE C  909  1                                  13    
HELIX   66 AH3 GLN C  913  GLU C  918  1                                   6    
HELIX   67 AH4 ASN C  919  SER C  939  1                                  21    
HELIX   68 AH5 LEU C  945  GLN C  965  1                                  21    
HELIX   69 AH6 LEU C  966  SER C  968  5                                   3    
HELIX   70 AH7 VAL C  976  LEU C  984  1                                   9    
HELIX   71 AH8 ASP C  985  VAL C 1033  1                                  49    
HELIX   72 AH9 PRO C 1140  ASP C 1146  1                                   7    
SHEET    1 AA1 8 TYR A  28  ASN A  30  0                                        
SHEET    2 AA1 8 ASN A  61  HIS A  66 -1  O  VAL A  62   N  THR A  29           
SHEET    3 AA1 8 ALA A 264  TYR A 269 -1  O  TYR A 265   N  PHE A  65           
SHEET    4 AA1 8 GLY A  89  GLU A  96 -1  N  ILE A  95   O  ALA A 264           
SHEET    5 AA1 8 ASN A 188  ILE A 197 -1  O  PHE A 192   N  PHE A  92           
SHEET    6 AA1 8 TYR A 200  PRO A 209 -1  O  LYS A 206   N  GLU A 191           
SHEET    7 AA1 8 ALA A 222  LEU A 229 -1  O  GLU A 224   N  SER A 205           
SHEET    8 AA1 8 VAL A  36  TYR A  37  1  N  VAL A  36   O  LEU A 223           
SHEET    1 AA2 7 VAL A  42  PHE A  43  0                                        
SHEET    2 AA2 7 PHE C 565  ARG C 567  1  O  PHE C 565   N  PHE A  43           
SHEET    3 AA2 7 THR C 573  ARG C 577 -1  O  ALA C 575   N  GLY C 566           
SHEET    4 AA2 7 ILE C 584  THR C 588 -1  O  LEU C 585   N  VAL C 576           
SHEET    5 AA2 7 LEU C 546  GLU C 554 -1  N  VAL C 551   O  THR C 588           
SHEET    6 AA2 7 CYS C 538  PHE C 543 -1  N  VAL C 539   O  GLY C 550           
SHEET    7 AA2 7 SER C 325  ARG C 328  1  N  ILE C 326   O  ASN C 540           
SHEET    1 AA3 3 VAL A  47  PHE A  55  0                                        
SHEET    2 AA3 3 GLN A 271  TYR A 279 -1  O  TYR A 279   N  VAL A  47           
SHEET    3 AA3 3 ILE A 285  ASP A 290 -1  O  VAL A 289   N  LEU A 276           
SHEET    1 AA4 6 LEU A  84  PRO A  85  0                                        
SHEET    2 AA4 6 ARG A 237  LEU A 242 -1  O  PHE A 238   N  LEU A  84           
SHEET    3 AA4 6 ILE A 101  GLY A 107 -1  N  GLY A 103   O  LEU A 241           
SHEET    4 AA4 6 LEU A 117  ASN A 122 -1  O  ILE A 119   N  TRP A 104           
SHEET    5 AA4 6 ASN A 125  LYS A 129 -1  O  VAL A 127   N  VAL A 120           
SHEET    6 AA4 6 GLU A 169  VAL A 171 -1  O  TYR A 170   N  ILE A 128           
SHEET    1 AA5 5 GLY A 311  ARG A 319  0                                        
SHEET    2 AA5 5 PHE A 592  THR A 599 -1  O  VAL A 597   N  TYR A 313           
SHEET    3 AA5 5 ALA A 609  GLN A 613 -1  O  LEU A 611   N  SER A 596           
SHEET    4 AA5 5 GLY A 648  ILE A 651 -1  O  ILE A 651   N  VAL A 610           
SHEET    5 AA5 5 VAL A 642  GLN A 644 -1  N  PHE A 643   O  LEU A 650           
SHEET    1 AA6 7 SER A 325  ARG A 328  0                                        
SHEET    2 AA6 7 CYS A 538  PHE A 543  1  O  ASN A 540   N  ILE A 326           
SHEET    3 AA6 7 LEU A 546  GLU A 554 -1  O  GLY A 550   N  VAL A 539           
SHEET    4 AA6 7 ILE A 584  THR A 588 -1  O  THR A 588   N  VAL A 551           
SHEET    5 AA6 7 THR A 573  ARG A 577 -1  N  VAL A 576   O  LEU A 585           
SHEET    6 AA6 7 PHE A 565  ARG A 567 -1  N  GLY A 566   O  ALA A 575           
SHEET    7 AA6 7 VAL B  42  PHE B  43  1  O  PHE B  43   N  PHE A 565           
SHEET    1 AA7 5 ASN A 354  ILE A 358  0                                        
SHEET    2 AA7 5 VAL A 395  ARG A 403 -1  O  VAL A 395   N  ILE A 358           
SHEET    3 AA7 5 PRO A 507  PHE A 515 -1  O  VAL A 510   N  PHE A 400           
SHEET    4 AA7 5 GLY A 431  ASN A 437 -1  N  CYS A 432   O  LEU A 513           
SHEET    5 AA7 5 THR A 376  TYR A 380 -1  N  LYS A 378   O  VAL A 433           
SHEET    1 AA8 3 CYS A 361  VAL A 362  0                                        
SHEET    2 AA8 3 VAL A 524  CYS A 525  1  O  CYS A 525   N  CYS A 361           
SHEET    3 AA8 3 CYS A 391  PHE A 392 -1  N  PHE A 392   O  VAL A 524           
SHEET    1 AA9 2 LEU A 452  ARG A 454  0                                        
SHEET    2 AA9 2 LEU A 492  SER A 494 -1  O  ARG A 493   N  TYR A 453           
SHEET    1 AB1 4 GLU A 654  TYR A 655  0                                        
SHEET    2 AB1 4 GLN A 690  THR A 696  1  O  ALA A 694   N  GLU A 654           
SHEET    3 AB1 4 ILE A 670  THR A 676 -1  N  CYS A 671   O  TYR A 695           
SHEET    4 AB1 4 ILE A 664  GLY A 667 -1  N  GLY A 667   O  ILE A 670           
SHEET    1 AB2 2 ALA A 701  SER A 704  0                                        
SHEET    2 AB2 2 GLN B 787  LYS B 790  1  O  ILE B 788   N  ASN A 703           
SHEET    1 AB3 5 SER A 711  PRO A 715  0                                        
SHEET    2 AB3 5 GLU A1072  THR A1077 -1  O  PHE A1075   N  ILE A 712           
SHEET    3 AB3 5 VAL A1094  SER A1097 -1  O  SER A1097   N  THR A1076           
SHEET    4 AB3 5 TRP A1102  THR A1105 -1  O  PHE A1103   N  VAL A1096           
SHEET    5 AB3 5 GLN A1113  ILE A1114 -1  O  GLN A1113   N  VAL A1104           
SHEET    1 AB4 3 PHE A 718  PRO A 728  0                                        
SHEET    2 AB4 3 GLY A1059  PRO A1069 -1  O  VAL A1060   N  LEU A 727           
SHEET    3 AB4 3 TYR A1047  MET A1050 -1  N  LEU A1049   O  VAL A1065           
SHEET    1 AB5 3 PHE A 718  PRO A 728  0                                        
SHEET    2 AB5 3 GLY A1059  PRO A1069 -1  O  VAL A1060   N  LEU A 727           
SHEET    3 AB5 3 PRO A1053  ALA A1056 -1  N  GLN A1054   O  VAL A1061           
SHEET    1 AB6 2 LYS A 733  VAL A 736  0                                        
SHEET    2 AB6 2 LEU A 858  LEU A 861 -1  O  LEU A 861   N  LYS A 733           
SHEET    1 AB7 2 GLN A 787  LYS A 790  0                                        
SHEET    2 AB7 2 ALA C 701  SER C 704  1  O  ASN C 703   N  ILE A 788           
SHEET    1 AB8 4 THR A1120  ASN A1125  0                                        
SHEET    2 AB8 4 LYS A1086  PRO A1090 -1  N  PHE A1089   O  PHE A1121           
SHEET    3 AB8 4 ILE A1081  HIS A1083 -1  N  ILE A1081   O  HIS A1088           
SHEET    4 AB8 4 VAL A1133  ASN A1134  1  O  VAL A1133   N  CYS A1082           
SHEET    1 AB9 8 TYR B  28  ASN B  30  0                                        
SHEET    2 AB9 8 ASN B  61  HIS B  66 -1  O  VAL B  62   N  THR B  29           
SHEET    3 AB9 8 ALA B 264  TYR B 269 -1  O  TYR B 265   N  PHE B  65           
SHEET    4 AB9 8 GLY B  89  ILE B  95 -1  N  TYR B  91   O  GLY B 268           
SHEET    5 AB9 8 LEU B 189  ILE B 197 -1  O  PHE B 194   N  VAL B  90           
SHEET    6 AB9 8 TYR B 200  THR B 208 -1  O  THR B 208   N  LEU B 189           
SHEET    7 AB9 8 ALA B 222  LEU B 229 -1  O  VAL B 227   N  ILE B 203           
SHEET    8 AB9 8 VAL B  36  TYR B  37  1  N  VAL B  36   O  LEU B 223           
SHEET    1 AC1 3 VAL B  47  PHE B  55  0                                        
SHEET    2 AC1 3 GLN B 271  TYR B 279 -1  O  LEU B 277   N  HIS B  49           
SHEET    3 AC1 3 ILE B 285  ASP B 290 -1  O  ASP B 287   N  LYS B 278           
SHEET    1 AC2 5 LEU B  84  PRO B  85  0                                        
SHEET    2 AC2 5 ARG B 237  LEU B 242 -1  O  PHE B 238   N  LEU B  84           
SHEET    3 AC2 5 ILE B 101  GLY B 107 -1  N  GLY B 103   O  LEU B 241           
SHEET    4 AC2 5 SER B 116  ILE B 119 -1  O  LEU B 117   N  TRP B 104           
SHEET    5 AC2 5 ILE B 128  LYS B 129 -1  O  LYS B 129   N  LEU B 118           
SHEET    1 AC3 5 GLY B 311  SER B 316  0                                        
SHEET    2 AC3 5 GLY B 594  THR B 599 -1  O  THR B 599   N  GLY B 311           
SHEET    3 AC3 5 ALA B 609  GLN B 613 -1  O  LEU B 611   N  SER B 596           
SHEET    4 AC3 5 GLY B 648  ILE B 651 -1  O  ILE B 651   N  VAL B 610           
SHEET    5 AC3 5 VAL B 642  THR B 645 -1  N  PHE B 643   O  LEU B 650           
SHEET    1 AC4 7 VAL B 327  ARG B 328  0                                        
SHEET    2 AC4 7 CYS B 538  PHE B 543  1  O  ASN B 542   N  ARG B 328           
SHEET    3 AC4 7 LEU B 546  GLU B 554 -1  O  GLY B 550   N  VAL B 539           
SHEET    4 AC4 7 ILE B 584  THR B 588 -1  O  ASP B 586   N  THR B 553           
SHEET    5 AC4 7 THR B 573  ARG B 577 -1  N  ASP B 574   O  ILE B 587           
SHEET    6 AC4 7 PHE B 565  ARG B 567 -1  N  GLY B 566   O  ALA B 575           
SHEET    7 AC4 7 VAL C  42  PHE C  43  1  O  PHE C  43   N  PHE B 565           
SHEET    1 AC5 5 ARG B 355  ILE B 358  0                                        
SHEET    2 AC5 5 VAL B 395  ARG B 403 -1  O  VAL B 395   N  ILE B 358           
SHEET    3 AC5 5 PRO B 507  SER B 514 -1  O  VAL B 510   N  PHE B 400           
SHEET    4 AC5 5 GLY B 431  ASN B 437 -1  N  ILE B 434   O  VAL B 511           
SHEET    5 AC5 5 THR B 376  TYR B 380 -1  N  TYR B 380   O  GLY B 431           
SHEET    1 AC6 3 CYS B 361  VAL B 362  0                                        
SHEET    2 AC6 3 VAL B 524  CYS B 525  1  O  CYS B 525   N  CYS B 361           
SHEET    3 AC6 3 CYS B 391  PHE B 392 -1  N  PHE B 392   O  VAL B 524           
SHEET    1 AC7 2 TYR B 453  ARG B 454  0                                        
SHEET    2 AC7 2 LEU B 492  ARG B 493 -1  O  ARG B 493   N  TYR B 453           
SHEET    1 AC8 4 GLU B 654  TYR B 655  0                                        
SHEET    2 AC8 4 SER B 691  THR B 696  1  O  ALA B 694   N  GLU B 654           
SHEET    3 AC8 4 ILE B 670  GLN B 675 -1  N  SER B 673   O  ILE B 693           
SHEET    4 AC8 4 ILE B 664  GLY B 667 -1  N  GLY B 667   O  ILE B 670           
SHEET    1 AC9 2 GLU B 702  SER B 704  0                                        
SHEET    2 AC9 2 ILE C 788  LYS C 790  1  O  ILE C 788   N  ASN B 703           
SHEET    1 AD1 5 SER B 711  ALA B 713  0                                        
SHEET    2 AD1 5 ASN B1074  ALA B1078 -1  O  PHE B1075   N  ILE B 712           
SHEET    3 AD1 5 VAL B1094  ASN B1098 -1  O  SER B1097   N  THR B1076           
SHEET    4 AD1 5 HIS B1101  THR B1105 -1  O  PHE B1103   N  VAL B1096           
SHEET    5 AD1 5 GLN B1113  ILE B1114 -1  O  GLN B1113   N  VAL B1104           
SHEET    1 AD2 3 PHE B 718  PRO B 728  0                                        
SHEET    2 AD2 3 GLY B1059  PRO B1069 -1  O  PHE B1062   N  GLU B 725           
SHEET    3 AD2 3 TYR B1047  ALA B1056 -1  N  TYR B1047   O  TYR B1067           
SHEET    1 AD3 2 LYS B 733  VAL B 736  0                                        
SHEET    2 AD3 2 LEU B 858  LEU B 861 -1  O  THR B 859   N  SER B 735           
SHEET    1 AD4 3 ILE B1081  HIS B1083  0                                        
SHEET    2 AD4 3 LYS B1086  PRO B1090 -1  O  LYS B1086   N  HIS B1083           
SHEET    3 AD4 3 THR B1120  GLY B1124 -1  O  GLY B1124   N  ALA B1087           
SHEET    1 AD5 8 TYR C  28  ASN C  30  0                                        
SHEET    2 AD5 8 ASN C  61  HIS C  66 -1  O  VAL C  62   N  THR C  29           
SHEET    3 AD5 8 ALA C 264  TYR C 269 -1  O  TYR C 265   N  PHE C  65           
SHEET    4 AD5 8 GLY C  89  GLU C  96 -1  N  ILE C  95   O  ALA C 264           
SHEET    5 AD5 8 ASN C 188  ILE C 197 -1  O  PHE C 192   N  PHE C  92           
SHEET    6 AD5 8 TYR C 200  HIS C 207 -1  O  LYS C 202   N  LYS C 195           
SHEET    7 AD5 8 ALA C 222  LEU C 229 -1  O  LEU C 229   N  PHE C 201           
SHEET    8 AD5 8 VAL C  36  TYR C  37  1  N  VAL C  36   O  LEU C 223           
SHEET    1 AD6 3 VAL C  47  PHE C  55  0                                        
SHEET    2 AD6 3 GLN C 271  TYR C 279 -1  O  ARG C 273   N  ASP C  53           
SHEET    3 AD6 3 ILE C 285  ASP C 290 -1  O  ASP C 287   N  LYS C 278           
SHEET    1 AD7 6 LEU C  84  PRO C  85  0                                        
SHEET    2 AD7 6 ARG C 237  LEU C 242 -1  O  PHE C 238   N  LEU C  84           
SHEET    3 AD7 6 ILE C 101  GLY C 107 -1  N  ILE C 105   O  GLN C 239           
SHEET    4 AD7 6 LEU C 117  VAL C 120 -1  O  ILE C 119   N  TRP C 104           
SHEET    5 AD7 6 VAL C 127  LYS C 129 -1  O  VAL C 127   N  VAL C 120           
SHEET    6 AD7 6 GLU C 169  VAL C 171 -1  O  TYR C 170   N  ILE C 128           
SHEET    1 AD8 5 GLY C 311  ARG C 319  0                                        
SHEET    2 AD8 5 PHE C 592  THR C 599 -1  O  VAL C 597   N  TYR C 313           
SHEET    3 AD8 5 ALA C 609  GLN C 613 -1  O  ALA C 609   N  ILE C 598           
SHEET    4 AD8 5 GLY C 648  ILE C 651 -1  O  ILE C 651   N  VAL C 610           
SHEET    5 AD8 5 VAL C 642  GLN C 644 -1  N  PHE C 643   O  LEU C 650           
SHEET    1 AD9 5 LYS C 356  ILE C 358  0                                        
SHEET    2 AD9 5 VAL C 395  ILE C 402 -1  O  VAL C 395   N  ILE C 358           
SHEET    3 AD9 5 TYR C 508  PHE C 515 -1  O  VAL C 510   N  PHE C 400           
SHEET    4 AD9 5 GLY C 431  ASN C 437 -1  N  ILE C 434   O  VAL C 511           
SHEET    5 AD9 5 THR C 376  TYR C 380 -1  N  LYS C 378   O  VAL C 433           
SHEET    1 AE1 3 CYS C 361  VAL C 362  0                                        
SHEET    2 AE1 3 VAL C 524  CYS C 525  1  O  CYS C 525   N  CYS C 361           
SHEET    3 AE1 3 CYS C 391  PHE C 392 -1  N  PHE C 392   O  VAL C 524           
SHEET    1 AE2 2 LEU C 452  ARG C 454  0                                        
SHEET    2 AE2 2 LEU C 492  SER C 494 -1  O  ARG C 493   N  TYR C 453           
SHEET    1 AE3 2 TYR C 473  GLN C 474  0                                        
SHEET    2 AE3 2 CYS C 488  TYR C 489 -1  O  TYR C 489   N  TYR C 473           
SHEET    1 AE4 4 GLU C 654  TYR C 655  0                                        
SHEET    2 AE4 4 SER C 691  THR C 696  1  O  ALA C 694   N  GLU C 654           
SHEET    3 AE4 4 ILE C 670  GLN C 675 -1  N  CYS C 671   O  TYR C 695           
SHEET    4 AE4 4 ILE C 664  GLY C 667 -1  N  GLY C 667   O  ILE C 670           
SHEET    1 AE5 5 ILE C 712  ALA C 713  0                                        
SHEET    2 AE5 5 ASN C1074  ALA C1078 -1  O  PHE C1075   N  ILE C 712           
SHEET    3 AE5 5 VAL C1094  SER C1097 -1  O  PHE C1095   N  ALA C1078           
SHEET    4 AE5 5 TRP C1102  THR C1105 -1  O  PHE C1103   N  VAL C1096           
SHEET    5 AE5 5 GLN C1113  ILE C1114 -1  O  GLN C1113   N  VAL C1104           
SHEET    1 AE6 3 PHE C 718  PRO C 728  0                                        
SHEET    2 AE6 3 GLY C1059  PRO C1069 -1  O  PHE C1062   N  GLU C 725           
SHEET    3 AE6 3 TYR C1047  ALA C1056 -1  N  TYR C1047   O  TYR C1067           
SHEET    1 AE7 2 LYS C 733  VAL C 736  0                                        
SHEET    2 AE7 2 LEU C 858  LEU C 861 -1  O  THR C 859   N  SER C 735           
SHEET    1 AE8 4 THR C1120  ASN C1125  0                                        
SHEET    2 AE8 4 LYS C1086  PRO C1090 -1  N  PHE C1089   O  PHE C1121           
SHEET    3 AE8 4 ILE C1081  HIS C1083 -1  N  ILE C1081   O  HIS C1088           
SHEET    4 AE8 4 VAL C1133  ASN C1134  1  O  VAL C1133   N  CYS C1082           
SSBOND   1 CYS A  131    CYS A  166                          1555   1555  2.03  
SSBOND   2 CYS A  291    CYS A  301                          1555   1555  2.03  
SSBOND   3 CYS A  336    CYS A  361                          1555   1555  2.03  
SSBOND   4 CYS A  379    CYS A  432                          1555   1555  2.03  
SSBOND   5 CYS A  391    CYS A  525                          1555   1555  2.03  
SSBOND   6 CYS A  480    CYS A  488                          1555   1555  2.03  
SSBOND   7 CYS A  538    CYS A  590                          1555   1555  2.03  
SSBOND   8 CYS A  617    CYS A  649                          1555   1555  2.03  
SSBOND   9 CYS A  662    CYS A  671                          1555   1555  2.03  
SSBOND  10 CYS A  738    CYS A  760                          1555   1555  2.03  
SSBOND  11 CYS A  743    CYS A  749                          1555   1555  2.04  
SSBOND  12 CYS A  840    CYS A  851                          1555   1555  2.03  
SSBOND  13 CYS A 1032    CYS A 1043                          1555   1555  2.03  
SSBOND  14 CYS A 1082    CYS A 1126                          1555   1555  2.03  
SSBOND  15 CYS B  131    CYS B  166                          1555   1555  2.03  
SSBOND  16 CYS B  291    CYS B  301                          1555   1555  2.03  
SSBOND  17 CYS B  336    CYS B  361                          1555   1555  2.03  
SSBOND  18 CYS B  379    CYS B  432                          1555   1555  2.03  
SSBOND  19 CYS B  391    CYS B  525                          1555   1555  2.03  
SSBOND  20 CYS B  480    CYS B  488                          1555   1555  2.03  
SSBOND  21 CYS B  538    CYS B  590                          1555   1555  2.02  
SSBOND  22 CYS B  617    CYS B  649                          1555   1555  2.03  
SSBOND  23 CYS B  662    CYS B  671                          1555   1555  2.03  
SSBOND  24 CYS B  738    CYS B  760                          1555   1555  2.03  
SSBOND  25 CYS B  743    CYS B  749                          1555   1555  2.04  
SSBOND  26 CYS B  840    CYS B  851                          1555   1555  2.03  
SSBOND  27 CYS B 1032    CYS B 1043                          1555   1555  2.02  
SSBOND  28 CYS B 1082    CYS B 1126                          1555   1555  2.04  
SSBOND  29 CYS C  131    CYS C  166                          1555   1555  2.03  
SSBOND  30 CYS C  291    CYS C  301                          1555   1555  2.03  
SSBOND  31 CYS C  336    CYS C  361                          1555   1555  2.03  
SSBOND  32 CYS C  379    CYS C  432                          1555   1555  2.03  
SSBOND  33 CYS C  391    CYS C  525                          1555   1555  2.03  
SSBOND  34 CYS C  480    CYS C  488                          1555   1555  2.03  
SSBOND  35 CYS C  538    CYS C  590                          1555   1555  2.03  
SSBOND  36 CYS C  617    CYS C  649                          1555   1555  2.03  
SSBOND  37 CYS C  662    CYS C  671                          1555   1555  2.03  
SSBOND  38 CYS C  738    CYS C  760                          1555   1555  2.03  
SSBOND  39 CYS C  743    CYS C  749                          1555   1555  2.03  
SSBOND  40 CYS C  840    CYS C  851                          1555   1555  2.03  
SSBOND  41 CYS C 1032    CYS C 1043                          1555   1555  2.02  
SSBOND  42 CYS C 1082    CYS C 1126                          1555   1555  2.03  
LINK         ND2 ASN A  61                 C1  NAG A1207     1555   1555  1.44  
LINK         ND2 ASN A 122                 C1  NAG A1202     1555   1555  1.44  
LINK         ND2 ASN A 165                 C1  NAG A1208     1555   1555  1.44  
LINK         ND2 ASN A 234                 C1  NAG G   1     1555   1555  1.44  
LINK         ND2 ASN A 282                 C1  NAG H   1     1555   1555  1.44  
LINK         ND2 ASN A 331                 C1  NAG A1203     1555   1555  1.45  
LINK         ND2 ASN A 343                 C1  NAG A1201     1555   1555  1.44  
LINK         ND2 ASN A 616                 C1  NAG A1204     1555   1555  1.44  
LINK         ND2 ASN A 657                 C1  NAG A1209     1555   1555  1.44  
LINK         ND2 ASN A 709                 C1  NAG A1205     1555   1555  1.44  
LINK         ND2 ASN A 717                 C1  NAG M   1     1555   1555  1.44  
LINK         ND2 ASN A 801                 C1  NAG O   1     1555   1555  1.44  
LINK         ND2 ASN A1074                 C1  NAG P   1     1555   1555  1.44  
LINK         ND2 ASN A1098                 C1  NAG D   1     1555   1555  1.44  
LINK         ND2 ASN A1134                 C1  NAG A1206     1555   1555  1.44  
LINK         ND2 ASN B  61                 C1  NAG S   1     1555   1555  1.44  
LINK         ND2 ASN B 234                 C1  NAG U   1     1555   1555  1.44  
LINK         ND2 ASN B 282                 C1  NAG V   1     1555   1555  1.44  
LINK         ND2 ASN B 331                 C1  NAG B1203     1555   1555  1.45  
LINK         ND2 ASN B 616                 C1  NAG B1201     1555   1555  1.44  
LINK         ND2 ASN B 657                 C1  NAG B1202     1555   1555  1.44  
LINK         ND2 ASN B 709                 C1  NAG B1204     1555   1555  1.44  
LINK         ND2 ASN B 717                 C1  NAG Z   1     1555   1555  1.44  
LINK         ND2 ASN B 801                 C1  NAG a   1     1555   1555  1.44  
LINK         ND2 ASN B1074                 C1  NAG b   1     1555   1555  1.44  
LINK         ND2 ASN B1098                 C1  NAG B1205     1555   1555  1.44  
LINK         ND2 ASN B1134                 C1  NAG B1206     1555   1555  1.44  
LINK         ND2 ASN C  61                 C1  NAG C1207     1555   1555  1.44  
LINK         ND2 ASN C 165                 C1  NAG C1208     1555   1555  1.44  
LINK         ND2 ASN C 234                 C1  NAG h   1     1555   1555  1.44  
LINK         ND2 ASN C 282                 C1  NAG C1202     1555   1555  1.47  
LINK         ND2 ASN C 331                 C1  NAG C1201     1555   1555  1.44  
LINK         ND2 ASN C 603                 C1  NAG C1209     1555   1555  1.44  
LINK         ND2 ASN C 616                 C1  NAG C1203     1555   1555  1.44  
LINK         ND2 ASN C 657                 C1  NAG C1210     1555   1555  1.44  
LINK         ND2 ASN C 709                 C1  NAG C1204     1555   1555  1.44  
LINK         ND2 ASN C 717                 C1  NAG o   1     1555   1555  1.44  
LINK         ND2 ASN C 801                 C1  NAG E   1     1555   1555  1.44  
LINK         ND2 ASN C1074                 C1  NAG q   1     1555   1555  1.44  
LINK         ND2 ASN C1098                 C1  NAG C1206     1555   1555  1.44  
LINK         ND2 ASN C1134                 C1  NAG C1205     1555   1555  1.44  
LINK         O4  NAG D   1                 C1  NAG D   2     1555   1555  1.44  
LINK         O4  NAG E   1                 C1  NAG E   2     1555   1555  1.45  
LINK         O4  NAG G   1                 C1  NAG G   2     1555   1555  1.44  
LINK         O4  NAG H   1                 C1  NAG H   2     1555   1555  1.44  
LINK         O4  NAG M   1                 C1  NAG M   2     1555   1555  1.45  
LINK         O4  NAG M   2                 C1  BMA M   3     1555   1555  1.45  
LINK         O3  BMA M   3                 C1  MAN M   4     1555   1555  1.45  
LINK         O4  NAG O   1                 C1  NAG O   2     1555   1555  1.46  
LINK         O4  NAG O   2                 C1  BMA O   3     1555   1555  1.45  
LINK         O3  BMA O   3                 C1  MAN O   4     1555   1555  1.44  
LINK         O6  BMA O   3                 C1  MAN O   5     1555   1555  1.44  
LINK         O4  NAG P   1                 C1  NAG P   2     1555   1555  1.45  
LINK         O4  NAG P   2                 C1  BMA P   3     1555   1555  1.45  
LINK         O4  NAG S   1                 C1  NAG S   2     1555   1555  1.45  
LINK         O4  NAG S   2                 C1  BMA S   3     1555   1555  1.45  
LINK         O6  BMA S   3                 C1  MAN S   4     1555   1555  1.44  
LINK         O4  NAG U   1                 C1  NAG U   2     1555   1555  1.45  
LINK         O4  NAG U   2                 C1  BMA U   3     1555   1555  1.45  
LINK         O3  BMA U   3                 C1  MAN U   4     1555   1555  1.44  
LINK         O6  BMA U   3                 C1  MAN U   5     1555   1555  1.44  
LINK         O4  NAG V   1                 C1  NAG V   2     1555   1555  1.44  
LINK         O4  NAG V   2                 C1  BMA V   3     1555   1555  1.45  
LINK         O4  NAG Z   1                 C1  NAG Z   2     1555   1555  1.45  
LINK         O4  NAG Z   2                 C1  BMA Z   3     1555   1555  1.44  
LINK         O3  BMA Z   3                 C1  MAN Z   4     1555   1555  1.44  
LINK         O6  BMA Z   3                 C1  MAN Z   5     1555   1555  1.44  
LINK         O4  NAG a   1                 C1  NAG a   2     1555   1555  1.46  
LINK         O4  NAG a   2                 C1  BMA a   3     1555   1555  1.46  
LINK         O3  BMA a   3                 C1  MAN a   4     1555   1555  1.44  
LINK         O4  NAG b   1                 C1  NAG b   2     1555   1555  1.45  
LINK         O4  NAG b   2                 C1  BMA b   3     1555   1555  1.45  
LINK         O4  NAG h   1                 C1  NAG h   2     1555   1555  1.44  
LINK         O4  NAG o   1                 C1  NAG o   2     1555   1555  1.47  
LINK         O4  NAG o   2                 C1  BMA o   3     1555   1555  1.44  
LINK         O3  BMA o   3                 C1  MAN o   4     1555   1555  1.44  
LINK         O6  BMA o   3                 C1  MAN o   5     1555   1555  1.44  
LINK         O4  NAG q   1                 C1  NAG q   2     1555   1555  1.46  
ORIGX1      1.000000  0.000000  0.000000        0.00000                         
ORIGX2      0.000000  1.000000  0.000000        0.00000                         
ORIGX3      0.000000  0.000000  1.000000        0.00000                         
SCALE1      1.000000  0.000000  0.000000        0.00000                         
SCALE2      0.000000  1.000000  0.000000        0.00000                         
SCALE3      0.000000  0.000000  1.000000        0.00000                         
CRYST1    1.000    1.000    1.000  90.00  90.00  90.00 P 1         1
ATOM      1  N   GLY A   1      24.401  51.832 -17.108  1.00  0.00           N  
ATOM      2  CA  GLY A   1      23.565  52.119 -15.969  1.00  0.00           C  
ATOM      3  C   GLY A   1      22.693  50.922 -15.613  1.00  0.00           C  
ATOM      4  O   GLY A   1      22.074  50.318 -16.467  1.00  0.00           O  
ATOM      5  N   GLY A   2      22.651  50.583 -14.345  1.00  0.00           N  
ATOM      6  CA  GLY A   2      21.879  49.451 -13.860  1.00  0.00           C  
ATOM      7  C   GLY A   2      21.052  49.882 -12.661  1.00  0.00           C  
ATOM      8  O   GLY A   2      21.423  50.807 -11.935  1.00  0.00           O  
ATOM      9  N   GLY A   3      19.926  49.203 -12.458  1.00  0.00           N  
ATOM     10  CA  GLY A   3      19.116  49.416 -11.270  1.00  0.00           C  
ATOM     11  C   GLY A   3      18.460  48.098 -10.883  1.00  0.00           C  
ATOM     12  O   GLY A   3      18.619  47.077 -11.557  1.00  0.00           O  
ATOM     13  N   GLY A   4      17.723  48.127  -9.778  1.00  0.00           N  
ATOM     14  CA  GLY A   4      17.183  46.926  -9.162  1.00  0.00           C  
ATOM     15  C   GLY A   4      15.733  46.749  -9.533  1.00  0.00           C  
ATOM     16  O   GLY A   4      14.966  47.673  -9.417  1.00  0.00           O  
ATOM     17  N   GLY A   5      15.363  45.560  -9.977  1.00  0.00           N  
ATOM     18  CA  GLY A   5      14.007  45.251 -10.321  1.00  0.00           C  
ATOM     19  C   GLY A   5      13.160  45.062  -9.133  1.00  0.00           C  
ATOM     20  O   GLY A   5      12.631  45.005  -9.091  1.00  0.00           O  
ATOM     21  N   GLY A   6      13.021  44.977  -8.175  1.00  0.00           N  
ATOM     22  CA  GLY A   6      12.285  44.762  -6.935  1.00  0.00           C  
ATOM     23  C   GLY A   6      11.182  43.770  -7.171  1.00  0.00           C  
ATOM     24  O   GLY A   6      11.115  43.279  -7.472  1.00  0.00           O  
ATOM     25  N   GLY A   7      10.343  43.438  -7.041  1.00  0.00           N  
ATOM     26  CA  GLY A   7       9.294  42.443  -7.197  1.00  0.00           C  
ATOM     27  C   GLY A   7       8.415  42.731  -8.388  1.00  0.00           C  
ATOM     28  O   GLY A   7       7.283  42.431  -8.370  1.00  0.00           O  
ATOM     29  N   GLY A   8       8.928  43.316  -9.429  1.00  0.00           N  
ATOM     30  CA  GLY A   8       8.185  43.663 -10.621  1.00  0.00           C  
ATOM     31  C   GLY A   8       8.355  42.597 -11.684  1.00  0.00           C  
ATOM     32  O   GLY A   8       9.378  41.928 -11.759  1.00  0.00           O  
ATOM     33  N   GLY A   9       7.339  42.439 -12.506  1.00  0.00           N  
ATOM     34  CA  GLY A   9       7.409  41.531 -13.623  1.00  0.00           C  
ATOM     35  C   GLY A   9       6.602  40.265 -13.475  1.00  0.00           C  
ATOM     36  O   GLY A   9       6.920  39.281 -14.074  1.00  0.00           O  
ATOM     37  N   GLY A  10       5.564  40.267 -12.691  1.00  0.00           N  
ATOM     38  CA  GLY A  10       4.717  39.104 -12.478  1.00  0.00           C  
ATOM     39  C   GLY A  10       3.465  39.256 -13.328  1.00  0.00           C  
ATOM     40  O   GLY A  10       2.765  40.262 -13.237  1.00  0.00           O  
ATOM     41  N   GLY A  11       3.183  38.260 -14.154  1.00  0.00           N  
ATOM     42  CA  GLY A  11       2.036  38.264 -15.046  1.00  0.00           C  
ATOM     43  C   GLY A  11       1.141  37.071 -14.744  1.00  0.00           C  
ATOM     44  O   GLY A  11       1.517  36.153 -14.015  1.00  0.00           O  
ATOM     45  N   GLY A  12      -0.055  37.094 -15.314  1.00  0.00           N  
ATOM     46  CA  GLY A  12      -0.967  35.966 -15.192  1.00  0.00           C  
ATOM     47  C   GLY A  12      -0.492  34.840 -16.094  1.00  0.00           C  
ATOM     48  O   GLY A  12      -0.378  35.040 -17.305  1.00  0.00           O  
ATOM     49  N   GLY A  13      -0.205  33.654 -15.562  1.00  0.00           N  
ATOM     50  CA  GLY A  13       0.351  32.592 -16.402  1.00  0.00           C  
ATOM     51  C   GLY A  13      -0.668  31.906 -17.294  1.00  0.00           C  
ATOM     52  O   GLY A  13      -0.277  31.259 -18.267  1.00  0.00           O  
ATOM     53  N   GLY A  14      -1.955  32.025 -16.997  1.00  0.00           N  
ATOM     54  CA  GLY A  14      -2.983  31.379 -17.795  1.00  0.00           C  
ATOM     55  C   GLY A  14      -4.278  32.154 -17.663  1.00  0.00           C  
ATOM     56  O   GLY A  14      -4.385  33.069 -16.875  1.00  0.00           O  
ATOM     57  N   GLY A  15      -5.265  31.769 -18.449  1.00  0.00           N  
ATOM     58  CA  GLY A  15      -6.561  32.424 -18.483  1.00  0.00           C  
ATOM     59  C   GLY A  15      -7.575  31.726 -17.611  1.00  0.00           C  
ATOM     60  O   GLY A  15      -8.707  31.703 -17.906  1.00  0.00           O  
ATOM     61  N   GLY A  16      -7.181  31.159 -16.528  1.00  0.00           N  
ATOM     62  CA  GLY A  16      -8.038  30.414 -15.626  1.00  0.00           C  
ATOM     63  C   GLY A  16      -8.255  31.237 -14.367  1.00  0.00           C  
ATOM     64  O   GLY A  16      -7.296  31.701 -13.750  1.00  0.00           O  
ATOM     65  N   GLY A  17      -9.513  31.429 -13.992  1.00  0.00           N  
ATOM     66  CA  GLY A  17      -9.846  32.171 -12.786  1.00  0.00           C  
ATOM     67  C   GLY A  17      -9.623  31.295 -11.562  1.00  0.00           C  
ATOM     68  O   GLY A  17     -10.182  30.203 -11.465  1.00  0.00           O  
ATOM     69  N   GLY A  18      -8.805  31.772 -10.629  1.00  0.00           N  
ATOM     70  CA  GLY A  18      -8.577  31.102  -9.358  1.00  0.00           C  
ATOM     71  C   GLY A  18      -8.749  32.111  -8.238  1.00  0.00           C  
ATOM     72  O   GLY A  18      -8.258  33.234  -8.333  1.00  0.00           O  
ATOM     73  N   GLY A  19      -9.444  31.713  -7.180  1.00  0.00           N  
ATOM     74  CA  GLY A  19      -9.773  32.617  -6.090  1.00  0.00           C  
ATOM     75  C   GLY A  19      -9.341  32.020  -4.764  1.00  0.00           C  
ATOM     76  O   GLY A  19      -9.697  30.880  -4.457  1.00  0.00           O  
ATOM     77  N   GLY A  20      -8.585  32.804  -3.992  1.00  0.00           N  
ATOM     78  CA  GLY A  20      -8.138  32.482  -2.632  1.00  0.00           C  
ATOM     79  C   GLY A  20      -7.342  31.179  -2.586  1.00  0.00           C  
ATOM     80  O   GLY A  20      -7.726  30.211  -1.932  1.00  0.00           O  
ATOM     81  N   GLY A  21      -6.214  31.170  -3.293  1.00  0.00           N  
ATOM     82  CA  GLY A  21      -5.415  29.958  -3.413  1.00  0.00           C  
ATOM     83  C   GLY A  21      -3.964  30.343  -3.667  1.00  0.00           C  
ATOM     84  O   GLY A  21      -3.671  31.394  -4.236  1.00  0.00           O  
ATOM     85  N   GLY A  22      -3.047  29.508  -3.189  1.00  0.00           N  
ATOM     86  CA  GLY A  22      -1.625  29.652  -3.461  1.00  0.00           C  
ATOM     87  C   GLY A  22      -1.254  28.644  -4.539  1.00  0.00           C  
ATOM     88  O   GLY A  22      -1.311  27.436  -4.309  1.00  0.00           O  
ATOM     89  N   GLY A  23      -0.872  29.137  -5.709  1.00  0.00           N  
ATOM     90  CA  GLY A  23      -0.614  28.293  -6.866  1.00  0.00           C  
ATOM     91  C   GLY A  23       0.855  28.359  -7.237  1.00  0.00           C  
ATOM     92  O   GLY A  23       1.414  29.447  -7.374  1.00  0.00           O  
ATOM     93  N   GLY A  24       1.474  27.199  -7.404  1.00  0.00           N  
ATOM     94  CA  GLY A  24       2.872  27.113  -7.792  1.00  0.00           C  
ATOM     95  C   GLY A  24       2.964  26.862  -9.290  1.00  0.00           C  
ATOM     96  O   GLY A  24       2.367  25.916  -9.800  1.00  0.00           O  
ATOM     97  N   GLY A  25       3.713  27.704  -9.988  1.00  0.00           N  
ATOM     98  CA  GLY A  25       3.825  27.621 -11.436  1.00  0.00           C  
ATOM     99  C   GLY A  25       5.284  27.693 -11.850  1.00  0.00           C  
ATOM    100  O   GLY A  25       6.123  28.226 -11.136  1.00  0.00           O  
ATOM    101  N   GLY A  26       5.582  27.125 -13.011  1.00  0.00           N  
ATOM    102  CA  GLY A  26       6.931  27.076 -13.560  1.00  0.00           C  
ATOM    103  C   GLY A  26       6.899  27.684 -14.949  1.00  0.00           C  
ATOM    104  O   GLY A  26       6.360  27.077 -15.879  1.00  0.00           O  
ATOM    105  N   GLY A  27       7.485  28.866 -15.099  1.00  0.00           N  
ATOM    106  CA  GLY A  27       7.386  29.581 -16.363  1.00  0.00           C  
ATOM    107  C   GLY A  27       8.524  30.587 -16.454  1.00  0.00           C  
ATOM    108  O   GLY A  27       9.324  30.736 -15.529  1.00  0.00           O  
ATOM    109  N   GLY A  28       8.591  31.277 -17.587  1.00  0.00           N  
ATOM    110  CA  GLY A  28       9.597  32.311 -17.799  1.00  0.00           C  
ATOM    111  C   GLY A  28       9.168  33.565 -17.052  1.00  0.00           C  
ATOM    112  O   GLY A  28       8.239  34.259 -17.469  1.00  0.00           O  
ATOM    113  N   GLY A  29       9.842  33.856 -15.946  1.00  0.00           N  
ATOM    114  CA  GLY A  29       9.551  35.017 -15.125  1.00  0.00           C  
ATOM    115  C   GLY A  29      10.805  35.861 -14.964  1.00  0.00           C  
ATOM    116  O   GLY A  29      11.929  35.381 -15.127  1.00  0.00           O  
ATOM    117  N   GLY A  30      10.601  37.128 -14.642  1.00  0.00           N  
ATOM    118  CA  GLY A  30      11.708  37.982 -14.244  1.00  0.00           C  
ATOM    119  C   GLY A  30      12.084  37.658 -12.805  1.00  0.00           C  
ATOM    120  O   GLY A  30      11.210  37.695 -11.932  1.00  0.00           O  
ATOM    121  N   GLY A  31      13.337  37.302 -12.522  1.00  0.00           N  
ATOM    122  CA  GLY A  31      13.724  36.977 -11.146  1.00  0.00           C  
ATOM    123  C   GLY A  31      13.670  38.189 -10.232  1.00  0.00           C  
ATOM    124  O   GLY A  31      13.871  39.327 -10.657  1.00  0.00           O  
ATOM    125  N   GLY A  32      13.378  37.926  -8.963  1.00  0.00           N  
ATOM    126  CA  GLY A  32      13.248  38.995  -7.985  1.00  0.00           C  
ATOM    127  C   GLY A  32      14.609  39.587  -7.651  1.00  0.00           C  
ATOM    128  O   GLY A  32      15.606  38.866  -7.557  1.00  0.00           O  
ATOM    129  N   GLY A  33      14.628  40.916  -7.476  1.00  0.00           N  
ATOM    130  CA  GLY A  33      15.812  41.700  -7.105  1.00  0.00           C  
ATOM    131  C   GLY A  33      16.958  41.513  -8.094  1.00  0.00           C  
ATOM    132  O   GLY A  33      18.122  41.420  -7.712  1.00  0.00           O  
ATOM    133  N   GLY A  34      16.625  41.457  -9.375  1.00  0.00           N  
ATOM    134  CA  GLY A  34      17.617  41.290 -10.418  1.00  0.00           C  
ATOM    135  C   GLY A  34      18.070  42.634 -10.954  1.00  0.00           C  
ATOM    136  O   GLY A  34      17.478  43.650 -10.684  1.00  0.00           O  
ATOM    137  N   GLY A  35      19.140  42.633 -11.725  1.00  0.00           N  
ATOM    138  CA  GLY A  35      19.683  43.814 -12.344  1.00  0.00           C  
ATOM    139  C   GLY A  35      18.972  44.074 -13.647  1.00  0.00           C  
ATOM    140  O   GLY A  35      18.961  43.226 -14.504  1.00  0.00           O  
ATOM    141  N   GLY A  36      18.382  45.248 -13.799  1.00  0.00           N  
ATOM    142  CA  GLY A  36      17.780  45.665 -15.056  1.00  0.00           C  
ATOM    143  C   GLY A  36      18.522  46.892 -15.565  1.00  0.00           C  
ATOM    144  O   GLY A  36      18.992  47.723 -14.799  1.00  0.00           O  
ATOM    145  N   GLY A  37      18.667  46.975 -16.864  1.00  0.00           N  
ATOM    146  CA  GLY A  37      19.452  48.027 -17.486  1.00  0.00           C  
ATOM    147  C   GLY A  37      18.570  49.242 -17.731  1.00  0.00           C  
ATOM    148  O   GLY A  37      17.448  49.121 -18.228  1.00  0.00           O  
ATOM    149  N   GLY A  38      19.085  50.410 -17.377  1.00  0.00           N  
ATOM    150  CA  GLY A  38      18.337  51.657 -17.358  1.00  0.00           C  
ATOM    151  C   GLY A  38      18.880  52.593 -18.424  1.00  0.00           C  
ATOM    152  O   GLY A  38      20.095  52.792 -18.517  1.00  0.00           O  
ATOM    153  N   GLY A  39      17.981  53.166 -19.224  1.00  0.00           N  
ATOM    154  CA  GLY A  39      18.343  54.142 -20.238  1.00  0.00           C  
ATOM    155  C   GLY A  39      17.491  55.390 -20.077  1.00  0.00           C  
ATOM    156  O   GLY A  39      16.319  55.318 -19.700  1.00  0.00           O  
ATOM    157  N   GLY A  40      18.090  56.531 -20.382  1.00  0.00           N  
ATOM    158  CA  GLY A  40      17.419  57.821 -20.360  1.00  0.00           C  
ATOM    159  C   GLY A  40      17.094  58.275 -21.740  1.00  0.00           C  
ATOM    160  O   GLY A  40      17.712  57.865 -22.642  1.00  0.00           O  
ATOM    161  N   GLY A  41      16.114  59.129 -21.893  1.00  0.00           N  
ATOM    162  CA  GLY A  41      15.740  59.709 -23.164  1.00  0.00           C  
ATOM    163  C   GLY A  41      16.468  61.030 -23.307  1.00  0.00           C  
ATOM    164  O   GLY A  41      16.185  61.984 -22.623  1.00  0.00           O  
ATOM    165  N   GLY A  42      17.414  61.083 -24.188  1.00  0.00           N  
ATOM    166  CA  GLY A  42      18.182  62.291 -24.432  1.00  0.00           C  
ATOM    167  C   GLY A  42      17.814  62.967 -25.533  1.00  0.00           C  
ATOM    168  O   GLY A  42      17.225  62.365 -26.228  1.00  0.00           O  
TER
ATOM    169  N   GLY B   1      18.686  57.662 -26.972  1.00  0.00           N  
ATOM    170  CA  GLY B   1      19.259  56.759 -26.715  1.00  0.00           C  
ATOM    171  C   GLY B   1      18.535  55.429 -26.836  1.00  0.00           C  
ATOM    172  O   GLY B   1      17.923  54.967 -25.885  1.00  0.00           O  
ATOM    173  N   GLY B   2      18.601  54.820 -28.015  1.00  0.00           N  
ATOM    174  CA  GLY B   2      17.942  53.551 -28.300  1.00  0.00           C  
ATOM    175  C   GLY B   2      18.882  52.549 -28.960  1.00  0.00           C  
ATOM    176  O   GLY B   2      18.748  52.231 -30.144  1.00  0.00           O  
ATOM    177  N   GLY B   3      19.816  51.987 -28.197  1.00  0.00           N  
ATOM    178  CA  GLY B   3      20.730  50.997 -28.767  1.00  0.00           C  
ATOM    179  C   GLY B   3      20.037  49.662 -28.987  1.00  0.00           C  
ATOM    180  O   GLY B   3      18.997  49.364 -28.409  1.00  0.00           O  
ATOM    181  N   GLY B   4      20.636  48.857 -29.847  1.00  0.00           N  
ATOM    182  CA  GLY B   4      20.088  47.545 -30.169  1.00  0.00           C  
ATOM    183  C   GLY B   4      20.487  46.570 -29.080  1.00  0.00           C  
ATOM    184  O   GLY B   4      21.670  46.395 -28.795  1.00  0.00           O  
ATOM    185  N   GLY B   5      19.499  45.931 -28.472  1.00  0.00           N  
ATOM    186  CA  GLY B   5      19.680  45.048 -27.340  1.00  0.00           C  
ATOM    187  C   GLY B   5      19.237  43.632 -27.692  1.00  0.00           C  
ATOM    188  O   GLY B   5      18.350  43.450 -28.530  1.00  0.00           O  
ATOM    189  N   GLY B   6      19.844  42.613 -27.091  1.00  0.00           N  
ATOM    190  CA  GLY B   6      19.408  41.237 -27.350  1.00  0.00           C  
ATOM    191  C   GLY B   6      18.044  40.951 -26.745  1.00  0.00           C  
ATOM    192  O   GLY B   6      17.573  41.640 -25.846  1.00  0.00           O  
ATOM    193  N   GLY B   7      17.400  39.912 -27.269  1.00  0.00           N  
ATOM    194  CA  GLY B   7      16.078  39.505 -26.814  1.00  0.00           C  
ATOM    195  C   GLY B   7      16.122  38.369 -25.808  1.00  0.00           C  
ATOM    196  O   GLY B   7      15.317  38.360 -24.872  1.00  0.00           O  
ATOM    197  N   GLY B   8      17.055  37.429 -25.990  1.00  0.00           N  
ATOM    198  CA  GLY B   8      17.217  36.217 -25.189  1.00  0.00           C  
ATOM    199  C   GLY B   8      15.925  35.407 -25.164  1.00  0.00           C  
ATOM    200  O   GLY B   8      15.322  35.188 -26.195  1.00  0.00           O  
ATOM    201  N   GLY B   9      15.491  34.952 -24.015  1.00  0.00           N  
ATOM    202  CA  GLY B   9      14.270  34.169 -23.913  1.00  0.00           C  
ATOM    203  C   GLY B   9      13.036  35.028 -23.721  1.00  0.00           C  
ATOM    204  O   GLY B   9      11.942  34.565 -23.998  1.00  0.00           O  
ATOM    205  N   GLY B  10      13.185  36.257 -23.258  1.00  0.00           N  
ATOM    206  CA  GLY B  10      12.064  37.142 -23.049  1.00  0.00           C  
ATOM    207  C   GLY B  10      12.550  38.473 -22.528  1.00  0.00           C  
ATOM    208  O   GLY B  10      13.659  38.579 -21.997  1.00  0.00           O  
ATOM    209  N   GLY B  11      11.719  39.497 -22.692  1.00  0.00           N  
ATOM    210  CA  GLY B  11      12.093  40.855 -22.321  1.00  0.00           C  
ATOM    211  C   GLY B  11      10.989  41.455 -21.466  1.00  0.00           C  
ATOM    212  O   GLY B  11       9.825  41.495 -21.879  1.00  0.00           O  
ATOM    213  N   GLY B  12      11.353  41.910 -20.274  1.00  0.00           N  
ATOM    214  CA  GLY B  12      10.508  42.786 -19.482  1.00  0.00           C  
ATOM    215  C   GLY B  12      10.908  44.221 -19.789  1.00  0.00           C  
ATOM    216  O   GLY B  12      12.047  44.620 -19.529  1.00  0.00           O  
ATOM    217  N   GLY B  13       9.980  44.986 -20.346  1.00  0.00           N  
ATOM    218  CA  GLY B  13      10.211  46.371 -20.709  1.00  0.00           C  
ATOM    219  C   GLY B  13       9.387  47.259 -19.799  1.00  0.00           C  
ATOM    220  O   GLY B  13       8.228  47.000 -19.583  1.00  0.00           O  
ATOM    221  N   GLY B  14       9.987  48.301 -19.260  1.00  0.00           N  
ATOM    222  CA  GLY B  14       9.275  49.262 -18.438  1.00  0.00           C  
ATOM    223  C   GLY B  14       9.599  50.661 -18.925  1.00  0.00           C  
ATOM    224  O   GLY B  14      10.681  50.915 -19.446  1.00  0.00           O  
ATOM    225  N   GLY B  15       8.652  51.572 -18.751  1.00  0.00           N  
ATOM    226  CA  GLY B  15       8.864  52.944 -19.184  1.00  0.00           C  
ATOM    227  C   GLY B  15       8.174  53.896 -18.227  1.00  0.00           C  
ATOM    228  O   GLY B  15       6.994  53.717 -17.913  1.00  0.00           O  
ATOM    229  N   GLY B  16       8.914  54.901 -17.768  1.00  0.00           N  
ATOM    230  CA  GLY B  16       8.376  55.981 -16.952  1.00  0.00           C  
ATOM    231  C   GLY B  16       8.486  57.254 -17.774  1.00  0.00           C  
ATOM    232  O   GLY B  16       9.594  57.716 -18.075  1.00  0.00           O  
ATOM    233  N   GLY B  17       7.342  57.820 -18.134  1.00  0.00           N  
ATOM    234  CA  GLY B  17       7.282  58.984 -19.002  1.00  0.00           C  
ATOM    235  C   GLY B  17       5.972  59.682 -18.815  1.00  0.00           C  
ATOM    236  O   GLY B  17       5.057  59.132 -18.288  1.00  0.00           O  
ATOM    237  N   GLY B  18       5.891  60.909 -19.246  1.00  0.00           N  
ATOM    238  CA  GLY B  18       4.708  61.681 -19.145  1.00  0.00           C  
ATOM    239  C   GLY B  18       3.997  62.023 -20.272  1.00  0.00           C  
ATOM    240  O   GLY B  18       2.914  62.306 -20.134  1.00  0.00           O  
ATOM    241  N   GLY B  19       4.573  62.004 -21.385  1.00  0.00           N  
ATOM    242  CA  GLY B  19       3.968  62.330 -22.515  1.00  0.00           C  
ATOM    243  C   GLY B  19       4.136  61.475 -23.720  1.00  0.00           C  
ATOM    244  O   GLY B  19       4.226  61.995 -24.786  1.00  0.00           O  
ATOM    245  N   GLY B  20       4.173  60.177 -23.554  1.00  0.00           N  
ATOM    246  CA  GLY B  20       4.226  59.192 -24.599  1.00  0.00           C  
ATOM    247  C   GLY B  20       5.420  59.342 -25.498  1.00  0.00           C  
ATOM    248  O   GLY B  20       5.299  59.440 -26.699  1.00  0.00           O  
ATOM    249  N   GLY B  21       6.588  59.370 -24.898  1.00  0.00           N  
ATOM    250  CA  GLY B  21       7.803  59.485 -25.659  1.00  0.00           C  
ATOM    251  C   GLY B  21       8.134  58.178 -26.366  1.00  0.00           C  
ATOM    252  O   GLY B  21       8.553  58.175 -27.515  1.00  0.00           O  
ATOM    253  N   GLY B  22       7.944  57.052 -25.702  1.00  0.00           N  
ATOM    254  CA  GLY B  22       8.187  55.753 -26.312  1.00  0.00           C  
ATOM    255  C   GLY B  22       7.007  55.406 -27.202  1.00  0.00           C  
ATOM    256  O   GLY B  22       5.851  55.452 -26.768  1.00  0.00           O  
ATOM    257  N   GLY B  23       7.290  55.057 -28.456  1.00  0.00           N  
ATOM    258  CA  GLY B  23       6.251  54.877 -29.454  1.00  0.00           C  
ATOM    259  C   GLY B  23       6.273  53.517 -30.114  1.00  0.00           C  
ATOM    260  O   GLY B  23       5.600  53.269 -30.911  1.00  0.00           O  
ATOM    261  N   GLY B  24       7.009  52.624 -29.805  1.00  0.00           N  
ATOM    262  CA  GLY B  24       6.954  51.316 -30.417  1.00  0.00           C  
ATOM    263  C   GLY B  24       8.258  50.563 -30.271  1.00  0.00           C  
ATOM    264  O   GLY B  24       9.200  51.012 -29.621  1.00  0.00           O  
ATOM    265  N   GLY B  25       8.289  49.395 -30.899  1.00  0.00           N  
ATOM    266  CA  GLY B  25       9.419  48.485 -30.806  1.00  0.00           C  
ATOM    267  C   GLY B  25       9.685  47.839 -32.157  1.00  0.00           C  
ATOM    268  O   GLY B  25       8.807  47.753 -33.019  1.00  0.00           O  
ATOM    269  N   GLY B  26      10.922  47.380 -32.324  1.00  0.00           N  
ATOM    270  CA  GLY B  26      11.355  46.641 -33.500  1.00  0.00           C  
ATOM    271  C   GLY B  26      12.041  45.373 -33.024  1.00  0.00           C  
ATOM    272  O   GLY B  26      12.908  45.419 -32.148  1.00  0.00           O  
ATOM    273  N   GLY B  27      11.641  44.243 -33.585  1.00  0.00           N  
ATOM    274  CA  GLY B  27      12.199  42.947 -33.241  1.00  0.00           C  
ATOM    275  C   GLY B  27      12.740  42.284 -34.495  1.00  0.00           C  
ATOM    276  O   GLY B  27      12.232  42.509 -35.592  1.00  0.00           O  
ATOM    277  N   GLY B  28      13.761  41.461 -34.329  1.00  0.00           N  
ATOM    278  CA  GLY B  28      14.310  40.733 -35.449  1.00  0.00           C  
ATOM    279  C   GLY B  28      15.658  40.156 -35.141  1.00  0.00           C  
ATOM    280  O   GLY B  28      16.095  40.181 -34.027  1.00  0.00           O  
ATOM    281  N   GLY B  29      16.306  39.623 -36.165  1.00  0.00           N  
ATOM    282  CA  GLY B  29      17.636  39.048 -36.059  1.00  0.00           C  
ATOM    283  C   GLY B  29      18.698  39.920 -36.701  1.00  0.00           C  
ATOM    284  O   GLY B  29      19.703  40.229 -36.070  1.00  0.00           O  
ATOM    285  N   GLY B  30      18.497  40.323 -37.949  1.00  0.00           N  
ATOM    286  CA  GLY B  30      19.459  41.141 -38.665  1.00  0.00           C  
ATOM    287  C   GLY B  30      18.980  42.554 -38.921  1.00  0.00           C  
ATOM    288  O   GLY B  30      19.808  43.433 -39.056  1.00  0.00           O  
ATOM    289  N   GLY B  31      17.670  42.773 -38.999  1.00  0.00           N  
ATOM    290  CA  GLY B  31      17.023  44.082 -39.111  1.00  0.00           C  
ATOM    291  C   GLY B  31      17.459  44.829 -40.341  1.00  0.00           C  
ATOM    292  O   GLY B  31      17.731  46.006 -40.312  1.00  0.00           O  
ATOM    293  N   GLY B  32      17.522  44.133 -41.433  1.00  0.00           N  
ATOM    294  CA  GLY B  32      17.926  44.703 -42.671  1.00  0.00           C  
ATOM    295  C   GLY B  32      17.003  44.363 -43.767  1.00  0.00           C  
ATOM    296  O   GLY B  32      17.420  44.038 -44.817  1.00  0.00           O  
ATOM    297  N   GLY B  33      15.744  44.415 -43.510  1.00  0.00           N  
ATOM    298  CA  GLY B  33      14.676  44.170 -44.403  1.00  0.00           C  
ATOM    299  C   GLY B  33      14.758  42.813 -44.937  1.00  0.00           C  
ATOM    300  O   GLY B  33      14.254  42.586 -45.998  1.00  0.00           O  
ATOM    301  N   GLY B  34      15.388  41.903 -44.223  1.00  0.00           N  
ATOM    302  CA  GLY B  34      15.419  40.578 -44.579  1.00  0.00           C  
ATOM    303  C   GLY B  34      14.528  39.795 -43.831  1.00  0.00           C  
ATOM    304  O   GLY B  34      14.262  38.868 -44.178  1.00  0.00           O  
ATOM    305  N   GLY B  35      14.056  40.156 -42.813  1.00  0.00           N  
ATOM    306  CA  GLY B  35      13.237  39.516 -41.995  1.00  0.00           C  
ATOM    307  C   GLY B  35      12.150  40.387 -41.478  1.00  0.00           C  
ATOM    308  O   GLY B  35      12.130  41.502 -41.717  1.00  0.00           O  
ATOM    309  N   GLY B  36      11.247  39.866 -40.752  1.00  0.00           N  
ATOM    310  CA  GLY B  36      10.076  40.552 -40.277  1.00  0.00           C  
ATOM    311  C   GLY B  36      10.416  41.372 -39.070  1.00  0.00           C  
ATOM    312  O   GLY B  36      11.099  40.924 -38.173  1.00  0.00           O  
ATOM    313  N   GLY B  37       9.929  42.579 -39.055  1.00  0.00           N  
ATOM    314  CA  GLY B  37      10.189  43.512 -38.003  1.00  0.00           C  
ATOM    315  C   GLY B  37       8.868  44.014 -37.444  1.00  0.00           C  
ATOM    316  O   GLY B  37       8.048  44.544 -38.158  1.00  0.00           O  
ATOM    317  N   GLY B  38       8.663  43.857 -36.174  1.00  0.00           N  
ATOM    318  CA  GLY B  38       7.414  44.255 -35.537  1.00  0.00           C  
ATOM    319  C   GLY B  38       7.473  45.728 -35.195  1.00  0.00           C  
ATOM    320  O   GLY B  38       8.277  46.180 -34.450  1.00  0.00           O  
ATOM    321  N   GLY B  39       6.618  46.473 -35.737  1.00  0.00           N  
ATOM    322  CA  GLY B  39       6.535  47.902 -35.518  1.00  0.00           C  
ATOM    323  C   GLY B  39       5.213  48.223 -34.842  1.00  0.00           C  
ATOM    324  O   GLY B  39       4.161  47.845 -35.302  1.00  0.00           O  
ATOM    325  N   GLY B  40       5.264  48.922 -33.752  1.00  0.00           N  
ATOM    326  CA  GLY B  40       4.080  49.342 -33.014  1.00  0.00           C  
ATOM    327  C   GLY B  40       4.064  50.841 -32.950  1.00  0.00           C  
ATOM    328  O   GLY B  40       5.016  51.419 -32.651  1.00  0.00           O  
ATOM    329  N   GLY B  41       2.977  51.461 -33.265  1.00  0.00           N  
ATOM    330  CA  GLY B  41       2.785  52.894 -33.157  1.00  0.00           C  
ATOM    331  C   GLY B  41       1.595  53.151 -32.321  1.00  0.00           C  
ATOM    332  O   GLY B  41       0.507  52.718 -32.626  1.00  0.00           O  
ATOM    333  N   GLY B  42       1.799  53.847 -31.267  1.00  0.00           N  
ATOM    334  CA  GLY B  42       0.771  54.112 -30.402  1.00  0.00           C  
ATOM    335  C   GLY B  42       0.704  55.442 -30.386  1.00  0.00           C  
ATOM    336  O   GLY B  42       1.583  56.222 -30.246  1.00  0.00           O  
ATOM    337  N   GLY B  43      -0.345  55.690 -30.544  1.00  0.00           N  
ATOM    338  CA  GLY B  43      -0.561  56.857 -30.497  1.00  0.00           C  
ATOM    339  C   GLY B  43      -1.494  56.900 -29.537  1.00  0.00           C  
ATOM    340  O   GLY B  43      -2.305  56.670 -29.164  1.00  0.00           O  
ATOM    341  N   GLY B  44      -1.372  57.197 -29.134  1.00  0.00           N  
ATOM    342  CA  GLY B  44      -2.176  57.196 -28.226  1.00  0.00           C  
ATOM    343  C   GLY B  44      -3.300  56.574 -28.175  1.00  0.00           C  
ATOM    344  O   GLY B  44      -3.538  56.022 -27.437  1.00  0.00           O  
ATOM    345  N   GLY B  45      -4.001  56.652 -28.947  1.00  0.00           N  
ATOM    346  CA  GLY B  45      -5.074  56.012 -28.996  1.00  0.00           C  
ATOM    347  C   GLY B  45      -5.302  54.975 -29.648  1.00  0.00           C  
ATOM    348  O   GLY B  45      -6.065  54.349 -29.299  1.00  0.00           O  
ATOM    349  N   GLY B  46      -4.659  54.778 -30.576  1.00  0.00           N  
ATOM    350  CA  GLY B  46      -4.844  53.871 -31.296  1.00  0.00           C  
ATOM    351  C   GLY B  46      -3.643  53.113 -31.498  1.00  0.00           C  
ATOM    352  O   GLY B  46      -2.811  53.650 -31.887  1.00  0.00           O  
ATOM    353  N   GLY B  47      -3.547  51.858 -31.227  1.00  0.00           N  
ATOM    354  CA  GLY B  47      -2.411  51.020 -31.309  1.00  0.00           C  
ATOM    355  C   GLY B  47      -2.402  50.340 -32.622  1.00  0.00           C  
ATOM    356  O   GLY B  47      -3.362  49.666 -32.988  1.00  0.00           O  
ATOM    357  N   GLY B  48      -1.319  50.517 -33.332  1.00  0.00           N  
ATOM    358  CA  GLY B  48      -1.167  49.974 -34.640  1.00  0.00           C  
ATOM    359  C   GLY B  48      -0.017  49.039 -34.627  1.00  0.00           C  
ATOM    360  O   GLY B  48       1.063  49.447 -34.266  1.00  0.00           O  
ATOM    361  N   GLY B  49      -0.248  47.791 -35.025  1.00  0.00           N  
ATOM    362  CA  GLY B  49       0.769  46.761 -35.039  1.00  0.00           C  
ATOM    363  C   GLY B  49       0.970  46.314 -36.465  1.00  0.00           C  
ATOM    364  O   GLY B  49       0.003  45.988 -37.147  1.00  0.00           O  
ATOM    365  N   GLY B  50       2.223  46.312 -36.917  1.00  0.00           N  
ATOM    366  CA  GLY B  50       2.583  45.834 -38.241  1.00  0.00           C  
ATOM    367  C   GLY B  50       3.781  44.904 -38.123  1.00  0.00           C  
ATOM    368  O   GLY B  50       4.555  44.984 -37.172  1.00  0.00           O  
ATOM    369  N   GLY B  51       3.923  44.010 -39.091  1.00  0.00           N  
ATOM    370  CA  GLY B  51       5.065  43.113 -39.133  1.00  0.00           C  
ATOM    371  C   GLY B  51       5.828  43.293 -40.420  1.00  0.00           C  
ATOM    372  O   GLY B  51       6.507  42.390 -40.854  1.00  0.00           O  
ATOM    373  N   GLY B  52       5.732  44.456 -41.030  1.00  0.00           N  
ATOM    374  CA  GLY B  52       6.328  44.691 -42.327  1.00  0.00           C  
ATOM    375  C   GLY B  52       7.837  44.732 -42.235  1.00  0.00           C  
ATOM    376  O   GLY B  52       8.407  45.184 -41.242  1.00  0.00           O  
ATOM    377  N   GLY B  53       8.483  44.251 -43.294  1.00  0.00           N  
ATOM    378  CA  GLY B  53       9.913  44.147 -43.341  1.00  0.00           C  
ATOM    379  C   GLY B  53      10.565  45.403 -43.771  1.00  0.00           C  
ATOM    380  O   GLY B  53      11.660  45.454 -43.797  1.00  0.00           O  
ATOM    381  N   GLY B  54       9.919  46.410 -44.119  1.00  0.00           N  
ATOM    382  CA  GLY B  54      10.483  47.592 -44.664  1.00  0.00           C  
ATOM    383  C   GLY B  54      11.180  48.326 -43.717  1.00  0.00           C  
ATOM    384  O   GLY B  54      10.708  48.501 -42.731  1.00  0.00           O  
ATOM    385  N   GLY B  55      12.308  48.750 -44.025  1.00  0.00           N  
ATOM    386  CA  GLY B  55      13.102  49.435 -43.242  1.00  0.00           C  
ATOM    387  C   GLY B  55      12.787  50.794 -43.302  1.00  0.00           C  
ATOM    388  O   GLY B  55      12.675  51.354 -44.296  1.00  0.00           O  
ATOM    389  N   GLY B  56      12.643  51.321 -42.232  1.00  0.00           N  
ATOM    390  CA  GLY B  56      12.423  52.603 -42.177  1.00  0.00           C  
ATOM    391  C   GLY B  56      13.564  53.385 -42.142  1.00  0.00           C  
ATOM    392  O   GLY B  56      14.167  53.262 -42.820  1.00  0.00           O  
ATOM    393  N   GLY B  57      13.873  54.201 -41.365  1.00  0.00           N  
ATOM    394  CA  GLY B  57      14.977  54.953 -41.224  1.00  0.00           C  
ATOM    395  C   GLY B  57      16.076  54.371 -40.571  1.00  0.00           C  
ATOM    396  O   GLY B  57      15.926  53.537 -39.889  1.00  0.00           O  
ATOM    397  N   GLY B  58      17.192  54.808 -40.800  1.00  0.00           N  
ATOM    398  CA  GLY B  58      18.316  54.312 -40.211  1.00  0.00           C  
ATOM    399  C   GLY B  58      18.443  54.605 -38.810  1.00  0.00           C  
ATOM    400  O   GLY B  58      18.907  53.820 -38.091  1.00  0.00           O  
ATOM    401  N   GLY B  59      18.037  55.727 -38.411  1.00  0.00           N  
ATOM    402  CA  GLY B  59      17.811  56.011 -37.078  1.00  0.00           C  
ATOM    403  C   GLY B  59      16.335  56.103 -36.895  1.00  0.00           C  
ATOM    404  O   GLY B  59      15.732  57.070 -37.325  1.00  0.00           O  
ATOM    405  N   GLY B  60      15.708  55.126 -36.295  1.00  0.00           N  
ATOM    406  CA  GLY B  60      14.271  55.116 -36.225  1.00  0.00           C  
ATOM    407  C   GLY B  60      13.736  56.123 -35.225  1.00  0.00           C  
ATOM    408  O   GLY B  60      14.150  56.159 -34.075  1.00  0.00           O  
ATOM    409  N   GLY B  61      12.805  56.945 -35.675  1.00  0.00           N  
ATOM    410  CA  GLY B  61      12.144  57.923 -34.843  1.00  0.00           C  
ATOM    411  C   GLY B  61      10.760  58.144 -35.383  1.00  0.00           C  
ATOM    412  O   GLY B  61      10.385  57.647 -36.433  1.00  0.00           O  
ATOM    413  N   GLY B  62       9.998  58.893 -34.649  1.00  0.00           N  
ATOM    414  CA  GLY B  62       8.657  59.198 -35.050  1.00  0.00           C  
ATOM    415  C   GLY B  62       8.559  60.489 -35.653  1.00  0.00           C  
ATOM    416  O   GLY B  62       9.107  61.385 -35.180  1.00  0.00           O  
ATOM    417  N   GLY B  63       7.856  60.580 -36.695  1.00  0.00           N  
ATOM    418  CA  GLY B  63       7.687  61.752 -37.377  1.00  0.00           C  
ATOM    419  C   GLY B  63       6.745  62.686 -36.721  1.00  0.00           C  
ATOM    420  O   GLY B  63       5.702  62.739 -36.533  1.00  0.00           O  
TER
ATOM    421  N   GLY C   1       5.030  42.121 -47.179  1.00  0.00           N  
ATOM    422  CA  GLY C   1       4.704  41.696 -46.768  1.00  0.00           C  
ATOM    423  C   GLY C   1       4.270  41.833 -45.530  1.00  0.00           C  
ATOM    424  O   GLY C   1       4.699  41.373 -44.724  1.00  0.00           O  
ATOM    425  N   GLY C   2       3.407  42.470 -45.387  1.00  0.00           N  
ATOM    426  CA  GLY C   2       2.888  42.644 -44.254  1.00  0.00           C  
ATOM    427  C   GLY C   2       1.859  41.589 -44.012  1.00  0.00           C  
ATOM    428  O   GLY C   2       0.729  41.717 -44.425  1.00  0.00           O  
ATOM    429  N   GLY C   3       2.270  40.530 -43.334  1.00  0.00           N  
ATOM    430  CA  GLY C   3       1.405  39.396 -43.139  1.00  0.00           C  
ATOM    431  C   GLY C   3       0.364  39.652 -42.080  1.00  0.00           C  
ATOM    432  O   GLY C   3      -0.652  39.086 -42.131  1.00  0.00           O  
ATOM    433  N   GLY C   4       0.592  40.488 -41.123  1.00  0.00           N  
ATOM    434  CA  GLY C   4      -0.331  40.772 -40.047  1.00  0.00           C  
ATOM    435  C   GLY C   4      -0.374  42.265 -39.819  1.00  0.00           C  
ATOM    436  O   GLY C   4       0.655  42.924 -39.730  1.00  0.00           O  
ATOM    437  N   GLY C   5      -1.566  42.789 -39.725  1.00  0.00           N  
ATOM    438  CA  GLY C   5      -1.774  44.177 -39.376  1.00  0.00           C  
ATOM    439  C   GLY C   5      -2.950  44.262 -38.431  1.00  0.00           C  
ATOM    440  O   GLY C   5      -3.958  43.601 -38.639  1.00  0.00           O  
ATOM    441  N   GLY C   6      -2.815  45.078 -37.393  1.00  0.00           N  
ATOM    442  CA  GLY C   6      -3.843  45.211 -36.386  1.00  0.00           C  
ATOM    443  C   GLY C   6      -3.987  46.668 -36.009  1.00  0.00           C  
ATOM    444  O   GLY C   6      -3.009  47.341 -35.807  1.00  0.00           O  
ATOM    445  N   GLY C   7      -5.211  47.152 -35.929  1.00  0.00           N  
ATOM    446  CA  GLY C   7      -5.502  48.524 -35.536  1.00  0.00           C  
ATOM    447  C   GLY C   7      -6.505  48.477 -34.400  1.00  0.00           C  
ATOM    448  O   GLY C   7      -7.600  47.949 -34.563  1.00  0.00           O  
ATOM    449  N   GLY C   8      -6.131  49.019 -33.254  1.00  0.00           N  
ATOM    450  CA  GLY C   8      -7.009  49.057 -32.095  1.00  0.00           C  
ATOM    451  C   GLY C   8      -7.582  50.042 -31.847  1.00  0.00           C  
ATOM    452  O   GLY C   8      -7.586  50.797 -31.329  1.00  0.00           O  
TER
ATOM    453  N   GLY D   1       6.908  61.212 -16.055  1.00  0.00           N  
ATOM    454  CA  GLY D   1       7.061  60.706 -15.038  1.00  0.00           C  
ATOM    455  C   GLY D   1       5.794  60.376 -14.288  1.00  0.00           C  
ATOM    456  O   GLY D   1       5.832  59.759 -13.248  1.00  0.00           O  
ATOM    457  N   GLY D   2       4.668  60.798 -14.824  1.00  0.00           N  
ATOM    458  CA  GLY D   2       3.384  60.530 -14.223  1.00  0.00           C  
ATOM    459  C   GLY D   2       2.785  59.205 -14.668  1.00  0.00           C  
ATOM    460  O   GLY D   2       1.823  58.759 -14.097  1.00  0.00           O  
ATOM    461  N   GLY D   3       3.327  58.566 -15.666  1.00  0.00           N  
ATOM    462  CA  GLY D   3       2.768  57.351 -16.235  1.00  0.00           C  
ATOM    463  C   GLY D   3       3.835  56.275 -16.302  1.00  0.00           C  
ATOM    464  O   GLY D   3       4.927  56.504 -16.827  1.00  0.00           O  
ATOM    465  N   GLY D   4       3.515  55.105 -15.769  1.00  0.00           N  
ATOM    466  CA  GLY D   4       4.392  53.947 -15.799  1.00  0.00           C  
ATOM    467  C   GLY D   4       3.727  52.844 -16.606  1.00  0.00           C  
ATOM    468  O   GLY D   4       2.571  52.494 -16.353  1.00  0.00           O  
ATOM    469  N   GLY D   5       4.458  52.303 -17.575  1.00  0.00           N  
ATOM    470  CA  GLY D   5       3.962  51.233 -18.428  1.00  0.00           C  
ATOM    471  C   GLY D   5       4.900  50.048 -18.333  1.00  0.00           C  
ATOM    472  O   GLY D   5       6.111  50.205 -18.488  1.00  0.00           O  
ATOM    473  N   GLY D   6       4.345  48.867 -18.080  1.00  0.00           N  
ATOM    474  CA  GLY D   6       5.112  47.639 -17.986  1.00  0.00           C  
ATOM    475  C   GLY D   6       4.621  46.659 -19.039  1.00  0.00           C  
ATOM    476  O   GLY D   6       3.412  46.506 -19.238  1.00  0.00           O  
ATOM    477  N   GLY D   7       5.560  46.003 -19.712  1.00  0.00           N  
ATOM    478  CA  GLY D   7       5.253  45.043 -20.756  1.00  0.00           C  
ATOM    479  C   GLY D   7       6.171  43.844 -20.612  1.00  0.00           C  
ATOM    480  O   GLY D   7       7.297  43.958 -20.126  1.00  0.00           O  
ATOM    481  N   GLY D   8       5.679  42.695 -21.048  1.00  0.00           N  
ATOM    482  CA  GLY D   8       6.470  41.476 -21.131  1.00  0.00           C  
ATOM    483  C   GLY D   8       6.282  40.908 -22.529  1.00  0.00           C  
ATOM    484  O   GLY D   8       5.147  40.653 -22.950  1.00  0.00           O  
ATOM    485  N   GLY D   9       7.384  40.737 -23.250  1.00  0.00           N  
ATOM    486  CA  GLY D   9       7.383  40.132 -24.572  1.00  0.00           C  
ATOM    487  C   GLY D   9       8.087  38.794 -24.494  1.00  0.00           C  
ATOM    488  O   GLY D   9       9.208  38.713 -23.984  1.00  0.00           O  
ATOM    489  N   GLY D  10       7.435  37.750 -24.997  1.00  0.00           N  
ATOM    490  CA  GLY D  10       8.035  36.445 -24.971  1.00  0.00           C  
ATOM    491  C   GLY D  10       7.646  35.659 -26.208  1.00  0.00           C  
ATOM    492  O   GLY D  10       6.569  35.817 -26.753  1.00  0.00           O  
ATOM    493  N   GLY D  11       8.545  34.817 -26.659  1.00  0.00           N  
ATOM    494  CA  GLY D  11       8.314  33.976 -27.814  1.00  0.00           C  
ATOM    495  C   GLY D  11       8.356  32.518 -27.409  1.00  0.00           C  
ATOM    496  O   GLY D  11       9.335  32.060 -26.844  1.00  0.00           O  
ATOM    497  N   GLY D  12       7.274  31.800 -27.666  1.00  0.00           N  
ATOM    498  CA  GLY D  12       7.187  30.371 -27.395  1.00  0.00           C  
ATOM    499  C   GLY D  12       6.683  29.697 -28.646  1.00  0.00           C  
ATOM    500  O   GLY D  12       5.551  29.936 -29.066  1.00  0.00           O  
ATOM    501  N   GLY D  13       7.528  28.854 -29.231  1.00  0.00           N  
ATOM    502  CA  GLY D  13       7.218  28.058 -30.396  1.00  0.00           C  
ATOM    503  C   GLY D  13       6.744  28.911 -31.561  1.00  0.00           C  
ATOM    504  O   GLY D  13       5.832  28.565 -32.280  1.00  0.00           O  
ATOM    505  N   GLY D  14       7.362  30.041 -31.745  1.00  0.00           N  
ATOM    506  CA  GLY D  14       6.958  30.956 -32.776  1.00  0.00           C  
ATOM    507  C   GLY D  14       5.780  31.829 -32.455  1.00  0.00           C  
ATOM    508  O   GLY D  14       5.328  32.601 -33.280  1.00  0.00           O  
ATOM    509  N   GLY D  15       5.269  31.739 -31.287  1.00  0.00           N  
ATOM    510  CA  GLY D  15       4.138  32.536 -30.884  1.00  0.00           C  
ATOM    511  C   GLY D  15       4.624  33.675 -30.033  1.00  0.00           C  
ATOM    512  O   GLY D  15       5.347  33.455 -29.061  1.00  0.00           O  
ATOM    513  N   GLY D  16       4.229  34.884 -30.401  1.00  0.00           N  
ATOM    514  CA  GLY D  16       4.644  36.093 -29.707  1.00  0.00           C  
ATOM    515  C   GLY D  16       3.564  36.479 -28.709  1.00  0.00           C  
ATOM    516  O   GLY D  16       2.420  36.699 -29.093  1.00  0.00           O  
ATOM    517  N   GLY D  17       3.923  36.555 -27.435  1.00  0.00           N  
ATOM    518  CA  GLY D  17       2.992  36.873 -26.366  1.00  0.00           C  
ATOM    519  C   GLY D  17       3.393  38.188 -25.720  1.00  0.00           C  
ATOM    520  O   GLY D  17       4.554  38.371 -25.336  1.00  0.00           O  
ATOM    521  N   GLY D  18       2.429  39.096 -25.609  1.00  0.00           N  
ATOM    522  CA  GLY D  18       2.626  40.421 -25.039  1.00  0.00           C  
ATOM    523  C   GLY D  18       1.682  40.579 -23.860  1.00  0.00           C  
ATOM    524  O   GLY D  18       0.469  40.477 -24.017  1.00  0.00           O  
ATOM    525  N   GLY D  19       2.241  40.837 -22.689  1.00  0.00           N  
ATOM    526  CA  GLY D  19       1.510  41.132 -21.470  1.00  0.00           C  
ATOM    527  C   GLY D  19       1.751  42.590 -21.112  1.00  0.00           C  
ATOM    528  O   GLY D  19       2.846  43.111 -21.322  1.00  0.00           O  
ATOM    529  N   GLY D  20       0.735  43.250 -20.566  1.00  0.00           N  
ATOM    530  CA  GLY D  20       0.829  44.686 -20.354  1.00  0.00           C  
ATOM    531  C   GLY D  20       0.178  45.087 -19.044  1.00  0.00           C  
ATOM    532  O   GLY D  20      -0.699  44.399 -18.532  1.00  0.00           O  
ATOM    533  N   GLY D  21       0.622  46.227 -18.519  1.00  0.00           N  
ATOM    534  CA  GLY D  21       0.021  46.855 -17.352  1.00  0.00           C  
ATOM    535  C   GLY D  21       0.345  48.340 -17.371  1.00  0.00           C  
ATOM    536  O   GLY D  21       1.488  48.726 -17.610  1.00  0.00           O  
ATOM    537  N   GLY D  22      -0.662  49.168 -17.119  1.00  0.00           N  
ATOM    538  CA  GLY D  22      -0.520  50.615 -17.107  1.00  0.00           C  
ATOM    539  C   GLY D  22      -0.967  51.140 -15.752  1.00  0.00           C  
ATOM    540  O   GLY D  22      -2.076  50.988 -15.373  1.00  0.00           O  
ATOM    541  N   GLY D  23      -0.110  51.760 -15.023  1.00  0.00           N  
ATOM    542  CA  GLY D  23      -0.462  52.352 -13.743  1.00  0.00           C  
ATOM    543  C   GLY D  23       0.124  53.730 -13.579  1.00  0.00           C  
ATOM    544  O   GLY D  23       1.239  53.959 -13.959  1.00  0.00           O  
ATOM    545  N   GLY D  24      -0.615  54.677 -13.071  1.00  0.00           N  
ATOM    546  CA  GLY D  24      -0.075  55.998 -12.850  1.00  0.00           C  
ATOM    547  C   GLY D  24       0.674  56.134 -11.571  1.00  0.00           C  
ATOM    548  O   GLY D  24       0.290  55.830 -10.664  1.00  0.00           O  
ATOM    549  N   GLY D  25       1.769  56.608 -11.501  1.00  0.00           N  
ATOM    550  CA  GLY D  25       2.573  56.844 -10.361  1.00  0.00           C  
ATOM    551  C   GLY D  25       2.788  58.308 -10.216  1.00  0.00           C  
ATOM    552  O   GLY D  25       2.856  59.075 -11.144  1.00  0.00           O  
ATOM    553  N   GLY D  26       2.855  58.697  -9.038  1.00  0.00           N  
ATOM    554  CA  GLY D  26       3.132  60.014  -8.789  1.00  0.00           C  
ATOM    555  C   GLY D  26       4.341  60.308  -8.532  1.00  0.00           C  
ATOM    556  O   GLY D  26       4.657  60.217  -8.478  1.00  0.00           O  
ATOM    557  N   GLY D  27       5.021  60.655  -8.389  1.00  0.00           N  
ATOM    558  CA  GLY D  27       6.148  60.961  -8.184  1.00  0.00           C  
ATOM    559  C   GLY D  27       7.281  60.872  -7.956  1.00  0.00           C  
ATOM    560  O   GLY D  27       7.543  60.422  -8.587  1.00  0.00           O  
ATOM    561  N   GLY D  28       8.687  60.931  -7.570  1.00  0.00           N  
ATOM    562  CA  GLY D  28       9.017  61.302  -6.672  1.00  0.00           C  
ATOM    563  C   GLY D  28      10.950  60.794  -8.053  1.00  0.00           C  
ATOM    564  O   GLY D  28      11.400  61.733  -8.543  1.00  0.00           O  
ATOM    565  N   GLY D  29       9.987  60.787  -7.155  1.00  0.00           N  
ATOM    566  CA  GLY D  29      12.914  59.527  -8.162  1.00  0.00           C  
ATOM    567  C   GLY D  29      11.222  59.475  -8.525  1.00  0.00           C  
ATOM    568  O   GLY D  29      13.375  57.387 -10.210  1.00  0.00           O  
ATOM    569  N   GLY D  30      13.015  59.029 -10.542  1.00  0.00           N  
ATOM    570  CA  GLY D  30      11.543  59.022 -10.803  1.00  0.00           C  
ATOM    571  C   GLY D  30      14.003  57.184 -11.855  1.00  0.00           C  
ATOM    572  O   GLY D  30      11.830  57.508 -10.738  1.00  0.00           O  
ATOM    573  N   GLY D  31      13.637  57.922 -10.235  1.00  0.00           N  
ATOM    574  CA  GLY D  31      15.211  57.030 -11.424  1.00  0.00           C  
ATOM    575  C   GLY D  31      14.894  56.209 -10.265  1.00  0.00           C  
ATOM    576  O   GLY D  31      15.582  55.464 -10.483  1.00  0.00           O  
ATOM    577  N   GLY D  32      14.465  55.262 -10.233  1.00  0.00           N  
ATOM    578  CA  GLY D  32      14.390  53.950  -9.887  1.00  0.00           C  
ATOM    579  C   GLY D  32      13.029  53.355 -10.072  1.00  0.00           C  
ATOM    580  O   GLY D  32      12.041  54.070 -10.177  1.00  0.00           O  
ATOM    581  N   GLY D  33      12.980  52.041 -10.125  1.00  0.00           N  
ATOM    582  CA  GLY D  33      11.714  51.353 -10.195  1.00  0.00           C  
ATOM    583  C   GLY D  33      10.978  51.480  -8.868  1.00  0.00           C  
ATOM    584  O   GLY D  33      11.599  51.381  -7.805  1.00  0.00           O  
ATOM    585  N   GLY D  34       9.670  51.714  -8.889  1.00  0.00           N  
ATOM    586  CA  GLY D  34       8.930  51.824  -7.632  1.00  0.00           C  
ATOM    587  C   GLY D  34       8.772  50.476  -6.954  1.00  0.00           C  
ATOM    588  O   GLY D  34       8.598  49.447  -7.604  1.00  0.00           O  
ATOM    589  N   GLY D  35       8.838  50.493  -5.629  1.00  0.00           N  
ATOM    590  CA  GLY D  35       8.682  49.279  -4.848  1.00  0.00           C  
ATOM    591  C   GLY D  35       7.206  48.972  -4.663  1.00  0.00           C  
ATOM    592  O   GLY D  35       6.446  49.818  -4.200  1.00  0.00           O  
ATOM    593  N   GLY D  36       6.807  47.765  -5.026  1.00  0.00           N  
ATOM    594  CA  GLY D  36       5.420  47.370  -4.930  1.00  0.00           C  
ATOM    595  C   GLY D  36       5.166  46.141  -5.770  1.00  0.00           C  
ATOM    596  O   GLY D  36       6.078  45.547  -6.314  1.00  0.00           O  
ATOM    597  N   GLY D  37       3.901  45.770  -5.864  1.00  0.00           N  
ATOM    598  CA  GLY D  37       3.496  44.602  -6.630  1.00  0.00           C  
ATOM    599  C   GLY D  37       2.361  44.957  -7.563  1.00  0.00           C  
ATOM    600  O   GLY D  37       1.389  45.590  -7.153  1.00  0.00           O  
ATOM    601  N   GLY D  38       2.490  44.544  -8.816  1.00  0.00           N  
ATOM    602  CA  GLY D  38       1.448  44.726  -9.803  1.00  0.00           C  
ATOM    603  C   GLY D  38       1.464  43.556 -10.759  1.00  0.00           C  
ATOM    604  O   GLY D  38       2.527  43.099 -11.167  1.00  0.00           O  
ATOM    605  N   GLY D  39       0.284  43.082 -11.116  1.00  0.00           N  
ATOM    606  CA  GLY D  39       0.136  41.928 -11.979  1.00  0.00           C  
ATOM    607  C   GLY D  39      -0.126  42.377 -13.406  1.00  0.00           C  
ATOM    608  O   GLY D  39      -0.852  43.346 -13.635  1.00  0.00           O  
ATOM    609  N   GLY D  40       0.464  41.670 -14.361  1.00  0.00           N  
ATOM    610  CA  GLY D  40       0.398  42.032 -15.769  1.00  0.00           C  
ATOM    611  C   GLY D  40      -0.590  41.119 -16.485  1.00  0.00           C  
ATOM    612  O   GLY D  40      -0.475  39.923 -16.461  1.00  0.00           O  
ATOM    613  N   GLY D  41      -1.553  41.690 -17.133  1.00  0.00           N  
ATOM    614  CA  GLY D  41      -2.583  40.936 -17.828  1.00  0.00           C  
ATOM    615  C   GLY D  41      -2.217  40.752 -19.295  1.00  0.00           C  
ATOM    616  O   GLY D  41      -1.611  41.640 -19.897  1.00  0.00           O  
ATOM    617  N   GLY D  42      -2.560  39.608 -19.890  1.00  0.00           N  
ATOM    618  CA  GLY D  42      -2.204  39.373 -21.293  1.00  0.00           C  
ATOM    619  C   GLY D  42      -3.030  40.211 -22.248  1.00  0.00           C  
ATOM    620  O   GLY D  42      -4.217  40.444 -22.037  1.00  0.00           O  
ATOM    621  N   GLY D  43      -2.380  40.671 -23.307  1.00  0.00           N  
ATOM    622  CA  GLY D  43      -3.047  41.452 -24.329  1.00  0.00           C  
ATOM    623  C   GLY D  43      -3.000  40.821 -25.704  1.00  0.00           C  
ATOM    624  O   GLY D  43      -4.046  40.657 -26.327  1.00  0.00           O  
ATOM    625  N   GLY D  44      -1.820  40.461 -26.206  1.00  0.00           N  
ATOM    626  CA  GLY D  44      -1.637  40.159 -27.621  1.00  0.00           C  
ATOM    627  C   GLY D  44      -0.975  38.799 -27.763  1.00  0.00           C  
ATOM    628  O   GLY D  44       0.028  38.522 -27.105  1.00  0.00           O  
ATOM    629  N   GLY D  45      -1.540  37.951 -28.617  1.00  0.00           N  
ATOM    630  CA  GLY D  45      -0.916  36.704 -29.032  1.00  0.00           C  
ATOM    631  C   GLY D  45      -0.830  36.692 -30.551  1.00  0.00           C  
ATOM    632  O   GLY D  45      -1.848  36.841 -31.233  1.00  0.00           O  
ATOM    633  N   GLY D  46       0.379  36.513 -31.077  1.00  0.00           N  
ATOM    634  CA  GLY D  46       0.621  36.537 -32.512  1.00  0.00           C  
ATOM    635  C   GLY D  46       1.190  35.210 -32.986  1.00  0.00           C  
ATOM    636  O   GLY D  46       2.163  34.716 -32.419  1.00  0.00           O  
ATOM    637  N   GLY D  47       0.616  34.610 -34.017  1.00  0.00           N  
ATOM    638  CA  GLY D  47       1.151  33.368 -34.599  1.00  0.00           C  
ATOM    639  C   GLY D  47       2.179  33.614 -35.670  1.00  0.00           C  
ATOM    640  O   GLY D  47       2.087  33.088 -36.708  1.00  0.00           O  
ATOM    641  N   GLY D  48       3.166  34.422 -35.428  1.00  0.00           N  
ATOM    642  CA  GLY D  48       4.082  34.904 -36.458  1.00  0.00           C  
ATOM    643  C   GLY D  48       5.120  33.854 -36.845  1.00  0.00           C  
ATOM    644  O   GLY D  48       5.463  33.724 -38.021  1.00  0.00           O  
ATOM    645  N   GLY D  49       5.633  33.088 -35.886  1.00  0.00           N  
ATOM    646  CA  GLY D  49       6.615  32.079 -36.193  1.00  0.00           C  
ATOM    647  C   GLY D  49       7.974  32.589 -36.579  1.00  0.00           C  
ATOM    648  O   GLY D  49       8.742  31.845 -37.165  1.00  0.00           O  
ATOM    649  N   GLY D  50       8.299  33.831 -36.272  1.00  0.00           N  
ATOM    650  CA  GLY D  50       9.535  34.431 -36.701  1.00  0.00           C  
ATOM    651  C   GLY D  50      10.583  34.257 -35.618  1.00  0.00           C  
ATOM    652  O   GLY D  50      10.279  34.257 -34.445  1.00  0.00           O  
ATOM    653  N   GLY D  51      11.826  34.080 -36.019  1.00  0.00           N  
ATOM    654  CA  GLY D  51      12.952  33.983 -35.111  1.00  0.00           C  
ATOM    655  C   GLY D  51      13.388  35.375 -34.694  1.00  0.00           C  
ATOM    656  O   GLY D  51      13.599  36.238 -35.537  1.00  0.00           O  
ATOM    657  N   GLY D  52      13.506  35.596 -33.389  1.00  0.00           N  
ATOM    658  CA  GLY D  52      13.862  36.889 -32.822  1.00  0.00           C  
ATOM    659  C   GLY D  52      15.048  36.692 -31.893  1.00  0.00           C  
ATOM    660  O   GLY D  52      15.014  35.819 -31.023  1.00  0.00           O  
ATOM    661  N   GLY D  53      16.096  37.498 -32.079  1.00  0.00           N  
ATOM    662  CA  GLY D  53      17.231  37.501 -31.167  1.00  0.00           C  
ATOM    663  C   GLY D  53      17.617  38.882 -30.670  1.00  0.00           C  
ATOM    664  O   GLY D  53      18.276  38.980 -29.632  1.00  0.00           O  
ATOM    665  N   GLY D  54      17.243  39.946 -31.373  1.00  0.00           N  
ATOM    666  CA  GLY D  54      17.606  41.300 -30.991  1.00  0.00           C  
ATOM    667  C   GLY D  54      16.383  42.196 -31.100  1.00  0.00           C  
ATOM    668  O   GLY D  54      15.428  41.886 -31.811  1.00  0.00           O  
ATOM    669  N   GLY D  55      16.417  43.318 -30.386  1.00  0.00           N  
ATOM    670  CA  GLY D  55      15.299  44.247 -30.423  1.00  0.00           C  
ATOM    671  C   GLY D  55      15.788  45.660 -30.145  1.00  0.00           C  
ATOM    672  O   GLY D  55      16.918  45.880 -29.702  1.00  0.00           O  
ATOM    673  N   GLY D  56      14.912  46.619 -30.421  1.00  0.00           N  
ATOM    674  CA  GLY D  56      15.205  48.033 -30.256  1.00  0.00           C  
ATOM    675  C   GLY D  56      13.890  48.773 -30.055  1.00  0.00           C  
ATOM    676  O   GLY D  56      12.848  48.357 -30.550  1.00  0.00           O  
ATOM    677  N   GLY D  57      13.943  49.868 -29.320  1.00  0.00           N  
ATOM    678  CA  GLY D  57      12.763  50.669 -29.040  1.00  0.00           C  
ATOM    679  C   GLY D  57      12.696  51.879 -29.961  1.00  0.00           C  
ATOM    680  O   GLY D  57      13.673  52.268 -30.600  1.00  0.00           O  
ATOM    681  N   GLY D  58      11.516  52.473 -30.022  1.00  0.00           N  
ATOM    682  CA  GLY D  58      11.250  53.626 -30.867  1.00  0.00           C  
ATOM    683  C   GLY D  58      10.845  54.817 -30.020  1.00  0.00           C  
ATOM    684  O   GLY D  58      10.077  54.682 -29.068  1.00  0.00           O  
ATOM    685  N   GLY D  59      11.344  55.989 -30.390  1.00  0.00           N  
ATOM    686  CA  GLY D  59      11.122  57.212 -29.640  1.00  0.00           C  
ATOM    687  C   GLY D  59      10.401  58.229 -30.505  1.00  0.00           C  
ATOM    688  O   GLY D  59      10.398  58.141 -31.731  1.00  0.00           O  
ATOM    689  N   GLY D  60       9.781  59.199 -29.845  1.00  0.00           N  
ATOM    690  CA  GLY D  60       9.085  60.277 -30.519  1.00  0.00           C  
ATOM    691  C   GLY D  60       9.921  61.511 -30.545  1.00  0.00           C  
ATOM    692  O   GLY D  60      10.394  61.939 -29.554  1.00  0.00           O  
ATOM    693  N   GLY D  61      10.094  62.081 -31.677  1.00  0.00           N  
ATOM    694  CA  GLY D  61      10.886  63.255 -31.834  1.00  0.00           C  
ATOM    695  C   GLY D  61      10.172  64.249 -32.690  1.00  0.00           C  
ATOM    696  O   GLY D  61       9.427  63.895 -33.523  1.00  0.00           O  
ATOM    697  N   GLY D  62      10.407  65.500 -32.476  1.00  0.00           N  
ATOM    698  CA  GLY D  62       9.831  66.560 -33.246  1.00  0.00           C  
ATOM    699  C   GLY D  62      10.605  67.180 -33.759  1.00  0.00           C  
ATOM    700  O   GLY D  62      11.213  67.238 -33.210  1.00  0.00           O  
TER
ATOM    701  N   GLY E   1      11.927  61.174 -19.251  1.00  0.00           N  
ATOM    702  CA  GLY E   1      11.501  59.887 -19.623  1.00  0.00           C  
ATOM    703  C   GLY E   1      12.645  58.899 -19.542  1.00  0.00           C  
ATOM    704  O   GLY E   1      13.774  59.210 -19.914  1.00  0.00           O  
ATOM    705  N   GLY E   2      12.347  57.707 -19.053  1.00  0.00           N  
ATOM    706  CA  GLY E   2      13.350  56.672 -18.913  1.00  0.00           C  
ATOM    707  C   GLY E   2      12.720  55.317 -19.185  1.00  0.00           C  
ATOM    708  O   GLY E   2      11.506  55.144 -19.055  1.00  0.00           O  
ATOM    709  N   GLY E   3      13.551  54.354 -19.573  1.00  0.00           N  
ATOM    710  CA  GLY E   3      13.046  53.007 -19.793  1.00  0.00           C  
ATOM    711  C   GLY E   3      14.038  51.972 -19.282  1.00  0.00           C  
ATOM    712  O   GLY E   3      15.236  52.216 -19.162  1.00  0.00           O  
ATOM    713  N   GLY E   4      13.496  50.804 -18.964  1.00  0.00           N  
ATOM    714  CA  GLY E   4      14.191  49.745 -18.253  1.00  0.00           C  
ATOM    715  C   GLY E   4      14.009  48.442 -19.008  1.00  0.00           C  
ATOM    716  O   GLY E   4      12.902  48.135 -19.456  1.00  0.00           O  
ATOM    717  N   GLY E   5      15.086  47.670 -19.126  1.00  0.00           N  
ATOM    718  CA  GLY E   5      15.065  46.394 -19.829  1.00  0.00           C  
ATOM    719  C   GLY E   5      15.591  45.308 -18.903  1.00  0.00           C  
ATOM    720  O   GLY E   5      16.658  45.455 -18.299  1.00  0.00           O  
ATOM    721  N   GLY E   6      14.827  44.224 -18.776  1.00  0.00           N  
ATOM    722  CA  GLY E   6      15.276  43.063 -18.048  1.00  0.00           C  
ATOM    723  C   GLY E   6      14.984  41.803 -18.835  1.00  0.00           C  
ATOM    724  O   GLY E   6      14.174  41.799 -19.759  1.00  0.00           O  
ATOM    725  N   GLY E   7      15.648  40.721 -18.445  1.00  0.00           N  
ATOM    726  CA  GLY E   7      15.565  39.460 -19.166  1.00  0.00           C  
ATOM    727  C   GLY E   7      14.897  38.395 -18.311  1.00  0.00           C  
ATOM    728  O   GLY E   7      15.177  38.277 -17.117  1.00  0.00           O  
ATOM    729  N   GLY E   8      14.015  37.620 -18.932  1.00  0.00           N  
ATOM    730  CA  GLY E   8      13.281  36.574 -18.242  1.00  0.00           C  
ATOM    731  C   GLY E   8      14.105  35.298 -18.160  1.00  0.00           C  
ATOM    732  O   GLY E   8      14.941  35.018 -19.015  1.00  0.00           O  
ATOM    733  N   GLY E   9      13.859  34.525 -17.114  1.00  0.00           N  
ATOM    734  CA  GLY E   9      14.522  33.257 -16.870  1.00  0.00           C  
ATOM    735  C   GLY E   9      13.488  32.228 -16.447  1.00  0.00           C  
ATOM    736  O   GLY E   9      12.441  32.592 -15.906  1.00  0.00           O  
ATOM    737  N   GLY E  10      13.738  30.934 -16.702  1.00  0.00           N  
ATOM    738  CA  GLY E  10      12.800  29.905 -16.232  1.00  0.00           C  
ATOM    739  C   GLY E  10      12.816  29.752 -14.721  1.00  0.00           C  
ATOM    740  O   GLY E  10      13.792  29.266 -14.146  1.00  0.00           O  
ATOM    741  N   GLY E  11      11.735  30.163 -14.068  1.00  0.00           N  
ATOM    742  CA  GLY E  11      11.660  30.191 -12.620  1.00  0.00           C  
ATOM    743  C   GLY E  11      10.350  29.575 -12.154  1.00  0.00           C  
ATOM    744  O   GLY E  11       9.358  29.522 -12.890  1.00  0.00           O  
ATOM    745  N   GLY E  12      10.370  29.106 -10.912  1.00  0.00           N  
ATOM    746  CA  GLY E  12       9.184  28.622 -10.225  1.00  0.00           C  
ATOM    747  C   GLY E  12       8.703  29.706  -9.272  1.00  0.00           C  
ATOM    748  O   GLY E  12       9.474  30.195  -8.444  1.00  0.00           O  
ATOM    749  N   GLY E  13       7.437  30.080  -9.400  1.00  0.00           N  
ATOM    750  CA  GLY E  13       6.842  31.142  -8.606  1.00  0.00           C  
ATOM    751  C   GLY E  13       5.647  30.605  -7.836  1.00  0.00           C  
ATOM    752  O   GLY E  13       4.905  29.756  -8.323  1.00  0.00           O  
ATOM    753  N   GLY E  14       5.469  31.103  -6.629  1.00  0.00           N  
ATOM    754  CA  GLY E  14       4.267  30.860  -5.844  1.00  0.00           C  
ATOM    755  C   GLY E  14       3.421  32.123  -5.884  1.00  0.00           C  
ATOM    756  O   GLY E  14       3.844  33.166  -5.415  1.00  0.00           O  
ATOM    757  N   GLY E  15       2.238  32.032  -6.450  1.00  0.00           N  
ATOM    758  CA  GLY E  15       1.350  33.164  -6.647  1.00  0.00           C  
ATOM    759  C   GLY E  15       0.172  33.066  -5.692  1.00  0.00           C  
ATOM    760  O   GLY E  15      -0.344  31.975  -5.438  1.00  0.00           O  
ATOM    761  N   GLY E  16      -0.259  34.210  -5.172  1.00  0.00           N  
ATOM    762  CA  GLY E  16      -1.357  34.272  -4.217  1.00  0.00           C  
ATOM    763  C   GLY E  16      -2.564  34.914  -4.883  1.00  0.00           C  
ATOM    764  O   GLY E  16      -2.492  36.054  -5.332  1.00  0.00           O  
ATOM    765  N   GLY E  17      -3.668  34.188  -4.941  1.00  0.00           N  
ATOM    766  CA  GLY E  17      -4.922  34.684  -5.484  1.00  0.00           C  
ATOM    767  C   GLY E  17      -5.866  34.982  -4.332  1.00  0.00           C  
ATOM    768  O   GLY E  17      -6.134  34.107  -3.505  1.00  0.00           O  
ATOM    769  N   GLY E  18      -6.377  36.205  -4.290  1.00  0.00           N  
ATOM    770  CA  GLY E  18      -7.302  36.621  -3.252  1.00  0.00           C  
ATOM    771  C   GLY E  18      -8.724  36.224  -3.641  1.00  0.00           C  
ATOM    772  O   GLY E  18      -8.943  35.428  -4.552  1.00  0.00           O  
ATOM    773  N   GLY E  19      -9.711  36.780  -2.943  1.00  0.00           N  
ATOM    774  CA  GLY E  19     -11.104  36.449  -3.208  1.00  0.00           C  
ATOM    775  C   GLY E  19     -11.599  36.997  -4.536  1.00  0.00           C  
ATOM    776  O   GLY E  19     -12.576  36.497  -5.066  1.00  0.00           O  
ATOM    777  N   GLY E  20     -10.960  38.010  -5.083  1.00  0.00           N  
ATOM    778  CA  GLY E  20     -11.353  38.573  -6.366  1.00  0.00           C  
ATOM    779  C   GLY E  20     -10.607  37.958  -7.534  1.00  0.00           C  
ATOM    780  O   GLY E  20     -10.907  38.276  -8.657  1.00  0.00           O  
ATOM    781  N   GLY E  21      -9.645  37.090  -7.298  1.00  0.00           N  
ATOM    782  CA  GLY E  21      -8.888  36.484  -8.369  1.00  0.00           C  
ATOM    783  C   GLY E  21      -7.684  37.264  -8.830  1.00  0.00           C  
ATOM    784  O   GLY E  21      -7.090  36.901  -9.836  1.00  0.00           O  
ATOM    785  N   GLY E  22      -7.303  38.320  -8.129  1.00  0.00           N  
ATOM    786  CA  GLY E  22      -6.174  39.155  -8.503  1.00  0.00           C  
ATOM    787  C   GLY E  22      -4.917  38.666  -7.798  1.00  0.00           C  
ATOM    788  O   GLY E  22      -4.940  38.391  -6.598  1.00  0.00           O  
ATOM    789  N   GLY E  23      -3.827  38.545  -8.549  1.00  0.00           N  
ATOM    790  CA  GLY E  23      -2.553  38.149  -7.965  1.00  0.00           C  
ATOM    791  C   GLY E  23      -2.020  39.302  -7.129  1.00  0.00           C  
ATOM    792  O   GLY E  23      -1.665  40.346  -7.654  1.00  0.00           O  
ATOM    793  N   GLY E  24      -1.970  39.120  -5.819  1.00  0.00           N  
ATOM    794  CA  GLY E  24      -1.542  40.167  -4.909  1.00  0.00           C  
ATOM    795  C   GLY E  24      -0.135  39.976  -4.372  1.00  0.00           C  
ATOM    796  O   GLY E  24       0.469  40.948  -3.921  1.00  0.00           O  
ATOM    797  N   GLY E  25       0.401  38.764  -4.405  1.00  0.00           N  
ATOM    798  CA  GLY E  25       1.733  38.517  -3.876  1.00  0.00           C  
ATOM    799  C   GLY E  25       2.326  37.305  -4.570  1.00  0.00           C  
ATOM    800  O   GLY E  25       1.608  36.454  -5.099  1.00  0.00           O  
ATOM    801  N   GLY E  26       3.653  37.237  -4.555  1.00  0.00           N  
ATOM    802  CA  GLY E  26       4.361  36.146  -5.195  1.00  0.00           C  
ATOM    803  C   GLY E  26       5.675  35.899  -4.473  1.00  0.00           C  
ATOM    804  O   GLY E  26       6.234  36.789  -3.831  1.00  0.00           O  
ATOM    805  N   GLY E  27       6.157  34.668  -4.591  1.00  0.00           N  
ATOM    806  CA  GLY E  27       7.402  34.229  -3.973  1.00  0.00           C  
ATOM    807  C   GLY E  27       8.244  33.555  -5.045  1.00  0.00           C  
ATOM    808  O   GLY E  27       7.775  32.626  -5.713  1.00  0.00           O  
ATOM    809  N   GLY E  28       9.474  34.032  -5.221  1.00  0.00           N  
ATOM    810  CA  GLY E  28      10.424  33.443  -6.156  1.00  0.00           C  
ATOM    811  C   GLY E  28      11.184  32.337  -5.437  1.00  0.00           C  
ATOM    812  O   GLY E  28      11.949  32.611  -4.510  1.00  0.00           O  
ATOM    813  N   GLY E  29      11.002  31.094  -5.887  1.00  0.00           N  
ATOM    814  CA  GLY E  29      11.488  29.934  -5.148  1.00  0.00           C  
ATOM    815  C   GLY E  29      13.000  29.772  -5.191  1.00  0.00           C  
ATOM    816  O   GLY E  29      13.541  29.000  -4.404  1.00  0.00           O  
ATOM    817  N   GLY E  30      13.698  30.466  -6.082  1.00  0.00           N  
ATOM    818  CA  GLY E  30      15.137  30.309  -6.225  1.00  0.00           C  
ATOM    819  C   GLY E  30      15.924  31.511  -5.726  1.00  0.00           C  
ATOM    820  O   GLY E  30      17.114  31.631  -6.032  1.00  0.00           O  
ATOM    821  N   GLY E  31      15.292  32.402  -4.966  1.00  0.00           N  
ATOM    822  CA  GLY E  31      15.966  33.622  -4.534  1.00  0.00           C  
ATOM    823  C   GLY E  31      16.881  33.369  -3.341  1.00  0.00           C  
ATOM    824  O   GLY E  31      18.076  33.640  -3.395  1.00  0.00           O  
ATOM    825  N   GLY E  32      16.336  32.850  -2.259  1.00  0.00           N  
ATOM    826  CA  GLY E  32      17.047  32.646  -1.007  1.00  0.00           C  
ATOM    827  C   GLY E  32      16.431  31.439  -0.309  1.00  0.00           C  
ATOM    828  O   GLY E  32      15.340  31.001  -0.691  1.00  0.00           O  
ATOM    829  N   GLY E  33      17.133  30.835   0.668  1.00  0.00           N  
ATOM    830  CA  GLY E  33      16.572  29.648   1.348  1.00  0.00           C  
ATOM    831  C   GLY E  33      15.250  29.866   2.065  1.00  0.00           C  
ATOM    832  O   GLY E  33      14.488  28.901   2.216  1.00  0.00           O  
ATOM    833  N   GLY E  34      14.957  31.088   2.514  1.00  0.00           N  
ATOM    834  CA  GLY E  34      13.664  31.359   3.133  1.00  0.00           C  
ATOM    835  C   GLY E  34      12.527  31.208   2.132  1.00  0.00           C  
ATOM    836  O   GLY E  34      11.486  30.623   2.448  1.00  0.00           O  
ATOM    837  N   GLY E  35      12.719  31.699   0.908  1.00  0.00           N  
ATOM    838  CA  GLY E  35      11.690  31.541  -0.112  1.00  0.00           C  
ATOM    839  C   GLY E  35      11.595  30.106  -0.602  1.00  0.00           C  
ATOM    840  O   GLY E  35      10.513  29.663  -0.998  1.00  0.00           O  
ATOM    841  N   GLY E  36      12.703  29.366  -0.576  1.00  0.00           N  
ATOM    842  CA  GLY E  36      12.649  27.940  -0.884  1.00  0.00           C  
ATOM    843  C   GLY E  36      11.849  27.181   0.166  1.00  0.00           C  
ATOM    844  O   GLY E  36      11.081  26.271  -0.169  1.00  0.00           O  
ATOM    845  N   GLY E  37      12.008  27.555   1.439  1.00  0.00           N  
ATOM    846  CA  GLY E  37      11.194  26.978   2.503  1.00  0.00           C  
ATOM    847  C   GLY E  37       9.724  27.345   2.337  1.00  0.00           C  
ATOM    848  O   GLY E  37       8.839  26.511   2.565  1.00  0.00           O  
ATOM    849  N   GLY E  38       9.451  28.589   1.929  1.00  0.00           N  
ATOM    850  CA  GLY E  38       8.079  29.021   1.673  1.00  0.00           C  
ATOM    851  C   GLY E  38       7.450  28.244   0.523  1.00  0.00           C  
ATOM    852  O   GLY E  38       6.264  27.901   0.571  1.00  0.00           O  
ATOM    853  N   GLY E  39       8.226  27.969  -0.526  1.00  0.00           N  
ATOM    854  CA  GLY E  39       7.710  27.200  -1.652  1.00  0.00           C  
ATOM    855  C   GLY E  39       7.523  25.733  -1.295  1.00  0.00           C  
ATOM    856  O   GLY E  39       6.609  25.085  -1.809  1.00  0.00           O  
ATOM    857  N   GLY E  40       8.383  25.189  -0.434  1.00  0.00           N  
ATOM    858  CA  GLY E  40       8.220  23.804  -0.004  1.00  0.00           C  
ATOM    859  C   GLY E  40       7.009  23.635   0.901  1.00  0.00           C  
ATOM    860  O   GLY E  40       6.268  22.659   0.770  1.00  0.00           O  
ATOM    861  N   GLY E  41       6.781  24.579   1.812  1.00  0.00           N  
ATOM    862  CA  GLY E  41       5.648  24.487   2.721  1.00  0.00           C  
ATOM    863  C   GLY E  41       4.334  24.930   2.096  1.00  0.00           C  
ATOM    864  O   GLY E  41       3.288  24.725   2.723  1.00  0.00           O  
ATOM    865  N   GLY E  42       4.374  25.513   0.890  1.00  0.00           N  
ATOM    866  CA  GLY E  42       3.216  26.097   0.198  1.00  0.00           C  
ATOM    867  C   GLY E  42       2.508  27.134   1.065  1.00  0.00           C  
ATOM    868  O   GLY E  42       1.284  27.156   1.169  1.00  0.00           O  
ATOM    869  N   GLY E  43       3.292  28.000   1.700  1.00  0.00           N  
ATOM    870  CA  GLY E  43       2.746  29.020   2.577  1.00  0.00           C  
ATOM    871  C   GLY E  43       3.644  30.244   2.549  1.00  0.00           C  
ATOM    872  O   GLY E  43       4.828  30.159   2.236  1.00  0.00           O  
ATOM    873  N   GLY E  44       3.062  31.388   2.879  1.00  0.00           N  
ATOM    874  CA  GLY E  44       3.799  32.640   2.953  1.00  0.00           C  
ATOM    875  C   GLY E  44       4.349  32.925   4.342  1.00  0.00           C  
ATOM    876  O   GLY E  44       5.173  33.815   4.496  1.00  0.00           O  
ATOM    877  N   GLY E  45       3.915  32.199   5.348  1.00  0.00           N  
ATOM    878  CA  GLY E  45       4.373  32.374   6.718  1.00  0.00           C  
ATOM    879  C   GLY E  45       5.029  31.085   7.178  1.00  0.00           C  
ATOM    880  O   GLY E  45       4.425  30.014   7.087  1.00  0.00           O  
ATOM    881  N   GLY E  46       6.260  31.189   7.667  1.00  0.00           N  
ATOM    882  CA  GLY E  46       7.048  30.041   8.091  1.00  0.00           C  
ATOM    883  C   GLY E  46       7.239  30.128   9.595  1.00  0.00           C  
ATOM    884  O   GLY E  46       7.754  31.130  10.102  1.00  0.00           O  
ATOM    885  N   GLY E  47       6.822  29.085  10.304  1.00  0.00           N  
ATOM    886  CA  GLY E  47       6.982  29.030  11.743  1.00  0.00           C  
ATOM    887  C   GLY E  47       8.413  28.664  12.108  1.00  0.00           C  
ATOM    888  O   GLY E  47       9.238  28.338  11.257  1.00  0.00           O  
ATOM    889  N   GLY E  48       8.705  28.723  13.398  1.00  0.00           N  
ATOM    890  CA  GLY E  48      10.043  28.437  13.876  1.00  0.00           C  
ATOM    891  C   GLY E  48      10.329  26.946  13.814  1.00  0.00           C  
ATOM    892  O   GLY E  48       9.457  26.128  14.055  1.00  0.00           O  
ATOM    893  N   GLY E  49      11.555  26.594  13.472  1.00  0.00           N  
ATOM    894  CA  GLY E  49      11.981  25.214  13.453  1.00  0.00           C  
ATOM    895  C   GLY E  49      12.957  24.963  12.326  1.00  0.00           C  
ATOM    896  O   GLY E  49      13.456  25.887  11.686  1.00  0.00           O  
ATOM    897  N   GLY E  50      13.221  23.682  12.094  1.00  0.00           N  
ATOM    898  CA  GLY E  50      14.097  23.223  11.026  1.00  0.00           C  
ATOM    899  C   GLY E  50      13.248  22.537   9.967  1.00  0.00           C  
ATOM    900  O   GLY E  50      12.362  21.739  10.286  1.00  0.00           O  
ATOM    901  N   GLY E  51      13.473  22.900   8.710  1.00  0.00           N  
ATOM    902  CA  GLY E  51      12.692  22.385   7.595  1.00  0.00           C  
ATOM    903  C   GLY E  51      13.623  21.831   6.533  1.00  0.00           C  
ATOM    904  O   GLY E  51      14.560  22.510   6.113  1.00  0.00           O  
ATOM    905  N   GLY E  52      13.358  20.607   6.092  1.00  0.00           N  
ATOM    906  CA  GLY E  52      14.108  20.013   4.994  1.00  0.00           C  
ATOM    907  C   GLY E  52      13.495  20.482   3.683  1.00  0.00           C  
ATOM    908  O   GLY E  52      12.335  20.197   3.402  1.00  0.00           O  
ATOM    909  N   GLY E  53      14.267  21.195   2.881  1.00  0.00           N  
ATOM    910  CA  GLY E  53      13.744  21.846   1.689  1.00  0.00           C  
ATOM    911  C   GLY E  53      14.104  21.081   0.426  1.00  0.00           C  
ATOM    912  O   GLY E  53      13.885  20.713  -0.094  1.00  0.00           O  
ATOM    913  N   GLY E  54      14.643  20.834  -0.077  1.00  0.00           N  
ATOM    914  CA  GLY E  54      15.012  20.247  -1.356  1.00  0.00           C  
ATOM    915  C   GLY E  54      16.091  20.059  -1.533  1.00  0.00           C  
ATOM    916  O   GLY E  54      16.333  20.322  -0.755  1.00  0.00           O  
ATOM    917  N   GLY E  55      16.738  19.597  -2.573  1.00  0.00           N  
ATOM    918  CA  GLY E  55      17.842  19.409  -2.866  1.00  0.00           C  
ATOM    919  C   GLY E  55      18.201  20.038  -3.947  1.00  0.00           C  
ATOM    920  O   GLY E  55      17.753  19.988  -4.972  1.00  0.00           O  
ATOM    921  N   GLY E  56      18.973  20.632  -3.697  1.00  0.00           N  
ATOM    922  CA  GLY E  56      19.456  21.266  -4.684  1.00  0.00           C  
ATOM    923  C   GLY E  56      20.373  20.749  -5.395  1.00  0.00           C  
ATOM    924  O   GLY E  56      20.500  20.301  -5.309  1.00  0.00           O  
ATOM    925  N   GLY E  57      20.960  20.805  -6.120  1.00  0.00           N  
ATOM    926  CA  GLY E  57      21.866  20.389  -6.885  1.00  0.00           C  
ATOM    927  C   GLY E  57      22.597  20.694  -7.890  1.00  0.00           C  
ATOM    928  O   GLY E  57      22.333  20.959  -8.318  1.00  0.00           O  
ATOM    929  N   GLY E  58      23.508  20.657  -8.276  1.00  0.00           N  
ATOM    930  CA  GLY E  58      24.245  20.939  -9.257  1.00  0.00           C  
ATOM    931  C   GLY E  58      24.621  20.589 -10.304  1.00  0.00           C  
ATOM    932  O   GLY E  58      24.943  20.104 -10.499  1.00  0.00           O  
ATOM    933  N   GLY E  59      24.581  20.835 -10.979  1.00  0.00           N  
ATOM    934  CA  GLY E  59      24.855  20.556 -12.005  1.00  0.00           C  
ATOM    935  C   GLY E  59      25.776  20.293 -13.016  1.00  0.00           C  
ATOM    936  O   GLY E  59      26.300  20.281 -12.943  1.00  0.00           O  
ATOM    937  N   GLY E  60      25.977  20.062 -13.964  1.00  0.00           N  
ATOM    938  CA  GLY E  60      26.862  19.799 -14.966  1.00  0.00           C  
ATOM    939  C   GLY E  60      27.499  20.205 -15.546  1.00  0.00           C  
ATOM    940  O   GLY E  60      27.292  20.705 -15.486  1.00  0.00           O  
ATOM    941  N   GLY E  61      28.292  19.975 -16.117  1.00  0.00           N  
ATOM    942  CA  GLY E  61      29.005  20.315 -16.674  1.00  0.00           C  
ATOM    943  C   GLY E  61      29.446  20.254 -18.074  1.00  0.00           C  
ATOM    944  O   GLY E  61      29.108  21.100 -18.907  1.00  0.00           O  
ATOM    945  N   GLY E  62      30.208  19.271 -18.334  1.00  0.00           N  
ATOM    946  CA  GLY E  62      30.746  19.096 -19.631  1.00  0.00           C  
ATOM    947  C   GLY E  62      30.311  17.789 -20.133  1.00  0.00           C  
ATOM    948  O   GLY E  62      30.126  16.955 -19.371  1.00  0.00           O  
ATOM    949  N   GLY E  63      30.152  17.614 -21.427  1.00  0.00           N  
ATOM    950  CA  GLY E  63      29.770  16.383 -22.047  1.00  0.00           C  
ATOM    951  C   GLY E  63      30.990  15.685 -22.564  1.00  0.00           C  
ATOM    952  O   GLY E  63      31.790  16.271 -23.287  1.00  0.00           O  
ATOM    953  N   GLY E  64      31.132  14.435 -22.188  1.00  0.00           N  
ATOM    954  CA  GLY E  64      32.258  13.626 -22.586  1.00  0.00           C  
ATOM    955  C   GLY E  64      31.745  12.484 -23.412  1.00  0.00           C  
ATOM    956  O   GLY E  64      30.863  11.751 -22.967  1.00  0.00           O  
ATOM    957  N   GLY E  65      32.287  12.340 -24.613  1.00  0.00           N  
ATOM    958  CA  GLY E  65      31.947  11.247 -25.504  1.00  0.00           C  
ATOM    959  C   GLY E  65      33.204  10.429 -25.740  1.00  0.00           C  
ATOM    960  O   GLY E  65      34.249  10.973 -26.048  1.00  0.00           O  
ATOM    961  N   GLY E  66      33.106   9.123 -25.564  1.00  0.00           N  
ATOM    962  CA  GLY E  66      34.235   8.218 -25.714  1.00  0.00           C  
ATOM    963  C   GLY E  66      33.782   7.010 -26.516  1.00  0.00           C  
ATOM    964  O   GLY E  66      32.950   6.226 -26.053  1.00  0.00           O  
ATOM    965  N   GLY E  67      34.329   6.867 -27.711  1.00  0.00           N  
ATOM    966  CA  GLY E  67      33.975   5.835 -28.668  1.00  0.00           C  
ATOM    967  C   GLY E  67      35.254   5.198 -29.187  1.00  0.00           C  
ATOM    968  O   GLY E  67      36.321   5.817 -29.127  1.00  0.00           O  
ATOM    969  N   GLY E  68      35.193   3.952 -29.663  1.00  0.00           N  
ATOM    970  CA  GLY E  68      36.368   3.360 -30.314  1.00  0.00           C  
ATOM    971  C   GLY E  68      36.719   4.087 -31.603  1.00  0.00           C  
ATOM    972  O   GLY E  68      35.848   4.577 -32.325  1.00  0.00           O  
ATOM    973  N   GLY E  69      38.019   4.154 -31.888  1.00  0.00           N  
ATOM    974  CA  GLY E  69      38.529   4.963 -32.991  1.00  0.00           C  
ATOM    975  C   GLY E  69      38.665   4.141 -34.266  1.00  0.00           C  
ATOM    976  O   GLY E  69      39.687   4.078 -34.886  1.00  0.00           O  
ATOM    977  N   GLY E  70      37.615   3.515 -34.662  1.00  0.00           N  
ATOM    978  CA  GLY E  70      37.559   2.803 -35.923  1.00  0.00           C  
ATOM    979  C   GLY E  70      37.195   3.788 -37.025  1.00  0.00           C  
ATOM    980  O   GLY E  70      36.381   4.688 -36.831  1.00  0.00           O  
ATOM    981  N   GLY E  71      37.844   3.658 -38.173  1.00  0.00           N  
ATOM    982  CA  GLY E  71      37.638   4.568 -39.286  1.00  0.00           C  
ATOM    983  C   GLY E  71      37.035   3.907 -40.514  1.00  0.00           C  
ATOM    984  O   GLY E  71      36.726   4.607 -41.482  1.00  0.00           O  
ATOM    985  N   GLY E  72      36.857   2.592 -40.507  1.00  0.00           N  
ATOM    986  CA  GLY E  72      36.349   1.886 -41.671  1.00  0.00           C  
ATOM    987  C   GLY E  72      34.846   2.074 -41.798  1.00  0.00           C  
ATOM    988  O   GLY E  72      34.118   2.034 -40.871  1.00  0.00           O  
ATOM    989  N   GLY E  73      34.387   2.285 -42.952  1.00  0.00           N  
ATOM    990  CA  GLY E  73      32.965   2.302 -43.248  1.00  0.00           C  
ATOM    991  C   GLY E  73      32.520   0.900 -43.617  1.00  0.00           C  
ATOM    992  O   GLY E  73      33.195   0.197 -44.328  1.00  0.00           O  
ATOM    993  N   GLY E  74      31.387   0.493 -43.121  1.00  0.00           N  
ATOM    994  CA  GLY E  74      30.915  -0.860 -43.332  1.00  0.00           C  
ATOM    995  C   GLY E  74      30.365  -1.042 -44.718  1.00  0.00           C  
ATOM    996  O   GLY E  74      29.751  -0.142 -45.255  1.00  0.00           O  
ATOM    997  N   GLY E  75      30.576  -2.193 -45.327  1.00  0.00           N  
ATOM    998  CA  GLY E  75      30.044  -2.427 -46.654  1.00  0.00           C  
ATOM    999  C   GLY E  75      28.566  -2.724 -46.654  1.00  0.00           C  
ATOM   1000  O   GLY E  75      28.136  -3.852 -46.865  1.00  0.00           O  
ATOM   1001  N   GLY E  76      27.766  -1.708 -46.415  1.00  0.00           N  
ATOM   1002  CA  GLY E  76      26.339  -1.848 -46.606  1.00  0.00           C  
ATOM   1003  C   GLY E  76      25.984  -1.889 -48.073  1.00  0.00           C  
ATOM   1004  O   GLY E  76      24.954  -2.444 -48.448  1.00  0.00           O  
ATOM   1005  N   GLY E  77      26.815  -1.309 -48.912  1.00  0.00           N  
ATOM   1006  CA  GLY E  77      26.550  -1.335 -50.326  1.00  0.00           C  
ATOM   1007  C   GLY E  77      26.740  -2.704 -50.910  1.00  0.00           C  
ATOM   1008  O   GLY E  77      26.091  -3.073 -51.882  1.00  0.00           O  
ATOM   1009  N   GLY E  78      27.623  -3.466 -50.337  1.00  0.00           N  
ATOM   1010  CA  GLY E  78      27.795  -4.806 -50.801  1.00  0.00           C  
ATOM   1011  C   GLY E  78      26.625  -5.690 -50.466  1.00  0.00           C  
ATOM   1012  O   GLY E  78      26.367  -6.683 -51.104  1.00  0.00           O  
ATOM   1013  N   GLY E  79      25.917  -5.355 -49.476  1.00  0.00           N  
ATOM   1014  CA  GLY E  79      24.734  -6.099 -49.112  1.00  0.00           C  
ATOM   1015  C   GLY E  79      23.520  -5.612 -49.871  1.00  0.00           C  
ATOM   1016  O   GLY E  79      22.712  -6.390 -50.375  1.00  0.00           O  
ATOM   1017  N   GLY E  80      23.383  -4.319 -49.983  1.00  0.00           N  
ATOM   1018  CA  GLY E  80      22.196  -3.747 -50.581  1.00  0.00           C  
ATOM   1019  C   GLY E  80      22.305  -3.625 -52.083  1.00  0.00           C  
ATOM   1020  O   GLY E  80      21.364  -3.933 -52.781  1.00  0.00           O  
ATOM   1021  N   GLY E  81      23.435  -3.180 -52.600  1.00  0.00           N  
ATOM   1022  CA  GLY E  81      23.620  -2.981 -54.025  1.00  0.00           C  
ATOM   1023  C   GLY E  81      24.273  -4.194 -54.684  1.00  0.00           C  
ATOM   1024  O   GLY E  81      25.113  -4.064 -55.544  1.00  0.00           O  
ATOM   1025  N   GLY E  82      23.893  -5.375 -54.283  1.00  0.00           N  
ATOM   1026  CA  GLY E  82      24.355  -6.598 -54.916  1.00  0.00           C  
ATOM   1027  C   GLY E  82      23.460  -6.936 -56.081  1.00  0.00           C  
ATOM   1028  O   GLY E  82      22.297  -6.645 -56.060  1.00  0.00           O  
ATOM   1029  N   GLY E  83      24.022  -7.543 -57.109  1.00  0.00           N  
ATOM   1030  CA  GLY E  83      23.265  -7.866 -58.300  1.00  0.00           C  
ATOM   1031  C   GLY E  83      22.287  -8.987 -58.071  1.00  0.00           C  
ATOM   1032  O   GLY E  83      21.138  -8.905 -58.463  1.00  0.00           O  
ATOM   1033  N   GLY E  84      22.722 -10.039 -57.434  1.00  0.00           N  
ATOM   1034  CA  GLY E  84      21.895 -11.186 -57.182  1.00  0.00           C  
ATOM   1035  C   GLY E  84      21.862 -11.457 -55.686  1.00  0.00           C  
ATOM   1036  O   GLY E  84      22.880 -11.573 -55.041  1.00  0.00           O  
ATOM   1037  N   GLY E  85      20.689 -11.556 -55.137  1.00  0.00           N  
ATOM   1038  CA  GLY E  85      20.519 -11.930 -53.745  1.00  0.00           C  
ATOM   1039  C   GLY E  85      20.479 -13.432 -53.622  1.00  0.00           C  
ATOM   1040  O   GLY E  85      20.193 -14.113 -54.544  1.00  0.00           O  
ATOM   1041  N   GLY E  86      20.769 -13.949 -52.464  1.00  0.00           N  
ATOM   1042  CA  GLY E  86      20.815 -15.367 -52.228  1.00  0.00           C  
ATOM   1043  C   GLY E  86      19.455 -15.953 -52.090  1.00  0.00           C  
ATOM   1044  O   GLY E  86      18.499 -15.255 -51.983  1.00  0.00           O  
ATOM   1045  N   GLY E  87      19.379 -17.262 -52.104  1.00  0.00           N  
ATOM   1046  CA  GLY E  87      18.150 -17.965 -51.907  1.00  0.00           C  
ATOM   1047  C   GLY E  87      17.743 -17.973 -50.504  1.00  0.00           C  
ATOM   1048  O   GLY E  87      18.489 -17.713 -49.602  1.00  0.00           O  
ATOM   1049  N   GLY E  88      16.542 -18.268 -50.325  1.00  0.00           N  
ATOM   1050  CA  GLY E  88      16.024 -18.181 -49.055  1.00  0.00           C  
ATOM   1051  C   GLY E  88      16.503 -19.230 -48.249  1.00  0.00           C  
ATOM   1052  O   GLY E  88      16.858 -18.983 -47.127  1.00  0.00           O  
ATOM   1053  N   GLY E  89      16.549 -20.405 -48.811  1.00  0.00           N  
ATOM   1054  CA  GLY E  89      16.949 -21.488 -48.096  1.00  0.00           C  
ATOM   1055  C   GLY E  89      18.368 -21.576 -47.922  1.00  0.00           C  
ATOM   1056  O   GLY E  89      18.798 -22.331 -47.148  1.00  0.00           O  
ATOM   1057  N   GLY E  90      19.101 -20.826 -48.617  1.00  0.00           N  
ATOM   1058  CA  GLY E  90      20.456 -20.755 -48.433  1.00  0.00           C  
ATOM   1059  C   GLY E  90      20.803 -19.637 -47.647  1.00  0.00           C  
ATOM   1060  O   GLY E  90      21.489 -19.252 -47.808  1.00  0.00           O  
ATOM   1061  N   GLY E  91      20.321 -19.125 -46.792  1.00  0.00           N  
ATOM   1062  CA  GLY E  91      20.453 -18.035 -46.008  1.00  0.00           C  
ATOM   1063  C   GLY E  91      21.872 -17.591 -45.745  1.00  0.00           C  
ATOM   1064  O   GLY E  91      22.559 -18.090 -44.904  1.00  0.00           O  
ATOM   1065  N   GLY E  92      22.311 -16.645 -46.482  1.00  0.00           N  
ATOM   1066  CA  GLY E  92      23.642 -16.105 -46.342  1.00  0.00           C  
ATOM   1067  C   GLY E  92      23.630 -14.994 -45.328  1.00  0.00           C  
ATOM   1068  O   GLY E  92      23.097 -13.931 -45.542  1.00  0.00           O  
ATOM   1069  N   GLY E  93      24.234 -15.244 -44.219  1.00  0.00           N  
ATOM   1070  CA  GLY E  93      24.305 -14.298 -43.141  1.00  0.00           C  
ATOM   1071  C   GLY E  93      25.614 -13.554 -43.255  1.00  0.00           C  
ATOM   1072  O   GLY E  93      26.660 -14.126 -43.176  1.00  0.00           O  
ATOM   1073  N   GLY E  94      25.550 -12.282 -43.453  1.00  0.00           N  
ATOM   1074  CA  GLY E  94      26.720 -11.443 -43.594  1.00  0.00           C  
ATOM   1075  C   GLY E  94      27.074 -10.838 -42.244  1.00  0.00           C  
ATOM   1076  O   GLY E  94      26.222 -10.251 -41.580  1.00  0.00           O  
ATOM   1077  N   GLY E  95      28.322 -10.993 -41.839  1.00  0.00           N  
ATOM   1078  CA  GLY E  95      28.805 -10.492 -40.562  1.00  0.00           C  
ATOM   1079  C   GLY E  95      29.363  -9.088 -40.735  1.00  0.00           C  
ATOM   1080  O   GLY E  95      30.200  -8.848 -41.610  1.00  0.00           O  
ATOM   1081  N   GLY E  96      28.899  -8.167 -39.901  1.00  0.00           N  
ATOM   1082  CA  GLY E  96      29.339  -6.785 -39.903  1.00  0.00           C  
ATOM   1083  C   GLY E  96      29.998  -6.529 -38.559  1.00  0.00           C  
ATOM   1084  O   GLY E  96      29.343  -6.617 -37.510  1.00  0.00           O  
ATOM   1085  N   GLY E  97      31.295  -6.248 -38.593  1.00  0.00           N  
ATOM   1086  CA  GLY E  97      32.074  -6.012 -37.386  1.00  0.00           C  
ATOM   1087  C   GLY E  97      33.106  -4.972 -37.620  1.00  0.00           C  
ATOM   1088  O   GLY E  97      33.310  -4.663 -38.095  1.00  0.00           O  
ATOM   1089  N   GLY E  98      33.737  -4.424 -37.258  1.00  0.00           N  
ATOM   1090  CA  GLY E  98      34.807  -3.449 -37.301  1.00  0.00           C  
ATOM   1091  C   GLY E  98      34.504  -2.377 -38.320  1.00  0.00           C  
ATOM   1092  O   GLY E  98      35.171  -2.245 -39.279  1.00  0.00           O  
ATOM   1093  N   GLY E  99      33.490  -1.597 -38.097  1.00  0.00           N  
ATOM   1094  CA  GLY E  99      33.050  -0.574 -38.994  1.00  0.00           C  
ATOM   1095  C   GLY E  99      32.393   0.562 -38.299  1.00  0.00           C  
ATOM   1096  O   GLY E  99      32.064   0.444 -37.175  1.00  0.00           O  
ATOM   1097  N   GLY E 100      32.207   1.668 -38.992  1.00  0.00           N  
ATOM   1098  CA  GLY E 100      31.383   2.776 -38.546  1.00  0.00           C  
ATOM   1099  C   GLY E 100      30.082   2.705 -39.320  1.00  0.00           C  
ATOM   1100  O   GLY E 100      30.070   2.869 -40.527  1.00  0.00           O  
ATOM   1101  N   GLY E 101      28.986   2.447 -38.632  1.00  0.00           N  
ATOM   1102  CA  GLY E 101      27.696   2.202 -39.264  1.00  0.00           C  
ATOM   1103  C   GLY E 101      26.926   3.501 -39.356  1.00  0.00           C  
ATOM   1104  O   GLY E 101      26.245   3.901 -38.425  1.00  0.00           O  
ATOM   1105  N   GLY E 102      27.033   4.159 -40.496  1.00  0.00           N  
ATOM   1106  CA  GLY E 102      26.260   5.349 -40.782  1.00  0.00           C  
ATOM   1107  C   GLY E 102      24.990   4.946 -41.510  1.00  0.00           C  
ATOM   1108  O   GLY E 102      25.036   4.492 -42.645  1.00  0.00           O  
ATOM   1109  N   GLY E 103      23.855   5.108 -40.852  1.00  0.00           N  
ATOM   1110  CA  GLY E 103      22.589   4.666 -41.396  1.00  0.00           C  
ATOM   1111  C   GLY E 103      21.932   5.707 -42.287  1.00  0.00           C  
ATOM   1112  O   GLY E 103      20.903   5.454 -42.841  1.00  0.00           O  
ATOM   1113  N   GLY E 104      22.506   6.866 -42.438  1.00  0.00           N  
ATOM   1114  CA  GLY E 104      21.957   7.875 -43.337  1.00  0.00           C  
ATOM   1115  C   GLY E 104      22.041   7.479 -44.769  1.00  0.00           C  
ATOM   1116  O   GLY E 104      21.213   7.876 -45.589  1.00  0.00           O  
ATOM   1117  N   GLY E 105      23.025   6.691 -45.081  1.00  0.00           N  
ATOM   1118  CA  GLY E 105      23.118   6.153 -46.379  1.00  0.00           C  
ATOM   1119  C   GLY E 105      22.023   5.235 -46.650  1.00  0.00           C  
ATOM   1120  O   GLY E 105      21.588   5.171 -47.763  1.00  0.00           O  
ATOM   1121  N   GLY E 106      21.538   4.546 -45.638  1.00  0.00           N  
ATOM   1122  CA  GLY E 106      20.428   3.683 -45.801  1.00  0.00           C  
ATOM   1123  C   GLY E 106      19.197   4.465 -46.083  1.00  0.00           C  
ATOM   1124  O   GLY E 106      18.360   4.003 -46.770  1.00  0.00           O  
ATOM   1125  N   GLY E 107      19.089   5.660 -45.585  1.00  0.00           N  
ATOM   1126  CA  GLY E 107      17.945   6.472 -45.780  1.00  0.00           C  
ATOM   1127  C   GLY E 107      17.980   7.187 -47.083  1.00  0.00           C  
ATOM   1128  O   GLY E 107      16.946   7.538 -47.575  1.00  0.00           O  
ATOM   1129  N   GLY E 108      19.139   7.408 -47.656  1.00  0.00           N  
ATOM   1130  CA  GLY E 108      19.249   8.044 -48.895  1.00  0.00           C  
ATOM   1131  C   GLY E 108      19.207   7.103 -50.011  1.00  0.00           C  
ATOM   1132  O   GLY E 108      19.193   7.511 -51.106  1.00  0.00           O  
ATOM   1133  N   GLY E 109      19.191   5.864 -49.764  1.00  0.00           N  
ATOM   1134  CA  GLY E 109      19.123   4.906 -50.759  1.00  0.00           C  
ATOM   1135  C   GLY E 109      17.719   4.555 -51.117  1.00  0.00           C  
ATOM   1136  O   GLY E 109      17.252   4.136 -50.841  1.00  0.00           O  
ATOM   1137  N   GLY E 110      17.053   4.733 -51.752  1.00  0.00           N  
ATOM   1138  CA  GLY E 110      15.717   4.494 -52.126  1.00  0.00           C  
ATOM   1139  C   GLY E 110      14.878   3.881 -51.891  1.00  0.00           C  
ATOM   1140  O   GLY E 110      14.188   4.016 -51.055  1.00  0.00           O  
ATOM   1141  N   GLY E 111      14.872   3.190 -52.593  1.00  0.00           N  
ATOM   1142  CA  GLY E 111      13.861   2.633 -52.484  1.00  0.00           C  
ATOM   1143  C   GLY E 111      13.476   1.858 -51.313  1.00  0.00           C  
ATOM   1144  O   GLY E 111      13.125   1.109 -51.327  1.00  0.00           O  
ATOM   1145  N   GLY E 112      13.520   2.029 -50.295  1.00  0.00           N  
ATOM   1146  CA  GLY E 112      13.181   1.272 -49.129  1.00  0.00           C  
ATOM   1147  C   GLY E 112      11.933   1.586 -48.713  1.00  0.00           C  
ATOM   1148  O   GLY E 112      11.709   2.544 -48.552  1.00  0.00           O  
ATOM   1149  N   GLY E 113      11.121   0.774 -48.534  1.00  0.00           N  
ATOM   1150  CA  GLY E 113       9.884   1.002 -48.188  1.00  0.00           C  
ATOM   1151  C   GLY E 113       9.569   0.779 -46.717  1.00  0.00           C  
ATOM   1152  O   GLY E 113       9.056   1.468 -46.112  1.00  0.00           O  
ATOM   1153  N   GLY E 114       9.855  -0.170 -46.129  1.00  0.00           N  
ATOM   1154  CA  GLY E 114       9.524  -0.454 -44.740  1.00  0.00           C  
ATOM   1155  C   GLY E 114      10.788  -0.524 -43.905  1.00  0.00           C  
ATOM   1156  O   GLY E 114      11.803  -1.071 -44.332  1.00  0.00           O  
ATOM   1157  N   GLY E 115      10.718   0.038 -42.711  1.00  0.00           N  
ATOM   1158  CA  GLY E 115      11.841   0.069 -41.781  1.00  0.00           C  
ATOM   1159  C   GLY E 115      11.362  -0.321 -40.422  1.00  0.00           C  
ATOM   1160  O   GLY E 115      11.365   0.448 -39.538  1.00  0.00           O  
ATOM   1161  N   GLY E 116      10.923  -1.501 -40.248  1.00  0.00           N  
ATOM   1162  CA  GLY E 116      10.306  -1.904 -39.013  1.00  0.00           C  
ATOM   1163  C   GLY E 116      11.321  -2.466 -38.041  1.00  0.00           C  
ATOM   1164  O   GLY E 116      12.065  -3.344 -38.360  1.00  0.00           O  
ATOM   1165  N   GLY E 117      11.375  -1.937 -36.854  1.00  0.00           N  
ATOM   1166  CA  GLY E 117      12.403  -2.296 -35.895  1.00  0.00           C  
ATOM   1167  C   GLY E 117      11.777  -2.752 -34.586  1.00  0.00           C  
ATOM   1168  O   GLY E 117      10.750  -2.245 -34.163  1.00  0.00           O  
ATOM   1169  N   GLY E 118      12.413  -3.718 -33.954  1.00  0.00           N  
ATOM   1170  CA  GLY E 118      11.984  -4.276 -32.681  1.00  0.00           C  
ATOM   1171  C   GLY E 118      13.102  -4.108 -31.667  1.00  0.00           C  
ATOM   1172  O   GLY E 118      14.228  -4.557 -31.901  1.00  0.00           O  
ATOM   1173  N   GLY E 119      12.787  -3.467 -30.545  1.00  0.00           N  
ATOM   1174  CA  GLY E 119      13.733  -3.249 -29.478  1.00  0.00           C  
ATOM   1175  C   GLY E 119      14.502  -1.948 -29.561  1.00  0.00           C  
ATOM   1176  O   GLY E 119      15.004  -1.481 -28.562  1.00  0.00           O  
ATOM   1177  N   GLY E 120      14.608  -1.351 -30.720  1.00  0.00           N  
ATOM   1178  CA  GLY E 120      15.327  -0.102 -30.915  1.00  0.00           C  
ATOM   1179  C   GLY E 120      14.495   0.783 -31.828  1.00  0.00           C  
ATOM   1180  O   GLY E 120      13.736   0.308 -32.641  1.00  0.00           O  
ATOM   1181  N   GLY E 121      14.617   2.066 -31.672  1.00  0.00           N  
ATOM   1182  CA  GLY E 121      13.987   3.017 -32.571  1.00  0.00           C  
ATOM   1183  C   GLY E 121      14.899   3.291 -33.761  1.00  0.00           C  
ATOM   1184  O   GLY E 121      16.116   3.369 -33.598  1.00  0.00           O  
ATOM   1185  N   GLY E 122      14.347   3.412 -34.967  1.00  0.00           N  
ATOM   1186  CA  GLY E 122      15.185   3.678 -36.146  1.00  0.00           C  
ATOM   1187  C   GLY E 122      15.868   5.025 -36.136  1.00  0.00           C  
ATOM   1188  O   GLY E 122      16.915   5.177 -36.765  1.00  0.00           O  
ATOM   1189  N   GLY E 123      15.317   6.003 -35.441  1.00  0.00           N  
ATOM   1190  CA  GLY E 123      15.895   7.326 -35.430  1.00  0.00           C  
ATOM   1191  C   GLY E 123      17.071   7.452 -34.488  1.00  0.00           C  
ATOM   1192  O   GLY E 123      17.819   8.412 -34.593  1.00  0.00           O  
ATOM   1193  N   GLY E 124      17.251   6.516 -33.574  1.00  0.00           N  
ATOM   1194  CA  GLY E 124      18.332   6.558 -32.615  1.00  0.00           C  
ATOM   1195  C   GLY E 124      19.439   5.561 -32.919  1.00  0.00           C  
ATOM   1196  O   GLY E 124      20.306   5.335 -32.072  1.00  0.00           O  
ATOM   1197  N   GLY E 125      19.432   4.967 -34.112  1.00  0.00           N  
ATOM   1198  CA  GLY E 125      20.407   3.936 -34.448  1.00  0.00           C  
ATOM   1199  C   GLY E 125      21.808   4.500 -34.642  1.00  0.00           C  
ATOM   1200  O   GLY E 125      22.790   3.766 -34.491  1.00  0.00           O  
ATOM   1201  N   GLY E 126      21.924   5.785 -34.967  1.00  0.00           N  
ATOM   1202  CA  GLY E 126      23.227   6.406 -35.153  1.00  0.00           C  
ATOM   1203  C   GLY E 126      23.913   6.768 -33.844  1.00  0.00           C  
ATOM   1204  O   GLY E 126      25.073   7.175 -33.871  1.00  0.00           O  
ATOM   1205  N   GLY E 127      23.234   6.635 -32.710  1.00  0.00           N  
ATOM   1206  CA  GLY E 127      23.782   7.050 -31.428  1.00  0.00           C  
ATOM   1207  C   GLY E 127      24.311   5.897 -30.590  1.00  0.00           C  
ATOM   1208  O   GLY E 127      24.983   6.140 -29.610  1.00  0.00           O  
ATOM   1209  N   GLY E 128      24.034   4.663 -30.946  1.00  0.00           N  
ATOM   1210  CA  GLY E 128      24.358   3.509 -30.127  1.00  0.00           C  
ATOM   1211  C   GLY E 128      25.588   2.788 -30.668  1.00  0.00           C  
ATOM   1212  O   GLY E 128      26.163   3.160 -31.689  1.00  0.00           O  
ATOM   1213  N   GLY E 129      25.993   1.743 -29.957  1.00  0.00           N  
ATOM   1214  CA  GLY E 129      27.081   0.874 -30.372  1.00  0.00           C  
ATOM   1215  C   GLY E 129      26.638  -0.574 -30.239  1.00  0.00           C  
ATOM   1216  O   GLY E 129      25.864  -0.921 -29.345  1.00  0.00           O  
ATOM   1217  N   GLY E 130      27.133  -1.417 -31.137  1.00  0.00           N  
ATOM   1218  CA  GLY E 130      26.784  -2.828 -31.156  1.00  0.00           C  
ATOM   1219  C   GLY E 130      28.050  -3.660 -31.251  1.00  0.00           C  
ATOM   1220  O   GLY E 130      29.039  -3.239 -31.852  1.00  0.00           O  
ATOM   1221  N   GLY E 131      28.018  -4.845 -30.646  1.00  0.00           N  
ATOM   1222  CA  GLY E 131      29.183  -5.720 -30.678  1.00  0.00           C  
ATOM   1223  C   GLY E 131      29.355  -6.358 -32.049  1.00  0.00           C  
ATOM   1224  O   GLY E 131      30.429  -6.284 -32.650  1.00  0.00           O  
ATOM   1225  N   GLY E 132      28.305  -6.982 -32.562  1.00  0.00           N  
ATOM   1226  CA  GLY E 132      28.324  -7.588 -33.884  1.00  0.00           C  
ATOM   1227  C   GLY E 132      26.961  -7.404 -34.528  1.00  0.00           C  
ATOM   1228  O   GLY E 132      25.936  -7.511 -33.859  1.00  0.00           O  
ATOM   1229  N   GLY E 133      26.952  -7.131 -35.829  1.00  0.00           N  
ATOM   1230  CA  GLY E 133      25.719  -6.972 -36.590  1.00  0.00           C  
ATOM   1231  C   GLY E 133      25.645  -8.107 -37.602  1.00  0.00           C  
ATOM   1232  O   GLY E 133      26.669  -8.512 -38.160  1.00  0.00           O  
ATOM   1233  N   GLY E 134      24.451  -8.654 -37.810  1.00  0.00           N  
ATOM   1234  CA  GLY E 134      24.278  -9.711 -38.796  1.00  0.00           C  
ATOM   1235  C   GLY E 134      23.185  -9.327 -39.777  1.00  0.00           C  
ATOM   1236  O   GLY E 134      22.122  -8.850 -39.379  1.00  0.00           O  
ATOM   1237  N   GLY E 135      23.451  -9.531 -41.059  1.00  0.00           N  
ATOM   1238  CA  GLY E 135      22.548  -9.114 -42.123  1.00  0.00           C  
ATOM   1239  C   GLY E 135      22.111 -10.322 -42.935  1.00  0.00           C  
ATOM   1240  O   GLY E 135      22.938 -11.098 -43.395  1.00  0.00           O  
ATOM   1241  N   GLY E 136      20.811 -10.472 -43.108  1.00  0.00           N  
ATOM   1242  CA  GLY E 136      20.229 -11.523 -43.933  1.00  0.00           C  
ATOM   1243  C   GLY E 136      19.492 -10.864 -45.088  1.00  0.00           C  
ATOM   1244  O   GLY E 136      18.616 -10.056 -44.890  1.00  0.00           O  
ATOM   1245  N   GLY E 137      19.840 -11.203 -46.291  1.00  0.00           N  
ATOM   1246  CA  GLY E 137      19.315 -10.522 -47.469  1.00  0.00           C  
ATOM   1247  C   GLY E 137      18.730 -11.536 -48.431  1.00  0.00           C  
ATOM   1248  O   GLY E 137      19.427 -12.241 -49.044  1.00  0.00           O  
ATOM   1249  N   GLY E 138      17.454 -11.589 -48.576  1.00  0.00           N  
ATOM   1250  CA  GLY E 138      16.794 -12.543 -49.451  1.00  0.00           C  
ATOM   1251  C   GLY E 138      15.603 -11.906 -50.120  1.00  0.00           C  
ATOM   1252  O   GLY E 138      15.249 -10.805 -49.824  1.00  0.00           O  
ATOM   1253  N   GLY E 139      14.990 -12.620 -51.042  1.00  0.00           N  
ATOM   1254  CA  GLY E 139      13.881 -12.148 -51.837  1.00  0.00           C  
ATOM   1255  C   GLY E 139      12.646 -12.919 -51.473  1.00  0.00           C  
ATOM   1256  O   GLY E 139      12.678 -14.116 -51.477  1.00  0.00           O  
ATOM   1257  N   GLY E 140      11.554 -12.230 -51.169  1.00  0.00           N  
ATOM   1258  CA  GLY E 140      10.311 -12.824 -50.713  1.00  0.00           C  
ATOM   1259  C   GLY E 140       9.197 -12.307 -51.591  1.00  0.00           C  
ATOM   1260  O   GLY E 140       9.307 -11.251 -52.141  1.00  0.00           O  
ATOM   1261  N   GLY E 141       8.143 -13.076 -51.755  1.00  0.00           N  
ATOM   1262  CA  GLY E 141       6.971 -12.705 -52.473  1.00  0.00           C  
ATOM   1263  C   GLY E 141       6.313 -11.565 -51.877  1.00  0.00           C  
ATOM   1264  O   GLY E 141       6.166 -11.536 -51.426  1.00  0.00           O  
ATOM   1265  N   GLY E 142       5.929 -10.611 -51.897  1.00  0.00           N  
ATOM   1266  CA  GLY E 142       5.384  -9.446 -51.362  1.00  0.00           C  
ATOM   1267  C   GLY E 142       4.223  -9.734 -50.445  1.00  0.00           C  
ATOM   1268  O   GLY E 142       4.124  -9.815 -49.733  1.00  0.00           O  
ATOM   1269  N   GLY E 143       3.368  -9.938 -50.425  1.00  0.00           N  
ATOM   1270  CA  GLY E 143       2.278 -10.206 -49.490  1.00  0.00           C  
ATOM   1271  C   GLY E 143       2.679 -11.121 -48.343  1.00  0.00           C  
ATOM   1272  O   GLY E 143       1.894 -11.319 -47.436  1.00  0.00           O  
ATOM   1273  N   GLY E 144       3.878 -11.679 -48.359  1.00  0.00           N  
ATOM   1274  CA  GLY E 144       4.416 -12.474 -47.270  1.00  0.00           C  
ATOM   1275  C   GLY E 144       5.447 -11.719 -46.444  1.00  0.00           C  
ATOM   1276  O   GLY E 144       6.058 -12.303 -45.568  1.00  0.00           O  
ATOM   1277  N   GLY E 145       5.650 -10.434 -46.692  1.00  0.00           N  
ATOM   1278  CA  GLY E 145       6.624  -9.682 -45.926  1.00  0.00           C  
ATOM   1279  C   GLY E 145       6.153  -9.478 -44.502  1.00  0.00           C  
ATOM   1280  O   GLY E 145       6.945  -9.305 -43.581  1.00  0.00           O  
ATOM   1281  N   GLY E 146       4.861  -9.553 -44.289  1.00  0.00           N  
ATOM   1282  CA  GLY E 146       4.322  -9.547 -42.957  1.00  0.00           C  
ATOM   1283  C   GLY E 146       4.672 -10.776 -42.176  1.00  0.00           C  
ATOM   1284  O   GLY E 146       4.561 -10.749 -40.963  1.00  0.00           O  
ATOM   1285  N   GLY E 147       5.089 -11.848 -42.834  1.00  0.00           N  
ATOM   1286  CA  GLY E 147       5.465 -13.044 -42.151  1.00  0.00           C  
ATOM   1287  C   GLY E 147       6.788 -12.912 -41.455  1.00  0.00           C  
ATOM   1288  O   GLY E 147       7.103 -13.730 -40.613  1.00  0.00           O  
ATOM   1289  N   GLY E 148       7.568 -11.916 -41.788  1.00  0.00           N  
ATOM   1290  CA  GLY E 148       8.884 -11.758 -41.223  1.00  0.00           C  
ATOM   1291  C   GLY E 148       8.769 -11.047 -39.889  1.00  0.00           C  
ATOM   1292  O   GLY E 148       9.201 -10.269 -39.612  1.00  0.00           O  
ATOM   1293  N   GLY E 149       8.191 -11.332 -39.041  1.00  0.00           N  
ATOM   1294  CA  GLY E 149       8.019 -10.797 -37.703  1.00  0.00           C  
ATOM   1295  C   GLY E 149       8.123 -11.929 -36.702  1.00  0.00           C  
ATOM   1296  O   GLY E 149       7.842 -13.063 -37.046  1.00  0.00           O  
ATOM   1297  N   GLY E 150       8.559 -11.669 -35.480  1.00  0.00           N  
ATOM   1298  CA  GLY E 150       8.561 -12.717 -34.458  1.00  0.00           C  
ATOM   1299  C   GLY E 150       7.174 -13.115 -34.033  1.00  0.00           C  
ATOM   1300  O   GLY E 150       6.271 -12.300 -33.910  1.00  0.00           O  
ATOM   1301  N   GLY E 151       7.015 -14.393 -33.808  1.00  0.00           N  
ATOM   1302  CA  GLY E 151       5.780 -14.911 -33.335  1.00  0.00           C  
ATOM   1303  C   GLY E 151       4.709 -15.108 -34.336  1.00  0.00           C  
ATOM   1304  O   GLY E 151       3.639 -15.131 -33.966  1.00  0.00           O  
ATOM   1305  N   GLY E 152       4.965 -15.253 -35.591  1.00  0.00           N  
ATOM   1306  CA  GLY E 152       3.980 -15.477 -36.610  1.00  0.00           C  
ATOM   1307  C   GLY E 152       4.173 -16.832 -37.268  1.00  0.00           C  
ATOM   1308  O   GLY E 152       5.255 -17.404 -37.243  1.00  0.00           O  
ATOM   1309  N   GLY E 153       3.102 -17.342 -37.852  1.00  0.00           N  
ATOM   1310  CA  GLY E 153       3.085 -18.646 -38.484  1.00  0.00           C  
ATOM   1311  C   GLY E 153       2.800 -18.501 -39.966  1.00  0.00           C  
ATOM   1312  O   GLY E 153       2.115 -17.637 -40.404  1.00  0.00           O  
ATOM   1313  N   GLY E 154       3.323 -19.360 -40.728  1.00  0.00           N  
ATOM   1314  CA  GLY E 154       3.163 -19.345 -42.161  1.00  0.00           C  
ATOM   1315  C   GLY E 154       4.206 -20.227 -42.804  1.00  0.00           C  
ATOM   1316  O   GLY E 154       4.953 -20.915 -42.135  1.00  0.00           O  
ATOM   1317  N   GLY E 155       4.237 -20.208 -44.127  1.00  0.00           N  
ATOM   1318  CA  GLY E 155       5.222 -20.996 -44.856  1.00  0.00           C  
ATOM   1319  C   GLY E 155       6.622 -20.451 -44.662  1.00  0.00           C  
ATOM   1320  O   GLY E 155       7.545 -21.190 -44.365  1.00  0.00           O  
ATOM   1321  N   GLY E 156       6.794 -19.156 -44.825  1.00  0.00           N  
ATOM   1322  CA  GLY E 156       8.095 -18.545 -44.628  1.00  0.00           C  
ATOM   1323  C   GLY E 156       8.433 -18.464 -43.148  1.00  0.00           C  
ATOM   1324  O   GLY E 156       9.580 -18.653 -42.745  1.00  0.00           O  
ATOM   1325  N   GLY E 157       7.438 -18.202 -42.313  1.00  0.00           N  
ATOM   1326  CA  GLY E 157       7.677 -18.001 -40.893  1.00  0.00           C  
ATOM   1327  C   GLY E 157       8.037 -19.285 -40.166  1.00  0.00           C  
ATOM   1328  O   GLY E 157       8.679 -19.243 -39.131  1.00  0.00           O  
ATOM   1329  N   GLY E 158       7.642 -20.427 -40.677  1.00  0.00           N  
ATOM   1330  CA  GLY E 158       7.933 -21.691 -40.013  1.00  0.00           C  
ATOM   1331  C   GLY E 158       9.098 -22.432 -40.635  1.00  0.00           C  
ATOM   1332  O   GLY E 158       9.896 -23.038 -39.957  1.00  0.00           O  
ATOM   1333  N   GLY E 159       9.212 -22.413 -41.908  1.00  0.00           N  
ATOM   1334  CA  GLY E 159      10.152 -23.288 -42.587  1.00  0.00           C  
ATOM   1335  C   GLY E 159      11.405 -22.602 -43.043  1.00  0.00           C  
ATOM   1336  O   GLY E 159      12.379 -23.267 -43.216  1.00  0.00           O  
ATOM   1337  N   GLY E 160      11.419 -21.301 -43.248  1.00  0.00           N  
ATOM   1338  CA  GLY E 160      12.547 -20.595 -43.754  1.00  0.00           C  
ATOM   1339  C   GLY E 160      13.104 -19.579 -42.856  1.00  0.00           C  
ATOM   1340  O   GLY E 160      14.261 -19.579 -42.615  1.00  0.00           O  
ATOM   1341  N   GLY E 161      12.320 -18.708 -42.353  1.00  0.00           N  
ATOM   1342  CA  GLY E 161      12.786 -17.618 -41.591  1.00  0.00           C  
ATOM   1343  C   GLY E 161      12.017 -17.468 -40.329  1.00  0.00           C  
ATOM   1344  O   GLY E 161      10.932 -16.926 -40.300  1.00  0.00           O  
ATOM   1345  N   GLY E 162      12.588 -17.950 -39.290  1.00  0.00           N  
ATOM   1346  CA  GLY E 162      11.981 -17.875 -38.008  1.00  0.00           C  
ATOM   1347  C   GLY E 162      12.782 -16.945 -37.128  1.00  0.00           C  
ATOM   1348  O   GLY E 162      13.935 -17.181 -36.885  1.00  0.00           O  
ATOM   1349  N   GLY E 163      12.166 -15.883 -36.657  1.00  0.00           N  
ATOM   1350  CA  GLY E 163      12.789 -14.978 -35.715  1.00  0.00           C  
ATOM   1351  C   GLY E 163      12.417 -15.364 -34.294  1.00  0.00           C  
ATOM   1352  O   GLY E 163      11.288 -15.793 -34.044  1.00  0.00           O  
ATOM   1353  N   GLY E 164      13.339 -15.233 -33.347  1.00  0.00           N  
ATOM   1354  CA  GLY E 164      13.019 -15.564 -31.963  1.00  0.00           C  
ATOM   1355  C   GLY E 164      12.098 -14.533 -31.339  1.00  0.00           C  
ATOM   1356  O   GLY E 164      11.886 -13.441 -31.863  1.00  0.00           O  
ATOM   1357  N   GLY E 165      11.541 -14.906 -30.192  1.00  0.00           N  
ATOM   1358  CA  GLY E 165      10.610 -14.032 -29.496  1.00  0.00           C  
ATOM   1359  C   GLY E 165      11.304 -12.831 -28.871  1.00  0.00           C  
ATOM   1360  O   GLY E 165      10.678 -11.781 -28.691  1.00  0.00           O  
ATOM   1361  N   GLY E 166      12.584 -12.961 -28.536  1.00  0.00           N  
ATOM   1362  CA  GLY E 166      13.378 -11.869 -27.986  1.00  0.00           C  
ATOM   1363  C   GLY E 166      14.244 -11.205 -29.046  1.00  0.00           C  
ATOM   1364  O   GLY E 166      15.366 -10.779 -28.763  1.00  0.00           O  
ATOM   1365  N   GLY E 167      13.742 -11.116 -30.273  1.00  0.00           N  
ATOM   1366  CA  GLY E 167      14.513 -10.552 -31.370  1.00  0.00           C  
ATOM   1367  C   GLY E 167      14.624  -9.040 -31.232  1.00  0.00           C  
ATOM   1368  O   GLY E 167      13.640  -8.348 -30.994  1.00  0.00           O  
ATOM   1369  N   GLY E 168      15.834  -8.531 -31.383  1.00  0.00           N  
ATOM   1370  CA  GLY E 168      16.098  -7.100 -31.431  1.00  0.00           C  
ATOM   1371  C   GLY E 168      16.791  -6.798 -32.748  1.00  0.00           C  
ATOM   1372  O   GLY E 168      17.827  -7.355 -33.045  1.00  0.00           O  
ATOM   1373  N   GLY E 169      16.229  -5.921 -33.530  1.00  0.00           N  
ATOM   1374  CA  GLY E 169      16.788  -5.618 -34.829  1.00  0.00           C  
ATOM   1375  C   GLY E 169      15.785  -4.947 -35.723  1.00  0.00           C  
ATOM   1376  O   GLY E 169      14.787  -4.494 -35.282  1.00  0.00           O  
ATOM   1377  N   GLY E 170      16.075  -4.883 -37.000  1.00  0.00           N  
ATOM   1378  CA  GLY E 170      15.227  -4.203 -37.966  1.00  0.00           C  
ATOM   1379  C   GLY E 170      14.993  -5.081 -39.185  1.00  0.00           C  
ATOM   1380  O   GLY E 170      15.817  -5.928 -39.534  1.00  0.00           O  
ATOM   1381  N   GLY E 171      13.846  -4.869 -39.821  1.00  0.00           N  
ATOM   1382  CA  GLY E 171      13.459  -5.522 -41.061  1.00  0.00           C  
ATOM   1383  C   GLY E 171      13.220  -4.433 -42.095  1.00  0.00           C  
ATOM   1384  O   GLY E 171      12.437  -3.501 -41.857  1.00  0.00           O  
ATOM   1385  N   GLY E 172      13.910  -4.541 -43.230  1.00  0.00           N  
ATOM   1386  CA  GLY E 172      13.885  -3.554 -44.299  1.00  0.00           C  
ATOM   1387  C   GLY E 172      13.472  -4.256 -45.583  1.00  0.00           C  
ATOM   1388  O   GLY E 172      14.010  -5.311 -45.917  1.00  0.00           O  
ATOM   1389  N   GLY E 173      12.528  -3.675 -46.308  1.00  0.00           N  
ATOM   1390  CA  GLY E 173      12.047  -4.273 -47.538  1.00  0.00           C  
ATOM   1391  C   GLY E 173      11.922  -3.224 -48.620  1.00  0.00           C  
ATOM   1392  O   GLY E 173      11.626  -2.075 -48.344  1.00  0.00           O  
ATOM   1393  N   GLY E 174      12.156  -3.635 -49.855  1.00  0.00           N  
ATOM   1394  CA  GLY E 174      11.923  -2.786 -51.005  1.00  0.00           C  
ATOM   1395  C   GLY E 174      11.415  -3.582 -52.143  1.00  0.00           C  
ATOM   1396  O   GLY E 174      11.700  -4.764 -52.277  1.00  0.00           O  
ATOM   1397  N   GLY E 175      10.664  -2.918 -52.963  1.00  0.00           N  
ATOM   1398  CA  GLY E 175      10.095  -3.552 -54.119  1.00  0.00           C  
ATOM   1399  C   GLY E 175      11.149  -3.805 -55.152  1.00  0.00           C  
ATOM   1400  O   GLY E 175      11.852  -3.010 -55.420  1.00  0.00           O  
ATOM   1401  N   GLY E 176      11.251  -4.919 -55.739  1.00  0.00           N  
ATOM   1402  CA  GLY E 176      12.277  -5.334 -56.679  1.00  0.00           C  
ATOM   1403  C   GLY E 176      11.685  -5.797 -57.988  1.00  0.00           C  
ATOM   1404  O   GLY E 176      12.057  -6.819 -58.554  1.00  0.00           O  
ATOM   1405  N   GLY E 177      10.739  -5.052 -58.477  1.00  0.00           N  
ATOM   1406  CA  GLY E 177      10.135  -5.392 -59.738  1.00  0.00           C  
ATOM   1407  C   GLY E 177      11.072  -5.228 -60.901  1.00  0.00           C  
ATOM   1408  O   GLY E 177      10.954  -5.913 -61.911  1.00  0.00           O  
ATOM   1409  N   GLY E 178      11.996  -4.331 -60.786  1.00  0.00           N  
ATOM   1410  CA  GLY E 178      12.888  -4.076 -61.884  1.00  0.00           C  
ATOM   1411  C   GLY E 178      13.921  -5.160 -62.076  1.00  0.00           C  
ATOM   1412  O   GLY E 178      14.318  -5.471 -63.198  1.00  0.00           O  
ATOM   1413  N   GLY E 179      14.358  -5.753 -61.009  1.00  0.00           N  
ATOM   1414  CA  GLY E 179      15.469  -6.671 -61.072  1.00  0.00           C  
ATOM   1415  C   GLY E 179      15.071  -8.119 -60.939  1.00  0.00           C  
ATOM   1416  O   GLY E 179      15.556  -8.944 -61.691  1.00  0.00           O  
ATOM   1417  N   GLY E 180      14.201  -8.456 -59.999  1.00  0.00           N  
ATOM   1418  CA  GLY E 180      13.912  -9.840 -59.698  1.00  0.00           C  
ATOM   1419  C   GLY E 180      12.772 -10.396 -60.515  1.00  0.00           C  
ATOM   1420  O   GLY E 180      12.616 -11.534 -60.592  1.00  0.00           O  
ATOM   1421  N   GLY E 181      11.972  -9.630 -61.124  1.00  0.00           N  
ATOM   1422  CA  GLY E 181      10.893 -10.104 -61.960  1.00  0.00           C  
ATOM   1423  C   GLY E 181      11.351 -10.177 -63.400  1.00  0.00           C  
ATOM   1424  O   GLY E 181      11.891  -9.212 -63.933  1.00  0.00           O  
ATOM   1425  N   GLY E 182      11.134 -11.321 -64.025  1.00  0.00           N  
ATOM   1426  CA  GLY E 182      11.557 -11.561 -65.382  1.00  0.00           C  
ATOM   1427  C   GLY E 182      10.391 -12.054 -66.208  1.00  0.00           C  
ATOM   1428  O   GLY E 182       9.353 -12.433 -65.686  1.00  0.00           O  
ATOM   1429  N   GLY E 183      10.578 -12.037 -67.518  1.00  0.00           N  
ATOM   1430  CA  GLY E 183       9.561 -12.496 -68.439  1.00  0.00           C  
ATOM   1431  C   GLY E 183       9.437 -14.007 -68.354  1.00  0.00           C  
ATOM   1432  O   GLY E 183      10.441 -14.726 -68.321  1.00  0.00           O  
ATOM   1433  N   GLY E 184       8.195 -14.483 -68.294  1.00  0.00           N  
ATOM   1434  CA  GLY E 184       7.837 -15.896 -68.158  1.00  0.00           C  
ATOM   1435  C   GLY E 184       8.424 -16.516 -66.903  1.00  0.00           C  
ATOM   1436  O   GLY E 184       8.772 -17.693 -66.883  1.00  0.00           O  
ATOM   1437  N   GLY E 185       8.537 -15.724 -65.850  1.00  0.00           N  
ATOM   1438  CA  GLY E 185       8.933 -16.232 -64.564  1.00  0.00           C  
ATOM   1439  C   GLY E 185      10.412 -16.254 -64.315  1.00  0.00           C  
ATOM   1440  O   GLY E 185      11.182 -16.597 -65.197  1.00  0.00           O  
ATOM   1441  N   GLY E 186      10.819 -15.888 -63.108  1.00  0.00           N  
ATOM   1442  CA  GLY E 186      12.182 -16.021 -62.654  1.00  0.00           C  
ATOM   1443  C   GLY E 186      12.257 -17.205 -61.723  1.00  0.00           C  
ATOM   1444  O   GLY E 186      11.579 -17.265 -60.726  1.00  0.00           O  
ATOM   1445  N   GLY E 187      13.079 -18.145 -62.050  1.00  0.00           N  
ATOM   1446  CA  GLY E 187      13.135 -19.395 -61.340  1.00  0.00           C  
ATOM   1447  C   GLY E 187      14.365 -19.523 -60.475  1.00  0.00           C  
ATOM   1448  O   GLY E 187      14.698 -20.606 -60.050  1.00  0.00           O  
ATOM   1449  N   GLY E 188      15.047 -18.447 -60.207  1.00  0.00           N  
ATOM   1450  CA  GLY E 188      16.238 -18.504 -59.400  1.00  0.00           C  
ATOM   1451  C   GLY E 188      15.963 -18.574 -57.914  1.00  0.00           C  
ATOM   1452  O   GLY E 188      16.817 -18.877 -57.151  1.00  0.00           O  
ATOM   1453  N   GLY E 189      14.804 -18.302 -57.487  1.00  0.00           N  
ATOM   1454  CA  GLY E 189      14.457 -18.308 -56.081  1.00  0.00           C  
ATOM   1455  C   GLY E 189      13.563 -19.493 -55.794  1.00  0.00           C  
ATOM   1456  O   GLY E 189      12.509 -19.623 -56.390  1.00  0.00           O  
ATOM   1457  N   GLY E 190      13.982 -20.352 -54.881  1.00  0.00           N  
ATOM   1458  CA  GLY E 190      13.263 -21.565 -54.542  1.00  0.00           C  
ATOM   1459  C   GLY E 190      12.824 -21.500 -53.091  1.00  0.00           C  
ATOM   1460  O   GLY E 190      13.560 -21.026 -52.236  1.00  0.00           O  
ATOM   1461  N   GLY E 191      11.624 -21.977 -52.818  1.00  0.00           N  
ATOM   1462  CA  GLY E 191      11.020 -21.866 -51.501  1.00  0.00           C  
ATOM   1463  C   GLY E 191      10.580 -23.239 -51.016  1.00  0.00           C  
ATOM   1464  O   GLY E 191      10.124 -24.067 -51.797  1.00  0.00           O  
ATOM   1465  N   GLY E 192      10.724 -23.473 -49.721  1.00  0.00           N  
ATOM   1466  CA  GLY E 192      10.371 -24.736 -49.094  1.00  0.00           C  
ATOM   1467  C   GLY E 192       8.973 -24.658 -48.538  1.00  0.00           C  
ATOM   1468  O   GLY E 192       8.666 -23.778 -47.805  1.00  0.00           O  
ATOM   1469  N   GLY E 193       8.132 -25.589 -48.880  1.00  0.00           N  
ATOM   1470  CA  GLY E 193       6.750 -25.605 -48.449  1.00  0.00           C  
ATOM   1471  C   GLY E 193       6.363 -26.787 -47.772  1.00  0.00           C  
ATOM   1472  O   GLY E 193       5.938 -26.991 -47.422  1.00  0.00           O  
ATOM   1473  N   GLY E 194       6.482 -27.552 -47.556  1.00  0.00           N  
ATOM   1474  CA  GLY E 194       6.062 -28.705 -46.948  1.00  0.00           C  
ATOM   1475  C   GLY E 194       7.057 -29.339 -46.114  1.00  0.00           C  
ATOM   1476  O   GLY E 194       7.874 -29.743 -46.573  1.00  0.00           O  
ATOM   1477  N   GLY E 195       6.980 -29.427 -44.881  1.00  0.00           N  
ATOM   1478  CA  GLY E 195       7.817 -30.009 -43.938  1.00  0.00           C  
ATOM   1479  C   GLY E 195       7.159 -30.463 -42.836  1.00  0.00           C  
ATOM   1480  O   GLY E 195       6.236 -30.055 -42.635  1.00  0.00           O  
ATOM   1481  N   GLY E 196       7.636 -31.328 -42.137  1.00  0.00           N  
ATOM   1482  CA  GLY E 196       7.128 -31.787 -40.982  1.00  0.00           C  
ATOM   1483  C   GLY E 196       7.184 -31.155 -39.781  1.00  0.00           C  
ATOM   1484  O   GLY E 196       6.348 -31.269 -38.973  1.00  0.00           O  
ATOM   1485  N   GLY E 197       8.152 -30.483 -39.648  1.00  0.00           N  
ATOM   1486  CA  GLY E 197       8.337 -29.885 -38.507  1.00  0.00           C  
ATOM   1487  C   GLY E 197       8.841 -28.473 -38.721  1.00  0.00           C  
ATOM   1488  O   GLY E 197       9.439 -28.136 -39.716  1.00  0.00           O  
ATOM   1489  N   GLY E 198       8.584 -27.649 -37.776  1.00  0.00           N  
ATOM   1490  CA  GLY E 198       8.998 -26.267 -37.841  1.00  0.00           C  
ATOM   1491  C   GLY E 198      10.421 -26.114 -37.361  1.00  0.00           C  
ATOM   1492  O   GLY E 198      10.874 -26.814 -36.468  1.00  0.00           O  
ATOM   1493  N   GLY E 199      11.123 -25.188 -37.966  1.00  0.00           N  
ATOM   1494  CA  GLY E 199      12.503 -24.957 -37.637  1.00  0.00           C  
ATOM   1495  C   GLY E 199      12.668 -24.223 -36.316  1.00  0.00           C  
ATOM   1496  O   GLY E 199      11.765 -23.534 -35.838  1.00  0.00           O  
ATOM   1497  N   GLY E 200      13.841 -24.388 -35.723  1.00  0.00           N  
ATOM   1498  CA  GLY E 200      14.272 -23.541 -34.632  1.00  0.00           C  
ATOM   1499  C   GLY E 200      14.669 -22.179 -35.177  1.00  0.00           C  
ATOM   1500  O   GLY E 200      15.078 -22.067 -36.326  1.00  0.00           O  
ATOM   1501  N   GLY E 201      14.527 -21.124 -34.388  1.00  0.00           N  
ATOM   1502  CA  GLY E 201      14.893 -19.797 -34.872  1.00  0.00           C  
ATOM   1503  C   GLY E 201      16.376 -19.651 -35.079  1.00  0.00           C  
ATOM   1504  O   GLY E 201      17.164 -20.174 -34.311  1.00  0.00           O  
ATOM   1505  N   GLY E 202      16.730 -18.923 -36.144  1.00  0.00           N  
ATOM   1506  CA  GLY E 202      18.095 -18.664 -36.575  1.00  0.00           C  
ATOM   1507  C   GLY E 202      18.864 -19.942 -36.789  1.00  0.00           C  
ATOM   1508  O   GLY E 202      20.010 -20.048 -36.412  1.00  0.00           O  
ATOM   1509  N   GLY E 203      18.238 -20.918 -37.401  1.00  0.00           N  
ATOM   1510  CA  GLY E 203      18.887 -22.150 -37.759  1.00  0.00           C  
ATOM   1511  C   GLY E 203      18.749 -22.356 -39.249  1.00  0.00           C  
ATOM   1512  O   GLY E 203      17.762 -22.213 -39.817  1.00  0.00           O  
ATOM   1513  N   GLY E 204      19.739 -22.696 -39.873  1.00  0.00           N  
ATOM   1514  CA  GLY E 204      19.779 -22.874 -41.308  1.00  0.00           C  
ATOM   1515  C   GLY E 204      19.696 -24.347 -41.651  1.00  0.00           C  
ATOM   1516  O   GLY E 204      20.345 -25.173 -41.020  1.00  0.00           O  
ATOM   1517  N   GLY E 205      18.894 -24.670 -42.654  1.00  0.00           N  
ATOM   1518  CA  GLY E 205      18.774 -26.030 -43.150  1.00  0.00           C  
ATOM   1519  C   GLY E 205      18.834 -26.032 -44.637  1.00  0.00           C  
ATOM   1520  O   GLY E 205      18.139 -25.324 -45.315  1.00  0.00           O  
ATOM   1521  N   GLY E 206      19.662 -26.837 -45.142  1.00  0.00           N  
ATOM   1522  CA  GLY E 206      19.796 -26.967 -46.544  1.00  0.00           C  
ATOM   1523  C   GLY E 206      19.364 -28.319 -46.966  1.00  0.00           C  
ATOM   1524  O   GLY E 206      19.850 -28.855 -47.504  1.00  0.00           O  
ATOM   1525  N   GLY E 207      18.460 -28.873 -46.739  1.00  0.00           N  
ATOM   1526  CA  GLY E 207      17.992 -30.161 -47.108  1.00  0.00           C  
ATOM   1527  C   GLY E 207      17.330 -30.281 -48.349  1.00  0.00           C  
ATOM   1528  O   GLY E 207      16.327 -29.778 -48.521  1.00  0.00           O  
ATOM   1529  N   GLY E 208      17.901 -30.954 -49.212  1.00  0.00           N  
ATOM   1530  CA  GLY E 208      17.346 -31.204 -50.426  1.00  0.00           C  
ATOM   1531  C   GLY E 208      16.595 -32.515 -50.554  1.00  0.00           C  
ATOM   1532  O   GLY E 208      16.186 -32.884 -51.659  1.00  0.00           O  
ATOM   1533  N   GLY E 209      16.411 -33.226 -49.453  1.00  0.00           N  
ATOM   1534  CA  GLY E 209      15.722 -34.494 -49.492  1.00  0.00           C  
ATOM   1535  C   GLY E 209      14.237 -34.294 -49.700  1.00  0.00           C  
ATOM   1536  O   GLY E 209      13.669 -33.257 -49.361  1.00  0.00           O  
ATOM   1537  N   GLY E 210      13.612 -35.309 -50.272  1.00  0.00           N  
ATOM   1538  CA  GLY E 210      12.198 -35.271 -50.538  1.00  0.00           C  
ATOM   1539  C   GLY E 210      11.452 -35.447 -49.239  1.00  0.00           C  
ATOM   1540  O   GLY E 210      11.743 -36.339 -48.467  1.00  0.00           O  
ATOM   1541  N   GLY E 211      10.506 -34.571 -48.977  1.00  0.00           N  
ATOM   1542  CA  GLY E 211       9.693 -34.640 -47.792  1.00  0.00           C  
ATOM   1543  C   GLY E 211       8.567 -35.645 -47.959  1.00  0.00           C  
ATOM   1544  O   GLY E 211       7.860 -35.638 -48.956  1.00  0.00           O  
ATOM   1545  N   GLY E 212       8.403 -36.508 -46.974  1.00  0.00           N  
ATOM   1546  CA  GLY E 212       7.376 -37.531 -47.013  1.00  0.00           C  
ATOM   1547  C   GLY E 212       6.059 -36.918 -46.600  1.00  0.00           C  
ATOM   1548  O   GLY E 212       5.779 -36.719 -45.485  1.00  0.00           O  
ATOM   1549  N   GLY E 213       5.248 -36.599 -47.525  1.00  0.00           N  
ATOM   1550  CA  GLY E 213       3.933 -36.089 -47.235  1.00  0.00           C  
ATOM   1551  C   GLY E 213       3.003 -37.191 -46.854  1.00  0.00           C  
ATOM   1552  O   GLY E 213       2.178 -37.011 -45.982  1.00  0.00           O  
ATOM   1553  N   GLY E 214       3.125 -38.339 -47.496  1.00  0.00           N  
ATOM   1554  CA  GLY E 214       2.353 -39.483 -47.153  1.00  0.00           C  
ATOM   1555  C   GLY E 214       3.093 -40.421 -46.229  1.00  0.00           C  
ATOM   1556  O   GLY E 214       4.269 -40.267 -45.947  1.00  0.00           O  
ATOM   1557  N   GLY E 215       2.366 -41.418 -45.754  1.00  0.00           N  
ATOM   1558  CA  GLY E 215       2.948 -42.408 -44.870  1.00  0.00           C  
ATOM   1559  C   GLY E 215       3.844 -43.384 -45.604  1.00  0.00           C  
ATOM   1560  O   GLY E 215       4.670 -44.021 -44.968  1.00  0.00           O  
ATOM   1561  N   GLY E 216       3.694 -43.522 -46.914  1.00  0.00           N  
ATOM   1562  CA  GLY E 216       4.555 -44.400 -47.685  1.00  0.00           C  
ATOM   1563  C   GLY E 216       5.935 -43.796 -47.811  1.00  0.00           C  
ATOM   1564  O   GLY E 216       6.074 -42.584 -47.937  1.00  0.00           O  
ATOM   1565  N   GLY E 217       6.972 -44.604 -47.756  1.00  0.00           N  
ATOM   1566  CA  GLY E 217       8.308 -44.070 -47.918  1.00  0.00           C  
ATOM   1567  C   GLY E 217       8.564 -43.683 -49.339  1.00  0.00           C  
ATOM   1568  O   GLY E 217       8.283 -44.417 -50.220  1.00  0.00           O  
ATOM   1569  N   GLY E 218       9.096 -42.507 -49.556  1.00  0.00           N  
ATOM   1570  CA  GLY E 218       9.425 -42.038 -50.874  1.00  0.00           C  
ATOM   1571  C   GLY E 218      10.706 -42.625 -51.361  1.00  0.00           C  
ATOM   1572  O   GLY E 218      10.819 -42.932 -52.526  1.00  0.00           O  
ATOM   1573  N   GLY E 219      11.667 -42.779 -50.477  1.00  0.00           N  
ATOM   1574  CA  GLY E 219      12.962 -43.343 -50.750  1.00  0.00           C  
ATOM   1575  C   GLY E 219      13.708 -42.610 -51.843  1.00  0.00           C  
ATOM   1576  O   GLY E 219      14.377 -43.200 -52.666  1.00  0.00           O  
ATOM   1577  N   GLY E 220      13.592 -41.310 -51.852  1.00  0.00           N  
ATOM   1578  CA  GLY E 220      14.250 -40.513 -52.846  1.00  0.00           C  
ATOM   1579  C   GLY E 220      13.621 -40.521 -54.206  1.00  0.00           C  
ATOM   1580  O   GLY E 220      14.220 -40.078 -55.158  1.00  0.00           O  
ATOM   1581  N   GLY E 221      12.432 -41.009 -54.332  1.00  0.00           N  
ATOM   1582  CA  GLY E 221      11.739 -41.086 -55.599  1.00  0.00           C  
ATOM   1583  C   GLY E 221      10.521 -40.273 -55.494  1.00  0.00           C  
ATOM   1584  O   GLY E 221       9.783 -40.402 -54.536  1.00  0.00           O  
ATOM   1585  N   GLY E 222      10.320 -39.428 -56.467  1.00  0.00           N  
ATOM   1586  CA  GLY E 222       9.171 -38.616 -56.500  1.00  0.00           C  
ATOM   1587  C   GLY E 222       8.012 -39.415 -56.914  1.00  0.00           C  
ATOM   1588  O   GLY E 222       8.116 -40.250 -57.805  1.00  0.00           O  
ATOM   1589  N   GLY E 223       6.909 -39.154 -56.261  1.00  0.00           N  
ATOM   1590  CA  GLY E 223       5.750 -39.864 -56.544  1.00  0.00           C  
ATOM   1591  C   GLY E 223       4.549 -39.266 -55.874  1.00  0.00           C  
ATOM   1592  O   GLY E 223       4.502 -38.177 -55.568  1.00  0.00           O  
ATOM   1593  N   GLY E 224       3.567 -39.988 -55.658  1.00  0.00           N  
ATOM   1594  CA  GLY E 224       2.362 -39.562 -54.980  1.00  0.00           C  
ATOM   1595  C   GLY E 224       2.551 -39.386 -53.591  1.00  0.00           C  
ATOM   1596  O   GLY E 224       3.113 -40.200 -52.976  1.00  0.00           O  
ATOM   1597  N   GLY E 225       2.095 -38.305 -53.109  1.00  0.00           N  
ATOM   1598  CA  GLY E 225       2.272 -37.872 -51.810  1.00  0.00           C  
ATOM   1599  C   GLY E 225       3.736 -37.786 -51.446  1.00  0.00           C  
ATOM   1600  O   GLY E 225       4.086 -37.958 -50.317  1.00  0.00           O  
ATOM   1601  N   GLY E 226       4.597 -37.518 -52.403  1.00  0.00           N  
ATOM   1602  CA  GLY E 226       6.020 -37.353 -52.217  1.00  0.00           C  
ATOM   1603  C   GLY E 226       6.441 -36.140 -53.001  1.00  0.00           C  
ATOM   1604  O   GLY E 226       6.841 -36.251 -54.051  1.00  0.00           O  
ATOM   1605  N   GLY E 227       6.341 -34.983 -52.496  1.00  0.00           N  
ATOM   1606  CA  GLY E 227       6.566 -33.737 -53.209  1.00  0.00           C  
ATOM   1607  C   GLY E 227       7.973 -33.225 -52.970  1.00  0.00           C  
ATOM   1608  O   GLY E 227       8.499 -33.323 -51.860  1.00  0.00           O  
ATOM   1609  N   GLY E 228       8.577 -32.687 -54.022  1.00  0.00           N  
ATOM   1610  CA  GLY E 228       9.864 -32.035 -53.896  1.00  0.00           C  
ATOM   1611  C   GLY E 228       9.694 -30.733 -53.136  1.00  0.00           C  
ATOM   1612  O   GLY E 228       8.772 -29.991 -53.397  1.00  0.00           O  
ATOM   1613  N   GLY E 229      10.552 -30.438 -52.181  1.00  0.00           N  
ATOM   1614  CA  GLY E 229      10.310 -29.281 -51.324  1.00  0.00           C  
ATOM   1615  C   GLY E 229      10.538 -27.938 -51.966  1.00  0.00           C  
ATOM   1616  O   GLY E 229       9.769 -27.010 -51.715  1.00  0.00           O  
ATOM   1617  N   GLY E 230      11.553 -27.808 -52.798  1.00  0.00           N  
ATOM   1618  CA  GLY E 230      11.927 -26.521 -53.349  1.00  0.00           C  
ATOM   1619  C   GLY E 230      11.018 -26.192 -54.518  1.00  0.00           C  
ATOM   1620  O   GLY E 230      11.055 -26.848 -55.531  1.00  0.00           O  
ATOM   1621  N   GLY E 231      10.198 -25.172 -54.379  1.00  0.00           N  
ATOM   1622  CA  GLY E 231       9.287 -24.739 -55.418  1.00  0.00           C  
ATOM   1623  C   GLY E 231       9.511 -23.269 -55.727  1.00  0.00           C  
ATOM   1624  O   GLY E 231       9.674 -22.455 -54.836  1.00  0.00           O  
ATOM   1625  N   GLY E 232       9.523 -22.934 -56.989  1.00  0.00           N  
ATOM   1626  CA  GLY E 232       9.713 -21.567 -57.431  1.00  0.00           C  
ATOM   1627  C   GLY E 232       8.370 -20.873 -57.611  1.00  0.00           C  
ATOM   1628  O   GLY E 232       7.364 -21.489 -57.927  1.00  0.00           O  
ATOM   1629  N   GLY E 233       8.361 -19.574 -57.407  1.00  0.00           N  
ATOM   1630  CA  GLY E 233       7.152 -18.783 -57.561  1.00  0.00           C  
ATOM   1631  C   GLY E 233       7.015 -18.171 -58.942  1.00  0.00           C  
ATOM   1632  O   GLY E 233       5.908 -17.771 -59.306  1.00  0.00           O  
ATOM   1633  N   GLY E 234       8.108 -18.096 -59.705  1.00  0.00           N  
ATOM   1634  CA  GLY E 234       8.160 -17.608 -61.083  1.00  0.00           C  
ATOM   1635  C   GLY E 234       7.642 -16.171 -61.179  1.00  0.00           C  
ATOM   1636  O   GLY E 234       6.592 -15.894 -61.751  1.00  0.00           O  
ATOM   1637  N   GLY E 235       8.408 -15.269 -60.575  1.00  0.00           N  
ATOM   1638  CA  GLY E 235       8.030 -13.864 -60.497  1.00  0.00           C  
ATOM   1639  C   GLY E 235       8.030 -13.216 -61.871  1.00  0.00           C  
ATOM   1640  O   GLY E 235       8.988 -13.351 -62.633  1.00  0.00           O  
ATOM   1641  N   GLY E 236       6.950 -12.508 -62.179  1.00  0.00           N  
ATOM   1642  CA  GLY E 236       6.748 -11.827 -63.438  1.00  0.00           C  
ATOM   1643  C   GLY E 236       6.349 -10.383 -63.184  1.00  0.00           C  
ATOM   1644  O   GLY E 236       5.733 -10.077 -62.165  1.00  0.00           O  
ATOM   1645  N   GLY E 237       6.691  -9.468 -64.090  1.00  0.00           N  
ATOM   1646  CA  GLY E 237       6.238  -8.077 -63.929  1.00  0.00           C  
ATOM   1647  C   GLY E 237       4.756  -7.877 -64.162  1.00  0.00           C  
ATOM   1648  O   GLY E 237       4.222  -6.829 -63.783  1.00  0.00           O  
ATOM   1649  N   GLY E 238       4.078  -8.837 -64.770  1.00  0.00           N  
ATOM   1650  CA  GLY E 238       2.659  -8.724 -65.044  1.00  0.00           C  
ATOM   1651  C   GLY E 238       1.792  -9.145 -63.877  1.00  0.00           C  
ATOM   1652  O   GLY E 238       0.568  -9.085 -63.984  1.00  0.00           O  
ATOM   1653  N   GLY E 239       2.388  -9.569 -62.776  1.00  0.00           N  
ATOM   1654  CA  GLY E 239       1.630 -10.011 -61.629  1.00  0.00           C  
ATOM   1655  C   GLY E 239       1.056  -8.824 -60.860  1.00  0.00           C  
ATOM   1656  O   GLY E 239       1.322  -7.660 -61.161  1.00  0.00           O  
ATOM   1657  N   GLY E 240       0.257  -9.135 -59.846  1.00  0.00           N  
ATOM   1658  CA  GLY E 240      -0.255  -8.121 -58.953  1.00  0.00           C  
ATOM   1659  C   GLY E 240       0.808  -7.615 -58.001  1.00  0.00           C  
ATOM   1660  O   GLY E 240       1.914  -8.123 -57.928  1.00  0.00           O  
ATOM   1661  N   GLY E 241       0.449  -6.582 -57.256  1.00  0.00           N  
ATOM   1662  CA  GLY E 241       1.390  -5.932 -56.351  1.00  0.00           C  
ATOM   1663  C   GLY E 241       1.766  -6.842 -55.205  1.00  0.00           C  
ATOM   1664  O   GLY E 241       2.913  -6.855 -54.750  1.00  0.00           O  
ATOM   1665  N   GLY E 242       0.816  -7.626 -54.733  1.00  0.00           N  
ATOM   1666  CA  GLY E 242       1.098  -8.568 -53.677  1.00  0.00           C  
ATOM   1667  C   GLY E 242       1.927  -9.753 -54.102  1.00  0.00           C  
ATOM   1668  O   GLY E 242       2.523 -10.417 -53.278  1.00  0.00           O  
ATOM   1669  N   GLY E 243       1.978 -10.042 -55.372  1.00  0.00           N  
ATOM   1670  CA  GLY E 243       2.776 -11.144 -55.881  1.00  0.00           C  
ATOM   1671  C   GLY E 243       4.101 -10.703 -56.470  1.00  0.00           C  
ATOM   1672  O   GLY E 243       4.891 -11.560 -56.873  1.00  0.00           O  
ATOM   1673  N   GLY E 244       4.360  -9.404 -56.539  1.00  0.00           N  
ATOM   1674  CA  GLY E 244       5.641  -8.925 -57.023  1.00  0.00           C  
ATOM   1675  C   GLY E 244       6.725  -9.192 -55.985  1.00  0.00           C  
ATOM   1676  O   GLY E 244       6.472  -9.068 -54.788  1.00  0.00           O  
ATOM   1677  N   GLY E 245       7.929  -9.575 -56.407  1.00  0.00           N  
ATOM   1678  CA  GLY E 245       8.982  -9.901 -55.441  1.00  0.00           C  
ATOM   1679  C   GLY E 245       9.515  -8.670 -54.727  1.00  0.00           C  
ATOM   1680  O   GLY E 245       9.527  -7.561 -55.264  1.00  0.00           O  
ATOM   1681  N   GLY E 246       9.962  -8.887 -53.494  1.00  0.00           N  
ATOM   1682  CA  GLY E 246      10.515  -7.848 -52.648  1.00  0.00           C  
ATOM   1683  C   GLY E 246      11.860  -8.307 -52.133  1.00  0.00           C  
ATOM   1684  O   GLY E 246      12.030  -9.463 -51.815  1.00  0.00           O  
ATOM   1685  N   GLY E 247      12.810  -7.393 -52.045  1.00  0.00           N  
ATOM   1686  CA  GLY E 247      14.113  -7.657 -51.461  1.00  0.00           C  
ATOM   1687  C   GLY E 247      14.081  -7.230 -50.007  1.00  0.00           C  
ATOM   1688  O   GLY E 247      13.751  -6.079 -49.704  1.00  0.00           O  
ATOM   1689  N   GLY E 248      14.411  -8.159 -49.113  1.00  0.00           N  
ATOM   1690  CA  GLY E 248      14.278  -7.980 -47.679  1.00  0.00           C  
ATOM   1691  C   GLY E 248      15.636  -8.203 -47.035  1.00  0.00           C  
ATOM   1692  O   GLY E 248      16.283  -9.230 -47.272  1.00  0.00           O  
ATOM   1693  N   GLY E 249      16.057  -7.241 -46.223  1.00  0.00           N  
ATOM   1694  CA  GLY E 249      17.259  -7.333 -45.413  1.00  0.00           C  
ATOM   1695  C   GLY E 249      16.844  -7.272 -43.950  1.00  0.00           C  
ATOM   1696  O   GLY E 249      16.174  -6.324 -43.521  1.00  0.00           O  
ATOM   1697  N   GLY E 250      17.235  -8.283 -43.191  1.00  0.00           N  
ATOM   1698  CA  GLY E 250      17.009  -8.332 -41.756  1.00  0.00           C  
ATOM   1699  C   GLY E 250      18.337  -8.060 -41.073  1.00  0.00           C  
ATOM   1700  O   GLY E 250      19.300  -8.809 -41.261  1.00  0.00           O  
ATOM   1701  N   GLY E 251      18.395  -6.984 -40.296  1.00  0.00           N  
ATOM   1702  CA  GLY E 251      19.574  -6.623 -39.527  1.00  0.00           C  
ATOM   1703  C   GLY E 251      19.324  -7.000 -38.076  1.00  0.00           C  
ATOM   1704  O   GLY E 251      18.413  -6.474 -37.450  1.00  0.00           O  
ATOM   1705  N   GLY E 252      20.121  -7.915 -37.550  1.00  0.00           N  
ATOM   1706  CA  GLY E 252      20.062  -8.300 -36.149  1.00  0.00           C  
ATOM   1707  C   GLY E 252      21.249  -7.687 -35.425  1.00  0.00           C  
ATOM   1708  O   GLY E 252      22.401  -7.883 -35.832  1.00  0.00           O  
ATOM   1709  N   GLY E 253      20.962  -6.942 -34.363  1.00  0.00           N  
ATOM   1710  CA  GLY E 253      21.971  -6.295 -33.545  1.00  0.00           C  
ATOM   1711  C   GLY E 253      22.126  -7.047 -32.238  1.00  0.00           C  
ATOM   1712  O   GLY E 253      21.166  -7.540 -31.665  1.00  0.00           O  
ATOM   1713  N   GLY E 254      23.339  -7.129 -31.770  1.00  0.00           N  
ATOM   1714  CA  GLY E 254      23.606  -7.591 -30.425  1.00  0.00           C  
ATOM   1715  C   GLY E 254      23.760  -6.374 -29.534  1.00  0.00           C  
ATOM   1716  O   GLY E 254      24.595  -5.514 -29.759  1.00  0.00           O  
ATOM   1717  N   GLY E 255      22.950  -6.304 -28.529  1.00  0.00           N  
ATOM   1718  CA  GLY E 255      22.896  -5.126 -27.697  1.00  0.00           C  
ATOM   1719  C   GLY E 255      24.044  -5.023 -26.786  1.00  0.00           C  
ATOM   1720  O   GLY E 255      24.463  -5.338 -26.506  1.00  0.00           O  
ATOM   1721  N   GLY E 256      24.541  -4.553 -26.322  1.00  0.00           N  
ATOM   1722  CA  GLY E 256      25.675  -4.313 -25.541  1.00  0.00           C  
ATOM   1723  C   GLY E 256      26.146  -4.428 -24.693  1.00  0.00           C  
ATOM   1724  O   GLY E 256      25.936  -4.041 -24.365  1.00  0.00           O  
ATOM   1725  N   GLY E 257      26.780  -4.975 -24.336  1.00  0.00           N  
ATOM   1726  CA  GLY E 257      27.425  -5.082 -23.509  1.00  0.00           C  
ATOM   1727  C   GLY E 257      28.867  -5.523 -23.479  1.00  0.00           C  
ATOM   1728  O   GLY E 257      29.499  -5.699 -22.647  1.00  0.00           O  
ATOM   1729  N   GLY E 258      29.403  -5.704 -24.373  1.00  0.00           N  
ATOM   1730  CA  GLY E 258      30.748  -6.166 -24.547  1.00  0.00           C  
ATOM   1731  C   GLY E 258      31.551  -5.072 -25.150  1.00  0.00           C  
ATOM   1732  O   GLY E 258      31.007  -4.032 -25.388  1.00  0.00           O  
ATOM   1733  N   GLY E 259      32.848  -5.226 -25.343  1.00  0.00           N  
ATOM   1734  CA  GLY E 259      33.534  -4.338 -26.226  1.00  0.00           C  
ATOM   1735  C   GLY E 259      32.895  -4.320 -27.599  1.00  0.00           C  
ATOM   1736  O   GLY E 259      32.679  -5.361 -28.219  1.00  0.00           O  
ATOM   1737  N   GLY E 260      32.589  -3.119 -28.068  1.00  0.00           N  
ATOM   1738  CA  GLY E 260      31.773  -2.927 -29.253  1.00  0.00           C  
ATOM   1739  C   GLY E 260      32.652  -2.650 -30.457  1.00  0.00           C  
ATOM   1740  O   GLY E 260      33.525  -1.782 -30.412  1.00  0.00           O  
ATOM   1741  N   GLY E 261      32.418  -3.392 -31.532  1.00  0.00           N  
ATOM   1742  CA  GLY E 261      33.153  -3.184 -32.766  1.00  0.00           C  
ATOM   1743  C   GLY E 261      32.407  -2.309 -33.750  1.00  0.00           C  
ATOM   1744  O   GLY E 261      33.035  -1.661 -34.567  1.00  0.00           O  
ATOM   1745  N   GLY E 262      31.081  -2.275 -33.689  1.00  0.00           N  
ATOM   1746  CA  GLY E 262      30.258  -1.448 -34.556  1.00  0.00           C  
ATOM   1747  C   GLY E 262      29.741  -0.270 -33.750  1.00  0.00           C  
ATOM   1748  O   GLY E 262      29.127  -0.454 -32.693  1.00  0.00           O  
ATOM   1749  N   GLY E 263      29.978   0.937 -34.246  1.00  0.00           N  
ATOM   1750  CA  GLY E 263      29.511   2.140 -33.581  1.00  0.00           C  
ATOM   1751  C   GLY E 263      29.049   3.143 -34.618  1.00  0.00           C  
ATOM   1752  O   GLY E 263      29.405   3.072 -35.794  1.00  0.00           O  
ATOM   1753  N   GLY E 264      28.239   4.081 -34.165  1.00  0.00           N  
ATOM   1754  CA  GLY E 264      27.701   5.096 -35.032  1.00  0.00           C  
ATOM   1755  C   GLY E 264      28.705   6.171 -35.350  1.00  0.00           C  
ATOM   1756  O   GLY E 264      29.816   6.194 -34.840  1.00  0.00           O  
ATOM   1757  N   GLY E 265      28.318   7.102 -36.219  1.00  0.00           N  
ATOM   1758  CA  GLY E 265      29.226   8.179 -36.625  1.00  0.00           C  
ATOM   1759  C   GLY E 265      29.341   9.282 -35.597  1.00  0.00           C  
ATOM   1760  O   GLY E 265      29.007  10.234 -35.754  1.00  0.00           O  
ATOM   1761  N   GLY E 266      29.827   9.168 -34.539  1.00  0.00           N  
ATOM   1762  CA  GLY E 266      30.001  10.164 -33.495  1.00  0.00           C  
ATOM   1763  C   GLY E 266      31.480  10.333 -33.192  1.00  0.00           C  
ATOM   1764  O   GLY E 266      32.253   9.380 -33.249  1.00  0.00           O  
ATOM   1765  N   GLY E 267      31.865  11.557 -32.866  1.00  0.00           N  
ATOM   1766  CA  GLY E 267      33.250  11.889 -32.593  1.00  0.00           C  
ATOM   1767  C   GLY E 267      33.558  11.708 -31.139  1.00  0.00           C  
ATOM   1768  O   GLY E 267      32.794  11.954 -30.387  1.00  0.00           O  
ATOM   1769  N   GLY E 268      34.691  11.280 -30.751  1.00  0.00           N  
ATOM   1770  CA  GLY E 268      35.099  11.132 -29.369  1.00  0.00           C  
ATOM   1771  C   GLY E 268      35.819  12.392 -28.907  1.00  0.00           C  
ATOM   1772  O   GLY E 268      36.433  13.078 -29.666  1.00  0.00           O  
ATOM   1773  N   GLY E 269      35.741  12.689 -27.647  1.00  0.00           N  
ATOM   1774  CA  GLY E 269      36.343  13.880 -27.075  1.00  0.00           C  
ATOM   1775  C   GLY E 269      37.352  13.490 -26.016  1.00  0.00           C  
ATOM   1776  O   GLY E 269      37.605  12.314 -25.770  1.00  0.00           O  
ATOM   1777  N   GLY E 270      37.936  14.496 -25.392  1.00  0.00           N  
ATOM   1778  CA  GLY E 270      38.938  14.272 -24.375  1.00  0.00           C  
ATOM   1779  C   GLY E 270      38.304  13.774 -23.082  1.00  0.00           C  
ATOM   1780  O   GLY E 270      37.130  13.993 -22.814  1.00  0.00           O  
ATOM   1781  N   GLY E 271      39.102  13.095 -22.276  1.00  0.00           N  
ATOM   1782  CA  GLY E 271      38.637  12.497 -21.032  1.00  0.00           C  
ATOM   1783  C   GLY E 271      38.862  13.469 -19.883  1.00  0.00           C  
ATOM   1784  O   GLY E 271      39.963  13.890 -19.626  1.00  0.00           O  
ATOM   1785  N   GLY E 272      37.817  13.821 -19.195  1.00  0.00           N  
ATOM   1786  CA  GLY E 272      37.876  14.719 -18.050  1.00  0.00           C  
ATOM   1787  C   GLY E 272      37.602  13.913 -16.791  1.00  0.00           C  
ATOM   1788  O   GLY E 272      36.575  13.239 -16.691  1.00  0.00           O  
ATOM   1789  N   GLY E 273      38.518  13.983 -15.833  1.00  0.00           N  
ATOM   1790  CA  GLY E 273      38.411  13.243 -14.589  1.00  0.00           C  
ATOM   1791  C   GLY E 273      38.262  14.194 -13.414  1.00  0.00           C  
ATOM   1792  O   GLY E 273      38.543  15.389 -13.523  1.00  0.00           O  
ATOM   1793  N   GLY E 274      37.803  13.627 -12.290  1.00  0.00           N  
ATOM   1794  CA  GLY E 274      37.680  14.299 -10.992  1.00  0.00           C  
ATOM   1795  C   GLY E 274      36.773  15.521 -11.047  1.00  0.00           C  
ATOM   1796  O   GLY E 274      36.992  16.500 -10.336  1.00  0.00           O  
ATOM   1797  N   GLY E 275      35.745  15.473 -11.885  1.00  0.00           N  
ATOM   1798  CA  GLY E 275      34.809  16.573 -12.012  1.00  0.00           C  
ATOM   1799  C   GLY E 275      33.475  16.021 -12.473  1.00  0.00           C  
ATOM   1800  O   GLY E 275      33.427  15.052 -13.223  1.00  0.00           O  
ATOM   1801  N   GLY E 276      32.397  16.643 -12.014  1.00  0.00           N  
ATOM   1802  CA  GLY E 276      31.047  16.214 -12.346  1.00  0.00           C  
ATOM   1803  C   GLY E 276      30.787  16.532 -13.804  1.00  0.00           C  
ATOM   1804  O   GLY E 276      30.577  17.681 -14.175  1.00  0.00           O  
ATOM   1805  N   GLY E 277      30.816  15.507 -14.644  1.00  0.00           N  
ATOM   1806  CA  GLY E 277      30.650  15.649 -16.075  1.00  0.00           C  
ATOM   1807  C   GLY E 277      29.626  14.642 -16.550  1.00  0.00           C  
ATOM   1808  O   GLY E 277      29.321  13.661 -15.878  1.00  0.00           O  
ATOM   1809  N   GLY E 278      29.093  14.906 -17.731  1.00  0.00           N  
ATOM   1810  CA  GLY E 278      28.286  13.949 -18.434  1.00  0.00           C  
ATOM   1811  C   GLY E 278      29.198  13.047 -19.224  1.00  0.00           C  
ATOM   1812  O   GLY E 278      30.145  13.504 -19.774  1.00  0.00           O  
ATOM   1813  N   GLY E 279      28.917  11.763 -19.272  1.00  0.00           N  
ATOM   1814  CA  GLY E 279      29.763  10.818 -19.974  1.00  0.00           C  
ATOM   1815  C   GLY E 279      28.928   9.931 -20.879  1.00  0.00           C  
ATOM   1816  O   GLY E 279      27.755   9.663 -20.606  1.00  0.00           O  
ATOM   1817  N   GLY E 280      29.563   9.473 -21.957  1.00  0.00           N  
ATOM   1818  CA  GLY E 280      28.942   8.619 -22.967  1.00  0.00           C  
ATOM   1819  C   GLY E 280      29.996   7.598 -23.383  1.00  0.00           C  
ATOM   1820  O   GLY E 280      30.849   7.883 -24.225  1.00  0.00           O  
ATOM   1821  N   GLY E 281      29.929   6.414 -22.792  1.00  0.00           N  
ATOM   1822  CA  GLY E 281      30.867   5.333 -23.070  1.00  0.00           C  
ATOM   1823  C   GLY E 281      30.149   4.267 -23.881  1.00  0.00           C  
ATOM   1824  O   GLY E 281      29.361   3.494 -23.327  1.00  0.00           O  
ATOM   1825  N   GLY E 282      30.439   4.236 -25.188  1.00  0.00           N  
ATOM   1826  CA  GLY E 282      29.918   3.246 -26.138  1.00  0.00           C  
ATOM   1827  C   GLY E 282      28.393   3.220 -26.167  1.00  0.00           C  
ATOM   1828  O   GLY E 282      27.774   2.160 -26.260  1.00  0.00           O  
ATOM   1829  N   GLY E 283      27.779   4.394 -26.087  1.00  0.00           N  
ATOM   1830  CA  GLY E 283      26.340   4.495 -26.025  1.00  0.00           C  
ATOM   1831  C   GLY E 283      25.761   4.460 -24.630  1.00  0.00           C  
ATOM   1832  O   GLY E 283      24.560   4.697 -24.472  1.00  0.00           O  
ATOM   1833  N   GLY E 284      26.570   4.172 -23.617  1.00  0.00           N  
ATOM   1834  CA  GLY E 284      26.130   4.195 -22.228  1.00  0.00           C  
ATOM   1835  C   GLY E 284      26.232   5.625 -21.723  1.00  0.00           C  
ATOM   1836  O   GLY E 284      27.334   6.147 -21.545  1.00  0.00           O  
ATOM   1837  N   GLY E 285      25.089   6.262 -21.510  1.00  0.00           N  
ATOM   1838  CA  GLY E 285      25.045   7.640 -21.058  1.00  0.00           C  
ATOM   1839  C   GLY E 285      24.959   7.705 -19.540  1.00  0.00           C  
ATOM   1840  O   GLY E 285      24.460   6.791 -18.888  1.00  0.00           O  
ATOM   1841  N   GLY E 286      25.455   8.797 -18.982  1.00  0.00           N  
ATOM   1842  CA  GLY E 286      25.311   9.012 -17.553  1.00  0.00           C  
ATOM   1843  C   GLY E 286      25.898  10.333 -17.147  1.00  0.00           C  
ATOM   1844  O   GLY E 286      26.476  11.052 -17.959  1.00  0.00           O  
ATOM   1845  N   GLY E 287      25.742  10.645 -15.865  1.00  0.00           N  
ATOM   1846  CA  GLY E 287      26.287  11.842 -15.275  1.00  0.00           C  
ATOM   1847  C   GLY E 287      26.975  11.470 -13.984  1.00  0.00           C  
ATOM   1848  O   GLY E 287      26.394  10.771 -13.155  1.00  0.00           O  
ATOM   1849  N   GLY E 288      28.200  11.926 -13.810  1.00  0.00           N  
ATOM   1850  CA  GLY E 288      28.904  11.623 -12.596  1.00  0.00           C  
ATOM   1851  C   GLY E 288      30.359  12.016 -12.676  1.00  0.00           C  
ATOM   1852  O   GLY E 288      30.831  12.542 -13.624  1.00  0.00           O  
ATOM   1853  N   GLY E 289      31.061  11.751 -11.643  1.00  0.00           N  
ATOM   1854  CA  GLY E 289      32.486  12.011 -11.533  1.00  0.00           C  
ATOM   1855  C   GLY E 289      33.218  10.730 -11.884  1.00  0.00           C  
ATOM   1856  O   GLY E 289      32.963   9.682 -11.285  1.00  0.00           O  
ATOM   1857  N   GLY E 290      34.113  10.811 -12.862  1.00  0.00           N  
ATOM   1858  CA  GLY E 290      34.936   9.688 -13.270  1.00  0.00           C  
ATOM   1859  C   GLY E 290      36.294   9.814 -12.608  1.00  0.00           C  
ATOM   1860  O   GLY E 290      36.981  10.819 -12.782  1.00  0.00           O  
ATOM   1861  N   GLY E 291      36.673   8.800 -11.849  1.00  0.00           N  
ATOM   1862  CA  GLY E 291      37.930   8.805 -11.127  1.00  0.00           C  
ATOM   1863  C   GLY E 291      38.729   7.568 -11.486  1.00  0.00           C  
ATOM   1864  O   GLY E 291      38.198   6.594 -12.012  1.00  0.00           O  
ATOM   1865  N   GLY E 292      40.021   7.622 -11.207  1.00  0.00           N  
ATOM   1866  CA  GLY E 292      40.861   6.457 -11.381  1.00  0.00           C  
ATOM   1867  C   GLY E 292      40.528   5.408 -10.331  1.00  0.00           C  
ATOM   1868  O   GLY E 292      40.253   5.730  -9.182  1.00  0.00           O  
ATOM   1869  N   GLY E 293      40.551   4.145 -10.733  1.00  0.00           N  
ATOM   1870  CA  GLY E 293      40.122   3.053  -9.877  1.00  0.00           C  
ATOM   1871  C   GLY E 293      41.164   1.966  -9.849  1.00  0.00           C  
ATOM   1872  O   GLY E 293      41.987   1.849 -10.751  1.00  0.00           O  
ATOM   1873  N   GLY E 294      41.110   1.167  -8.791  1.00  0.00           N  
ATOM   1874  CA  GLY E 294      41.987   0.041  -8.615  1.00  0.00           C  
ATOM   1875  C   GLY E 294      41.260  -1.284  -8.728  1.00  0.00           C  
ATOM   1876  O   GLY E 294      41.740  -2.289  -8.217  1.00  0.00           O  
ATOM   1877  N   GLY E 295      40.110  -1.306  -9.378  1.00  0.00           N  
ATOM   1878  CA  GLY E 295      39.380  -2.538  -9.590  1.00  0.00           C  
ATOM   1879  C   GLY E 295      40.073  -3.339 -10.671  1.00  0.00           C  
ATOM   1880  O   GLY E 295      40.155  -2.915 -11.815  1.00  0.00           O  
ATOM   1881  N   GLY E 296      40.570  -4.499 -10.313  1.00  0.00           N  
ATOM   1882  CA  GLY E 296      41.315  -5.331 -11.237  1.00  0.00           C  
ATOM   1883  C   GLY E 296      40.348  -6.040 -12.151  1.00  0.00           C  
ATOM   1884  O   GLY E 296      39.833  -7.105 -11.828  1.00  0.00           O  
ATOM   1885  N   GLY E 297      40.095  -5.441 -13.303  1.00  0.00           N  
ATOM   1886  CA  GLY E 297      39.219  -6.051 -14.275  1.00  0.00           C  
ATOM   1887  C   GLY E 297      39.912  -7.210 -14.955  1.00  0.00           C  
ATOM   1888  O   GLY E 297      41.094  -7.135 -15.279  1.00  0.00           O  
ATOM   1889  N   GLY E 298      39.171  -8.284 -15.166  1.00  0.00           N  
ATOM   1890  CA  GLY E 298      39.641  -9.344 -16.027  1.00  0.00           C  
ATOM   1891  C   GLY E 298      39.593  -8.867 -17.476  1.00  0.00           C  
ATOM   1892  O   GLY E 298      38.800  -7.989 -17.809  1.00  0.00           O  
ATOM   1893  N   GLY E 299      40.460  -9.395 -18.344  1.00  0.00           N  
ATOM   1894  CA  GLY E 299      40.557  -8.856 -19.712  1.00  0.00           C  
ATOM   1895  C   GLY E 299      39.312  -9.015 -20.562  1.00  0.00           C  
ATOM   1896  O   GLY E 299      39.169  -8.284 -21.547  1.00  0.00           O  
ATOM   1897  N   GLY E 300      38.412  -9.930 -20.226  1.00  0.00           N  
ATOM   1898  CA  GLY E 300      37.156 -10.027 -20.945  1.00  0.00           C  
ATOM   1899  C   GLY E 300      36.065  -9.163 -20.342  1.00  0.00           C  
ATOM   1900  O   GLY E 300      34.984  -9.075 -20.913  1.00  0.00           O  
ATOM   1901  N   GLY E 301      36.322  -8.524 -19.217  1.00  0.00           N  
ATOM   1902  CA  GLY E 301      35.317  -7.745 -18.527  1.00  0.00           C  
ATOM   1903  C   GLY E 301      35.376  -6.308 -18.982  1.00  0.00           C  
ATOM   1904  O   GLY E 301      36.447  -5.732 -19.094  1.00  0.00           O  
ATOM   1905  N   GLY E 302      34.216  -5.734 -19.237  1.00  0.00           N  
ATOM   1906  CA  GLY E 302      34.096  -4.371 -19.681  1.00  0.00           C  
ATOM   1907  C   GLY E 302      33.483  -3.458 -18.634  1.00  0.00           C  
ATOM   1908  O   GLY E 302      33.980  -2.361 -18.416  1.00  0.00           O  
ATOM   1909  N   GLY E 303      32.421  -3.890 -17.966  1.00  0.00           N  
ATOM   1910  CA  GLY E 303      31.696  -3.067 -17.017  1.00  0.00           C  
ATOM   1911  C   GLY E 303      31.754  -3.669 -15.628  1.00  0.00           C  
ATOM   1912  O   GLY E 303      31.911  -4.868 -15.459  1.00  0.00           O  
ATOM   1913  N   GLY E 304      31.623  -2.817 -14.634  1.00  0.00           N  
ATOM   1914  CA  GLY E 304      31.438  -3.241 -13.263  1.00  0.00           C  
ATOM   1915  C   GLY E 304      30.084  -2.791 -12.773  1.00  0.00           C  
ATOM   1916  O   GLY E 304      29.609  -1.731 -13.156  1.00  0.00           O  
ATOM   1917  N   GLY E 305      29.460  -3.600 -11.923  1.00  0.00           N  
ATOM   1918  CA  GLY E 305      28.109  -3.323 -11.473  1.00  0.00           C  
ATOM   1919  C   GLY E 305      28.013  -3.391  -9.961  1.00  0.00           C  
ATOM   1920  O   GLY E 305      28.770  -4.100  -9.300  1.00  0.00           O  
ATOM   1921  N   GLY E 306      27.064  -2.634  -9.427  1.00  0.00           N  
ATOM   1922  CA  GLY E 306      26.878  -2.459  -7.999  1.00  0.00           C  
ATOM   1923  C   GLY E 306      25.875  -3.476  -7.469  1.00  0.00           C  
ATOM   1924  O   GLY E 306      25.517  -4.428  -8.148  1.00  0.00           O  
ATOM   1925  N   GLY E 307      25.432  -3.282  -6.227  1.00  0.00           N  
ATOM   1926  CA  GLY E 307      24.419  -4.141  -5.629  1.00  0.00           C  
ATOM   1927  C   GLY E 307      23.088  -3.951  -6.314  1.00  0.00           C  
ATOM   1928  O   GLY E 307      22.365  -4.906  -6.571  1.00  0.00           O  
ATOM   1929  N   GLY E 308      22.758  -2.719  -6.651  1.00  0.00           N  
ATOM   1930  CA  GLY E 308      21.511  -2.392  -7.293  1.00  0.00           C  
ATOM   1931  C   GLY E 308      21.569  -2.534  -8.801  1.00  0.00           C  
ATOM   1932  O   GLY E 308      20.718  -1.973  -9.468  1.00  0.00           O  
ATOM   1933  N   GLY E 309      22.550  -3.256  -9.326  1.00  0.00           N  
ATOM   1934  CA  GLY E 309      22.755  -3.498 -10.751  1.00  0.00           C  
ATOM   1935  C   GLY E 309      22.907  -2.219 -11.554  1.00  0.00           C  
ATOM   1936  O   GLY E 309      22.455  -2.117 -12.676  1.00  0.00           O  
ATOM   1937  N   GLY E 310      23.544  -1.236 -10.982  1.00  0.00           N  
ATOM   1938  CA  GLY E 310      23.897  -0.015 -11.667  1.00  0.00           C  
ATOM   1939  C   GLY E 310      25.377  -0.030 -11.982  1.00  0.00           C  
ATOM   1940  O   GLY E 310      26.160  -0.643 -11.271  1.00  0.00           O  
ATOM   1941  N   GLY E 311      25.755   0.650 -13.054  1.00  0.00           N  
ATOM   1942  CA  GLY E 311      27.134   0.637 -13.504  1.00  0.00           C  
ATOM   1943  C   GLY E 311      27.996   1.464 -12.569  1.00  0.00           C  
ATOM   1944  O   GLY E 311      27.735   2.643 -12.351  1.00  0.00           O  
ATOM   1945  N   GLY E 312      29.024   0.839 -12.017  1.00  0.00           N  
ATOM   1946  CA  GLY E 312      29.915   1.463 -11.061  1.00  0.00           C  
ATOM   1947  C   GLY E 312      31.315   1.695 -11.604  1.00  0.00           C  
ATOM   1948  O   GLY E 312      31.970   2.638 -11.202  1.00  0.00           O  
ATOM   1949  N   GLY E 313      31.790   0.865 -12.506  1.00  0.00           N  
ATOM   1950  CA  GLY E 313      33.096   1.036 -13.121  1.00  0.00           C  
ATOM   1951  C   GLY E 313      32.990   0.733 -14.604  1.00  0.00           C  
ATOM   1952  O   GLY E 313      32.241  -0.153 -15.012  1.00  0.00           O  
ATOM   1953  N   GLY E 314      33.743   1.477 -15.409  1.00  0.00           N  
ATOM   1954  CA  GLY E 314      33.749   1.306 -16.855  1.00  0.00           C  
ATOM   1955  C   GLY E 314      35.184   1.203 -17.343  1.00  0.00           C  
ATOM   1956  O   GLY E 314      36.126   1.617 -16.670  1.00  0.00           O  
ATOM   1957  N   GLY E 315      35.342   0.640 -18.534  1.00  0.00           N  
ATOM   1958  CA  GLY E 315      36.625   0.594 -19.217  1.00  0.00           C  
ATOM   1959  C   GLY E 315      36.579   1.538 -20.404  1.00  0.00           C  
ATOM   1960  O   GLY E 315      35.645   1.479 -21.209  1.00  0.00           O  
ATOM   1961  N   GLY E 316      37.569   2.414 -20.496  1.00  0.00           N  
ATOM   1962  CA  GLY E 316      37.659   3.329 -21.622  1.00  0.00           C  
ATOM   1963  C   GLY E 316      38.006   2.544 -22.880  1.00  0.00           C  
ATOM   1964  O   GLY E 316      38.947   1.744 -22.860  1.00  0.00           O  
ATOM   1965  N   GLY E 317      37.266   2.721 -23.977  1.00  0.00           N  
ATOM   1966  CA  GLY E 317      37.520   1.901 -25.173  1.00  0.00           C  
ATOM   1967  C   GLY E 317      38.809   2.239 -25.899  1.00  0.00           C  
ATOM   1968  O   GLY E 317      39.342   1.385 -26.596  1.00  0.00           O  
ATOM   1969  N   GLY E 318      39.327   3.449 -25.771  1.00  0.00           N  
ATOM   1970  CA  GLY E 318      40.553   3.824 -26.466  1.00  0.00           C  
ATOM   1971  C   GLY E 318      41.781   3.501 -25.647  1.00  0.00           C  
ATOM   1972  O   GLY E 318      42.674   2.807 -26.111  1.00  0.00           O  
ATOM   1973  N   GLY E 319      41.841   3.984 -24.426  1.00  0.00           N  
ATOM   1974  CA  GLY E 319      42.946   3.720 -23.550  1.00  0.00           C  
ATOM   1975  C   GLY E 319      42.597   2.690 -22.548  1.00  0.00           C  
ATOM   1976  O   GLY E 319      42.378   2.900 -21.811  1.00  0.00           O  
ATOM   1977  N   GLY E 320      42.561   1.590 -22.508  1.00  0.00           N  
ATOM   1978  CA  GLY E 320      42.137   0.479 -21.700  1.00  0.00           C  
ATOM   1979  C   GLY E 320      42.465   0.697 -20.227  1.00  0.00           C  
ATOM   1980  O   GLY E 320      43.252  -0.008 -19.625  1.00  0.00           O  
ATOM   1981  N   GLY E 321      41.845   1.689 -19.635  1.00  0.00           N  
ATOM   1982  CA  GLY E 321      41.944   1.965 -18.213  1.00  0.00           C  
ATOM   1983  C   GLY E 321      40.562   1.896 -17.589  1.00  0.00           C  
ATOM   1984  O   GLY E 321      39.552   2.011 -18.271  1.00  0.00           O  
ATOM   1985  N   GLY E 322      40.525   1.706 -16.278  1.00  0.00           N  
ATOM   1986  CA  GLY E 322      39.293   1.465 -15.545  1.00  0.00           C  
ATOM   1987  C   GLY E 322      38.944   2.713 -14.759  1.00  0.00           C  
ATOM   1988  O   GLY E 322      39.774   3.236 -14.018  1.00  0.00           O  
ATOM   1989  N   GLY E 323      37.718   3.186 -14.916  1.00  0.00           N  
ATOM   1990  CA  GLY E 323      37.253   4.410 -14.291  1.00  0.00           C  
ATOM   1991  C   GLY E 323      36.072   4.115 -13.383  1.00  0.00           C  
ATOM   1992  O   GLY E 323      35.147   3.432 -13.776  1.00  0.00           O  
ATOM   1993  N   GLY E 324      36.109   4.634 -12.176  1.00  0.00           N  
ATOM   1994  CA  GLY E 324      35.010   4.551 -11.231  1.00  0.00           C  
ATOM   1995  C   GLY E 324      34.074   5.726 -11.431  1.00  0.00           C  
ATOM   1996  O   GLY E 324      34.515   6.847 -11.673  1.00  0.00           O  
ATOM   1997  N   GLY E 325      32.780   5.464 -11.313  1.00  0.00           N  
ATOM   1998  CA  GLY E 325      31.744   6.467 -11.483  1.00  0.00           C  
ATOM   1999  C   GLY E 325      31.122   6.750 -10.125  1.00  0.00           C  
ATOM   2000  O   GLY E 325      30.625   5.838  -9.462  1.00  0.00           O  
ATOM   2001  N   GLY E 326      31.146   8.009  -9.713  1.00  0.00           N  
ATOM   2002  CA  GLY E 326      30.548   8.460  -8.473  1.00  0.00           C  
ATOM   2003  C   GLY E 326      29.497   9.495  -8.784  1.00  0.00           C  
ATOM   2004  O   GLY E 326      29.747  10.331  -9.609  1.00  0.00           O  
ATOM   2005  N   GLY E 327      28.307   9.444  -8.196  1.00  0.00           N  
ATOM   2006  CA  GLY E 327      27.298  10.453  -8.466  1.00  0.00           C  
ATOM   2007  C   GLY E 327      27.698  11.798  -8.000  1.00  0.00           C  
ATOM   2008  O   GLY E 327      28.411  11.942  -7.046  1.00  0.00           O  
ATOM   2009  N   GLY E 328      27.239  12.787  -8.706  1.00  0.00           N  
ATOM   2010  CA  GLY E 328      27.605  14.135  -8.446  1.00  0.00           C  
ATOM   2011  C   GLY E 328      26.980  14.612  -7.159  1.00  0.00           C  
ATOM   2012  O   GLY E 328      26.583  14.382  -6.531  1.00  0.00           O  
ATOM   2013  N   GLY E 329      26.910  15.295  -6.763  1.00  0.00           N  
ATOM   2014  CA  GLY E 329      26.437  15.832  -5.576  1.00  0.00           C  
ATOM   2015  C   GLY E 329      25.481  16.022  -5.000  1.00  0.00           C  
ATOM   2016  O   GLY E 329      25.120  16.249  -5.362  1.00  0.00           O  
ATOM   2017  N   GLY E 330      25.078  15.927  -4.099  1.00  0.00           N  
ATOM   2018  CA  GLY E 330      24.073  16.085  -3.486  1.00  0.00           C  
ATOM   2019  C   GLY E 330      23.341  15.899  -2.430  1.00  0.00           C  
ATOM   2020  O   GLY E 330      23.502  15.630  -2.147  1.00  0.00           O  
ATOM   2021  N   GLY E 331      22.532  16.043  -1.862  1.00  0.00           N  
ATOM   2022  CA  GLY E 331      21.781  15.860  -0.895  1.00  0.00           C  
ATOM   2023  C   GLY E 331      20.679  16.763  -0.504  1.00  0.00           C  
ATOM   2024  O   GLY E 331      19.974  17.325  -1.249  1.00  0.00           O  
ATOM   2025  N   GLY E 332      20.523  16.898   0.677  1.00  0.00           N  
ATOM   2026  CA  GLY E 332      19.498  17.740   1.168  1.00  0.00           C  
ATOM   2027  C   GLY E 332      19.988  18.795   1.958  1.00  0.00           C  
ATOM   2028  O   GLY E 332      21.001  18.699   2.491  1.00  0.00           O  
ATOM   2029  N   GLY E 333      19.245  19.813   2.029  1.00  0.00           N  
ATOM   2030  CA  GLY E 333      19.562  20.918   2.750  1.00  0.00           C  
ATOM   2031  C   GLY E 333      18.434  21.175   3.734  1.00  0.00           C  
ATOM   2032  O   GLY E 333      17.259  21.004   3.403  1.00  0.00           O  
ATOM   2033  N   GLY E 334      18.795  21.574   4.948  1.00  0.00           N  
ATOM   2034  CA  GLY E 334      17.830  21.953   5.962  1.00  0.00           C  
ATOM   2035  C   GLY E 334      17.958  23.436   6.259  1.00  0.00           C  
ATOM   2036  O   GLY E 334      19.055  23.996   6.235  1.00  0.00           O  
ATOM   2037  N   GLY E 335      16.829  24.069   6.535  1.00  0.00           N  
ATOM   2038  CA  GLY E 335      16.762  25.499   6.797  1.00  0.00           C  
ATOM   2039  C   GLY E 335      16.368  25.685   8.253  1.00  0.00           C  
ATOM   2040  O   GLY E 335      15.313  25.207   8.683  1.00  0.00           O  
ATOM   2041  N   GLY E 336      17.228  26.351   9.014  1.00  0.00           N  
ATOM   2042  CA  GLY E 336      16.970  26.689  10.403  1.00  0.00           C  
ATOM   2043  C   GLY E 336      16.523  28.135  10.442  1.00  0.00           C  
ATOM   2044  O   GLY E 336      17.279  29.030  10.072  1.00  0.00           O  
ATOM   2045  N   GLY E 337      15.298  28.370  10.882  1.00  0.00           N  
ATOM   2046  CA  GLY E 337      14.765  29.716  10.921  1.00  0.00           C  
ATOM   2047  C   GLY E 337      13.959  29.910  12.192  1.00  0.00           C  
ATOM   2048  O   GLY E 337      13.430  28.942  12.750  1.00  0.00           O  
ATOM   2049  N   GLY E 338      13.884  31.138  12.693  1.00  0.00           N  
ATOM   2050  CA  GLY E 338      12.793  31.489  13.604  1.00  0.00           C  
ATOM   2051  C   GLY E 338      11.532  31.795  12.816  1.00  0.00           C  
ATOM   2052  O   GLY E 338      11.497  31.590  11.599  1.00  0.00           O  
ATOM   2053  N   GLY E 339      10.489  32.270  13.485  1.00  0.00           N  
ATOM   2054  CA  GLY E 339       9.278  32.630  12.778  1.00  0.00           C  
ATOM   2055  C   GLY E 339       9.483  33.843  11.891  1.00  0.00           C  
ATOM   2056  O   GLY E 339      10.281  34.732  12.185  1.00  0.00           O  
ATOM   2057  N   GLY E 340       8.751  33.870  10.777  1.00  0.00           N  
ATOM   2058  CA  GLY E 340       8.784  35.032   9.899  1.00  0.00           C  
ATOM   2059  C   GLY E 340       8.095  36.236  10.519  1.00  0.00           C  
ATOM   2060  O   GLY E 340       8.301  37.361  10.054  1.00  0.00           O  
ATOM   2061  N   GLY E 341       7.277  36.018  11.548  1.00  0.00           N  
ATOM   2062  CA  GLY E 341       6.764  37.112  12.357  1.00  0.00           C  
ATOM   2063  C   GLY E 341       7.877  37.821  13.118  1.00  0.00           C  
ATOM   2064  O   GLY E 341       7.778  39.018  13.377  1.00  0.00           O  
ATOM   2065  N   GLY E 342       8.942  37.111  13.472  1.00  0.00           N  
ATOM   2066  CA  GLY E 342      10.036  37.692  14.242  1.00  0.00           C  
ATOM   2067  C   GLY E 342      11.156  38.222  13.353  1.00  0.00           C  
ATOM   2068  O   GLY E 342      11.518  39.397  13.443  1.00  0.00           O  
ATOM   2069  N   GLY E 343      11.713  37.378  12.493  1.00  0.00           N  
ATOM   2070  CA  GLY E 343      12.866  37.771  11.695  1.00  0.00           C  
ATOM   2071  C   GLY E 343      12.909  36.947  10.423  1.00  0.00           C  
ATOM   2072  O   GLY E 343      12.216  35.942  10.291  1.00  0.00           O  
ATOM   2073  N   GLY E 344      13.739  37.397   9.483  1.00  0.00           N  
ATOM   2074  CA  GLY E 344      13.952  36.709   8.219  1.00  0.00           C  
ATOM   2075  C   GLY E 344      15.338  36.087   8.118  1.00  0.00           C  
ATOM   2076  O   GLY E 344      15.723  35.638   7.036  1.00  0.00           O  
ATOM   2077  N   GLY E 345      16.096  36.058   9.208  1.00  0.00           N  
ATOM   2078  CA  GLY E 345      17.434  35.487   9.180  1.00  0.00           C  
ATOM   2079  C   GLY E 345      17.359  33.968   9.193  1.00  0.00           C  
ATOM   2080  O   GLY E 345      16.533  33.379   9.889  1.00  0.00           O  
ATOM   2081  N   GLY E 346      18.227  33.337   8.405  1.00  0.00           N  
ATOM   2082  CA  GLY E 346      18.160  31.911   8.103  1.00  0.00           C  
ATOM   2083  C   GLY E 346      19.558  31.316   8.209  1.00  0.00           C  
ATOM   2084  O   GLY E 346      20.517  31.886   7.683  1.00  0.00           O  
ATOM   2085  N   GLY E 347      19.681  30.183   8.900  1.00  0.00           N  
ATOM   2086  CA  GLY E 347      20.877  29.358   8.834  1.00  0.00           C  
ATOM   2087  C   GLY E 347      20.602  28.144   7.957  1.00  0.00           C  
ATOM   2088  O   GLY E 347      19.458  27.707   7.820  1.00  0.00           O  
ATOM   2089  N   GLY E 348      21.653  27.604   7.347  1.00  0.00           N  
ATOM   2090  CA  GLY E 348      21.529  26.501   6.401  1.00  0.00           C  
ATOM   2091  C   GLY E 348      22.413  25.356   6.872  1.00  0.00           C  
ATOM   2092  O   GLY E 348      23.598  25.558   7.152  1.00  0.00           O  
ATOM   2093  N   GLY E 349      21.839  24.158   6.960  1.00  0.00           N  
ATOM   2094  CA  GLY E 349      22.561  22.953   7.341  1.00  0.00           C  
ATOM   2095  C   GLY E 349      22.654  22.023   6.139  1.00  0.00           C  
ATOM   2096  O   GLY E 349      21.630  21.621   5.581  1.00  0.00           O  
ATOM   2097  N   GLY E 350      23.877  21.690   5.747  1.00  0.00           N  
ATOM   2098  CA  GLY E 350      24.140  20.699   4.713  1.00  0.00           C  
ATOM   2099  C   GLY E 350      24.440  19.387   5.423  1.00  0.00           C  
ATOM   2100  O   GLY E 350      25.456  19.271   6.110  1.00  0.00           O  
ATOM   2101  N   GLY E 351      23.558  18.407   5.262  1.00  0.00           N  
ATOM   2102  CA  GLY E 351      23.608  17.199   6.073  1.00  0.00           C  
ATOM   2103  C   GLY E 351      24.646  16.229   5.539  1.00  0.00           C  
ATOM   2104  O   GLY E 351      24.616  15.858   4.365  1.00  0.00           O  
ATOM   2105  N   GLY E 352      25.557  15.813   6.409  1.00  0.00           N  
ATOM   2106  CA  GLY E 352      26.529  14.800   6.076  1.00  0.00           C  
ATOM   2107  C   GLY E 352      27.648  15.267   5.199  1.00  0.00           C  
ATOM   2108  O   GLY E 352      28.346  14.491   4.736  1.00  0.00           O  
ATOM   2109  N   GLY E 353      27.838  16.514   4.954  1.00  0.00           N  
ATOM   2110  CA  GLY E 353      28.838  17.045   4.042  1.00  0.00           C  
ATOM   2111  C   GLY E 353      29.861  17.824   4.851  1.00  0.00           C  
ATOM   2112  O   GLY E 353      29.495  18.639   5.700  1.00  0.00           O  
ATOM   2113  N   GLY E 354      31.142  17.558   4.606  1.00  0.00           N  
ATOM   2114  CA  GLY E 354      32.206  18.308   5.249  1.00  0.00           C  
ATOM   2115  C   GLY E 354      32.191  19.761   4.812  1.00  0.00           C  
ATOM   2116  O   GLY E 354      31.798  20.091   3.694  1.00  0.00           O  
ATOM   2117  N   GLY E 355      32.635  20.635   5.714  1.00  0.00           N  
ATOM   2118  CA  GLY E 355      32.578  22.066   5.468  1.00  0.00           C  
ATOM   2119  C   GLY E 355      33.584  22.525   4.425  1.00  0.00           C  
ATOM   2120  O   GLY E 355      33.440  23.620   3.889  1.00  0.00           O  
ATOM   2121  N   GLY E 356      34.597  21.722   4.129  1.00  0.00           N  
ATOM   2122  CA  GLY E 356      35.509  22.031   3.038  1.00  0.00           C  
ATOM   2123  C   GLY E 356      34.913  21.717   1.678  1.00  0.00           C  
ATOM   2124  O   GLY E 356      35.386  22.203   0.671  1.00  0.00           O  
ATOM   2125  N   GLY E 357      33.894  20.913   1.623  1.00  0.00           N  
ATOM   2126  CA  GLY E 357      33.275  20.541   0.367  1.00  0.00           C  
ATOM   2127  C   GLY E 357      32.115  21.416   0.003  1.00  0.00           C  
ATOM   2128  O   GLY E 357      31.669  21.319  -1.089  1.00  0.00           O  
ATOM   2129  N   GLY E 358      31.615  22.248   0.890  1.00  0.00           N  
ATOM   2130  CA  GLY E 358      30.461  23.086   0.631  1.00  0.00           C  
ATOM   2131  C   GLY E 358      30.722  24.129  -0.365  1.00  0.00           C  
ATOM   2132  O   GLY E 358      29.947  24.235  -1.271  1.00  0.00           O  
ATOM   2133  N   GLY E 359      31.763  24.904  -0.298  1.00  0.00           N  
ATOM   2134  CA  GLY E 359      31.928  25.867  -1.301  1.00  0.00           C  
ATOM   2135  C   GLY E 359      32.364  25.313  -2.591  1.00  0.00           C  
ATOM   2136  O   GLY E 359      32.320  26.015  -3.543  1.00  0.00           O  
ATOM   2137  N   GLY E 360      32.790  24.091  -2.655  1.00  0.00           N  
ATOM   2138  CA  GLY E 360      33.090  23.467  -3.872  1.00  0.00           C  
ATOM   2139  C   GLY E 360      31.939  22.932  -4.451  1.00  0.00           C  
ATOM   2140  O   GLY E 360      31.848  22.924  -5.593  1.00  0.00           O  
ATOM   2141  N   GLY E 361      31.049  22.500  -3.685  1.00  0.00           N  
ATOM   2142  CA  GLY E 361      29.887  22.062  -4.133  1.00  0.00           C  
ATOM   2143  C   GLY E 361      29.023  23.079  -4.517  1.00  0.00           C  
ATOM   2144  O   GLY E 361      28.516  22.986  -4.726  1.00  0.00           O  
ATOM   2145  N   GLY E 362      28.841  24.042  -4.627  1.00  0.00           N  
ATOM   2146  CA  GLY E 362      28.154  25.107  -5.114  1.00  0.00           C  
ATOM   2147  C   GLY E 362      28.157  25.656  -6.168  1.00  0.00           C  
ATOM   2148  O   GLY E 362      28.083  25.709  -6.437  1.00  0.00           O  
ATOM   2149  N   GLY E 363      28.223  26.061  -6.763  1.00  0.00           N  
ATOM   2150  CA  GLY E 363      28.216  26.523  -7.816  1.00  0.00           C  
ATOM   2151  C   GLY E 363      28.131  26.796  -8.666  1.00  0.00           C  
ATOM   2152  O   GLY E 363      27.684  26.573  -9.197  1.00  0.00           O  
ATOM   2153  N   GLY E 364      28.576  27.286  -8.791  1.00  0.00           N  
ATOM   2154  CA  GLY E 364      28.424  27.511  -9.518  1.00  0.00           C  
ATOM   2155  C   GLY E 364      28.194  27.074  -9.909  1.00  0.00           C  
ATOM   2156  O   GLY E 364      27.885  27.029 -10.407  1.00  0.00           O  
ATOM   2157  N   GLY E 365      28.341  26.771  -9.673  1.00  0.00           N  
ATOM   2158  CA  GLY E 365      28.009  26.345  -9.934  1.00  0.00           C  
ATOM   2159  C   GLY E 365      26.686  26.553 -10.228  1.00  0.00           C  
ATOM   2160  O   GLY E 365      26.358  27.557 -10.023  1.00  0.00           O  
ATOM   2161  N   GLY E 366      25.920  25.602 -10.710  1.00  0.00           N  
ATOM   2162  CA  GLY E 366      24.608  25.639 -10.999  1.00  0.00           C  
ATOM   2163  C   GLY E 366      24.153  26.082 -10.528  1.00  0.00           C  
ATOM   2164  O   GLY E 366      23.832  26.217 -10.539  1.00  0.00           O  
ATOM   2165  N   GLY E 367      24.126  26.311 -10.136  1.00  0.00           N  
ATOM   2166  CA  GLY E 367      23.754  26.716  -9.664  1.00  0.00           C  
ATOM   2167  C   GLY E 367      23.401  27.546  -9.223  1.00  0.00           C  
ATOM   2168  O   GLY E 367      23.868  28.002  -9.321  1.00  0.00           O  
ATOM   2169  N   GLY E 368      22.574  27.738  -8.743  1.00  0.00           N  
ATOM   2170  CA  GLY E 368      22.120  28.472  -8.263  1.00  0.00           C  
ATOM   2171  C   GLY E 368      21.953  28.835  -7.211  1.00  0.00           C  
ATOM   2172  O   GLY E 368      21.293  28.716  -7.052  1.00  0.00           O  
ATOM   2173  N   GLY E 369      22.512  29.290  -6.507  1.00  0.00           N  
ATOM   2174  CA  GLY E 369      22.335  29.672  -5.563  1.00  0.00           C  
ATOM   2175  C   GLY E 369      22.044  30.442  -5.048  1.00  0.00           C  
ATOM   2176  O   GLY E 369      22.790  30.914  -4.715  1.00  0.00           O  
ATOM   2177  N   GLY E 370      20.951  30.563  -4.980  1.00  0.00           N  
ATOM   2178  CA  GLY E 370      20.600  31.220  -4.481  1.00  0.00           C  
ATOM   2179  C   GLY E 370      21.175  31.194  -3.544  1.00  0.00           C  
ATOM   2180  O   GLY E 370      21.486  31.767  -3.091  1.00  0.00           O  
ATOM   2181  N   GLY E 371      21.326  30.540  -3.253  1.00  0.00           N  
ATOM   2182  CA  GLY E 371      21.834  30.468  -2.344  1.00  0.00           C  
ATOM   2183  C   GLY E 371      23.230  30.617  -2.057  1.00  0.00           C  
ATOM   2184  O   GLY E 371      23.687  30.003  -1.324  1.00  0.00           O  
ATOM   2185  N   GLY E 372      23.917  31.425  -2.620  1.00  0.00           N  
ATOM   2186  CA  GLY E 372      25.277  31.601  -2.392  1.00  0.00           C  
ATOM   2187  C   GLY E 372      25.467  32.557  -1.302  1.00  0.00           C  
ATOM   2188  O   GLY E 372      26.542  32.811  -0.959  1.00  0.00           O  
ATOM   2189  N   GLY E 373      24.436  33.100  -0.751  1.00  0.00           N  
ATOM   2190  CA  GLY E 373      24.549  33.953   0.373  1.00  0.00           C  
ATOM   2191  C   GLY E 373      24.857  33.281   1.584  1.00  0.00           C  
ATOM   2192  O   GLY E 373      25.430  33.861   2.432  1.00  0.00           O  
ATOM   2193  N   GLY E 374      24.497  32.063   1.685  1.00  0.00           N  
ATOM   2194  CA  GLY E 374      24.758  31.309   2.810  1.00  0.00           C  
ATOM   2195  C   GLY E 374      25.785  30.225   2.578  1.00  0.00           C  
ATOM   2196  O   GLY E 374      25.787  29.230   3.248  1.00  0.00           O  
ATOM   2197  N   GLY E 375      26.642  30.385   1.622  1.00  0.00           N  
ATOM   2198  CA  GLY E 375      27.762  29.486   1.415  1.00  0.00           C  
ATOM   2199  C   GLY E 375      29.070  30.167   1.467  1.00  0.00           C  
ATOM   2200  O   GLY E 375      30.027  29.581   1.066  1.00  0.00           O  
ATOM   2201  N   GLY E 376      29.133  31.399   1.951  1.00  0.00           N  
ATOM   2202  CA  GLY E 376      30.320  32.172   1.907  1.00  0.00           C  
ATOM   2203  C   GLY E 376      31.322  31.667   2.845  1.00  0.00           C  
ATOM   2204  O   GLY E 376      31.830  31.526   2.776  1.00  0.00           O  
ATOM   2205  N   GLY E 377      31.636  31.390   3.702  1.00  0.00           N  
ATOM   2206  CA  GLY E 377      32.615  30.939   4.613  1.00  0.00           C  
ATOM   2207  C   GLY E 377      32.847  31.846   5.777  1.00  0.00           C  
ATOM   2208  O   GLY E 377      33.835  31.686   6.476  1.00  0.00           O  
ATOM   2209  N   GLY E 378      31.965  32.803   6.003  1.00  0.00           N  
ATOM   2210  CA  GLY E 378      32.160  33.757   7.067  1.00  0.00           C  
ATOM   2211  C   GLY E 378      31.877  33.143   8.426  1.00  0.00           C  
ATOM   2212  O   GLY E 378      32.682  33.262   9.353  1.00  0.00           O  
ATOM   2213  N   GLY E 379      30.743  32.482   8.566  1.00  0.00           N  
ATOM   2214  CA  GLY E 379      30.300  31.937   9.841  1.00  0.00           C  
ATOM   2215  C   GLY E 379      29.970  30.466   9.643  1.00  0.00           C  
ATOM   2216  O   GLY E 379      28.865  30.080   9.623  1.00  0.00           O  
ATOM   2217  N   GLY E 380      30.943  29.640   9.502  1.00  0.00           N  
ATOM   2218  CA  GLY E 380      30.823  28.227   9.175  1.00  0.00           C  
ATOM   2219  C   GLY E 380      31.228  27.403  10.386  1.00  0.00           C  
ATOM   2220  O   GLY E 380      32.295  27.628  10.967  1.00  0.00           O  
ATOM   2221  N   GLY E 381      30.378  26.449  10.769  1.00  0.00           N  
ATOM   2222  CA  GLY E 381      30.662  25.537  11.861  1.00  0.00           C  
ATOM   2223  C   GLY E 381      30.454  24.108  11.380  1.00  0.00           C  
ATOM   2224  O   GLY E 381      29.617  23.848  10.515  1.00  0.00           O  
ATOM   2225  N   GLY E 382      31.239  23.184  11.927  1.00  0.00           N  
ATOM   2226  CA  GLY E 382      31.175  21.775  11.559  1.00  0.00           C  
ATOM   2227  C   GLY E 382      30.566  20.989  12.711  1.00  0.00           C  
ATOM   2228  O   GLY E 382      31.123  20.941  13.803  1.00  0.00           O  
ATOM   2229  N   GLY E 383      29.425  20.385  12.471  1.00  0.00           N  
ATOM   2230  CA  GLY E 383      28.770  19.499  13.415  1.00  0.00           C  
ATOM   2231  C   GLY E 383      28.902  18.059  12.938  1.00  0.00           C  
ATOM   2232  O   GLY E 383      29.345  17.784  11.823  1.00  0.00           O  
ATOM   2233  N   GLY E 384      28.491  17.131  13.799  1.00  0.00           N  
ATOM   2234  CA  GLY E 384      28.459  15.729  13.420  1.00  0.00           C  
ATOM   2235  C   GLY E 384      27.354  15.435  12.430  1.00  0.00           C  
ATOM   2236  O   GLY E 384      27.444  14.458  11.698  1.00  0.00           O  
ATOM   2237  N   GLY E 385      26.317  16.259  12.389  1.00  0.00           N  
ATOM   2238  CA  GLY E 385      25.260  16.108  11.413  1.00  0.00           C  
ATOM   2239  C   GLY E 385      25.616  16.707  10.063  1.00  0.00           C  
ATOM   2240  O   GLY E 385      25.024  16.320   9.062  1.00  0.00           O  
ATOM   2241  N   GLY E 386      26.557  17.629  10.006  1.00  0.00           N  
ATOM   2242  CA  GLY E 386      26.924  18.252   8.755  1.00  0.00           C  
ATOM   2243  C   GLY E 386      27.485  19.629   8.969  1.00  0.00           C  
ATOM   2244  O   GLY E 386      27.960  19.944  10.040  1.00  0.00           O  
ATOM   2245  N   GLY E 387      27.413  20.444   7.925  1.00  0.00           N  
ATOM   2246  CA  GLY E 387      27.973  21.787   7.934  1.00  0.00           C  
ATOM   2247  C   GLY E 387      26.872  22.806   8.173  1.00  0.00           C  
ATOM   2248  O   GLY E 387      25.869  22.815   7.462  1.00  0.00           O  
ATOM   2249  N   GLY E 388      27.058  23.665   9.166  1.00  0.00           N  
ATOM   2250  CA  GLY E 388      26.070  24.668   9.535  1.00  0.00           C  
ATOM   2251  C   GLY E 388      26.628  26.049   9.223  1.00  0.00           C  
ATOM   2252  O   GLY E 388      27.651  26.450   9.786  1.00  0.00           O  
ATOM   2253  N   GLY E 389      25.959  26.774   8.331  1.00  0.00           N  
ATOM   2254  CA  GLY E 389      26.414  28.082   7.876  1.00  0.00           C  
ATOM   2255  C   GLY E 389      25.355  29.113   8.225  1.00  0.00           C  
ATOM   2256  O   GLY E 389      24.172  28.920   7.934  1.00  0.00           O  
ATOM   2257  N   GLY E 390      25.784  30.213   8.836  1.00  0.00           N  
ATOM   2258  CA  GLY E 390      24.895  31.282   9.232  1.00  0.00           C  
ATOM   2259  C   GLY E 390      24.615  31.354  10.712  1.00  0.00           C  
ATOM   2260  O   GLY E 390      23.975  32.310  11.152  1.00  0.00           O  
ATOM   2261  N   GLY E 391      25.068  30.386  11.495  1.00  0.00           N  
ATOM   2262  CA  GLY E 391      24.862  30.366  12.932  1.00  0.00           C  
ATOM   2263  C   GLY E 391      26.200  30.480  13.641  1.00  0.00           C  
ATOM   2264  O   GLY E 391      27.147  29.765  13.308  1.00  0.00           O  
ATOM   2265  N   GLY E 392      26.270  31.375  14.616  1.00  0.00           N  
ATOM   2266  CA  GLY E 392      27.491  31.622  15.366  1.00  0.00           C  
ATOM   2267  C   GLY E 392      27.554  30.694  16.571  1.00  0.00           C  
ATOM   2268  O   GLY E 392      26.617  30.648  17.373  1.00  0.00           O  
ATOM   2269  N   GLY E 393      28.655  29.958  16.699  1.00  0.00           N  
ATOM   2270  CA  GLY E 393      28.802  29.034  17.814  1.00  0.00           C  
ATOM   2271  C   GLY E 393      29.065  29.790  19.110  1.00  0.00           C  
ATOM   2272  O   GLY E 393      29.861  30.727  19.151  1.00  0.00           O  
ATOM   2273  N   GLY E 394      28.389  29.372  20.173  1.00  0.00           N  
ATOM   2274  CA  GLY E 394      28.450  30.017  21.476  1.00  0.00           C  
ATOM   2275  C   GLY E 394      28.861  28.972  22.504  1.00  0.00           C  
ATOM   2276  O   GLY E 394      28.325  27.860  22.510  1.00  0.00           O  
ATOM   2277  N   GLY E 395      29.824  29.326  23.361  1.00  0.00           N  
ATOM   2278  CA  GLY E 395      30.313  28.404  24.381  1.00  0.00           C  
ATOM   2279  C   GLY E 395      29.289  28.130  25.472  1.00  0.00           C  
ATOM   2280  O   GLY E 395      29.393  27.115  26.155  1.00  0.00           O  
ATOM   2281  N   GLY E 396      28.320  29.015  25.665  1.00  0.00           N  
ATOM   2282  CA  GLY E 396      27.302  28.819  26.684  1.00  0.00           C  
ATOM   2283  C   GLY E 396      26.352  27.697  26.287  1.00  0.00           C  
ATOM   2284  O   GLY E 396      26.187  27.377  25.132  1.00  0.00           O  
ATOM   2285  N   GLY E 397      25.722  27.095  27.267  1.00  0.00           N  
ATOM   2286  CA  GLY E 397      24.792  25.997  27.051  1.00  0.00           C  
ATOM   2287  C   GLY E 397      23.427  26.389  27.589  1.00  0.00           C  
ATOM   2288  O   GLY E 397      23.294  26.717  28.753  1.00  0.00           O  
ATOM   2289  N   GLY E 398      22.421  26.354  26.741  1.00  0.00           N  
ATOM   2290  CA  GLY E 398      21.048  26.628  27.120  1.00  0.00           C  
ATOM   2291  C   GLY E 398      20.195  25.401  26.836  1.00  0.00           C  
ATOM   2292  O   GLY E 398      20.704  24.346  26.452  1.00  0.00           O  
ATOM   2293  N   GLY E 399      18.888  25.531  27.031  1.00  0.00           N  
ATOM   2294  CA  GLY E 399      17.974  24.475  26.639  1.00  0.00           C  
ATOM   2295  C   GLY E 399      17.844  24.427  25.120  1.00  0.00           C  
ATOM   2296  O   GLY E 399      18.131  25.396  24.413  1.00  0.00           O  
ATOM   2297  N   GLY E 400      17.406  23.277  24.617  1.00  0.00           N  
ATOM   2298  CA  GLY E 400      17.315  23.067  23.177  1.00  0.00           C  
ATOM   2299  C   GLY E 400      16.094  23.792  22.630  1.00  0.00           C  
ATOM   2300  O   GLY E 400      14.958  23.469  22.988  1.00  0.00           O  
ATOM   2301  N   GLY E 401      16.329  24.776  21.763  1.00  0.00           N  
ATOM   2302  CA  GLY E 401      15.249  25.538  21.148  1.00  0.00           C  
ATOM   2303  C   GLY E 401      14.867  24.963  19.787  1.00  0.00           C  
ATOM   2304  O   GLY E 401      13.722  24.553  19.577  1.00  0.00           O  
ATOM   2305  N   GLY E 402      15.814  24.931  18.857  1.00  0.00           N  
ATOM   2306  CA  GLY E 402      15.616  24.301  17.554  1.00  0.00           C  
ATOM   2307  C   GLY E 402      16.609  23.152  17.444  1.00  0.00           C  
ATOM   2308  O   GLY E 402      17.816  23.395  17.326  1.00  0.00           O  
ATOM   2309  N   GLY E 403      16.161  21.900  17.492  1.00  0.00           N  
ATOM   2310  CA  GLY E 403      17.107  20.777  17.511  1.00  0.00           C  
ATOM   2311  C   GLY E 403      17.746  20.523  16.156  1.00  0.00           C  
ATOM   2312  O   GLY E 403      17.069  20.342  15.157  1.00  0.00           O  
ATOM   2313  N   GLY E 404      19.063  20.506  16.130  1.00  0.00           N  
ATOM   2314  CA  GLY E 404      19.829  20.194  14.929  1.00  0.00           C  
ATOM   2315  C   GLY E 404      20.313  18.750  14.948  1.00  0.00           C  
ATOM   2316  O   GLY E 404      20.051  17.985  14.021  1.00  0.00           O  
ATOM   2317  N   GLY E 405      21.009  18.354  15.993  1.00  0.00           N  
ATOM   2318  CA  GLY E 405      21.412  16.970  16.134  1.00  0.00           C  
ATOM   2319  C   GLY E 405      22.766  16.842  16.794  1.00  0.00           C  
ATOM   2320  O   GLY E 405      23.549  17.788  16.849  1.00  0.00           O  
ATOM   2321  N   GLY E 406      23.026  15.630  17.307  1.00  0.00           N  
ATOM   2322  CA  GLY E 406      24.275  15.239  17.973  1.00  0.00           C  
ATOM   2323  C   GLY E 406      24.615  16.154  19.148  1.00  0.00           C  
ATOM   2324  O   GLY E 406      25.776  16.488  19.384  1.00  0.00           O  
ATOM   2325  N   GLY E 407      23.591  16.563  19.889  1.00  0.00           N  
ATOM   2326  CA  GLY E 407      23.767  17.467  21.001  1.00  0.00           C  
ATOM   2327  C   GLY E 407      23.786  18.932  20.637  1.00  0.00           C  
ATOM   2328  O   GLY E 407      23.849  19.774  21.538  1.00  0.00           O  
ATOM   2329  N   GLY E 408      23.721  19.268  19.353  1.00  0.00           N  
ATOM   2330  CA  GLY E 408      23.785  20.650  18.895  1.00  0.00           C  
ATOM   2331  C   GLY E 408      22.369  21.147  18.648  1.00  0.00           C  
ATOM   2332  O   GLY E 408      21.585  20.490  17.950  1.00  0.00           O  
ATOM   2333  N   GLY E 409      22.037  22.296  19.234  1.00  0.00           N  
ATOM   2334  CA  GLY E 409      20.778  22.987  19.003  1.00  0.00           C  
ATOM   2335  C   GLY E 409      21.073  24.411  18.552  1.00  0.00           C  
ATOM   2336  O   GLY E 409      22.214  24.873  18.588  1.00  0.00           O  
ATOM   2337  N   GLY E 410      20.027  25.111  18.118  1.00  0.00           N  
ATOM   2338  CA  GLY E 410      20.156  26.483  17.651  1.00  0.00           C  
ATOM   2339  C   GLY E 410      19.003  27.313  18.189  1.00  0.00           C  
ATOM   2340  O   GLY E 410      17.941  26.788  18.526  1.00  0.00           O  
ATOM   2341  N   GLY E 411      19.225  28.622  18.264  1.00  0.00           N  
ATOM   2342  CA  GLY E 411      18.214  29.538  18.772  1.00  0.00           C  
ATOM   2343  C   GLY E 411      18.448  30.922  18.188  1.00  0.00           C  
ATOM   2344  O   GLY E 411      19.466  31.209  17.616  1.00  0.00           O  
ATOM   2345  N   GLY E 412      17.487  31.786  18.356  1.00  0.00           N  
ATOM   2346  CA  GLY E 412      17.545  33.175  17.913  1.00  0.00           C  
ATOM   2347  C   GLY E 412      17.630  34.059  19.148  1.00  0.00           C  
ATOM   2348  O   GLY E 412      16.648  34.203  19.875  1.00  0.00           O  
ATOM   2349  N   GLY E 413      18.793  34.654  19.385  1.00  0.00           N  
ATOM   2350  CA  GLY E 413      19.043  35.372  20.626  1.00  0.00           C  
ATOM   2351  C   GLY E 413      19.497  36.751  20.355  1.00  0.00           C  
ATOM   2352  O   GLY E 413      20.040  37.073  19.299  1.00  0.00           O  
ATOM   2353  N   GLY E 414      19.266  37.561  21.329  1.00  0.00           N  
ATOM   2354  CA  GLY E 414      19.621  38.924  21.235  1.00  0.00           C  
ATOM   2355  C   GLY E 414      20.969  39.158  21.774  1.00  0.00           C  
ATOM   2356  O   GLY E 414      21.278  39.802  22.116  1.00  0.00           O  
ATOM   2357  N   GLY E 415      21.784  38.641  21.851  1.00  0.00           N  
ATOM   2358  CA  GLY E 415      23.035  38.854  22.438  1.00  0.00           C  
ATOM   2359  C   GLY E 415      24.108  39.419  21.944  1.00  0.00           C  
ATOM   2360  O   GLY E 415      24.940  39.876  22.688  1.00  0.00           O  
ATOM   2361  N   GLY E 416      24.107  39.396  20.711  1.00  0.00           N  
ATOM   2362  CA  GLY E 416      25.136  39.905  20.156  1.00  0.00           C  
ATOM   2363  C   GLY E 416      24.971  41.131  19.943  1.00  0.00           C  
ATOM   2364  O   GLY E 416      24.241  41.373  19.580  1.00  0.00           O  
TER
ATOM   2365  N   GLY F   1      20.875  43.692  17.370  1.00  0.00           N  
ATOM   2366  CA  GLY F   1      21.878  42.776  17.389  1.00  0.00           C  
ATOM   2367  C   GLY F   1      21.465  41.355  17.578  1.00  0.00           C  
ATOM   2368  O   GLY F   1      22.194  40.543  18.113  1.00  0.00           O  
ATOM   2369  N   GLY F   2      20.287  41.066  17.142  1.00  0.00           N  
ATOM   2370  CA  GLY F   2      19.783  39.731  17.231  1.00  0.00           C  
ATOM   2371  C   GLY F   2      20.397  38.848  16.164  1.00  0.00           C  
ATOM   2372  O   GLY F   2      20.624  39.284  15.054  1.00  0.00           O  
ATOM   2373  N   GLY F   3      20.660  37.594  16.503  1.00  0.00           N  
ATOM   2374  CA  GLY F   3      21.277  36.677  15.558  1.00  0.00           C  
ATOM   2375  C   GLY F   3      20.936  35.246  15.927  1.00  0.00           C  
ATOM   2376  O   GLY F   3      20.497  34.956  17.041  1.00  0.00           O  
ATOM   2377  N   GLY F   4      21.155  34.354  14.968  1.00  0.00           N  
ATOM   2378  CA  GLY F   4      20.964  32.925  15.169  1.00  0.00           C  
ATOM   2379  C   GLY F   4      22.260  32.340  15.699  1.00  0.00           C  
ATOM   2380  O   GLY F   4      23.317  32.480  15.076  1.00  0.00           O  
ATOM   2381  N   GLY F   5      22.182  31.691  16.854  1.00  0.00           N  
ATOM   2382  CA  GLY F   5      23.337  31.085  17.494  1.00  0.00           C  
ATOM   2383  C   GLY F   5      23.127  29.580  17.572  1.00  0.00           C  
ATOM   2384  O   GLY F   5      22.001  29.078  17.536  1.00  0.00           O  
ATOM   2385  N   GLY F   6      24.239  28.858  17.665  1.00  0.00           N  
ATOM   2386  CA  GLY F   6      24.238  27.410  17.805  1.00  0.00           C  
ATOM   2387  C   GLY F   6      25.067  27.035  19.020  1.00  0.00           C  
ATOM   2388  O   GLY F   6      26.095  27.656  19.291  1.00  0.00           O  
ATOM   2389  N   GLY F   7      24.621  26.019  19.748  1.00  0.00           N  
ATOM   2390  CA  GLY F   7      25.259  25.661  21.005  1.00  0.00           C  
ATOM   2391  C   GLY F   7      25.050  24.182  21.284  1.00  0.00           C  
ATOM   2392  O   GLY F   7      24.269  23.512  20.626  1.00  0.00           O  
ATOM   2393  N   GLY F   8      25.761  23.683  22.278  1.00  0.00           N  
ATOM   2394  CA  GLY F   8      25.498  22.371  22.847  1.00  0.00           C  
ATOM   2395  C   GLY F   8      24.443  22.520  23.932  1.00  0.00           C  
ATOM   2396  O   GLY F   8      24.524  23.427  24.754  1.00  0.00           O  
ATOM   2397  N   GLY F   9      23.443  21.647  23.919  1.00  0.00           N  
ATOM   2398  CA  GLY F   9      22.335  21.775  24.851  1.00  0.00           C  
ATOM   2399  C   GLY F   9      22.768  21.437  26.270  1.00  0.00           C  
ATOM   2400  O   GLY F   9      23.726  20.702  26.496  1.00  0.00           O  
ATOM   2401  N   GLY F  10      22.049  21.996  27.235  1.00  0.00           N  
ATOM   2402  CA  GLY F  10      22.331  21.796  28.648  1.00  0.00           C  
ATOM   2403  C   GLY F  10      21.349  20.783  29.215  1.00  0.00           C  
ATOM   2404  O   GLY F  10      20.136  20.923  29.041  1.00  0.00           O  
ATOM   2405  N   GLY F  11      21.879  19.762  29.887  1.00  0.00           N  
ATOM   2406  CA  GLY F  11      21.028  18.712  30.429  1.00  0.00           C  
ATOM   2407  C   GLY F  11      20.264  19.182  31.657  1.00  0.00           C  
ATOM   2408  O   GLY F  11      19.115  18.780  31.863  1.00  0.00           O  
ATOM   2409  N   GLY F  12      20.874  20.022  32.475  1.00  0.00           N  
ATOM   2410  CA  GLY F  12      20.207  20.533  33.653  1.00  0.00           C  
ATOM   2411  C   GLY F  12      21.204  21.129  34.618  1.00  0.00           C  
ATOM   2412  O   GLY F  12      22.412  21.128  34.386  1.00  0.00           O  
ATOM   2413  N   GLY F  13      20.664  21.645  35.716  1.00  0.00           N  
ATOM   2414  CA  GLY F  13      21.498  22.213  36.763  1.00  0.00           C  
ATOM   2415  C   GLY F  13      22.225  21.110  37.513  1.00  0.00           C  
ATOM   2416  O   GLY F  13      21.638  20.095  37.853  1.00  0.00           O  
ATOM   2417  N   GLY F  14      23.507  21.312  37.768  1.00  0.00           N  
ATOM   2418  CA  GLY F  14      24.307  20.315  38.455  1.00  0.00           C  
ATOM   2419  C   GLY F  14      24.048  20.372  39.952  1.00  0.00           C  
ATOM   2420  O   GLY F  14      23.967  21.446  40.535  1.00  0.00           O  
ATOM   2421  N   GLY F  15      23.916  19.206  40.569  1.00  0.00           N  
ATOM   2422  CA  GLY F  15      23.608  19.098  41.984  1.00  0.00           C  
ATOM   2423  C   GLY F  15      24.474  18.011  42.599  1.00  0.00           C  
ATOM   2424  O   GLY F  15      24.913  17.085  41.921  1.00  0.00           O  
ATOM   2425  N   GLY F  16      24.719  18.137  43.896  1.00  0.00           N  
ATOM   2426  CA  GLY F  16      25.482  17.147  44.647  1.00  0.00           C  
ATOM   2427  C   GLY F  16      24.783  16.919  45.979  1.00  0.00           C  
ATOM   2428  O   GLY F  16      24.736  17.822  46.817  1.00  0.00           O  
ATOM   2429  N   GLY F  17      24.245  15.721  46.171  1.00  0.00           N  
ATOM   2430  CA  GLY F  17      23.548  15.392  47.408  1.00  0.00           C  
ATOM   2431  C   GLY F  17      24.578  15.121  48.494  1.00  0.00           C  
ATOM   2432  O   GLY F  17      25.522  14.350  48.295  1.00  0.00           O  
ATOM   2433  N   GLY F  18      24.402  15.760  49.650  1.00  0.00           N  
ATOM   2434  CA  GLY F  18      25.346  15.640  50.759  1.00  0.00           C  
ATOM   2435  C   GLY F  18      25.067  14.346  51.516  1.00  0.00           C  
ATOM   2436  O   GLY F  18      24.459  14.327  52.588  1.00  0.00           O  
ATOM   2437  N   GLY F  19      25.525  13.241  50.937  1.00  0.00           N  
ATOM   2438  CA  GLY F  19      25.367  11.943  51.575  1.00  0.00           C  
ATOM   2439  C   GLY F  19      26.335  11.805  52.743  1.00  0.00           C  
ATOM   2440  O   GLY F  19      27.488  12.235  52.671  1.00  0.00           O  
ATOM   2441  N   GLY F  20      25.857  11.198  53.824  1.00  0.00           N  
ATOM   2442  CA  GLY F  20      26.685  10.920  54.983  1.00  0.00           C  
ATOM   2443  C   GLY F  20      26.139   9.690  55.683  1.00  0.00           C  
ATOM   2444  O   GLY F  20      25.018   9.269  55.444  1.00  0.00           O  
ATOM   2445  N   GLY F  21      26.952   9.111  56.551  1.00  0.00           N  
ATOM   2446  CA  GLY F  21      26.560   7.892  57.237  1.00  0.00           C  
ATOM   2447  C   GLY F  21      25.524   8.109  58.309  1.00  0.00           C  
ATOM   2448  O   GLY F  21      24.804   7.180  58.632  1.00  0.00           O  
ATOM   2449  N   GLY F  22      25.445   9.302  58.889  1.00  0.00           N  
ATOM   2450  CA  GLY F  22      24.483   9.598  59.935  1.00  0.00           C  
ATOM   2451  C   GLY F  22      23.854  10.965  59.720  1.00  0.00           C  
ATOM   2452  O   GLY F  22      23.836  11.767  60.588  1.00  0.00           O  
ATOM   2453  N   GLY F  23      23.326  11.242  58.571  1.00  0.00           N  
ATOM   2454  CA  GLY F  23      22.681  12.511  58.267  1.00  0.00           C  
ATOM   2455  C   GLY F  23      21.455  12.252  57.411  1.00  0.00           C  
ATOM   2456  O   GLY F  23      21.542  11.542  56.406  1.00  0.00           O  
ATOM   2457  N   GLY F  24      20.322  12.829  57.802  1.00  0.00           N  
ATOM   2458  CA  GLY F  24      19.076  12.682  57.064  1.00  0.00           C  
ATOM   2459  C   GLY F  24      18.434  14.057  56.928  1.00  0.00           C  
ATOM   2460  O   GLY F  24      18.652  14.946  57.742  1.00  0.00           O  
ATOM   2461  N   GLY F  25      17.687  14.252  55.855  1.00  0.00           N  
ATOM   2462  CA  GLY F  25      16.957  15.487  55.612  1.00  0.00           C  
ATOM   2463  C   GLY F  25      15.467  15.185  55.650  1.00  0.00           C  
ATOM   2464  O   GLY F  25      14.989  14.315  54.917  1.00  0.00           O  
ATOM   2465  N   GLY F  26      14.742  15.896  56.506  1.00  0.00           N  
ATOM   2466  CA  GLY F  26      13.318  15.675  56.721  1.00  0.00           C  
ATOM   2467  C   GLY F  26      12.600  16.990  56.456  1.00  0.00           C  
ATOM   2468  O   GLY F  26      13.012  18.023  56.985  1.00  0.00           O  
ATOM   2469  N   GLY F  27      11.564  17.011  55.617  1.00  0.00           N  
ATOM   2470  CA  GLY F  27      10.839  18.260  55.367  1.00  0.00           C  
ATOM   2471  C   GLY F  27      10.048  18.717  56.581  1.00  0.00           C  
ATOM   2472  O   GLY F  27       9.517  17.911  57.344  1.00  0.00           O  
ATOM   2473  N   GLY F  28       9.977  20.032  56.753  1.00  0.00           N  
ATOM   2474  CA  GLY F  28       9.213  20.646  57.827  1.00  0.00           C  
ATOM   2475  C   GLY F  28       7.968  21.360  57.326  1.00  0.00           C  
ATOM   2476  O   GLY F  28       7.238  21.941  58.131  1.00  0.00           O  
ATOM   2477  N   GLY F  29       7.710  21.329  56.025  1.00  0.00           N  
ATOM   2478  CA  GLY F  29       6.581  22.027  55.428  1.00  0.00           C  
ATOM   2479  C   GLY F  29       6.259  21.341  54.112  1.00  0.00           C  
ATOM   2480  O   GLY F  29       6.991  20.468  53.658  1.00  0.00           O  
ATOM   2481  N   GLY F  30       5.153  21.746  53.497  1.00  0.00           N  
ATOM   2482  CA  GLY F  30       4.701  21.111  52.269  1.00  0.00           C  
ATOM   2483  C   GLY F  30       4.111  22.153  51.332  1.00  0.00           C  
ATOM   2484  O   GLY F  30       4.058  23.347  51.639  1.00  0.00           O  
ATOM   2485  N   GLY F  31       3.660  21.674  50.175  1.00  0.00           N  
ATOM   2486  CA  GLY F  31       2.896  22.474  49.235  1.00  0.00           C  
ATOM   2487  C   GLY F  31       1.990  21.546  48.440  1.00  0.00           C  
ATOM   2488  O   GLY F  31       2.242  20.342  48.319  1.00  0.00           O  
ATOM   2489  N   GLY F  32       0.913  22.120  47.917  1.00  0.00           N  
ATOM   2490  CA  GLY F  32      -0.098  21.388  47.167  1.00  0.00           C  
ATOM   2491  C   GLY F  32      -0.024  21.854  45.722  1.00  0.00           C  
ATOM   2492  O   GLY F  32      -0.221  23.035  45.435  1.00  0.00           O  
ATOM   2493  N   GLY F  33       0.257  20.934  44.814  1.00  0.00           N  
ATOM   2494  CA  GLY F  33       0.420  21.256  43.405  1.00  0.00           C  
ATOM   2495  C   GLY F  33      -0.734  20.668  42.609  1.00  0.00           C  
ATOM   2496  O   GLY F  33      -1.157  19.558  42.856  1.00  0.00           O  
ATOM   2497  N   GLY F  34      -1.252  21.421  41.663  1.00  0.00           N  
ATOM   2498  CA  GLY F  34      -2.277  20.939  40.745  1.00  0.00           C  
ATOM   2499  C   GLY F  34      -1.713  21.046  39.340  1.00  0.00           C  
ATOM   2500  O   GLY F  34      -1.469  22.147  38.842  1.00  0.00           O  
ATOM   2501  N   GLY F  35      -1.505  19.903  38.704  1.00  0.00           N  
ATOM   2502  CA  GLY F  35      -0.900  19.825  37.388  1.00  0.00           C  
ATOM   2503  C   GLY F  35      -1.940  19.429  36.353  1.00  0.00           C  
ATOM   2504  O   GLY F  35      -2.959  18.832  36.667  1.00  0.00           O  
ATOM   2505  N   GLY F  36      -1.670  19.758  35.111  1.00  0.00           N  
ATOM   2506  CA  GLY F  36      -2.591  19.520  34.008  1.00  0.00           C  
ATOM   2507  C   GLY F  36      -2.002  18.470  33.075  1.00  0.00           C  
ATOM   2508  O   GLY F  36      -0.863  18.611  32.622  1.00  0.00           O  
ATOM   2509  N   GLY F  37      -2.773  17.422  32.793  1.00  0.00           N  
ATOM   2510  CA  GLY F  37      -2.363  16.380  31.861  1.00  0.00           C  
ATOM   2511  C   GLY F  37      -3.416  16.233  30.775  1.00  0.00           C  
ATOM   2512  O   GLY F  37      -4.602  16.100  31.075  1.00  0.00           O  
ATOM   2513  N   GLY F  38      -2.982  16.236  29.519  1.00  0.00           N  
ATOM   2514  CA  GLY F  38      -3.873  16.313  28.368  1.00  0.00           C  
ATOM   2515  C   GLY F  38      -3.729  15.033  27.562  1.00  0.00           C  
ATOM   2516  O   GLY F  38      -2.615  14.658  27.186  1.00  0.00           O  
ATOM   2517  N   GLY F  39      -4.850  14.360  27.294  1.00  0.00           N  
ATOM   2518  CA  GLY F  39      -4.819  13.086  26.587  1.00  0.00           C  
ATOM   2519  C   GLY F  39      -5.859  13.067  25.474  1.00  0.00           C  
ATOM   2520  O   GLY F  39      -7.051  13.308  25.740  1.00  0.00           O  
ATOM   2521  N   GLY F  40      -5.465  12.798  24.230  1.00  0.00           N  
ATOM   2522  CA  GLY F  40      -6.458  12.565  23.176  1.00  0.00           C  
ATOM   2523  C   GLY F  40      -7.215  11.268  23.404  1.00  0.00           C  
ATOM   2524  O   GLY F  40      -6.685  10.299  23.944  1.00  0.00           O  
ATOM   2525  N   GLY F  41      -8.477  11.259  22.977  1.00  0.00           N  
ATOM   2526  CA  GLY F  41      -9.370  10.128  23.196  1.00  0.00           C  
ATOM   2527  C   GLY F  41      -9.913   9.596  21.874  1.00  0.00           C  
ATOM   2528  O   GLY F  41      -9.883   8.394  21.616  1.00  0.00           O  
ATOM   2529  N   GLY F  42     -10.373  10.479  21.006  1.00  0.00           N  
ATOM   2530  CA  GLY F  42     -10.967  10.088  19.738  1.00  0.00           C  
ATOM   2531  C   GLY F  42     -10.571  11.097  18.674  1.00  0.00           C  
ATOM   2532  O   GLY F  42     -10.092  12.186  18.975  1.00  0.00           O  
ATOM   2533  N   GLY F  43     -10.765  10.725  17.418  1.00  0.00           N  
ATOM   2534  CA  GLY F  43     -10.457  11.619  16.312  1.00  0.00           C  
ATOM   2535  C   GLY F  43     -11.667  11.751  15.390  1.00  0.00           C  
ATOM   2536  O   GLY F  43     -12.761  11.274  15.702  1.00  0.00           O  
ATOM   2537  N   GLY F  44     -11.466  12.414  14.255  1.00  0.00           N  
ATOM   2538  CA  GLY F  44     -12.545  12.694  13.319  1.00  0.00           C  
ATOM   2539  C   GLY F  44     -12.975  11.426  12.590  1.00  0.00           C  
ATOM   2540  O   GLY F  44     -12.139  10.666  12.098  1.00  0.00           O  
ATOM   2541  N   GLY F  45     -14.285  11.198  12.529  1.00  0.00           N  
ATOM   2542  CA  GLY F  45     -14.860  10.049  11.837  1.00  0.00           C  
ATOM   2543  C   GLY F  45     -15.161  10.448  10.399  1.00  0.00           C  
ATOM   2544  O   GLY F  45     -16.082  11.174  10.132  1.00  0.00           O  
ATOM   2545  N   GLY F  46     -14.389   9.969   9.471  1.00  0.00           N  
ATOM   2546  CA  GLY F  46     -14.565  10.282   8.064  1.00  0.00           C  
ATOM   2547  C   GLY F  46     -15.224   9.123   7.332  1.00  0.00           C  
ATOM   2548  O   GLY F  46     -15.270   7.992   7.819  1.00  0.00           O  
ATOM   2549  N   GLY F  47     -15.741   9.427   6.147  1.00  0.00           N  
ATOM   2550  CA  GLY F  47     -16.339   8.438   5.269  1.00  0.00           C  
ATOM   2551  C   GLY F  47     -16.086   8.857   3.833  1.00  0.00           C  
ATOM   2552  O   GLY F  47     -16.061  10.048   3.522  1.00  0.00           O  
ATOM   2553  N   GLY F  48     -15.892   7.875   2.963  1.00  0.00           N  
ATOM   2554  CA  GLY F  48     -15.504   8.120   1.581  1.00  0.00           C  
ATOM   2555  C   GLY F  48     -16.494   7.429   0.660  1.00  0.00           C  
ATOM   2556  O   GLY F  48     -16.845   6.294   0.865  1.00  0.00           O  
ATOM   2557  N   GLY F  49     -16.961   8.134  -0.343  1.00  0.00           N  
ATOM   2558  CA  GLY F  49     -17.667   7.542  -1.469  1.00  0.00           C  
ATOM   2559  C   GLY F  49     -16.642   7.268  -2.560  1.00  0.00           C  
ATOM   2560  O   GLY F  49     -16.025   8.198  -3.081  1.00  0.00           O  
ATOM   2561  N   GLY F  50     -16.452   5.993  -2.893  1.00  0.00           N  
ATOM   2562  CA  GLY F  50     -15.376   5.619  -3.804  1.00  0.00           C  
ATOM   2563  C   GLY F  50     -15.692   6.010  -5.238  1.00  0.00           C  
ATOM   2564  O   GLY F  50     -14.822   6.512  -5.954  1.00  0.00           O  
ATOM   2565  N   GLY F  51     -16.934   5.782  -5.673  1.00  0.00           N  
ATOM   2566  CA  GLY F  51     -17.322   6.076  -7.048  1.00  0.00           C  
ATOM   2567  C   GLY F  51     -17.346   7.574  -7.312  1.00  0.00           C  
ATOM   2568  O   GLY F  51     -16.919   8.027  -8.378  1.00  0.00           O  
ATOM   2569  N   GLY F  52     -17.814   8.359  -6.343  1.00  0.00           N  
ATOM   2570  CA  GLY F  52     -17.857   9.804  -6.515  1.00  0.00           C  
ATOM   2571  C   GLY F  52     -16.460  10.410  -6.461  1.00  0.00           C  
ATOM   2572  O   GLY F  52     -16.202  11.425  -7.105  1.00  0.00           O  
ATOM   2573  N   GLY F  53     -15.542   9.792  -5.722  1.00  0.00           N  
ATOM   2574  CA  GLY F  53     -14.176  10.298  -5.660  1.00  0.00           C  
ATOM   2575  C   GLY F  53     -13.394   9.949  -6.918  1.00  0.00           C  
ATOM   2576  O   GLY F  53     -12.712  10.805  -7.489  1.00  0.00           O  
ATOM   2577  N   GLY F  54     -13.475   8.694  -7.363  1.00  0.00           N  
ATOM   2578  CA  GLY F  54     -12.643   8.247  -8.475  1.00  0.00           C  
ATOM   2579  C   GLY F  54     -13.169   8.786  -9.798  1.00  0.00           C  
ATOM   2580  O   GLY F  54     -12.439   9.422 -10.560  1.00  0.00           O  
ATOM   2581  N   GLY F  55     -14.440   8.556 -10.088  1.00  0.00           N  
ATOM   2582  CA  GLY F  55     -14.998   8.981 -11.362  1.00  0.00           C  
ATOM   2583  C   GLY F  55     -15.628  10.355 -11.298  1.00  0.00           C  
ATOM   2584  O   GLY F  55     -15.204  11.269 -11.977  1.00  0.00           O  
ATOM   2585  N   GLY F  56     -16.626  10.520 -10.485  1.00  0.00           N  
ATOM   2586  CA  GLY F  56     -17.247  11.804 -10.328  1.00  0.00           C  
ATOM   2587  C   GLY F  56     -18.192  12.164 -11.453  1.00  0.00           C  
ATOM   2588  O   GLY F  56     -17.808  12.895 -12.364  1.00  0.00           O  
ATOM   2589  N   GLY F  57     -19.412  11.648 -11.391  1.00  0.00           N  
ATOM   2590  CA  GLY F  57     -20.480  11.881 -12.370  1.00  0.00           C  
ATOM   2591  C   GLY F  57     -20.062  11.459 -13.778  1.00  0.00           C  
ATOM   2592  O   GLY F  57     -20.091  12.236 -14.723  1.00  0.00           O  
ATOM   2593  N   GLY F  58     -19.661  10.199 -13.896  1.00  0.00           N  
ATOM   2594  CA  GLY F  58     -19.263   9.620 -15.177  1.00  0.00           C  
ATOM   2595  C   GLY F  58     -19.652   8.150 -15.153  1.00  0.00           C  
ATOM   2596  O   GLY F  58     -19.057   7.364 -14.414  1.00  0.00           O  
ATOM   2597  N   GLY F  59     -20.653   7.786 -15.953  1.00  0.00           N  
ATOM   2598  CA  GLY F  59     -21.198   6.435 -15.905  1.00  0.00           C  
ATOM   2599  C   GLY F  59     -20.254   5.425 -16.545  1.00  0.00           C  
ATOM   2600  O   GLY F  59     -20.090   4.312 -16.034  1.00  0.00           O  
ATOM   2601  N   GLY F  60     -19.609   5.804 -17.647  1.00  0.00           N  
ATOM   2602  CA  GLY F  60     -18.684   4.904 -18.322  1.00  0.00           C  
ATOM   2603  C   GLY F  60     -17.414   4.689 -17.518  1.00  0.00           C  
ATOM   2604  O   GLY F  60     -16.794   3.647 -17.640  1.00  0.00           O  
ATOM   2605  N   GLY F  61     -17.023   5.645 -16.682  1.00  0.00           N  
ATOM   2606  CA  GLY F  61     -15.949   5.400 -15.729  1.00  0.00           C  
ATOM   2607  C   GLY F  61     -16.382   4.416 -14.656  1.00  0.00           C  
ATOM   2608  O   GLY F  61     -15.580   3.592 -14.217  1.00  0.00           O  
ATOM   2609  N   GLY F  62     -17.640   4.494 -14.217  1.00  0.00           N  
ATOM   2610  CA  GLY F  62     -18.143   3.555 -13.221  1.00  0.00           C  
ATOM   2611  C   GLY F  62     -18.225   2.142 -13.782  1.00  0.00           C  
ATOM   2612  O   GLY F  62     -17.980   1.168 -13.060  1.00  0.00           O  
ATOM   2613  N   GLY F  63     -18.555   2.016 -15.070  1.00  0.00           N  
ATOM   2614  CA  GLY F  63     -18.548   0.709 -15.718  1.00  0.00           C  
ATOM   2615  C   GLY F  63     -17.145   0.128 -15.802  1.00  0.00           C  
ATOM   2616  O   GLY F  63     -16.974  -1.090 -15.702  1.00  0.00           O  
ATOM   2617  N   GLY F  64     -16.134   0.975 -15.991  1.00  0.00           N  
ATOM   2618  CA  GLY F  64     -14.760   0.500 -15.907  1.00  0.00           C  
ATOM   2619  C   GLY F  64     -14.368   0.170 -14.474  1.00  0.00           C  
ATOM   2620  O   GLY F  64     -13.594  -0.760 -14.242  1.00  0.00           O  
ATOM   2621  N   GLY F  65     -14.884   0.926 -13.508  1.00  0.00           N  
ATOM   2622  CA  GLY F  65     -14.529   0.735 -12.109  1.00  0.00           C  
ATOM   2623  C   GLY F  65     -15.140  -0.530 -11.529  1.00  0.00           C  
ATOM   2624  O   GLY F  65     -14.609  -1.076 -10.557  1.00  0.00           O  
ATOM   2625  N   GLY F  66     -16.242  -1.010 -12.109  1.00  0.00           N  
ATOM   2626  CA  GLY F  66     -16.824  -2.275 -11.670  1.00  0.00           C  
ATOM   2627  C   GLY F  66     -15.908  -3.465 -11.926  1.00  0.00           C  
ATOM   2628  O   GLY F  66     -16.035  -4.487 -11.247  1.00  0.00           O  
ATOM   2629  N   GLY F  67     -14.989  -3.358 -12.886  1.00  0.00           N  
ATOM   2630  CA  GLY F  67     -14.068  -4.445 -13.186  1.00  0.00           C  
ATOM   2631  C   GLY F  67     -12.981  -4.617 -12.138  1.00  0.00           C  
ATOM   2632  O   GLY F  67     -12.321  -5.654 -12.133  1.00  0.00           O  
ATOM   2633  N   GLY F  68     -12.774  -3.639 -11.263  1.00  0.00           N  
ATOM   2634  CA  GLY F  68     -11.711  -3.711 -10.281  1.00  0.00           C  
ATOM   2635  C   GLY F  68     -12.121  -4.462  -9.036  1.00  0.00           C  
ATOM   2636  O   GLY F  68     -11.350  -4.849  -8.294  1.00  0.00           O  
ATOM   2637  N   GLY F  69     -13.309  -4.667  -8.783  1.00  0.00           N  
ATOM   2638  CA  GLY F  69     -13.761  -5.527  -7.749  1.00  0.00           C  
ATOM   2639  C   GLY F  69     -14.145  -4.997  -6.433  1.00  0.00           C  
ATOM   2640  O   GLY F  69     -14.869  -4.043  -6.346  1.00  0.00           O  
ATOM   2641  N   GLY F  70     -13.662  -5.617  -5.395  1.00  0.00           N  
ATOM   2642  CA  GLY F  70     -14.096  -5.370  -4.057  1.00  0.00           C  
ATOM   2643  C   GLY F  70     -13.131  -4.492  -3.276  1.00  0.00           C  
ATOM   2644  O   GLY F  70     -12.975  -4.671  -2.068  1.00  0.00           O  
ATOM   2645  N   GLY F  71     -12.458  -3.557  -3.944  1.00  0.00           N  
ATOM   2646  CA  GLY F  71     -11.585  -2.632  -3.228  1.00  0.00           C  
ATOM   2647  C   GLY F  71     -12.395  -1.609  -2.442  1.00  0.00           C  
ATOM   2648  O   GLY F  71     -12.073  -1.305  -1.285  1.00  0.00           O  
ATOM   2649  N   GLY F  72     -13.459  -1.081  -3.052  1.00  0.00           N  
ATOM   2650  CA  GLY F  72     -14.259  -0.042  -2.417  1.00  0.00           C  
ATOM   2651  C   GLY F  72     -14.996  -0.569  -1.193  1.00  0.00           C  
ATOM   2652  O   GLY F  72     -15.140   0.151  -0.196  1.00  0.00           O  
ATOM   2653  N   GLY F  73     -15.441  -1.828  -1.245  1.00  0.00           N  
ATOM   2654  CA  GLY F  73     -16.146  -2.424  -0.115  1.00  0.00           C  
ATOM   2655  C   GLY F  73     -15.236  -2.576   1.096  1.00  0.00           C  
ATOM   2656  O   GLY F  73     -15.642  -2.269   2.221  1.00  0.00           O  
ATOM   2657  N   GLY F  74     -13.991  -3.014   0.892  1.00  0.00           N  
ATOM   2658  CA  GLY F  74     -13.107  -3.168   2.041  1.00  0.00           C  
ATOM   2659  C   GLY F  74     -12.568  -1.832   2.539  1.00  0.00           C  
ATOM   2660  O   GLY F  74     -12.308  -1.697   3.741  1.00  0.00           O  
ATOM   2661  N   GLY F  75     -12.432  -0.826   1.662  1.00  0.00           N  
ATOM   2662  CA  GLY F  75     -12.105   0.515   2.153  1.00  0.00           C  
ATOM   2663  C   GLY F  75     -13.235   1.098   2.999  1.00  0.00           C  
ATOM   2664  O   GLY F  75     -12.982   1.691   4.061  1.00  0.00           O  
ATOM   2665  N   GLY F  76     -14.487   0.917   2.560  1.00  0.00           N  
ATOM   2666  CA  GLY F  76     -15.627   1.365   3.353  1.00  0.00           C  
ATOM   2667  C   GLY F  76     -15.741   0.594   4.661  1.00  0.00           C  
ATOM   2668  O   GLY F  76     -16.107   1.171   5.690  1.00  0.00           O  
ATOM   2669  N   GLY F  77     -15.414  -0.700   4.643  1.00  0.00           N  
ATOM   2670  CA  GLY F  77     -15.436  -1.503   5.861  1.00  0.00           C  
ATOM   2671  C   GLY F  77     -14.377  -1.047   6.858  1.00  0.00           C  
ATOM   2672  O   GLY F  77     -14.644  -0.981   8.064  1.00  0.00           O  
ATOM   2673  N   GLY F  78     -13.176  -0.715   6.370  1.00  0.00           N  
ATOM   2674  CA  GLY F  78     -12.120  -0.216   7.248  1.00  0.00           C  
ATOM   2675  C   GLY F  78     -12.490   1.127   7.865  1.00  0.00           C  
ATOM   2676  O   GLY F  78     -12.299   1.340   9.072  1.00  0.00           O  
ATOM   2677  N   GLY F  79     -13.046   2.039   7.059  1.00  0.00           N  
ATOM   2678  CA  GLY F  79     -13.431   3.342   7.595  1.00  0.00           C  
ATOM   2679  C   GLY F  79     -14.617   3.238   8.551  1.00  0.00           C  
ATOM   2680  O   GLY F  79     -14.684   3.984   9.535  1.00  0.00           O  
ATOM   2681  N   GLY F  80     -15.537   2.301   8.300  1.00  0.00           N  
ATOM   2682  CA  GLY F  80     -16.635   2.057   9.230  1.00  0.00           C  
ATOM   2683  C   GLY F  80     -16.127   1.493  10.553  1.00  0.00           C  
ATOM   2684  O   GLY F  80     -16.623   1.866  11.624  1.00  0.00           O  
ATOM   2685  N   GLY F  81     -15.128   0.606  10.496  1.00  0.00           N  
ATOM   2686  CA  GLY F  81     -14.532   0.089  11.719  1.00  0.00           C  
ATOM   2687  C   GLY F  81     -13.842   1.160  12.543  1.00  0.00           C  
ATOM   2688  O   GLY F  81     -13.970   1.187  13.772  1.00  0.00           O  
ATOM   2689  N   GLY F  82     -13.128   2.073  11.875  1.00  0.00           N  
ATOM   2690  CA  GLY F  82     -12.510   3.206  12.571  1.00  0.00           C  
ATOM   2691  C   GLY F  82     -13.574   4.108  13.197  1.00  0.00           C  
ATOM   2692  O   GLY F  82     -13.436   4.552  14.349  1.00  0.00           O  
ATOM   2693  N   GLY F  83     -14.661   4.369  12.460  1.00  0.00           N  
ATOM   2694  CA  GLY F  83     -15.718   5.248  12.956  1.00  0.00           C  
ATOM   2695  C   GLY F  83     -16.448   4.654  14.156  1.00  0.00           C  
ATOM   2696  O   GLY F  83     -16.855   5.391  15.059  1.00  0.00           O  
ATOM   2697  N   GLY F  84     -16.637   3.334  14.180  1.00  0.00           N  
ATOM   2698  CA  GLY F  84     -17.205   2.690  15.364  1.00  0.00           C  
ATOM   2699  C   GLY F  84     -16.210   2.725  16.524  1.00  0.00           C  
ATOM   2700  O   GLY F  84     -16.592   2.935  17.688  1.00  0.00           O  
ATOM   2701  N   GLY F  85     -14.917   2.558  16.219  1.00  0.00           N  
ATOM   2702  CA  GLY F  85     -13.885   2.524  17.251  1.00  0.00           C  
ATOM   2703  C   GLY F  85     -13.745   3.856  17.981  1.00  0.00           C  
ATOM   2704  O   GLY F  85     -13.435   3.868  19.177  1.00  0.00           O  
ATOM   2705  N   GLY F  86     -13.972   4.980  17.288  1.00  0.00           N  
ATOM   2706  CA  GLY F  86     -13.906   6.284  17.962  1.00  0.00           C  
ATOM   2707  C   GLY F  86     -15.000   6.435  19.020  1.00  0.00           C  
ATOM   2708  O   GLY F  86     -14.743   6.926  20.131  1.00  0.00           O  
ATOM   2709  N   GLY F  87     -16.222   6.006  18.695  1.00  0.00           N  
ATOM   2710  CA  GLY F  87     -17.313   6.044  19.663  1.00  0.00           C  
ATOM   2711  C   GLY F  87     -17.071   5.074  20.809  1.00  0.00           C  
ATOM   2712  O   GLY F  87     -17.429   5.366  21.957  1.00  0.00           O  
ATOM   2713  N   GLY F  88     -16.452   3.925  20.515  1.00  0.00           N  
ATOM   2714  CA  GLY F  88     -16.080   2.989  21.575  1.00  0.00           C  
ATOM   2715  C   GLY F  88     -15.046   3.594  22.519  1.00  0.00           C  
ATOM   2716  O   GLY F  88     -15.128   3.404  23.737  1.00  0.00           O  
ATOM   2717  N   GLY F  89     -14.078   4.339  21.973  1.00  0.00           N  
ATOM   2718  CA  GLY F  89     -13.070   5.005  22.799  1.00  0.00           C  
ATOM   2719  C   GLY F  89     -13.693   6.060  23.705  1.00  0.00           C  
ATOM   2720  O   GLY F  89     -13.368   6.138  24.898  1.00  0.00           O  
ATOM   2721  N   GLY F  90     -14.589   6.882  23.149  1.00  0.00           N  
ATOM   2722  CA  GLY F  90     -15.241   7.918  23.948  1.00  0.00           C  
ATOM   2723  C   GLY F  90     -16.141   7.316  25.026  1.00  0.00           C  
ATOM   2724  O   GLY F  90     -16.185   7.821  26.153  1.00  0.00           O  
ATOM   2725  N   GLY F  91     -16.837   6.221  24.706  1.00  0.00           N  
ATOM   2726  CA  GLY F  91     -17.664   5.536  25.695  1.00  0.00           C  
ATOM   2727  C   GLY F  91     -16.815   4.897  26.790  1.00  0.00           C  
ATOM   2728  O   GLY F  91     -17.203   4.903  27.963  1.00  0.00           O  
ATOM   2729  N   GLY F  92     -15.655   4.344  26.428  1.00  0.00           N  
ATOM   2730  CA  GLY F  92     -14.783   3.723  27.422  1.00  0.00           C  
ATOM   2731  C   GLY F  92     -14.169   4.749  28.362  1.00  0.00           C  
ATOM   2732  O   GLY F  92     -14.031   4.483  29.560  1.00  0.00           O  
ATOM   2733  N   GLY F  93     -13.784   5.916  27.843  1.00  0.00           N  
ATOM   2734  CA  GLY F  93     -13.120   6.904  28.689  1.00  0.00           C  
ATOM   2735  C   GLY F  93     -14.115   7.575  29.628  1.00  0.00           C  
ATOM   2736  O   GLY F  93     -13.913   7.608  30.846  1.00  0.00           O  
ATOM   2737  N   GLY F  94     -15.215   8.100  29.088  1.00  0.00           N  
ATOM   2738  CA  GLY F  94     -16.065   8.962  29.903  1.00  0.00           C  
ATOM   2739  C   GLY F  94     -17.182   8.214  30.619  1.00  0.00           C  
ATOM   2740  O   GLY F  94     -17.456   8.498  31.786  1.00  0.00           O  
ATOM   2741  N   GLY F  95     -17.834   7.260  29.960  1.00  0.00           N  
ATOM   2742  CA  GLY F  95     -18.995   6.581  30.538  1.00  0.00           C  
ATOM   2743  C   GLY F  95     -18.544   5.432  31.440  1.00  0.00           C  
ATOM   2744  O   GLY F  95     -18.721   4.254  31.147  1.00  0.00           O  
ATOM   2745  N   GLY F  96     -17.953   5.800  32.570  1.00  0.00           N  
ATOM   2746  CA  GLY F  96     -17.520   4.837  33.570  1.00  0.00           C  
ATOM   2747  C   GLY F  96     -18.417   4.804  34.796  1.00  0.00           C  
ATOM   2748  O   GLY F  96     -18.274   3.904  35.622  1.00  0.00           O  
ATOM   2749  N   GLY F  97     -19.328   5.752  34.935  1.00  0.00           N  
ATOM   2750  CA  GLY F  97     -20.190   5.855  36.103  1.00  0.00           C  
ATOM   2751  C   GLY F  97     -21.607   5.479  35.691  1.00  0.00           C  
ATOM   2752  O   GLY F  97     -22.068   5.836  34.602  1.00  0.00           O  
ATOM   2753  N   GLY F  98     -22.270   4.686  36.530  1.00  0.00           N  
ATOM   2754  CA  GLY F  98     -23.589   4.174  36.191  1.00  0.00           C  
ATOM   2755  C   GLY F  98     -24.695   5.191  36.413  1.00  0.00           C  
ATOM   2756  O   GLY F  98     -25.672   5.193  35.670  1.00  0.00           O  
ATOM   2757  N   GLY F  99     -24.567   6.055  37.413  1.00  0.00           N  
ATOM   2758  CA  GLY F  99     -25.610   7.002  37.769  1.00  0.00           C  
ATOM   2759  C   GLY F  99     -25.075   8.423  37.691  1.00  0.00           C  
ATOM   2760  O   GLY F  99     -23.935   8.689  38.059  1.00  0.00           O  
ATOM   2761  N   GLY F 100     -25.911   9.339  37.224  1.00  0.00           N  
ATOM   2762  CA  GLY F 100     -25.521  10.738  37.070  1.00  0.00           C  
ATOM   2763  C   GLY F 100     -25.714  11.426  38.416  1.00  0.00           C  
ATOM   2764  O   GLY F 100     -26.813  11.866  38.756  1.00  0.00           O  
ATOM   2765  N   GLY F 101     -24.641  11.508  39.195  1.00  0.00           N  
ATOM   2766  CA  GLY F 101     -24.682  12.217  40.464  1.00  0.00           C  
ATOM   2767  C   GLY F 101     -24.694  13.721  40.229  1.00  0.00           C  
ATOM   2768  O   GLY F 101     -24.241  14.215  39.199  1.00  0.00           O  
ATOM   2769  N   GLY F 102     -25.227  14.455  41.200  1.00  0.00           N  
ATOM   2770  CA  GLY F 102     -25.204  15.907  41.159  1.00  0.00           C  
ATOM   2771  C   GLY F 102     -24.828  16.449  42.527  1.00  0.00           C  
ATOM   2772  O   GLY F 102     -25.063  15.809  43.554  1.00  0.00           O  
ATOM   2773  N   GLY F 103     -24.233  17.634  42.523  1.00  0.00           N  
ATOM   2774  CA  GLY F 103     -23.766  18.265  43.742  1.00  0.00           C  
ATOM   2775  C   GLY F 103     -24.936  18.832  44.544  1.00  0.00           C  
ATOM   2776  O   GLY F 103     -25.975  19.176  43.978  1.00  0.00           O  
ATOM   2777  N   GLY F 104     -24.802  18.910  45.869  1.00  0.00           N  
ATOM   2778  CA  GLY F 104     -25.801  19.620  46.667  1.00  0.00           C  
ATOM   2779  C   GLY F 104     -25.762  21.109  46.381  1.00  0.00           C  
ATOM   2780  O   GLY F 104     -24.735  21.635  45.922  1.00  0.00           O  
ATOM   2781  N   GLY F 105     -26.871  21.825  46.608  1.00  0.00           N  
ATOM   2782  CA  GLY F 105     -26.888  23.271  46.320  1.00  0.00           C  
ATOM   2783  C   GLY F 105     -25.969  24.102  47.200  1.00  0.00           C  
ATOM   2784  O   GLY F 105     -25.597  25.206  46.799  1.00  0.00           O  
ATOM   2785  N   GLY F 106     -25.592  23.621  48.376  1.00  0.00           N  
ATOM   2786  CA  GLY F 106     -24.665  24.333  49.247  1.00  0.00           C  
ATOM   2787  C   GLY F 106     -23.249  23.926  48.860  1.00  0.00           C  
ATOM   2788  O   GLY F 106     -22.863  22.768  48.997  1.00  0.00           O  
ATOM   2789  N   GLY F 107     -22.474  24.878  48.379  1.00  0.00           N  
ATOM   2790  CA  GLY F 107     -21.148  24.612  47.825  1.00  0.00           C  
ATOM   2791  C   GLY F 107     -20.045  24.932  48.831  1.00  0.00           C  
ATOM   2792  O   GLY F 107     -19.119  25.676  48.557  1.00  0.00           O  
ATOM   2793  N   GLY F 108     -20.143  24.358  50.015  1.00  0.00           N  
ATOM   2794  CA  GLY F 108     -19.104  24.468  51.033  1.00  0.00           C  
ATOM   2795  C   GLY F 108     -18.510  23.088  51.259  1.00  0.00           C  
ATOM   2796  O   GLY F 108     -19.133  22.223  51.833  1.00  0.00           O  
ATOM   2797  N   GLY F 109     -17.306  22.882  50.811  1.00  0.00           N  
ATOM   2798  CA  GLY F 109     -16.609  21.605  50.938  1.00  0.00           C  
ATOM   2799  C   GLY F 109     -15.333  21.786  51.752  1.00  0.00           C  
ATOM   2800  O   GLY F 109     -14.240  21.611  51.264  1.00  0.00           O  
ATOM   2801  N   GLY F 110     -15.481  22.135  53.011  1.00  0.00           N  
ATOM   2802  CA  GLY F 110     -14.350  22.247  53.912  1.00  0.00           C  
ATOM   2803  C   GLY F 110     -13.427  23.408  53.654  1.00  0.00           C  
ATOM   2804  O   GLY F 110     -12.260  23.354  54.044  1.00  0.00           O  
ATOM   2805  N   GLY F 111     -13.913  24.464  53.009  1.00  0.00           N  
ATOM   2806  CA  GLY F 111     -13.086  25.590  52.644  1.00  0.00           C  
ATOM   2807  C   GLY F 111     -12.472  25.504  51.267  1.00  0.00           C  
ATOM   2808  O   GLY F 111     -11.889  26.489  50.803  1.00  0.00           O  
ATOM   2809  N   GLY F 112     -12.577  24.359  50.603  1.00  0.00           N  
ATOM   2810  CA  GLY F 112     -12.076  24.215  49.247  1.00  0.00           C  
ATOM   2811  C   GLY F 112     -13.049  24.849  48.264  1.00  0.00           C  
ATOM   2812  O   GLY F 112     -14.263  24.821  48.458  1.00  0.00           O  
ATOM   2813  N   GLY F 113     -12.509  25.425  47.200  1.00  0.00           N  
ATOM   2814  CA  GLY F 113     -13.300  26.136  46.203  1.00  0.00           C  
ATOM   2815  C   GLY F 113     -13.310  25.324  44.914  1.00  0.00           C  
ATOM   2816  O   GLY F 113     -12.270  25.153  44.273  1.00  0.00           O  
ATOM   2817  N   GLY F 114     -14.490  24.838  44.532  1.00  0.00           N  
ATOM   2818  CA  GLY F 114     -14.665  24.064  43.310  1.00  0.00           C  
ATOM   2819  C   GLY F 114     -15.554  24.775  42.301  1.00  0.00           C  
ATOM   2820  O   GLY F 114     -16.111  24.127  41.414  1.00  0.00           O  
ATOM   2821  N   GLY F 115     -15.700  26.096  42.417  1.00  0.00           N  
ATOM   2822  CA  GLY F 115     -16.599  26.829  41.535  1.00  0.00           C  
ATOM   2823  C   GLY F 115     -16.068  26.929  40.114  1.00  0.00           C  
ATOM   2824  O   GLY F 115     -16.845  27.175  39.188  1.00  0.00           O  
ATOM   2825  N   GLY F 116     -14.768  26.745  39.919  1.00  0.00           N  
ATOM   2826  CA  GLY F 116     -14.173  26.864  38.599  1.00  0.00           C  
ATOM   2827  C   GLY F 116     -14.185  25.561  37.817  1.00  0.00           C  
ATOM   2828  O   GLY F 116     -13.869  25.574  36.625  1.00  0.00           O  
ATOM   2829  N   GLY F 117     -14.535  24.445  38.449  1.00  0.00           N  
ATOM   2830  CA  GLY F 117     -14.647  23.171  37.750  1.00  0.00           C  
ATOM   2831  C   GLY F 117     -16.050  22.583  37.815  1.00  0.00           C  
ATOM   2832  O   GLY F 117     -16.374  21.710  36.996  1.00  0.00           O  
ATOM   2833  N   GLY F 118     -16.888  23.016  38.752  1.00  0.00           N  
ATOM   2834  CA  GLY F 118     -18.278  22.600  38.764  1.00  0.00           C  
ATOM   2835  C   GLY F 118     -19.026  23.277  37.613  1.00  0.00           C  
ATOM   2836  O   GLY F 118     -18.612  24.342  37.148  1.00  0.00           O  
ATOM   2837  N   GLY F 119     -20.105  22.661  37.110  1.00  0.00           N  
ATOM   2838  CA  GLY F 119     -20.810  23.231  35.953  1.00  0.00           C  
ATOM   2839  C   GLY F 119     -21.463  24.572  36.244  1.00  0.00           C  
ATOM   2840  O   GLY F 119     -21.903  24.853  37.360  1.00  0.00           O  
ATOM   2841  N   GLY F 120     -21.518  25.403  35.206  1.00  0.00           N  
ATOM   2842  CA  GLY F 120     -22.078  26.740  35.299  1.00  0.00           C  
ATOM   2843  C   GLY F 120     -23.459  26.747  34.669  1.00  0.00           C  
ATOM   2844  O   GLY F 120     -23.573  26.538  33.453  1.00  0.00           O  
ATOM   2845  N   GLY F 121     -24.529  26.968  35.437  1.00  0.00           N  
ATOM   2846  CA  GLY F 121     -25.874  26.983  34.843  1.00  0.00           C  
ATOM   2847  C   GLY F 121     -26.160  28.204  33.984  1.00  0.00           C  
ATOM   2848  O   GLY F 121     -27.170  28.204  33.269  1.00  0.00           O  
ATOM   2849  N   GLY F 122     -25.319  29.239  34.040  1.00  0.00           N  
ATOM   2850  CA  GLY F 122     -25.533  30.427  33.220  1.00  0.00           C  
ATOM   2851  C   GLY F 122     -25.298  30.148  31.741  1.00  0.00           C  
ATOM   2852  O   GLY F 122     -25.961  30.749  30.888  1.00  0.00           O  
ATOM   2853  N   GLY F 123     -24.361  29.260  31.421  1.00  0.00           N  
ATOM   2854  CA  GLY F 123     -24.109  28.907  30.036  1.00  0.00           C  
ATOM   2855  C   GLY F 123     -25.255  28.056  29.488  1.00  0.00           C  
ATOM   2856  O   GLY F 123     -25.909  27.330  30.241  1.00  0.00           O  
ATOM   2857  N   GLY F 124     -25.546  28.162  28.185  1.00  0.00           N  
ATOM   2858  CA  GLY F 124     -26.539  27.252  27.583  1.00  0.00           C  
ATOM   2859  C   GLY F 124     -26.112  25.794  27.607  1.00  0.00           C  
ATOM   2860  O   GLY F 124     -26.950  24.912  27.819  1.00  0.00           O  
ATOM   2861  N   GLY F 125     -24.833  25.516  27.399  1.00  0.00           N  
ATOM   2862  CA  GLY F 125     -24.280  24.179  27.567  1.00  0.00           C  
ATOM   2863  C   GLY F 125     -23.594  24.120  28.923  1.00  0.00           C  
ATOM   2864  O   GLY F 125     -22.716  24.936  29.212  1.00  0.00           O  
ATOM   2865  N   GLY F 126     -23.982  23.152  29.747  1.00  0.00           N  
ATOM   2866  CA  GLY F 126     -23.558  23.117  31.145  1.00  0.00           C  
ATOM   2867  C   GLY F 126     -22.111  22.654  31.261  1.00  0.00           C  
ATOM   2868  O   GLY F 126     -21.816  21.531  31.670  1.00  0.00           O  
ATOM   2869  N   GLY F 127     -21.201  23.545  30.895  1.00  0.00           N  
ATOM   2870  CA  GLY F 127     -19.772  23.338  31.025  1.00  0.00           C  
ATOM   2871  C   GLY F 127     -19.213  24.323  32.038  1.00  0.00           C  
ATOM   2872  O   GLY F 127     -19.783  25.389  32.274  1.00  0.00           O  
ATOM   2873  N   GLY F 128     -18.085  23.958  32.634  1.00  0.00           N  
ATOM   2874  CA  GLY F 128     -17.464  24.799  33.641  1.00  0.00           C  
ATOM   2875  C   GLY F 128     -16.670  25.923  32.982  1.00  0.00           C  
ATOM   2876  O   GLY F 128     -16.654  26.080  31.759  1.00  0.00           O  
ATOM   2877  N   GLY F 129     -16.008  26.727  33.814  1.00  0.00           N  
ATOM   2878  CA  GLY F 129     -15.173  27.812  33.309  1.00  0.00           C  
ATOM   2879  C   GLY F 129     -13.935  27.270  32.607  1.00  0.00           C  
ATOM   2880  O   GLY F 129     -13.587  27.718  31.504  1.00  0.00           O  
ATOM   2881  N   GLY F 130     -13.272  26.292  33.227  1.00  0.00           N  
ATOM   2882  CA  GLY F 130     -12.055  25.718  32.666  1.00  0.00           C  
ATOM   2883  C   GLY F 130     -12.368  24.931  31.398  1.00  0.00           C  
ATOM   2884  O   GLY F 130     -11.603  24.968  30.430  1.00  0.00           O  
ATOM   2885  N   GLY F 131     -13.517  24.247  31.366  1.00  0.00           N  
ATOM   2886  CA  GLY F 131     -13.940  23.553  30.151  1.00  0.00           C  
ATOM   2887  C   GLY F 131     -14.238  24.530  29.021  1.00  0.00           C  
ATOM   2888  O   GLY F 131     -13.960  24.231  27.853  1.00  0.00           O  
ATOM   2889  N   GLY F 132     -14.782  25.705  29.348  1.00  0.00           N  
ATOM   2890  CA  GLY F 132     -14.989  26.740  28.340  1.00  0.00           C  
ATOM   2891  C   GLY F 132     -13.665  27.267  27.801  1.00  0.00           C  
ATOM   2892  O   GLY F 132     -13.536  27.508  26.594  1.00  0.00           O  
ATOM   2893  N   GLY F 133     -12.668  27.442  28.677  1.00  0.00           N  
ATOM   2894  CA  GLY F 133     -11.342  27.854  28.215  1.00  0.00           C  
ATOM   2895  C   GLY F 133     -10.696  26.790  27.334  1.00  0.00           C  
ATOM   2896  O   GLY F 133     -10.062  27.117  26.323  1.00  0.00           O  
ATOM   2897  N   GLY F 134     -10.855  25.514  27.696  1.00  0.00           N  
ATOM   2898  CA  GLY F 134     -10.293  24.429  26.896  1.00  0.00           C  
ATOM   2899  C   GLY F 134     -10.986  24.301  25.547  1.00  0.00           C  
ATOM   2900  O   GLY F 134     -10.343  23.946  24.555  1.00  0.00           O  
ATOM   2901  N   GLY F 135     -12.290  24.574  25.488  1.00  0.00           N  
ATOM   2902  CA  GLY F 135     -12.979  24.544  24.205  1.00  0.00           C  
ATOM   2903  C   GLY F 135     -12.644  25.759  23.351  1.00  0.00           C  
ATOM   2904  O   GLY F 135     -12.631  25.660  22.120  1.00  0.00           O  
ATOM   2905  N   GLY F 136     -12.373  26.906  23.974  1.00  0.00           N  
ATOM   2906  CA  GLY F 136     -12.007  28.089  23.205  1.00  0.00           C  
ATOM   2907  C   GLY F 136     -10.567  28.043  22.708  1.00  0.00           C  
ATOM   2908  O   GLY F 136     -10.264  28.633  21.666  1.00  0.00           O  
ATOM   2909  N   GLY F 137      -9.669  27.368  23.430  1.00  0.00           N  
ATOM   2910  CA  GLY F 137      -8.266  27.356  23.022  1.00  0.00           C  
ATOM   2911  C   GLY F 137      -8.024  26.471  21.807  1.00  0.00           C  
ATOM   2912  O   GLY F 137      -7.188  26.804  20.964  1.00  0.00           O  
ATOM   2913  N   GLY F 138      -8.728  25.351  21.695  1.00  0.00           N  
ATOM   2914  CA  GLY F 138      -8.576  24.470  20.544  1.00  0.00           C  
ATOM   2915  C   GLY F 138      -9.425  25.024  19.408  1.00  0.00           C  
ATOM   2916  O   GLY F 138     -10.651  25.093  19.515  1.00  0.00           O  
ATOM   2917  N   GLY F 139      -8.774  25.420  18.318  1.00  0.00           N  
ATOM   2918  CA  GLY F 139      -9.467  25.990  17.163  1.00  0.00           C  
ATOM   2919  C   GLY F 139      -9.910  24.859  16.242  1.00  0.00           C  
ATOM   2920  O   GLY F 139      -9.293  24.538  15.270  1.00  0.00           O  
ATOM   2921  N   GLY F 140     -10.994  24.246  16.577  1.00  0.00           N  
ATOM   2922  CA  GLY F 140     -11.563  23.191  15.764  1.00  0.00           C  
ATOM   2923  C   GLY F 140     -12.155  23.767  14.549  1.00  0.00           C  
ATOM   2924  O   GLY F 140     -12.784  24.760  14.631  1.00  0.00           O  
ATOM   2925  N   GLY F 141     -11.941  23.143  13.416  1.00  0.00           N  
ATOM   2926  CA  GLY F 141     -12.525  23.566  12.191  1.00  0.00           C  
ATOM   2927  C   GLY F 141     -13.957  23.250  12.139  1.00  0.00           C  
ATOM   2928  O   GLY F 141     -14.308  23.054  12.508  1.00  0.00           O  
ATOM   2929  N   GLY F 142     -14.806  23.223  11.685  1.00  0.00           N  
ATOM   2930  CA  GLY F 142     -16.188  22.904  11.633  1.00  0.00           C  
ATOM   2931  C   GLY F 142     -16.420  21.630  11.638  1.00  0.00           C  
ATOM   2932  O   GLY F 142     -16.907  20.763  11.896  1.00  0.00           O  
ATOM   2933  N   GLY F 143     -16.081  21.528  11.337  1.00  0.00           N  
ATOM   2934  CA  GLY F 143     -16.109  20.344  11.350  1.00  0.00           C  
ATOM   2935  C   GLY F 143     -17.423  19.869  11.040  1.00  0.00           C  
ATOM   2936  O   GLY F 143     -17.609  18.945  11.287  1.00  0.00           O  
ATOM   2937  N   GLY F 144     -18.336  20.502  10.503  1.00  0.00           N  
ATOM   2938  CA  GLY F 144     -19.619  20.186  10.231  1.00  0.00           C  
ATOM   2939  C   GLY F 144     -20.270  19.369  10.662  1.00  0.00           C  
ATOM   2940  O   GLY F 144     -20.803  19.381  10.745  1.00  0.00           O  
ATOM   2941  N   GLY F 145     -20.270  18.646  10.906  1.00  0.00           N  
ATOM   2942  CA  GLY F 145     -20.905  17.797  11.263  1.00  0.00           C  
ATOM   2943  C   GLY F 145     -22.276  18.233  11.371  1.00  0.00           C  
ATOM   2944  O   GLY F 145     -23.008  17.529  11.809  1.00  0.00           O  
ATOM   2945  N   GLY F 146     -22.641  19.369  10.971  1.00  0.00           N  
ATOM   2946  CA  GLY F 146     -23.959  19.884  10.999  1.00  0.00           C  
ATOM   2947  C   GLY F 146     -24.224  20.612   9.702  1.00  0.00           C  
ATOM   2948  O   GLY F 146     -24.120  21.464   9.402  1.00  0.00           O  
ATOM   2949  N   GLY F 147     -24.558  20.270   8.937  1.00  0.00           N  
ATOM   2950  CA  GLY F 147     -25.005  20.888   7.742  1.00  0.00           C  
ATOM   2951  C   GLY F 147     -24.874  20.961   6.764  1.00  0.00           C  
ATOM   2952  O   GLY F 147     -25.211  21.247   6.390  1.00  0.00           O  
ATOM   2953  N   GLY F 148     -24.381  20.700   6.345  1.00  0.00           N  
ATOM   2954  CA  GLY F 148     -24.164  20.761   5.578  1.00  0.00           C  
ATOM   2955  C   GLY F 148     -24.616  20.799   4.196  1.00  0.00           C  
ATOM   2956  O   GLY F 148     -24.634  20.936   3.620  1.00  0.00           O  
ATOM   2957  N   GLY F 149     -24.995  20.713   3.667  1.00  0.00           N  
ATOM   2958  CA  GLY F 149     -25.233  20.765   2.274  1.00  0.00           C  
ATOM   2959  C   GLY F 149     -26.169  21.905   1.978  1.00  0.00           C  
ATOM   2960  O   GLY F 149     -26.335  22.292   1.543  1.00  0.00           O  
ATOM   2961  N   GLY F 150     -26.730  22.483   2.211  1.00  0.00           N  
ATOM   2962  CA  GLY F 150     -27.525  23.667   1.984  1.00  0.00           C  
ATOM   2963  C   GLY F 150     -26.688  24.917   2.017  1.00  0.00           C  
ATOM   2964  O   GLY F 150     -26.965  25.880   1.299  1.00  0.00           O  
ATOM   2965  N   GLY F 151     -25.658  24.914   2.855  1.00  0.00           N  
ATOM   2966  CA  GLY F 151     -24.691  25.994   2.833  1.00  0.00           C  
ATOM   2967  C   GLY F 151     -23.828  25.933   1.589  1.00  0.00           C  
ATOM   2968  O   GLY F 151     -23.473  26.967   1.034  1.00  0.00           O  
ATOM   2969  N   GLY F 152     -23.487  24.733   1.138  1.00  0.00           N  
ATOM   2970  CA  GLY F 152     -22.653  24.563  -0.037  1.00  0.00           C  
ATOM   2971  C   GLY F 152     -23.408  24.846  -1.325  1.00  0.00           C  
ATOM   2972  O   GLY F 152     -22.797  25.117  -2.340  1.00  0.00           O  
ATOM   2973  N   GLY F 153     -24.722  24.772  -1.307  1.00  0.00           N  
ATOM   2974  CA  GLY F 153     -25.520  25.162  -2.456  1.00  0.00           C  
ATOM   2975  C   GLY F 153     -25.455  26.609  -2.674  1.00  0.00           C  
ATOM   2976  O   GLY F 153     -25.508  26.998  -3.784  1.00  0.00           O  
ATOM   2977  N   GLY F 154     -25.343  27.416  -1.637  1.00  0.00           N  
ATOM   2978  CA  GLY F 154     -25.279  28.796  -1.754  1.00  0.00           C  
ATOM   2979  C   GLY F 154     -23.996  29.270  -2.125  1.00  0.00           C  
ATOM   2980  O   GLY F 154     -23.127  28.907  -1.826  1.00  0.00           O  
ATOM   2981  N   GLY F 155     -23.884  30.098  -2.782  1.00  0.00           N  
ATOM   2982  CA  GLY F 155     -22.739  30.652  -3.228  1.00  0.00           C  
ATOM   2983  C   GLY F 155     -22.031  31.666  -2.543  1.00  0.00           C  
ATOM   2984  O   GLY F 155     -22.134  32.709  -2.727  1.00  0.00           O  
ATOM   2985  N   GLY F 156     -21.306  31.354  -1.746  1.00  0.00           N  
ATOM   2986  CA  GLY F 156     -20.511  32.234  -1.091  1.00  0.00           C  
ATOM   2987  C   GLY F 156     -19.251  32.358  -1.426  1.00  0.00           C  
ATOM   2988  O   GLY F 156     -18.738  32.028  -1.433  1.00  0.00           O  
ATOM   2989  N   GLY F 157     -18.766  32.853  -1.739  1.00  0.00           N  
ATOM   2990  CA  GLY F 157     -17.582  32.999  -2.128  1.00  0.00           C  
ATOM   2991  C   GLY F 157     -16.706  32.656  -1.266  1.00  0.00           C  
ATOM   2992  O   GLY F 157     -15.754  32.729  -1.412  1.00  0.00           O  
ATOM   2993  N   GLY F 158     -17.011  32.266  -0.367  1.00  0.00           N  
ATOM   2994  CA  GLY F 158     -16.243  31.837   0.484  1.00  0.00           C  
ATOM   2995  C   GLY F 158     -16.303  30.352   0.612  1.00  0.00           C  
ATOM   2996  O   GLY F 158     -16.784  29.808   1.297  1.00  0.00           O  
ATOM   2997  N   GLY F 159     -15.812  29.700  -0.040  1.00  0.00           N  
ATOM   2998  CA  GLY F 159     -15.722  28.268  -0.015  1.00  0.00           C  
ATOM   2999  C   GLY F 159     -15.097  27.699   0.871  1.00  0.00           C  
ATOM   3000  O   GLY F 159     -14.555  27.434   0.657  1.00  0.00           O  
ATOM   3001  N   GLY F 160     -15.144  27.500   1.868  1.00  0.00           N  
ATOM   3002  CA  GLY F 160     -14.621  27.076   2.839  1.00  0.00           C  
ATOM   3003  C   GLY F 160     -14.051  25.747   2.882  1.00  0.00           C  
ATOM   3004  O   GLY F 160     -14.236  25.244   3.276  1.00  0.00           O  
ATOM   3005  N   GLY F 161     -13.383  25.171   2.475  1.00  0.00           N  
ATOM   3006  CA  GLY F 161     -12.583  23.989   2.392  1.00  0.00           C  
ATOM   3007  C   GLY F 161     -13.366  22.737   2.753  1.00  0.00           C  
ATOM   3008  O   GLY F 161     -12.940  21.685   2.455  1.00  0.00           O  
ATOM   3009  N   GLY F 162     -14.521  22.817   3.335  1.00  0.00           N  
ATOM   3010  CA  GLY F 162     -15.331  21.676   3.701  1.00  0.00           C  
ATOM   3011  C   GLY F 162     -16.318  21.354   2.595  1.00  0.00           C  
ATOM   3012  O   GLY F 162     -16.582  20.189   2.316  1.00  0.00           O  
ATOM   3013  N   GLY F 163     -16.845  22.376   1.927  1.00  0.00           N  
ATOM   3014  CA  GLY F 163     -17.733  22.153   0.804  1.00  0.00           C  
ATOM   3015  C   GLY F 163     -16.990  21.589  -0.389  1.00  0.00           C  
ATOM   3016  O   GLY F 163     -17.567  20.841  -1.167  1.00  0.00           O  
ATOM   3017  N   GLY F 164     -15.722  21.937  -0.548  1.00  0.00           N  
ATOM   3018  CA  GLY F 164     -14.936  21.424  -1.652  1.00  0.00           C  
ATOM   3019  C   GLY F 164     -14.647  19.947  -1.495  1.00  0.00           C  
ATOM   3020  O   GLY F 164     -14.647  19.211  -2.479  1.00  0.00           O  
ATOM   3021  N   GLY F 165     -14.394  19.496  -0.274  1.00  0.00           N  
ATOM   3022  CA  GLY F 165     -14.174  18.086  -0.039  1.00  0.00           C  
ATOM   3023  C   GLY F 165     -15.464  17.300   0.066  1.00  0.00           C  
ATOM   3024  O   GLY F 165     -15.446  16.088  -0.124  1.00  0.00           O  
ATOM   3025  N   GLY F 166     -16.580  17.958   0.368  1.00  0.00           N  
ATOM   3026  CA  GLY F 166     -17.862  17.279   0.367  1.00  0.00           C  
ATOM   3027  C   GLY F 166     -18.329  16.986  -1.048  1.00  0.00           C  
ATOM   3028  O   GLY F 166     -18.983  15.968  -1.287  1.00  0.00           O  
ATOM   3029  N   GLY F 167     -17.979  17.852  -1.999  1.00  0.00           N  
ATOM   3030  CA  GLY F 167     -18.311  17.618  -3.397  1.00  0.00           C  
ATOM   3031  C   GLY F 167     -17.494  16.493  -4.017  1.00  0.00           C  
ATOM   3032  O   GLY F 167     -17.848  16.018  -5.099  1.00  0.00           O  
ATOM   3033  N   GLY F 168     -16.414  16.067  -3.371  1.00  0.00           N  
ATOM   3034  CA  GLY F 168     -15.563  15.005  -3.883  1.00  0.00           C  
ATOM   3035  C   GLY F 168     -15.856  13.661  -3.241  1.00  0.00           C  
ATOM   3036  O   GLY F 168     -15.109  12.717  -3.461  1.00  0.00           O  
ATOM   3037  N   GLY F 169     -16.916  13.550  -2.453  1.00  0.00           N  
ATOM   3038  CA  GLY F 169     -17.281  12.301  -1.829  1.00  0.00           C  
ATOM   3039  C   GLY F 169     -16.698  12.067  -0.458  1.00  0.00           C  
ATOM   3040  O   GLY F 169     -16.846  10.965   0.074  1.00  0.00           O  
ATOM   3041  N   GLY F 170     -16.045  13.060   0.134  1.00  0.00           N  
ATOM   3042  CA  GLY F 170     -15.411  12.923   1.438  1.00  0.00           C  
ATOM   3043  C   GLY F 170     -16.295  13.607   2.473  1.00  0.00           C  
ATOM   3044  O   GLY F 170     -16.389  14.836   2.495  1.00  0.00           O  
ATOM   3045  N   GLY F 171     -16.935  12.822   3.333  1.00  0.00           N  
ATOM   3046  CA  GLY F 171     -17.832  13.359   4.342  1.00  0.00           C  
ATOM   3047  C   GLY F 171     -17.286  13.076   5.732  1.00  0.00           C  
ATOM   3048  O   GLY F 171     -16.429  12.213   5.923  1.00  0.00           O  
ATOM   3049  N   GLY F 172     -17.799  13.819   6.706  1.00  0.00           N  
ATOM   3050  CA  GLY F 172     -17.422  13.667   8.105  1.00  0.00           C  
ATOM   3051  C   GLY F 172     -18.680  13.353   8.896  1.00  0.00           C  
ATOM   3052  O   GLY F 172     -19.635  14.133   8.882  1.00  0.00           O  
ATOM   3053  N   GLY F 173     -18.683  12.213   9.576  1.00  0.00           N  
ATOM   3054  CA  GLY F 173     -19.817  11.799  10.380  1.00  0.00           C  
ATOM   3055  C   GLY F 173     -19.755  12.447  11.760  1.00  0.00           C  
ATOM   3056  O   GLY F 173     -18.668  12.658  12.298  1.00  0.00           O  
ATOM   3057  N   GLY F 174     -20.898  12.783  12.353  1.00  0.00           N  
ATOM   3058  CA  GLY F 174     -20.883  13.378  13.685  1.00  0.00           C  
ATOM   3059  C   GLY F 174     -20.649  12.323  14.749  1.00  0.00           C  
ATOM   3060  O   GLY F 174     -20.963  11.141  14.540  1.00  0.00           O  
ATOM   3061  N   GLY F 175     -20.084  12.698  15.894  1.00  0.00           N  
ATOM   3062  CA  GLY F 175     -19.907  11.730  16.979  1.00  0.00           C  
ATOM   3063  C   GLY F 175     -21.234  11.358  17.618  1.00  0.00           C  
ATOM   3064  O   GLY F 175     -22.222  12.087  17.539  1.00  0.00           O  
ATOM   3065  N   GLY F 176     -21.241  10.185  18.252  1.00  0.00           N  
ATOM   3066  CA  GLY F 176     -22.463   9.681  18.868  1.00  0.00           C  
ATOM   3067  C   GLY F 176     -22.813  10.459  20.131  1.00  0.00           C  
ATOM   3068  O   GLY F 176     -23.987  10.752  20.379  1.00  0.00           O  
ATOM   3069  N   GLY F 177     -21.816  10.805  20.935  1.00  0.00           N  
ATOM   3070  CA  GLY F 177     -22.026  11.550  22.169  1.00  0.00           C  
ATOM   3071  C   GLY F 177     -21.727  13.022  21.925  1.00  0.00           C  
ATOM   3072  O   GLY F 177     -20.600  13.380  21.569  1.00  0.00           O  
ATOM   3073  N   GLY F 178     -22.731  13.871  22.125  1.00  0.00           N  
ATOM   3074  CA  GLY F 178     -22.529  15.305  22.007  1.00  0.00           C  
ATOM   3075  C   GLY F 178     -21.747  15.829  23.208  1.00  0.00           C  
ATOM   3076  O   GLY F 178     -21.590  15.150  24.225  1.00  0.00           O  
ATOM   3077  N   GLY F 179     -21.254  17.064  23.082  1.00  0.00           N  
ATOM   3078  CA  GLY F 179     -20.428  17.662  24.126  1.00  0.00           C  
ATOM   3079  C   GLY F 179     -21.208  17.951  25.401  1.00  0.00           C  
ATOM   3080  O   GLY F 179     -20.604  18.005  26.479  1.00  0.00           O  
ATOM   3081  N   GLY F 180     -22.527  18.132  25.303  1.00  0.00           N  
ATOM   3082  CA  GLY F 180     -23.356  18.259  26.496  1.00  0.00           C  
ATOM   3083  C   GLY F 180     -23.369  16.963  27.297  1.00  0.00           C  
ATOM   3084  O   GLY F 180     -23.332  16.986  28.532  1.00  0.00           O  
ATOM   3085  N   GLY F 181     -23.389  15.821  26.611  1.00  0.00           N  
ATOM   3086  CA  GLY F 181     -23.400  14.535  27.297  1.00  0.00           C  
ATOM   3087  C   GLY F 181     -22.045  14.217  27.918  1.00  0.00           C  
ATOM   3088  O   GLY F 181     -21.980  13.638  29.011  1.00  0.00           O  
ATOM   3089  N   GLY F 182     -20.956  14.605  27.247  1.00  0.00           N  
ATOM   3090  CA  GLY F 182     -19.622  14.472  27.828  1.00  0.00           C  
ATOM   3091  C   GLY F 182     -19.481  15.374  29.048  1.00  0.00           C  
ATOM   3092  O   GLY F 182     -18.877  14.988  30.060  1.00  0.00           O  
ATOM   3093  N   GLY F 183     -20.051  16.581  28.979  1.00  0.00           N  
ATOM   3094  CA  GLY F 183     -20.046  17.478  30.129  1.00  0.00           C  
ATOM   3095  C   GLY F 183     -20.871  16.918  31.281  1.00  0.00           C  
ATOM   3096  O   GLY F 183     -20.505  17.096  32.446  1.00  0.00           O  
ATOM   3097  N   GLY F 184     -21.972  16.227  30.977  1.00  0.00           N  
ATOM   3098  CA  GLY F 184     -22.768  15.600  32.029  1.00  0.00           C  
ATOM   3099  C   GLY F 184     -22.030  14.433  32.675  1.00  0.00           C  
ATOM   3100  O   GLY F 184     -22.124  14.236  33.892  1.00  0.00           O  
ATOM   3101  N   GLY F 185     -21.292  13.651  31.879  1.00  0.00           N  
ATOM   3102  CA  GLY F 185     -20.445  12.598  32.440  1.00  0.00           C  
ATOM   3103  C   GLY F 185     -19.351  13.156  33.344  1.00  0.00           C  
ATOM   3104  O   GLY F 185     -19.113  12.624  34.437  1.00  0.00           O  
ATOM   3105  N   GLY F 186     -18.674  14.225  32.912  1.00  0.00           N  
ATOM   3106  CA  GLY F 186     -17.639  14.810  33.763  1.00  0.00           C  
ATOM   3107  C   GLY F 186     -18.232  15.467  35.004  1.00  0.00           C  
ATOM   3108  O   GLY F 186     -17.609  15.438  36.070  1.00  0.00           O  
ATOM   3109  N   GLY F 187     -19.441  16.025  34.894  1.00  0.00           N  
ATOM   3110  CA  GLY F 187     -20.132  16.569  36.058  1.00  0.00           C  
ATOM   3111  C   GLY F 187     -20.491  15.480  37.057  1.00  0.00           C  
ATOM   3112  O   GLY F 187     -20.355  15.678  38.269  1.00  0.00           O  
ATOM   3113  N   GLY F 188     -20.955  14.326  36.564  1.00  0.00           N  
ATOM   3114  CA  GLY F 188     -21.277  13.208  37.445  1.00  0.00           C  
ATOM   3115  C   GLY F 188     -20.033  12.665  38.136  1.00  0.00           C  
ATOM   3116  O   GLY F 188     -20.070  12.359  39.335  1.00  0.00           O  
ATOM   3117  N   GLY F 189     -18.922  12.558  37.400  1.00  0.00           N  
ATOM   3118  CA  GLY F 189     -17.672  12.092  37.997  1.00  0.00           C  
ATOM   3119  C   GLY F 189     -17.145  13.072  39.040  1.00  0.00           C  
ATOM   3120  O   GLY F 189     -16.681  12.654  40.108  1.00  0.00           O  
ATOM   3121  N   GLY F 190     -17.228  14.379  38.759  1.00  0.00           N  
ATOM   3122  CA  GLY F 190     -16.796  15.390  39.720  1.00  0.00           C  
ATOM   3123  C   GLY F 190     -17.662  15.388  40.973  1.00  0.00           C  
ATOM   3124  O   GLY F 190     -17.139  15.482  42.089  1.00  0.00           O  
ATOM   3125  N   GLY F 191     -18.985  15.275  40.808  1.00  0.00           N  
ATOM   3126  CA  GLY F 191     -19.885  15.264  41.957  1.00  0.00           C  
ATOM   3127  C   GLY F 191     -19.689  14.018  42.808  1.00  0.00           C  
ATOM   3128  O   GLY F 191     -19.705  14.099  44.042  1.00  0.00           O  
ATOM   3129  N   GLY F 192     -19.477  12.864  42.169  1.00  0.00           N  
ATOM   3130  CA  GLY F 192     -19.202  11.652  42.921  1.00  0.00           C  
ATOM   3131  C   GLY F 192     -17.877  11.697  43.657  1.00  0.00           C  
ATOM   3132  O   GLY F 192     -17.790  11.261  44.808  1.00  0.00           O  
ATOM   3133  N   GLY F 193     -16.837  12.241  43.014  1.00  0.00           N  
ATOM   3134  CA  GLY F 193     -15.529  12.354  43.655  1.00  0.00           C  
ATOM   3135  C   GLY F 193     -15.566  13.322  44.832  1.00  0.00           C  
ATOM   3136  O   GLY F 193     -14.948  13.067  45.871  1.00  0.00           O  
ATOM   3137  N   GLY F 194     -16.294  14.431  44.693  1.00  0.00           N  
ATOM   3138  CA  GLY F 194     -16.355  15.420  45.764  1.00  0.00           C  
ATOM   3139  C   GLY F 194     -17.191  14.904  46.932  1.00  0.00           C  
ATOM   3140  O   GLY F 194     -16.762  14.960  48.091  1.00  0.00           O  
ATOM   3141  N   GLY F 195     -18.380  14.368  46.653  1.00  0.00           N  
ATOM   3142  CA  GLY F 195     -19.299  14.030  47.731  1.00  0.00           C  
ATOM   3143  C   GLY F 195     -19.094  12.634  48.298  1.00  0.00           C  
ATOM   3144  O   GLY F 195     -19.559  12.369  49.379  1.00  0.00           O  
ATOM   3145  N   GLY F 196     -18.419  11.728  47.615  1.00  0.00           N  
ATOM   3146  CA  GLY F 196     -18.317  10.361  48.106  1.00  0.00           C  
ATOM   3147  C   GLY F 196     -16.905   9.795  48.130  1.00  0.00           C  
ATOM   3148  O   GLY F 196     -16.724   8.676  48.618  1.00  0.00           O  
ATOM   3149  N   GLY F 197     -15.906  10.520  47.642  1.00  0.00           N  
ATOM   3150  CA  GLY F 197     -14.549   9.998  47.659  1.00  0.00           C  
ATOM   3151  C   GLY F 197     -14.349   8.918  46.616  1.00  0.00           C  
ATOM   3152  O   GLY F 197     -14.767   9.062  45.464  1.00  0.00           O  
ATOM   3153  N   GLY F 198     -13.699   7.827  47.008  1.00  0.00           N  
ATOM   3154  CA  GLY F 198     -13.521   6.685  46.125  1.00  0.00           C  
ATOM   3155  C   GLY F 198     -14.606   5.634  46.290  1.00  0.00           C  
ATOM   3156  O   GLY F 198     -14.543   4.593  45.630  1.00  0.00           O  
ATOM   3157  N   GLY F 199     -15.587   5.875  47.160  1.00  0.00           N  
ATOM   3158  CA  GLY F 199     -16.584   4.860  47.471  1.00  0.00           C  
ATOM   3159  C   GLY F 199     -17.571   4.644  46.335  1.00  0.00           C  
ATOM   3160  O   GLY F 199     -18.171   3.569  46.249  1.00  0.00           O  
ATOM   3161  N   GLY F 200     -17.753   5.634  45.462  1.00  0.00           N  
ATOM   3162  CA  GLY F 200     -18.668   5.475  44.341  1.00  0.00           C  
ATOM   3163  C   GLY F 200     -18.062   4.670  43.201  1.00  0.00           C  
ATOM   3164  O   GLY F 200     -18.798   4.228  42.314  1.00  0.00           O  
ATOM   3165  N   GLY F 201     -16.744   4.474  43.200  1.00  0.00           N  
ATOM   3166  CA  GLY F 201     -16.126   3.627  42.198  1.00  0.00           C  
ATOM   3167  C   GLY F 201     -16.266   2.153  42.501  1.00  0.00           C  
ATOM   3168  O   GLY F 201     -16.370   1.336  41.589  1.00  0.00           O  
ATOM   3169  N   GLY F 202     -16.265   1.792  43.782  1.00  0.00           N  
ATOM   3170  CA  GLY F 202     -16.382   0.400  44.191  1.00  0.00           C  
ATOM   3171  C   GLY F 202     -17.823  -0.069  44.275  1.00  0.00           C  
ATOM   3172  O   GLY F 202     -18.064  -1.223  44.268  1.00  0.00           O  
ATOM   3173  N   GLY F 203     -18.782   0.792  44.359  1.00  0.00           N  
ATOM   3174  CA  GLY F 203     -20.172   0.407  44.493  1.00  0.00           C  
ATOM   3175  C   GLY F 203     -21.093   1.595  44.652  1.00  0.00           C  
ATOM   3176  O   GLY F 203     -21.001   2.564  43.897  1.00  0.00           O  
ATOM   3177  N   GLY F 204     -21.995   1.524  45.621  1.00  0.00           N  
ATOM   3178  CA  GLY F 204     -22.875   2.644  45.908  1.00  0.00           C  
ATOM   3179  C   GLY F 204     -22.100   3.776  46.569  1.00  0.00           C  
ATOM   3180  O   GLY F 204     -21.135   3.550  47.301  1.00  0.00           O  
ATOM   3181  N   GLY F 205     -22.529   5.005  46.297  1.00  0.00           N  
ATOM   3182  CA  GLY F 205     -21.841   6.173  46.823  1.00  0.00           C  
ATOM   3183  C   GLY F 205     -22.140   6.346  48.303  1.00  0.00           C  
ATOM   3184  O   GLY F 205     -23.298   6.329  48.722  1.00  0.00           O  
ATOM   3185  N   GLY F 206     -21.089   6.514  49.094  1.00  0.00           N  
ATOM   3186  CA  GLY F 206     -21.194   6.730  50.528  1.00  0.00           C  
ATOM   3187  C   GLY F 206     -20.735   8.148  50.821  1.00  0.00           C  
ATOM   3188  O   GLY F 206     -19.585   8.496  50.537  1.00  0.00           O  
ATOM   3189  N   GLY F 207     -21.624   8.961  51.384  1.00  0.00           N  
ATOM   3190  CA  GLY F 207     -21.290  10.354  51.637  1.00  0.00           C  
ATOM   3191  C   GLY F 207     -20.290  10.470  52.781  1.00  0.00           C  
ATOM   3192  O   GLY F 207     -20.232   9.626  53.678  1.00  0.00           O  
ATOM   3193  N   GLY F 208     -19.470  11.513  52.713  1.00  0.00           N  
ATOM   3194  CA  GLY F 208     -18.398  11.756  53.675  1.00  0.00           C  
ATOM   3195  C   GLY F 208     -18.048  13.239  53.597  1.00  0.00           C  
ATOM   3196  O   GLY F 208     -18.117  13.828  52.507  1.00  0.00           O  
ATOM   3197  N   GLY F 209     -17.757  13.901  54.718  1.00  0.00           N  
ATOM   3198  CA  GLY F 209     -17.251  15.275  54.650  1.00  0.00           C  
ATOM   3199  C   GLY F 209     -15.897  15.335  53.959  1.00  0.00           C  
ATOM   3200  O   GLY F 209     -15.117  14.382  53.993  1.00  0.00           O  
ATOM   3201  N   GLY F 210     -15.633  16.472  53.311  1.00  0.00           N  
ATOM   3202  CA  GLY F 210     -14.427  16.602  52.500  1.00  0.00           C  
ATOM   3203  C   GLY F 210     -13.168  16.677  53.352  1.00  0.00           C  
ATOM   3204  O   GLY F 210     -12.095  16.253  52.906  1.00  0.00           O  
ATOM   3205  N   GLY F 211     -13.273  17.205  54.573  1.00  0.00           N  
ATOM   3206  CA  GLY F 211     -12.121  17.254  55.463  1.00  0.00           C  
ATOM   3207  C   GLY F 211     -11.701  15.866  55.915  1.00  0.00           C  
ATOM   3208  O   GLY F 211     -10.536  15.620  56.090  1.00  0.00           O  
ATOM   3209  N   GLY F 212     -12.630  14.946  56.095  1.00  0.00           N  
ATOM   3210  CA  GLY F 212     -12.272  13.577  56.436  1.00  0.00           C  
ATOM   3211  C   GLY F 212     -11.798  12.796  55.222  1.00  0.00           C  
ATOM   3212  O   GLY F 212     -10.950  11.903  55.353  1.00  0.00           O  
ATOM   3213  N   GLY F 213     -12.306  13.135  54.035  1.00  0.00           N  
ATOM   3214  CA  GLY F 213     -11.790  12.541  52.808  1.00  0.00           C  
ATOM   3215  C   GLY F 213     -10.339  12.938  52.570  1.00  0.00           C  
ATOM   3216  O   GLY F 213      -9.512  12.092  52.218  1.00  0.00           O  
ATOM   3217  N   GLY F 214     -10.000  14.210  52.799  1.00  0.00           N  
ATOM   3218  CA  GLY F 214      -8.610  14.634  52.673  1.00  0.00           C  
ATOM   3219  C   GLY F 214      -7.726  14.020  53.753  1.00  0.00           C  
ATOM   3220  O   GLY F 214      -6.536  13.786  53.516  1.00  0.00           O  
ATOM   3221  N   GLY F 215      -8.290  13.725  54.926  1.00  0.00           N  
ATOM   3222  CA  GLY F 215      -7.547  12.981  55.938  1.00  0.00           C  
ATOM   3223  C   GLY F 215      -7.253  11.559  55.475  1.00  0.00           C  
ATOM   3224  O   GLY F 215      -6.163  11.031  55.734  1.00  0.00           O  
ATOM   3225  N   GLY F 216      -8.212  10.932  54.785  1.00  0.00           N  
ATOM   3226  CA  GLY F 216      -7.965   9.628  54.169  1.00  0.00           C  
ATOM   3227  C   GLY F 216      -6.858   9.705  53.126  1.00  0.00           C  
ATOM   3228  O   GLY F 216      -6.001   8.818  53.056  1.00  0.00           O  
ATOM   3229  N   GLY F 217      -6.873  10.754  52.298  1.00  0.00           N  
ATOM   3230  CA  GLY F 217      -5.849  10.896  51.265  1.00  0.00           C  
ATOM   3231  C   GLY F 217      -4.473  11.164  51.865  1.00  0.00           C  
ATOM   3232  O   GLY F 217      -3.461  10.731  51.310  1.00  0.00           O  
ATOM   3233  N   GLY F 218      -4.413  11.881  52.987  1.00  0.00           N  
ATOM   3234  CA  GLY F 218      -3.137  12.069  53.670  1.00  0.00           C  
ATOM   3235  C   GLY F 218      -2.642  10.778  54.305  1.00  0.00           C  
ATOM   3236  O   GLY F 218      -1.442  10.489  54.263  1.00  0.00           O  
ATOM   3237  N   GLY F 219      -3.543   9.986  54.895  1.00  0.00           N  
ATOM   3238  CA  GLY F 219      -3.139   8.678  55.407  1.00  0.00           C  
ATOM   3239  C   GLY F 219      -2.745   7.717  54.295  1.00  0.00           C  
ATOM   3240  O   GLY F 219      -2.015   6.757  54.551  1.00  0.00           O  
ATOM   3241  N   GLY F 220      -3.227   7.942  53.075  1.00  0.00           N  
ATOM   3242  CA  GLY F 220      -2.788   7.132  51.953  1.00  0.00           C  
ATOM   3243  C   GLY F 220      -1.332   7.350  51.592  1.00  0.00           C  
ATOM   3244  O   GLY F 220      -0.632   6.410  51.211  1.00  0.00           O  
ATOM   3245  N   GLY F 221      -0.851   8.590  51.706  1.00  0.00           N  
ATOM   3246  CA  GLY F 221       0.511   8.916  51.290  1.00  0.00           C  
ATOM   3247  C   GLY F 221       1.516   8.815  52.430  1.00  0.00           C  
ATOM   3248  O   GLY F 221       2.696   9.123  52.231  1.00  0.00           O  
ATOM   3249  N   GLY F 222       1.094   8.381  53.612  1.00  0.00           N  
ATOM   3250  CA  GLY F 222       2.015   8.168  54.708  1.00  0.00           C  
ATOM   3251  C   GLY F 222       2.161   9.312  55.681  1.00  0.00           C  
ATOM   3252  O   GLY F 222       3.108   9.308  56.474  1.00  0.00           O  
ATOM   3253  N   GLY F 223       1.263  10.290  55.648  1.00  0.00           N  
ATOM   3254  CA  GLY F 223       1.265  11.411  56.579  1.00  0.00           C  
ATOM   3255  C   GLY F 223       0.067  11.247  57.502  1.00  0.00           C  
ATOM   3256  O   GLY F 223      -1.031  10.922  57.044  1.00  0.00           O  
ATOM   3257  N   GLY F 224       0.283  11.435  58.801  1.00  0.00           N  
ATOM   3258  CA  GLY F 224      -0.797  11.299  59.767  1.00  0.00           C  
ATOM   3259  C   GLY F 224      -1.833  12.399  59.574  1.00  0.00           C  
ATOM   3260  O   GLY F 224      -1.528  13.487  59.088  1.00  0.00           O  
ATOM   3261  N   GLY F 225      -3.078  12.093  59.948  1.00  0.00           N  
ATOM   3262  CA  GLY F 225      -4.197  12.957  59.593  1.00  0.00           C  
ATOM   3263  C   GLY F 225      -4.243  14.235  60.416  1.00  0.00           C  
ATOM   3264  O   GLY F 225      -4.843  15.217  59.973  1.00  0.00           O  
ATOM   3265  N   GLY F 226      -3.598  14.259  61.584  1.00  0.00           N  
ATOM   3266  CA  GLY F 226      -3.560  15.465  62.401  1.00  0.00           C  
ATOM   3267  C   GLY F 226      -2.781  16.593  61.743  1.00  0.00           C  
ATOM   3268  O   GLY F 226      -2.986  17.756  62.090  1.00  0.00           O  
ATOM   3269  N   GLY F 227      -1.894  16.265  60.805  1.00  0.00           N  
ATOM   3270  CA  GLY F 227      -1.220  17.268  59.991  1.00  0.00           C  
ATOM   3271  C   GLY F 227      -2.231  18.039  59.155  1.00  0.00           C  
ATOM   3272  O   GLY F 227      -2.089  19.250  58.951  1.00  0.00           O  
ATOM   3273  N   GLY F 228      -3.286  17.364  58.693  1.00  0.00           N  
ATOM   3274  CA  GLY F 228      -4.306  18.035  57.900  1.00  0.00           C  
ATOM   3275  C   GLY F 228      -5.129  18.994  58.742  1.00  0.00           C  
ATOM   3276  O   GLY F 228      -5.267  20.164  58.401  1.00  0.00           O  
ATOM   3277  N   GLY F 229      -5.668  18.514  59.857  1.00  0.00           N  
ATOM   3278  CA  GLY F 229      -6.638  19.288  60.617  1.00  0.00           C  
ATOM   3279  C   GLY F 229      -6.012  20.499  61.286  1.00  0.00           C  
ATOM   3280  O   GLY F 229      -6.659  21.471  61.494  1.00  0.00           O  
ATOM   3281  N   GLY F 230      -4.751  20.462  61.599  1.00  0.00           N  
ATOM   3282  CA  GLY F 230      -4.047  21.610  62.138  1.00  0.00           C  
ATOM   3283  C   GLY F 230      -3.584  22.580  61.065  1.00  0.00           C  
ATOM   3284  O   GLY F 230      -3.132  23.679  61.403  1.00  0.00           O  
ATOM   3285  N   GLY F 231      -3.681  22.209  59.790  1.00  0.00           N  
ATOM   3286  CA  GLY F 231      -3.269  23.076  58.693  1.00  0.00           C  
ATOM   3287  C   GLY F 231      -4.335  23.160  57.618  1.00  0.00           C  
ATOM   3288  O   GLY F 231      -4.014  23.412  56.486  1.00  0.00           O  
ATOM   3289  N   GLY F 232      -5.607  22.981  57.963  1.00  0.00           N  
ATOM   3290  CA  GLY F 232      -6.653  22.780  56.959  1.00  0.00           C  
ATOM   3291  C   GLY F 232      -6.892  24.029  56.120  1.00  0.00           C  
ATOM   3292  O   GLY F 232      -6.981  23.954  54.889  1.00  0.00           O  
ATOM   3293  N   GLY F 233      -6.955  25.188  56.769  1.00  0.00           N  
ATOM   3294  CA  GLY F 233      -7.206  26.444  56.069  1.00  0.00           C  
ATOM   3295  C   GLY F 233      -6.066  26.792  55.122  1.00  0.00           C  
ATOM   3296  O   GLY F 233      -6.300  27.242  53.995  1.00  0.00           O  
ATOM   3297  N   GLY F 234      -4.827  26.545  55.550  1.00  0.00           N  
ATOM   3298  CA  GLY F 234      -3.665  26.792  54.702  1.00  0.00           C  
ATOM   3299  C   GLY F 234      -3.675  25.894  53.473  1.00  0.00           C  
ATOM   3300  O   GLY F 234      -3.396  26.353  52.359  1.00  0.00           O  
ATOM   3301  N   GLY F 235      -4.049  24.624  53.654  1.00  0.00           N  
ATOM   3302  CA  GLY F 235      -4.128  23.687  52.539  1.00  0.00           C  
ATOM   3303  C   GLY F 235      -5.224  24.104  51.568  1.00  0.00           C  
ATOM   3304  O   GLY F 235      -5.042  24.046  50.343  1.00  0.00           O  
ATOM   3305  N   GLY F 236      -6.353  24.593  52.101  1.00  0.00           N  
ATOM   3306  CA  GLY F 236      -7.429  25.089  51.249  1.00  0.00           C  
ATOM   3307  C   GLY F 236      -6.983  26.301  50.442  1.00  0.00           C  
ATOM   3308  O   GLY F 236      -7.275  26.394  49.244  1.00  0.00           O  
ATOM   3309  N   GLY F 237      -6.228  27.210  51.072  1.00  0.00           N  
ATOM   3310  CA  GLY F 237      -5.696  28.367  50.360  1.00  0.00           C  
ATOM   3311  C   GLY F 237      -4.700  27.949  49.289  1.00  0.00           C  
ATOM   3312  O   GLY F 237      -4.722  28.482  48.177  1.00  0.00           O  
ATOM   3313  N   GLY F 238      -3.856  26.960  49.596  1.00  0.00           N  
ATOM   3314  CA  GLY F 238      -2.905  26.457  48.614  1.00  0.00           C  
ATOM   3315  C   GLY F 238      -3.605  25.760  47.459  1.00  0.00           C  
ATOM   3316  O   GLY F 238      -3.124  25.809  46.349  1.00  0.00           O  
ATOM   3317  N   GLY F 239      -4.739  25.127  47.693  1.00  0.00           N  
ATOM   3318  CA  GLY F 239      -5.502  24.546  46.596  1.00  0.00           C  
ATOM   3319  C   GLY F 239      -6.106  25.628  45.718  1.00  0.00           C  
ATOM   3320  O   GLY F 239      -5.996  25.563  44.496  1.00  0.00           O  
ATOM   3321  N   GLY F 240      -6.711  26.651  46.337  1.00  0.00           N  
ATOM   3322  CA  GLY F 240      -7.434  27.664  45.578  1.00  0.00           C  
ATOM   3323  C   GLY F 240      -6.496  28.487  44.710  1.00  0.00           C  
ATOM   3324  O   GLY F 240      -6.797  28.768  43.551  1.00  0.00           O  
ATOM   3325  N   GLY F 241      -5.338  28.848  45.248  1.00  0.00           N  
ATOM   3326  CA  GLY F 241      -4.344  29.585  44.479  1.00  0.00           C  
ATOM   3327  C   GLY F 241      -3.827  28.773  43.302  1.00  0.00           C  
ATOM   3328  O   GLY F 241      -3.612  29.315  42.213  1.00  0.00           O  
ATOM   3329  N   GLY F 242      -3.654  27.464  43.492  1.00  0.00           N  
ATOM   3330  CA  GLY F 242      -3.210  26.609  42.398  1.00  0.00           C  
ATOM   3331  C   GLY F 242      -4.251  26.522  41.292  1.00  0.00           C  
ATOM   3332  O   GLY F 242      -3.898  26.523  40.104  1.00  0.00           O  
ATOM   3333  N   GLY F 243      -5.536  26.487  41.661  1.00  0.00           N  
ATOM   3334  CA  GLY F 243      -6.607  26.499  40.667  1.00  0.00           C  
ATOM   3335  C   GLY F 243      -6.594  27.810  39.884  1.00  0.00           C  
ATOM   3336  O   GLY F 243      -6.732  27.819  38.651  1.00  0.00           O  
ATOM   3337  N   GLY F 244      -6.363  28.928  40.581  1.00  0.00           N  
ATOM   3338  CA  GLY F 244      -6.237  30.208  39.904  1.00  0.00           C  
ATOM   3339  C   GLY F 244      -5.051  30.271  38.959  1.00  0.00           C  
ATOM   3340  O   GLY F 244      -5.142  30.862  37.880  1.00  0.00           O  
ATOM   3341  N   GLY F 245      -3.941  29.624  39.330  1.00  0.00           N  
ATOM   3342  CA  GLY F 245      -2.784  29.574  38.441  1.00  0.00           C  
ATOM   3343  C   GLY F 245      -3.067  28.749  37.194  1.00  0.00           C  
ATOM   3344  O   GLY F 245      -2.534  29.061  36.123  1.00  0.00           O  
ATOM   3345  N   GLY F 246      -3.919  27.722  37.310  1.00  0.00           N  
ATOM   3346  CA  GLY F 246      -4.343  26.955  36.139  1.00  0.00           C  
ATOM   3347  C   GLY F 246      -5.098  27.841  35.161  1.00  0.00           C  
ATOM   3348  O   GLY F 246      -4.868  27.779  33.945  1.00  0.00           O  
ATOM   3349  N   GLY F 247      -5.973  28.706  35.681  1.00  0.00           N  
ATOM   3350  CA  GLY F 247      -6.693  29.643  34.822  1.00  0.00           C  
ATOM   3351  C   GLY F 247      -5.750  30.601  34.118  1.00  0.00           C  
ATOM   3352  O   GLY F 247      -5.934  30.892  32.934  1.00  0.00           O  
ATOM   3353  N   GLY F 248      -4.725  31.079  34.828  1.00  0.00           N  
ATOM   3354  CA  GLY F 248      -3.743  31.950  34.201  1.00  0.00           C  
ATOM   3355  C   GLY F 248      -2.937  31.211  33.149  1.00  0.00           C  
ATOM   3356  O   GLY F 248      -2.613  31.777  32.109  1.00  0.00           O  
ATOM   3357  N   GLY F 249      -2.647  29.938  33.383  1.00  0.00           N  
ATOM   3358  CA  GLY F 249      -1.917  29.148  32.409  1.00  0.00           C  
ATOM   3359  C   GLY F 249      -2.754  28.840  31.179  1.00  0.00           C  
ATOM   3360  O   GLY F 249      -2.231  28.671  30.107  1.00  0.00           O  
ATOM   3361  N   GLY F 250      -4.041  28.759  31.305  1.00  0.00           N  
ATOM   3362  CA  GLY F 250      -4.882  28.507  30.150  1.00  0.00           C  
ATOM   3363  C   GLY F 250      -5.306  29.779  29.437  1.00  0.00           C  
ATOM   3364  O   GLY F 250      -5.706  29.738  28.303  1.00  0.00           O  
ATOM   3365  N   GLY F 251      -5.230  30.906  30.065  1.00  0.00           N  
ATOM   3366  CA  GLY F 251      -5.622  32.153  29.430  1.00  0.00           C  
ATOM   3367  C   GLY F 251      -4.480  32.827  28.685  1.00  0.00           C  
ATOM   3368  O   GLY F 251      -4.726  33.630  27.804  1.00  0.00           O  
ATOM   3369  N   GLY F 252      -3.245  32.529  29.012  1.00  0.00           N  
ATOM   3370  CA  GLY F 252      -2.116  33.187  28.368  1.00  0.00           C  
ATOM   3371  C   GLY F 252      -1.524  32.375  27.234  1.00  0.00           C  
ATOM   3372  O   GLY F 252      -1.268  32.917  26.162  1.00  0.00           O  
ATOM   3373  N   GLY F 253      -1.305  31.085  27.442  1.00  0.00           N  
ATOM   3374  CA  GLY F 253      -0.635  30.236  26.474  1.00  0.00           C  
ATOM   3375  C   GLY F 253      -1.637  29.294  25.832  1.00  0.00           C  
ATOM   3376  O   GLY F 253      -2.324  28.550  26.518  1.00  0.00           O  
ATOM   3377  N   GLY F 254      -1.719  29.331  24.517  1.00  0.00           N  
ATOM   3378  CA  GLY F 254      -2.589  28.450  23.762  1.00  0.00           C  
ATOM   3379  C   GLY F 254      -1.874  27.215  23.240  1.00  0.00           C  
ATOM   3380  O   GLY F 254      -2.525  26.338  22.668  1.00  0.00           O  
ATOM   3381  N   GLY F 255      -0.561  27.124  23.420  1.00  0.00           N  
ATOM   3382  CA  GLY F 255       0.206  25.999  22.908  1.00  0.00           C  
ATOM   3383  C   GLY F 255       0.173  24.794  23.828  1.00  0.00           C  
ATOM   3384  O   GLY F 255       0.694  23.763  23.461  1.00  0.00           O  
ATOM   3385  N   GLY F 256      -0.418  24.902  25.010  1.00  0.00           N  
ATOM   3386  CA  GLY F 256      -0.492  23.776  25.932  1.00  0.00           C  
ATOM   3387  C   GLY F 256      -1.406  22.679  25.427  1.00  0.00           C  
ATOM   3388  O   GLY F 256      -1.162  21.504  25.701  1.00  0.00           O  
ATOM   3389  N   GLY F 257      -2.440  23.034  24.672  1.00  0.00           N  
ATOM   3390  CA  GLY F 257      -3.371  22.073  24.104  1.00  0.00           C  
ATOM   3391  C   GLY F 257      -2.929  21.585  22.734  1.00  0.00           C  
ATOM   3392  O   GLY F 257      -3.738  21.306  21.907  1.00  0.00           O  
ATOM   3393  N   GLY F 258      -1.649  21.471  22.493  1.00  0.00           N  
ATOM   3394  CA  GLY F 258      -1.141  21.099  21.186  1.00  0.00           C  
ATOM   3395  C   GLY F 258      -1.408  19.677  20.787  1.00  0.00           C  
ATOM   3396  O   GLY F 258      -1.497  19.382  19.599  1.00  0.00           O  
ATOM   3397  N   GLY F 259      -1.559  18.791  21.760  1.00  0.00           N  
ATOM   3398  CA  GLY F 259      -1.822  17.391  21.472  1.00  0.00           C  
ATOM   3399  C   GLY F 259      -3.176  17.198  20.815  1.00  0.00           C  
ATOM   3400  O   GLY F 259      -3.304  16.390  19.916  1.00  0.00           O  
ATOM   3401  N   GLY F 260      -4.194  17.929  21.248  1.00  0.00           N  
ATOM   3402  CA  GLY F 260      -5.496  17.849  20.605  1.00  0.00           C  
ATOM   3403  C   GLY F 260      -5.514  18.612  19.290  1.00  0.00           C  
ATOM   3404  O   GLY F 260      -6.223  18.218  18.356  1.00  0.00           O  
ATOM   3405  N   GLY F 261      -4.728  19.686  19.199  1.00  0.00           N  
ATOM   3406  CA  GLY F 261      -4.668  20.468  17.976  1.00  0.00           C  
ATOM   3407  C   GLY F 261      -4.046  19.669  16.846  1.00  0.00           C  
ATOM   3408  O   GLY F 261      -4.471  19.790  15.701  1.00  0.00           O  
ATOM   3409  N   GLY F 262      -3.065  18.821  17.154  1.00  0.00           N  
ATOM   3410  CA  GLY F 262      -2.515  17.920  16.148  1.00  0.00           C  
ATOM   3411  C   GLY F 262      -3.537  16.892  15.685  1.00  0.00           C  
ATOM   3412  O   GLY F 262      -3.533  16.512  14.509  1.00  0.00           O  
ATOM   3413  N   GLY F 263      -4.421  16.452  16.586  1.00  0.00           N  
ATOM   3414  CA  GLY F 263      -5.499  15.536  16.220  1.00  0.00           C  
ATOM   3415  C   GLY F 263      -6.440  16.194  15.219  1.00  0.00           C  
ATOM   3416  O   GLY F 263      -6.905  15.553  14.273  1.00  0.00           O  
ATOM   3417  N   GLY F 264      -6.710  17.486  15.388  1.00  0.00           N  
ATOM   3418  CA  GLY F 264      -7.487  18.213  14.386  1.00  0.00           C  
ATOM   3419  C   GLY F 264      -6.696  18.361  13.090  1.00  0.00           C  
ATOM   3420  O   GLY F 264      -7.219  18.108  11.997  1.00  0.00           O  
ATOM   3421  N   GLY F 265      -5.414  18.728  13.198  1.00  0.00           N  
ATOM   3422  CA  GLY F 265      -4.633  19.124  12.029  1.00  0.00           C  
ATOM   3423  C   GLY F 265      -4.318  17.946  11.120  1.00  0.00           C  
ATOM   3424  O   GLY F 265      -4.318  18.098   9.899  1.00  0.00           O  
ATOM   3425  N   GLY F 266      -4.063  16.766  11.689  1.00  0.00           N  
ATOM   3426  CA  GLY F 266      -3.800  15.584  10.878  1.00  0.00           C  
ATOM   3427  C   GLY F 266      -5.021  15.161  10.080  1.00  0.00           C  
ATOM   3428  O   GLY F 266      -4.895  14.714   8.956  1.00  0.00           O  
ATOM   3429  N   GLY F 267      -6.207  15.305  10.634  1.00  0.00           N  
ATOM   3430  CA  GLY F 267      -7.418  14.965   9.909  1.00  0.00           C  
ATOM   3431  C   GLY F 267      -7.835  16.061   8.947  1.00  0.00           C  
ATOM   3432  O   GLY F 267      -8.638  15.829   8.082  1.00  0.00           O  
ATOM   3433  N   GLY F 268      -7.320  17.251   9.080  1.00  0.00           N  
ATOM   3434  CA  GLY F 268      -7.537  18.277   8.072  1.00  0.00           C  
ATOM   3435  C   GLY F 268      -6.511  18.217   6.959  1.00  0.00           C  
ATOM   3436  O   GLY F 268      -6.837  18.490   5.813  1.00  0.00           O  
ATOM   3437  N   GLY F 269      -5.276  17.856   7.278  1.00  0.00           N  
ATOM   3438  CA  GLY F 269      -4.208  17.816   6.289  1.00  0.00           C  
ATOM   3439  C   GLY F 269      -4.341  16.627   5.351  1.00  0.00           C  
ATOM   3440  O   GLY F 269      -4.033  16.744   4.159  1.00  0.00           O  
ATOM   3441  N   GLY F 270      -4.797  15.482   5.864  1.00  0.00           N  
ATOM   3442  CA  GLY F 270      -4.919  14.285   5.034  1.00  0.00           C  
ATOM   3443  C   GLY F 270      -6.003  14.443   3.978  1.00  0.00           C  
ATOM   3444  O   GLY F 270      -5.797  14.088   2.815  1.00  0.00           O  
ATOM   3445  N   GLY F 271      -7.154  14.996   4.362  1.00  0.00           N  
ATOM   3446  CA  GLY F 271      -8.251  15.184   3.421  1.00  0.00           C  
ATOM   3447  C   GLY F 271      -7.901  16.207   2.352  1.00  0.00           C  
ATOM   3448  O   GLY F 271      -8.254  16.031   1.181  1.00  0.00           O  
ATOM   3449  N   GLY F 272      -7.193  17.273   2.734  1.00  0.00           N  
ATOM   3450  CA  GLY F 272      -6.725  18.254   1.760  1.00  0.00           C  
ATOM   3451  C   GLY F 272      -5.740  17.635   0.782  1.00  0.00           C  
ATOM   3452  O   GLY F 272      -5.785  17.930  -0.417  1.00  0.00           O  
ATOM   3453  N   GLY F 273      -4.858  16.760   1.275  1.00  0.00           N  
ATOM   3454  CA  GLY F 273      -3.941  16.038   0.400  1.00  0.00           C  
ATOM   3455  C   GLY F 273      -4.699  15.131  -0.557  1.00  0.00           C  
ATOM   3456  O   GLY F 273      -4.385  15.078  -1.751  1.00  0.00           O  
ATOM   3457  N   GLY F 274      -5.748  14.470  -0.065  1.00  0.00           N  
ATOM   3458  CA  GLY F 274      -6.565  13.607  -0.909  1.00  0.00           C  
ATOM   3459  C   GLY F 274      -7.326  14.398  -1.968  1.00  0.00           C  
ATOM   3460  O   GLY F 274      -7.554  13.903  -3.054  1.00  0.00           O  
ATOM   3461  N   GLY F 275      -7.713  15.624  -1.673  1.00  0.00           N  
ATOM   3462  CA  GLY F 275      -8.353  16.466  -2.676  1.00  0.00           C  
ATOM   3463  C   GLY F 275      -7.352  16.886  -3.732  1.00  0.00           C  
ATOM   3464  O   GLY F 275      -7.634  16.814  -4.931  1.00  0.00           O  
ATOM   3465  N   GLY F 276      -6.151  17.284  -3.310  1.00  0.00           N  
ATOM   3466  CA  GLY F 276      -5.139  17.744  -4.253  1.00  0.00           C  
ATOM   3467  C   GLY F 276      -4.603  16.629  -5.134  1.00  0.00           C  
ATOM   3468  O   GLY F 276      -4.103  16.910  -6.224  1.00  0.00           O  
ATOM   3469  N   GLY F 277      -4.713  15.376  -4.701  1.00  0.00           N  
ATOM   3470  CA  GLY F 277      -4.286  14.255  -5.517  1.00  0.00           C  
ATOM   3471  C   GLY F 277      -5.210  13.999  -6.693  1.00  0.00           C  
ATOM   3472  O   GLY F 277      -4.838  13.256  -7.598  1.00  0.00           O  
ATOM   3473  N   GLY F 278      -6.389  14.610  -6.722  1.00  0.00           N  
ATOM   3474  CA  GLY F 278      -7.234  14.500  -7.898  1.00  0.00           C  
ATOM   3475  C   GLY F 278      -6.724  15.293  -9.087  1.00  0.00           C  
ATOM   3476  O   GLY F 278      -7.170  15.049 -10.203  1.00  0.00           O  
ATOM   3477  N   GLY F 279      -5.813  16.232  -8.885  1.00  0.00           N  
ATOM   3478  CA  GLY F 279      -5.292  17.019  -9.986  1.00  0.00           C  
ATOM   3479  C   GLY F 279      -4.122  16.366 -10.694  1.00  0.00           C  
ATOM   3480  O   GLY F 279      -3.648  16.907 -11.693  1.00  0.00           O  
ATOM   3481  N   GLY F 280      -3.644  15.230 -10.208  1.00  0.00           N  
ATOM   3482  CA  GLY F 280      -2.515  14.559 -10.812  1.00  0.00           C  
ATOM   3483  C   GLY F 280      -2.940  13.796 -12.056  1.00  0.00           C  
ATOM   3484  O   GLY F 280      -4.040  13.268 -12.134  1.00  0.00           O  
ATOM   3485  N   GLY F 281      -2.053  13.740 -13.035  1.00  0.00           N  
ATOM   3486  CA  GLY F 281      -2.348  13.067 -14.291  1.00  0.00           C  
ATOM   3487  C   GLY F 281      -2.005  11.586 -14.268  1.00  0.00           C  
ATOM   3488  O   GLY F 281      -2.631  10.813 -14.998  1.00  0.00           O  
ATOM   3489  N   GLY F 282      -1.018  11.193 -13.452  1.00  0.00           N  
ATOM   3490  CA  GLY F 282      -0.515   9.816 -13.338  1.00  0.00           C  
ATOM   3491  C   GLY F 282      -0.050   9.262 -14.682  1.00  0.00           C  
ATOM   3492  O   GLY F 282      -0.240   8.084 -14.987  1.00  0.00           O  
ATOM   3493  N   GLY F 283       0.568  10.116 -15.493  1.00  0.00           N  
ATOM   3494  CA  GLY F 283       1.061   9.716 -16.790  1.00  0.00           C  
ATOM   3495  C   GLY F 283       0.053   9.757 -17.914  1.00  0.00           C  
ATOM   3496  O   GLY F 283       0.411   9.437 -19.052  1.00  0.00           O  
ATOM   3497  N   GLY F 284      -1.189  10.136 -17.642  1.00  0.00           N  
ATOM   3498  CA  GLY F 284      -2.192  10.245 -18.684  1.00  0.00           C  
ATOM   3499  C   GLY F 284      -2.064  11.587 -19.401  1.00  0.00           C  
ATOM   3500  O   GLY F 284      -1.239  12.433 -19.052  1.00  0.00           O  
ATOM   3501  N   GLY F 285      -2.891  11.782 -20.427  1.00  0.00           N  
ATOM   3502  CA  GLY F 285      -2.822  13.022 -21.191  1.00  0.00           C  
ATOM   3503  C   GLY F 285      -3.518  14.169 -20.470  1.00  0.00           C  
ATOM   3504  O   GLY F 285      -3.194  15.336 -20.714  1.00  0.00           O  
ATOM   3505  N   GLY F 286      -4.464  13.873 -19.584  1.00  0.00           N  
ATOM   3506  CA  GLY F 286      -5.203  14.912 -18.886  1.00  0.00           C  
ATOM   3507  C   GLY F 286      -5.750  14.342 -17.589  1.00  0.00           C  
ATOM   3508  O   GLY F 286      -6.036  13.154 -17.491  1.00  0.00           O  
ATOM   3509  N   GLY F 287      -5.893  15.208 -16.595  1.00  0.00           N  
ATOM   3510  CA  GLY F 287      -6.492  14.835 -15.324  1.00  0.00           C  
ATOM   3511  C   GLY F 287      -8.005  14.972 -15.327  1.00  0.00           C  
ATOM   3512  O   GLY F 287      -8.652  14.561 -14.367  1.00  0.00           O  
ATOM   3513  N   GLY F 288      -8.579  15.538 -16.371  1.00  0.00           N  
ATOM   3514  CA  GLY F 288     -10.025  15.657 -16.499  1.00  0.00           C  
ATOM   3515  C   GLY F 288     -10.544  14.440 -17.235  1.00  0.00           C  
ATOM   3516  O   GLY F 288     -10.054  14.106 -18.307  1.00  0.00           O  
ATOM   3517  N   GLY F 289     -11.535  13.775 -16.656  1.00  0.00           N  
ATOM   3518  CA  GLY F 289     -11.983  12.498 -17.177  1.00  0.00           C  
ATOM   3519  C   GLY F 289     -12.806  12.639 -18.440  1.00  0.00           C  
ATOM   3520  O   GLY F 289     -12.731  11.784 -19.321  1.00  0.00           O  
ATOM   3521  N   GLY F 290     -13.601  13.695 -18.548  1.00  0.00           N  
ATOM   3522  CA  GLY F 290     -14.451  13.865 -19.710  1.00  0.00           C  
ATOM   3523  C   GLY F 290     -13.666  14.277 -20.946  1.00  0.00           C  
ATOM   3524  O   GLY F 290     -14.104  13.994 -22.064  1.00  0.00           O  
ATOM   3525  N   GLY F 291     -12.514  14.927 -20.768  1.00  0.00           N  
ATOM   3526  CA  GLY F 291     -11.691  15.308 -21.910  1.00  0.00           C  
ATOM   3527  C   GLY F 291     -11.085  14.094 -22.599  1.00  0.00           C  
ATOM   3528  O   GLY F 291     -10.963  14.080 -23.829  1.00  0.00           O  
ATOM   3529  N   GLY F 292     -10.707  13.071 -21.830  1.00  0.00           N  
ATOM   3530  CA  GLY F 292     -10.173  11.848 -22.419  1.00  0.00           C  
ATOM   3531  C   GLY F 292     -11.259  11.108 -23.190  1.00  0.00           C  
ATOM   3532  O   GLY F 292     -11.006  10.534 -24.255  1.00  0.00           O  
ATOM   3533  N   GLY F 293     -12.487  11.120 -22.672  1.00  0.00           N  
ATOM   3534  CA  GLY F 293     -13.596  10.484 -23.373  1.00  0.00           C  
ATOM   3535  C   GLY F 293     -13.984  11.248 -24.632  1.00  0.00           C  
ATOM   3536  O   GLY F 293     -14.329  10.636 -25.644  1.00  0.00           O  
ATOM   3537  N   GLY F 294     -13.937  12.578 -24.592  1.00  0.00           N  
ATOM   3538  CA  GLY F 294     -14.364  13.368 -25.739  1.00  0.00           C  
ATOM   3539  C   GLY F 294     -13.286  13.507 -26.803  1.00  0.00           C  
ATOM   3540  O   GLY F 294     -13.611  13.734 -27.959  1.00  0.00           O  
ATOM   3541  N   GLY F 295     -12.015  13.379 -26.452  1.00  0.00           N  
ATOM   3542  CA  GLY F 295     -10.941  13.581 -27.414  1.00  0.00           C  
ATOM   3543  C   GLY F 295     -10.389  12.293 -28.004  1.00  0.00           C  
ATOM   3544  O   GLY F 295      -9.754  12.343 -29.057  1.00  0.00           O  
ATOM   3545  N   GLY F 296     -10.608  11.150 -27.369  1.00  0.00           N  
ATOM   3546  CA  GLY F 296     -10.030   9.895 -27.819  1.00  0.00           C  
ATOM   3547  C   GLY F 296     -11.118   8.871 -28.079  1.00  0.00           C  
ATOM   3548  O   GLY F 296     -12.207   8.941 -27.517  1.00  0.00           O  
ATOM   3549  N   GLY F 297     -10.806   7.916 -28.944  1.00  0.00           N  
ATOM   3550  CA  GLY F 297     -11.694   6.799 -29.191  1.00  0.00           C  
ATOM   3551  C   GLY F 297     -11.617   5.797 -28.055  1.00  0.00           C  
ATOM   3552  O   GLY F 297     -10.725   5.853 -27.215  1.00  0.00           O  
ATOM   3553  N   GLY F 298     -12.551   4.847 -28.056  1.00  0.00           N  
ATOM   3554  CA  GLY F 298     -12.741   3.939 -26.949  1.00  0.00           C  
ATOM   3555  C   GLY F 298     -11.612   2.974 -26.783  1.00  0.00           C  
ATOM   3556  O   GLY F 298     -11.452   2.443 -25.736  1.00  0.00           O  
ATOM   3557  N   GLY F 299     -10.832   2.725 -27.788  1.00  0.00           N  
ATOM   3558  CA  GLY F 299      -9.712   1.829 -27.668  1.00  0.00           C  
ATOM   3559  C   GLY F 299      -8.609   2.406 -26.822  1.00  0.00           C  
ATOM   3560  O   GLY F 299      -8.052   1.759 -25.979  1.00  0.00           O  
ATOM   3561  N   GLY F 300      -8.291   3.636 -27.020  1.00  0.00           N  
ATOM   3562  CA  GLY F 300      -7.217   4.281 -26.313  1.00  0.00           C  
ATOM   3563  C   GLY F 300      -7.664   5.088 -25.107  1.00  0.00           C  
ATOM   3564  O   GLY F 300      -6.835   5.388 -24.247  1.00  0.00           O  
ATOM   3565  N   GLY F 301      -8.946   5.441 -25.016  1.00  0.00           N  
ATOM   3566  CA  GLY F 301      -9.430   6.138 -23.833  1.00  0.00           C  
ATOM   3567  C   GLY F 301      -9.405   5.241 -22.606  1.00  0.00           C  
ATOM   3568  O   GLY F 301      -9.122   5.715 -21.503  1.00  0.00           O  
ATOM   3569  N   GLY F 302      -9.680   3.945 -22.780  1.00  0.00           N  
ATOM   3570  CA  GLY F 302      -9.659   3.018 -21.654  1.00  0.00           C  
ATOM   3571  C   GLY F 302      -8.251   2.845 -21.104  1.00  0.00           C  
ATOM   3572  O   GLY F 302      -8.065   2.766 -19.887  1.00  0.00           O  
ATOM   3573  N   GLY F 303      -7.248   2.819 -21.983  1.00  0.00           N  
ATOM   3574  CA  GLY F 303      -5.862   2.723 -21.536  1.00  0.00           C  
ATOM   3575  C   GLY F 303      -5.422   3.985 -20.817  1.00  0.00           C  
ATOM   3576  O   GLY F 303      -4.663   3.915 -19.851  1.00  0.00           O  
ATOM   3577  N   GLY F 304      -5.909   5.151 -21.244  1.00  0.00           N  
ATOM   3578  CA  GLY F 304      -5.549   6.389 -20.565  1.00  0.00           C  
ATOM   3579  C   GLY F 304      -6.262   6.545 -19.227  1.00  0.00           C  
ATOM   3580  O   GLY F 304      -5.697   7.122 -18.295  1.00  0.00           O  
ATOM   3581  N   GLY F 305      -7.492   6.044 -19.112  1.00  0.00           N  
ATOM   3582  CA  GLY F 305      -8.264   6.202 -17.881  1.00  0.00           C  
ATOM   3583  C   GLY F 305      -7.965   5.096 -16.866  1.00  0.00           C  
ATOM   3584  O   GLY F 305      -8.184   5.294 -15.659  1.00  0.00           O  
ATOM   3585  N   GLY F 306      -7.398   3.967 -17.308  1.00  0.00           N  
ATOM   3586  CA  GLY F 306      -6.940   2.948 -16.367  1.00  0.00           C  
ATOM   3587  C   GLY F 306      -5.821   3.465 -15.470  1.00  0.00           C  
ATOM   3588  O   GLY F 306      -5.766   3.114 -14.286  1.00  0.00           O  
ATOM   3589  N   GLY F 307      -4.948   4.326 -16.004  1.00  0.00           N  
ATOM   3590  CA  GLY F 307      -3.901   4.945 -15.195  1.00  0.00           C  
ATOM   3591  C   GLY F 307      -4.486   5.866 -14.131  1.00  0.00           C  
ATOM   3592  O   GLY F 307      -4.026   5.864 -12.982  1.00  0.00           O  
ATOM   3593  N   GLY F 308      -5.502   6.655 -14.497  1.00  0.00           N  
ATOM   3594  CA  GLY F 308      -6.154   7.547 -13.543  1.00  0.00           C  
ATOM   3595  C   GLY F 308      -6.865   6.770 -12.445  1.00  0.00           C  
ATOM   3596  O   GLY F 308      -6.780   7.133 -11.264  1.00  0.00           O  
ATOM   3597  N   GLY F 309      -7.557   5.691 -12.820  1.00  0.00           N  
ATOM   3598  CA  GLY F 309      -8.269   4.865 -11.848  1.00  0.00           C  
ATOM   3599  C   GLY F 309      -7.288   4.192 -10.894  1.00  0.00           C  
ATOM   3600  O   GLY F 309      -7.497   4.190  -9.673  1.00  0.00           O  
ATOM   3601  N   GLY F 310      -6.180   3.664 -11.429  1.00  0.00           N  
ATOM   3602  CA  GLY F 310      -5.167   3.023 -10.594  1.00  0.00           C
[truncated: 3,784,681 more chars]
