# Supplementary material for: CSM Software: Continuous Symmetry and Chirality Measures for Quantitative Structural Analysis
Source: J Chem Inf Model. 2024 Jul 2;64(14):5375–80. doi: 10.1021/acs.jcim.4c00609 (PMC11267602; doi:10.1021/acs.jcim.4c00609)
Supplement: Supplementary file 2 — ci4c00609_si_002.zip [file ci4c00609_si_002.zip › Examples/Example_3/out_rbd/resulting_symmetric_coordinates.pdb]

MODEL     1
HEADER    VIRAL PROTEIN                           06-JAN-22   7TF8              
TITLE      7tf8.pdb  L01_c3
TITLE      (Symmetric)
COMPND    MOL_ID: 1;                                                            
COMPND   2 MOLECULE: SPIKE GLYCOPROTEIN;                                        
COMPND   3 CHAIN: A, B, C;                                                      
COMPND   4 SYNONYM: S GLYCOPROTEIN,E2,PEPLOMER PROTEIN;                         
COMPND   5 ENGINEERED: YES                                                      
SOURCE    MOL_ID: 1;                                                            
SOURCE   2 ORGANISM_SCIENTIFIC: SEVERE ACUTE RESPIRATORY SYNDROME CORONAVIRUS   
SOURCE   3 2;                                                                   
SOURCE   4 ORGANISM_TAXID: 2697049;                                             
SOURCE   5 VARIANT: B.1.1.529 SARS-COV-2 SPIKE PROTEIN VARIANT (S-GSAS-         
SOURCE   6 B.1.1.529);                                                          
SOURCE   7 GENE: S, 2;                                                          
SOURCE   8 EXPRESSION_SYSTEM: HOMO SAPIENS;                                     
SOURCE   9 EXPRESSION_SYSTEM_COMMON: HUMAN;                                     
SOURCE  10 EXPRESSION_SYSTEM_TAXID: 9606                                        
KEYWDS    OMICRON SPIKE PROTEIN, SARS-COV-2, VARIANT OF CONCERN, 3-DOWN, VIRAL  
KEYWDS   2 PROTEIN                                                              
EXPDTA    ELECTRON MICROSCOPY                                                   
AUTHOR    V.STALLS,P.ACHARYA                                                    
REVDAT   1   16-FEB-22 7TF8    0                                                
JRNL        AUTH   S.M.GOBEIL,R.HENDERSON,V.STALLS,K.JANOWSKA,X.HUANG,A.MAY,    
JRNL        AUTH 2 M.SPEAKMAN,E.BEAUDOIN,K.MANNE,D.LI,R.PARKS,M.BARR,M.DEYTON,  
JRNL        AUTH 3 M.MARTIN,K.MANSOURI,R.J.EDWARDS,G.D.SEMPOWSKI,K.O.SAUNDERS,  
JRNL        AUTH 4 K.WIEHE,W.WILLIAMS,B.KORBER,B.F.HAYNES,P.ACHARYA             
JRNL        TITL   STRUCTURAL DIVERSITY OF THE SARS-COV-2 OMICRON SPIKE.        
JRNL        REF    BIORXIV                                    2022              
JRNL        REFN                                                                
JRNL        PMID   35118469                                                     
JRNL        DOI    10.1101/2022.01.25.477784                                    
REMARK   2                                                                      
REMARK   2 RESOLUTION.    3.36 ANGSTROMS.                                       
REMARK   3                                                                      
REMARK   3 REFINEMENT.                                                          
REMARK   3   SOFTWARE PACKAGES      : EPU, CRYOSPARC, COOT, ISOLDE, PHENIX      
REMARK   3   RECONSTRUCTION SCHEMA  : FOURIER SPACE                             
REMARK   3                                                                      
REMARK   3 EM MAP-MODEL FITTING AND REFINEMENT                                  
REMARK   3   PDB ENTRY                    : 7KDK                                
REMARK   3   REFINEMENT SPACE             : NULL                                
REMARK   3   REFINEMENT PROTOCOL          : FLEXIBLE FIT                        
REMARK   3   REFINEMENT TARGET            : NULL                                
REMARK   3   OVERALL ANISOTROPIC B VALUE  : NULL                                
REMARK   3                                                                      
REMARK   3 FITTING PROCEDURE : NULL                                             
REMARK   3                                                                      
REMARK   3 EM IMAGE RECONSTRUCTION STATISTICS                                   
REMARK   3   NOMINAL PIXEL SIZE (ANGSTROMS)    : NULL                           
REMARK   3   ACTUAL PIXEL SIZE  (ANGSTROMS)    : NULL                           
REMARK   3   EFFECTIVE RESOLUTION (ANGSTROMS)  : 3.360                          
REMARK   3   NUMBER OF PARTICLES               : 387017                         
REMARK   3   CTF CORRECTION METHOD             : PHASE FLIPPING AND AMPLITUDE   
REMARK   3                                       CORRECTION                     
REMARK   3                                                                      
REMARK   3 EM RECONSTRUCTION MAGNIFICATION CALIBRATION: NULL                    
REMARK   3                                                                      
REMARK   3 OTHER DETAILS: NULL                                                  
REMARK   4                                                                      
REMARK   4 7TF8 COMPLIES WITH FORMAT V. 3.30, 13-JUL-11                         
REMARK 100                                                                      
REMARK 100 THIS ENTRY HAS BEEN PROCESSED BY RCSB ON 07-JAN-22.                  
REMARK 100 THE DEPOSITION ID IS D_1000262207.                                   
REMARK 245                                                                      
REMARK 245 EXPERIMENTAL DETAILS                                                 
REMARK 245   RECONSTRUCTION METHOD          : SINGLE PARTICLE                   
REMARK 245   SPECIMEN TYPE                  : NULL                              
REMARK 245                                                                      
REMARK 245 ELECTRON MICROSCOPE SAMPLE                                           
REMARK 245   SAMPLE TYPE                    : PARTICLE                          
REMARK 245   PARTICLE TYPE                  : POINT                             
REMARK 245   NAME OF SAMPLE                 : SARS-COV-2 S-GSAS-OMICRON SPIKE   
REMARK 245                                    ECTODOMAIN                        
REMARK 245   SAMPLE CONCENTRATION (MG ML-1) : 1.50                              
REMARK 245   SAMPLE SUPPORT DETAILS         : NULL                              
REMARK 245   SAMPLE VITRIFICATION DETAILS   : NULL                              
REMARK 245   SAMPLE BUFFER                  : NULL                              
REMARK 245   PH                             : 8.00                              
REMARK 245   SAMPLE DETAILS                 : NULL                              
REMARK 245                                                                      
REMARK 245 DATA ACQUISITION                                                     
REMARK 245   DATE OF EXPERIMENT                : NULL                           
REMARK 245   NUMBER OF MICROGRAPHS-IMAGES      : 12498                          
REMARK 245   TEMPERATURE (KELVIN)              : NULL                           
REMARK 245   MICROSCOPE MODEL                  : FEI TITAN KRIOS                
REMARK 245   DETECTOR TYPE                     : GATAN K3 (6K X 4K)             
REMARK 245   MINIMUM DEFOCUS (NM)              : 700.00                         
REMARK 245   MAXIMUM DEFOCUS (NM)              : 2200.00                        
REMARK 245   MINIMUM TILT ANGLE (DEGREES)      : NULL                           
REMARK 245   MAXIMUM TILT ANGLE (DEGREES)      : NULL                           
REMARK 245   NOMINAL CS                        : 2.70                           
REMARK 245   IMAGING MODE                      : BRIGHT FIELD                   
REMARK 245   ELECTRON DOSE (ELECTRONS NM**-2)  : 6000.00                        
REMARK 245   ILLUMINATION MODE                 : FLOOD BEAM                     
REMARK 245   NOMINAL MAGNIFICATION             : NULL                           
REMARK 245   CALIBRATED MAGNIFICATION          : NULL                           
REMARK 245   SOURCE                            : FIELD EMISSION GUN             
REMARK 245   ACCELERATION VOLTAGE (KV)         : 300                            
REMARK 245   IMAGING DETAILS                   : NULL                           
REMARK 247                                                                      
REMARK 247 ELECTRON MICROSCOPY                                                  
REMARK 247  THE COORDINATES IN THIS ENTRY WERE GENERATED FROM ELECTRON          
REMARK 247  MICROSCOPY DATA. PROTEIN DATA BANK CONVENTIONS REQUIRE              
REMARK 247  THAT CRYST1 AND SCALE RECORDS BE INCLUDED, BUT THE VALUES           
REMARK 247  ON THESE RECORDS ARE MEANINGLESS EXCEPT FOR THE CALCULATION         
REMARK 247  OF THE STRUCTURE FACTORS.                                           
REMARK 300                                                                      
REMARK 300 BIOMOLECULE: 1                                                       
REMARK 300 SEE REMARK 350 FOR THE AUTHOR PROVIDED AND/OR PROGRAM                
REMARK 300 GENERATED ASSEMBLY INFORMATION FOR THE STRUCTURE IN                  
REMARK 300 THIS ENTRY. THE REMARK MAY ALSO PROVIDE INFORMATION ON               
REMARK 300 BURIED SURFACE AREA.                                                 
REMARK 350                                                                      
REMARK 350 COORDINATES FOR A COMPLETE MULTIMER REPRESENTING THE KNOWN           
REMARK 350 BIOLOGICALLY SIGNIFICANT OLIGOMERIZATION STATE OF THE                
REMARK 350 MOLECULE CAN BE GENERATED BY APPLYING BIOMT TRANSFORMATIONS          
REMARK 350 GIVEN BELOW.  BOTH NON-CRYSTALLOGRAPHIC AND                          
REMARK 350 CRYSTALLOGRAPHIC OPERATIONS ARE GIVEN.                               
REMARK 350                                                                      
REMARK 350 BIOMOLECULE: 1                                                       
REMARK 350 AUTHOR DETERMINED BIOLOGICAL UNIT: TRIMERIC                          
REMARK 350 APPLY THE FOLLOWING TO CHAINS: A, B, C, D, E, G, H, M, O, P,         
REMARK 350                    AND CHAINS: S, U, V, Z, a, b, h, o, q             
REMARK 350   BIOMT1   1  1.000000  0.000000  0.000000        0.00000            
REMARK 350   BIOMT2   1  0.000000  1.000000  0.000000        0.00000            
REMARK 350   BIOMT3   1  0.000000  0.000000  1.000000        0.00000            
REMARK 465                                                                      
REMARK 465 MISSING RESIDUES                                                     
REMARK 465 THE FOLLOWING RESIDUES WERE NOT LOCATED IN THE                       
REMARK 465 EXPERIMENT. (M=MODEL NUMBER; RES=RESIDUE NAME; C=CHAIN               
REMARK 465 IDENTIFIER; SSSEQ=SEQUENCE NUMBER; I=INSERTION CODE.)                
REMARK 465                                                                      
REMARK 465   M RES C SSSEQI                                                     
REMARK 465     MET A     1                                                      
REMARK 465     PHE A     2                                                      
REMARK 465     VAL A     3                                                      
REMARK 465     PHE A     4                                                      
REMARK 465     LEU A     5                                                      
REMARK 465     VAL A     6                                                      
REMARK 465     LEU A     7                                                      
REMARK 465     LEU A     8                                                      
REMARK 465     PRO A     9                                                      
REMARK 465     LEU A    10                                                      
REMARK 465     VAL A    11                                                      
REMARK 465     SER A    12                                                      
REMARK 465     SER A    13                                                      
REMARK 465     GLN A    14                                                      
REMARK 465     CYS A    15                                                      
REMARK 465     VAL A    16                                                      
REMARK 465     ASN A    17                                                      
REMARK 465     LEU A    18                                                      
REMARK 465     THR A    19                                                      
REMARK 465     THR A    20                                                      
REMARK 465     ARG A    21                                                      
REMARK 465     THR A    22                                                      
REMARK 465     GLN A    23                                                      
REMARK 465     LEU A    24                                                      
REMARK 465     PRO A    25                                                      
REMARK 465     PRO A    26                                                      
REMARK 465     SER A    71                                                      
REMARK 465     GLY A    72                                                      
REMARK 465     THR A    73                                                      
REMARK 465     ASN A    74                                                      
REMARK 465     GLY A    75                                                      
REMARK 465     THR A    76                                                      
REMARK 465     LYS A    77                                                      
REMARK 465     ARG A    78                                                      
REMARK 465     PHE A    79                                                      
REMARK 465     HIS A   146                                                      
REMARK 465     LYS A   147                                                      
REMARK 465     ASN A   148                                                      
REMARK 465     ASN A   149                                                      
REMARK 465     LYS A   150                                                      
REMARK 465     SER A   151                                                      
REMARK 465     TRP A   152                                                      
REMARK 465     MET A   153                                                      
REMARK 465     GLU A   154                                                      
REMARK 465     SER A   155                                                      
REMARK 465     GLU A   156                                                      
REMARK 465     PHE A   157                                                      
REMARK 465     ARG A   158                                                      
REMARK 465     VAL A   159                                                      
REMARK 465     TYR A   160                                                      
REMARK 465     SER A   161                                                      
REMARK 465     SER A   162                                                      
REMARK 465     ALA A   163                                                      
REMARK 465     ASN A   164                                                      
REMARK 465     GLN A   173                                                      
REMARK 465     PRO A   174                                                      
REMARK 465     PHE A   175                                                      
REMARK 465     LEU A   176                                                      
REMARK 465     MET A   177                                                      
REMARK 465     ASP A   178                                                      
REMARK 465     LEU A   179                                                      
REMARK 465     GLU A   180                                                      
REMARK 465     GLY A   181                                                      
REMARK 465     LYS A   182                                                      
REMARK 465     GLN A   183                                                      
REMARK 465     GLY A   184                                                      
REMARK 465     ASN A   185                                                      
REMARK 465     ARG A   246                                                      
REMARK 465     SER A   247                                                      
REMARK 465     TYR A   248                                                      
REMARK 465     LEU A   249                                                      
REMARK 465     THR A   250                                                      
REMARK 465     PRO A   251                                                      
REMARK 465     GLY A   252                                                      
REMARK 465     ASP A   253                                                      
REMARK 465     SER A   254                                                      
REMARK 465     SER A   255                                                      
REMARK 465     SER A   256                                                      
REMARK 465     GLY A   257                                                      
REMARK 465     TRP A   258                                                      
REMARK 465     THR A   259                                                      
REMARK 465     ALA A   260                                                      
REMARK 465     GLY A   261                                                      
REMARK 465     ALA A   262                                                      
REMARK 465     LYS A   679                                                      
REMARK 465     SER A   680                                                      
REMARK 465     HIS A   681                                                      
REMARK 465     GLY A   682                                                      
REMARK 465     SER A   683                                                      
REMARK 465     ALA A   684                                                      
REMARK 465     SER A   685                                                      
REMARK 465     SER A   686                                                      
REMARK 465     VAL A   687                                                      
REMARK 465     ALA A   688                                                      
REMARK 465     MET B     1                                                      
REMARK 465     PHE B     2                                                      
REMARK 465     VAL B     3                                                      
REMARK 465     PHE B     4                                                      
REMARK 465     LEU B     5                                                      
REMARK 465     VAL B     6                                                      
REMARK 465     LEU B     7                                                      
REMARK 465     LEU B     8                                                      
REMARK 465     PRO B     9                                                      
REMARK 465     LEU B    10                                                      
REMARK 465     VAL B    11                                                      
REMARK 465     SER B    12                                                      
REMARK 465     SER B    13                                                      
REMARK 465     GLN B    14                                                      
REMARK 465     CYS B    15                                                      
REMARK 465     VAL B    16                                                      
REMARK 465     ASN B    17                                                      
REMARK 465     LEU B    18                                                      
REMARK 465     THR B    19                                                      
REMARK 465     THR B    20                                                      
REMARK 465     ARG B    21                                                      
REMARK 465     THR B    22                                                      
REMARK 465     GLN B    23                                                      
REMARK 465     LEU B    24                                                      
REMARK 465     PRO B    25                                                      
REMARK 465     PRO B    26                                                      
REMARK 465     SER B    71                                                      
REMARK 465     GLY B    72                                                      
REMARK 465     THR B    73                                                      
REMARK 465     ASN B    74                                                      
REMARK 465     GLY B    75                                                      
REMARK 465     THR B    76                                                      
REMARK 465     LYS B    77                                                      
REMARK 465     ARG B    78                                                      
REMARK 465     PHE B    79                                                      
REMARK 465     HIS B   146                                                      
REMARK 465     LYS B   147                                                      
REMARK 465     ASN B   148                                                      
REMARK 465     ASN B   149                                                      
REMARK 465     LYS B   150                                                      
REMARK 465     SER B   151                                                      
REMARK 465     TRP B   152                                                      
REMARK 465     MET B   153                                                      
REMARK 465     GLU B   154                                                      
REMARK 465     SER B   155                                                      
REMARK 465     GLU B   156                                                      
REMARK 465     PHE B   157                                                      
REMARK 465     ARG B   158                                                      
REMARK 465     VAL B   159                                                      
REMARK 465     TYR B   160                                                      
REMARK 465     SER B   161                                                      
REMARK 465     SER B   162                                                      
REMARK 465     ALA B   163                                                      
REMARK 465     ASN B   164                                                      
REMARK 465     GLN B   173                                                      
REMARK 465     PRO B   174                                                      
REMARK 465     PHE B   175                                                      
REMARK 465     LEU B   176                                                      
REMARK 465     MET B   177                                                      
REMARK 465     ASP B   178                                                      
REMARK 465     LEU B   179                                                      
REMARK 465     GLU B   180                                                      
REMARK 465     GLY B   181                                                      
REMARK 465     LYS B   182                                                      
REMARK 465     GLN B   183                                                      
REMARK 465     GLY B   184                                                      
REMARK 465     ASN B   185                                                      
REMARK 465     ARG B   246                                                      
REMARK 465     SER B   247                                                      
REMARK 465     TYR B   248                                                      
REMARK 465     LEU B   249                                                      
REMARK 465     THR B   250                                                      
REMARK 465     PRO B   251                                                      
REMARK 465     GLY B   252                                                      
REMARK 465     ASP B   253                                                      
REMARK 465     SER B   254                                                      
REMARK 465     SER B   255                                                      
REMARK 465     SER B   256                                                      
REMARK 465     GLY B   257                                                      
REMARK 465     TRP B   258                                                      
REMARK 465     THR B   259                                                      
REMARK 465     ALA B   260                                                      
REMARK 465     GLY B   261                                                      
REMARK 465     ALA B   262                                                      
REMARK 465     GLY B   682                                                      
REMARK 465     SER B   683                                                      
REMARK 465     ALA B   684                                                      
REMARK 465     SER B   685                                                      
REMARK 465     SER B   686                                                      
REMARK 465     VAL B   687                                                      
REMARK 465     ALA B   688                                                      
REMARK 465     MET C     1                                                      
REMARK 465     PHE C     2                                                      
REMARK 465     VAL C     3                                                      
REMARK 465     PHE C     4                                                      
REMARK 465     LEU C     5                                                      
REMARK 465     VAL C     6                                                      
REMARK 465     LEU C     7                                                      
REMARK 465     LEU C     8                                                      
REMARK 465     PRO C     9                                                      
REMARK 465     LEU C    10                                                      
REMARK 465     VAL C    11                                                      
REMARK 465     SER C    12                                                      
REMARK 465     SER C    13                                                      
REMARK 465     GLN C    14                                                      
REMARK 465     CYS C    15                                                      
REMARK 465     VAL C    16                                                      
REMARK 465     ASN C    17                                                      
REMARK 465     LEU C    18                                                      
REMARK 465     THR C    19                                                      
REMARK 465     THR C    20                                                      
REMARK 465     ARG C    21                                                      
REMARK 465     THR C    22                                                      
REMARK 465     GLN C    23                                                      
REMARK 465     LEU C    24                                                      
REMARK 465     PRO C    25                                                      
REMARK 465     PRO C    26                                                      
REMARK 465     SER C    71                                                      
REMARK 465     GLY C    72                                                      
REMARK 465     THR C    73                                                      
REMARK 465     ASN C    74                                                      
REMARK 465     GLY C    75                                                      
REMARK 465     THR C    76                                                      
REMARK 465     LYS C    77                                                      
REMARK 465     ARG C    78                                                      
REMARK 465     PHE C    79                                                      
REMARK 465     HIS C   146                                                      
REMARK 465     LYS C   147                                                      
REMARK 465     ASN C   148                                                      
REMARK 465     ASN C   149                                                      
REMARK 465     LYS C   150                                                      
REMARK 465     SER C   151                                                      
REMARK 465     TRP C   152                                                      
REMARK 465     MET C   153                                                      
REMARK 465     GLU C   154                                                      
REMARK 465     SER C   155                                                      
REMARK 465     GLU C   156                                                      
REMARK 465     PHE C   157                                                      
REMARK 465     ARG C   158                                                      
REMARK 465     VAL C   159                                                      
REMARK 465     TYR C   160                                                      
REMARK 465     SER C   161                                                      
REMARK 465     SER C   162                                                      
REMARK 465     ALA C   163                                                      
REMARK 465     ASN C   164                                                      
REMARK 465     GLN C   173                                                      
REMARK 465     PRO C   174                                                      
REMARK 465     PHE C   175                                                      
REMARK 465     LEU C   176                                                      
REMARK 465     MET C   177                                                      
REMARK 465     ASP C   178                                                      
REMARK 465     LEU C   179                                                      
REMARK 465     GLU C   180                                                      
REMARK 465     GLY C   181                                                      
REMARK 465     LYS C   182                                                      
REMARK 465     GLN C   183                                                      
REMARK 465     GLY C   184                                                      
REMARK 465     ASN C   185                                                      
REMARK 465     ARG C   246                                                      
REMARK 465     SER C   247                                                      
REMARK 465     TYR C   248                                                      
REMARK 465     LEU C   249                                                      
REMARK 465     THR C   250                                                      
REMARK 465     PRO C   251                                                      
REMARK 465     GLY C   252                                                      
REMARK 465     ASP C   253                                                      
REMARK 465     SER C   254                                                      
REMARK 465     SER C   255                                                      
REMARK 465     SER C   256                                                      
REMARK 465     GLY C   257                                                      
REMARK 465     TRP C   258                                                      
REMARK 465     THR C   259                                                      
REMARK 465     ALA C   260                                                      
REMARK 465     GLY C   261                                                      
REMARK 465     ALA C   262                                                      
REMARK 465     LYS C   679                                                      
REMARK 465     SER C   680                                                      
REMARK 465     HIS C   681                                                      
REMARK 465     GLY C   682                                                      
REMARK 465     SER C   683                                                      
REMARK 465     ALA C   684                                                      
REMARK 465     SER C   685                                                      
REMARK 465     SER C   686                                                      
REMARK 465     VAL C   687                                                      
REMARK 465     ALA C   688                                                      
REMARK 500                                                                      
REMARK 500 GEOMETRY AND STEREOCHEMISTRY                                         
REMARK 500 SUBTOPIC: TORSION ANGLES                                             
REMARK 500                                                                      
REMARK 500 TORSION ANGLES OUTSIDE THE EXPECTED RAMACHANDRAN REGIONS:            
REMARK 500 (M=MODEL NUMBER; RES=RESIDUE NAME; C=CHAIN IDENTIFIER;               
REMARK 500 SSEQ=SEQUENCE NUMBER; I=INSERTION CODE).                             
REMARK 500                                                                      
REMARK 500 STANDARD TABLE:                                                      
REMARK 500 FORMAT:(10X,I3,1X,A3,1X,A1,I4,A1,4X,F7.2,3X,F7.2)                    
REMARK 500                                                                      
REMARK 500 EXPECTED VALUES: GJ KLEYWEGT AND TA JONES (1996). PHI/PSI-           
REMARK 500 CHOLOGY: RAMACHANDRAN REVISITED. STRUCTURE 4, 1395 - 1400            
REMARK 500                                                                      
REMARK 500  M RES CSSEQI        PSI       PHI                                   
REMARK 500    PHE A  32     -130.62     58.05                                   
REMARK 500    LYS A  41       56.48    -92.73                                   
REMARK 500    ASN A  87     -139.89     55.09                                   
REMARK 500    ALA A 123     -118.56     53.69                                   
REMARK 500    ARG A 214     -139.50     50.26                                   
REMARK 500    LEU A 226      -55.33   -120.45                                   
REMARK 500    ASP A 428       33.08    -97.10                                   
REMARK 500    LEU A 629     -108.82     55.28                                   
REMARK 500    ASP A 663      -60.35    -94.84                                   
REMARK 500    VAL A 729      -53.96   -122.91                                   
REMARK 500    ASP A 745       61.84     60.73                                   
REMARK 500    LYS A 795       58.69    -94.36                                   
REMARK 500    TYR A 837       -8.10     67.76                                   
REMARK 500    LEU A 849       -6.13     71.11                                   
REMARK 500    LEU A 945       56.43    -90.28                                   
REMARK 500    PHE B  32     -133.61     58.69                                   
REMARK 500    ASN B  87     -122.24     57.88                                   
REMARK 500    GLU B 132       32.46    -99.69                                   
REMARK 500    PRO B 230       56.88    -90.54                                   
REMARK 500    ASN B 331       34.28    -97.39                                   
REMARK 500    HIS B 519       32.66    -94.14                                   
REMARK 500    SER B 637       10.37   -141.42                                   
REMARK 500    LYS B 679     -133.91     63.08                                   
REMARK 500    VAL B 729      -52.69   -124.27                                   
REMARK 500    ASP B 745       65.03     60.21                                   
REMARK 500    ASN C  87     -136.53     53.52                                   
REMARK 500    ASN C 331       57.83    -93.74                                   
REMARK 500    SER C 438       38.74    -98.97                                   
REMARK 500    ASP C 663      -60.49    -94.46                                   
REMARK 500    CYS C 743      -66.95    -95.43                                   
REMARK 500    ALA C 829     -167.54    -79.93                                   
REMARK 500    PHE C 833      -10.43     71.50                                   
REMARK 500    LYS C 835     -113.40     54.18                                   
REMARK 500    ASP C 843       50.17    -91.85                                   
REMARK 500    ASP C 848       -8.46     71.24                                   
REMARK 500    LEU C 849       -6.05     67.21                                   
REMARK 500    LEU C 945       34.76    -94.50                                   
REMARK 500                                                                      
REMARK 500 REMARK: NULL                                                         
REMARK 900                                                                      
REMARK 900 RELATED ENTRIES                                                      
REMARK 900 RELATED ID: EMD-25865   RELATED DB: EMDB                             
REMARK 900 SARS-COV-2 OMICRON 3-RBD DOWN SPIKE PROTEIN TRIMER WITHOUT THE P986- 
REMARK 900 P987 STABILIZING MUTATIONS (S-GSAS-OMICRON)                          
REMARK     index=1;filename: 7tf8.pdb
DBREF  7TF8 A    1  1147  UNP    P0DTC2   SPIKE_SARS2      1   1147             
DBREF  7TF8 B    1  1147  UNP    P0DTC2   SPIKE_SARS2      1   1147             
DBREF  7TF8 C    1  1147  UNP    P0DTC2   SPIKE_SARS2      1   1147             
SEQADV 7TF8 VAL A   67  UNP  P0DTC2    ALA    67 VARIANT                        
SEQADV 7TF8     A       UNP  P0DTC2    HIS    69 DELETION                       
SEQADV 7TF8     A       UNP  P0DTC2    VAL    70 DELETION                       
SEQADV 7TF8 ILE A   95  UNP  P0DTC2    THR    95 VARIANT                        
SEQADV 7TF8     A       UNP  P0DTC2    GLY   142 DELETION                       
SEQADV 7TF8     A       UNP  P0DTC2    VAL   143 DELETION                       
SEQADV 7TF8     A       UNP  P0DTC2    TYR   144 DELETION                       
SEQADV 7TF8 ASP A  142  UNP  P0DTC2    TYR   145 VARIANT                        
SEQADV 7TF8 ILE A  212  UNP  P0DTC2              INSERTION                      
SEQADV 7TF8 VAL A  213  UNP  P0DTC2              INSERTION                      
SEQADV 7TF8 ARG A  214  UNP  P0DTC2    ASN   211 VARIANT                        
SEQADV 7TF8 GLU A  214A UNP  P0DTC2    LEU   212 VARIANT                        
SEQADV 7TF8 PRO A  214B UNP  P0DTC2    VAL   213 VARIANT                        
SEQADV 7TF8 GLU A  214C UNP  P0DTC2    ARG   214 VARIANT                        
SEQADV 7TF8 ASP A  339  UNP  P0DTC2    GLY   339 VARIANT                        
SEQADV 7TF8 LEU A  371  UNP  P0DTC2    SER   371 VARIANT                        
SEQADV 7TF8 PRO A  373  UNP  P0DTC2    SER   373 VARIANT                        
SEQADV 7TF8 PHE A  375  UNP  P0DTC2    SER   375 VARIANT                        
SEQADV 7TF8 ASN A  417  UNP  P0DTC2    LYS   417 VARIANT                        
SEQADV 7TF8 LYS A  440  UNP  P0DTC2    ASN   440 VARIANT                        
SEQADV 7TF8 SER A  446  UNP  P0DTC2    GLY   446 VARIANT                        
SEQADV 7TF8 ASN A  477  UNP  P0DTC2    SER   477 VARIANT                        
SEQADV 7TF8 LYS A  478  UNP  P0DTC2    THR   478 VARIANT                        
SEQADV 7TF8 ALA A  484  UNP  P0DTC2    GLU   484 VARIANT                        
SEQADV 7TF8 ARG A  493  UNP  P0DTC2    GLN   493 VARIANT                        
SEQADV 7TF8 SER A  496  UNP  P0DTC2    GLY   496 VARIANT                        
SEQADV 7TF8 ARG A  498  UNP  P0DTC2    GLN   498 VARIANT                        
SEQADV 7TF8 TYR A  501  UNP  P0DTC2    ASN   501 VARIANT                        
SEQADV 7TF8 HIS A  505  UNP  P0DTC2    TYR   505 VARIANT                        
SEQADV 7TF8 LYS A  547  UNP  P0DTC2    THR   547 VARIANT                        
SEQADV 7TF8 GLY A  614  UNP  P0DTC2    ASP   614 VARIANT                        
SEQADV 7TF8 TYR A  655  UNP  P0DTC2    HIS   655 VARIANT                        
SEQADV 7TF8 LYS A  679  UNP  P0DTC2    ASN   679 VARIANT                        
SEQADV 7TF8 HIS A  681  UNP  P0DTC2    PRO   681 VARIANT                        
SEQADV 7TF8 GLY A  682  UNP  P0DTC2    ARG   682 VARIANT                        
SEQADV 7TF8 SER A  683  UNP  P0DTC2    ARG   683 VARIANT                        
SEQADV 7TF8 SER A  685  UNP  P0DTC2    ARG   685 VARIANT                        
SEQADV 7TF8 LYS A  764  UNP  P0DTC2    ASN   764 VARIANT                        
SEQADV 7TF8 TYR A  796  UNP  P0DTC2    ASP   796 VARIANT                        
SEQADV 7TF8 LYS A  856  UNP  P0DTC2    ASN   856 VARIANT                        
SEQADV 7TF8 HIS A  954  UNP  P0DTC2    GLN   954 VARIANT                        
SEQADV 7TF8 LYS A  969  UNP  P0DTC2    ASN   969 VARIANT                        
SEQADV 7TF8 PHE A  981  UNP  P0DTC2    LEU   981 VARIANT                        
SEQADV 7TF8 VAL B   67  UNP  P0DTC2    ALA    67 VARIANT                        
SEQADV 7TF8     B       UNP  P0DTC2    HIS    69 DELETION                       
SEQADV 7TF8     B       UNP  P0DTC2    VAL    70 DELETION                       
SEQADV 7TF8 ILE B   95  UNP  P0DTC2    THR    95 VARIANT                        
SEQADV 7TF8     B       UNP  P0DTC2    GLY   142 DELETION                       
SEQADV 7TF8     B       UNP  P0DTC2    VAL   143 DELETION                       
SEQADV 7TF8     B       UNP  P0DTC2    TYR   144 DELETION                       
SEQADV 7TF8 ASP B  142  UNP  P0DTC2    TYR   145 VARIANT                        
SEQADV 7TF8 ILE B  212  UNP  P0DTC2              INSERTION                      
SEQADV 7TF8 VAL B  213  UNP  P0DTC2              INSERTION                      
SEQADV 7TF8 ARG B  214  UNP  P0DTC2    ASN   211 VARIANT                        
SEQADV 7TF8 GLU B  214A UNP  P0DTC2    LEU   212 VARIANT                        
SEQADV 7TF8 PRO B  214B UNP  P0DTC2    VAL   213 VARIANT                        
SEQADV 7TF8 GLU B  214C UNP  P0DTC2    ARG   214 VARIANT                        
SEQADV 7TF8 ASP B  339  UNP  P0DTC2    GLY   339 VARIANT                        
SEQADV 7TF8 LEU B  371  UNP  P0DTC2    SER   371 VARIANT                        
SEQADV 7TF8 PRO B  373  UNP  P0DTC2    SER   373 VARIANT                        
SEQADV 7TF8 PHE B  375  UNP  P0DTC2    SER   375 VARIANT                        
SEQADV 7TF8 ASN B  417  UNP  P0DTC2    LYS   417 VARIANT                        
SEQADV 7TF8 LYS B  440  UNP  P0DTC2    ASN   440 VARIANT                        
SEQADV 7TF8 SER B  446  UNP  P0DTC2    GLY   446 VARIANT                        
SEQADV 7TF8 ASN B  477  UNP  P0DTC2    SER   477 VARIANT                        
SEQADV 7TF8 LYS B  478  UNP  P0DTC2    THR   478 VARIANT                        
SEQADV 7TF8 ALA B  484  UNP  P0DTC2    GLU   484 VARIANT                        
SEQADV 7TF8 ARG B  493  UNP  P0DTC2    GLN   493 VARIANT                        
SEQADV 7TF8 SER B  496  UNP  P0DTC2    GLY   496 VARIANT                        
SEQADV 7TF8 ARG B  498  UNP  P0DTC2    GLN   498 VARIANT                        
SEQADV 7TF8 TYR B  501  UNP  P0DTC2    ASN   501 VARIANT                        
SEQADV 7TF8 HIS B  505  UNP  P0DTC2    TYR   505 VARIANT                        
SEQADV 7TF8 LYS B  547  UNP  P0DTC2    THR   547 VARIANT                        
SEQADV 7TF8 GLY B  614  UNP  P0DTC2    ASP   614 VARIANT                        
SEQADV 7TF8 TYR B  655  UNP  P0DTC2    HIS   655 VARIANT                        
SEQADV 7TF8 LYS B  679  UNP  P0DTC2    ASN   679 VARIANT                        
SEQADV 7TF8 HIS B  681  UNP  P0DTC2    PRO   681 VARIANT                        
SEQADV 7TF8 GLY B  682  UNP  P0DTC2    ARG   682 VARIANT                        
SEQADV 7TF8 SER B  683  UNP  P0DTC2    ARG   683 VARIANT                        
SEQADV 7TF8 SER B  685  UNP  P0DTC2    ARG   685 VARIANT                        
SEQADV 7TF8 LYS B  764  UNP  P0DTC2    ASN   764 VARIANT                        
SEQADV 7TF8 TYR B  796  UNP  P0DTC2    ASP   796 VARIANT                        
SEQADV 7TF8 LYS B  856  UNP  P0DTC2    ASN   856 VARIANT                        
SEQADV 7TF8 HIS B  954  UNP  P0DTC2    GLN   954 VARIANT                        
SEQADV 7TF8 LYS B  969  UNP  P0DTC2    ASN   969 VARIANT                        
SEQADV 7TF8 PHE B  981  UNP  P0DTC2    LEU   981 VARIANT                        
SEQADV 7TF8 VAL C   67  UNP  P0DTC2    ALA    67 VARIANT                        
SEQADV 7TF8     C       UNP  P0DTC2    HIS    69 DELETION                       
SEQADV 7TF8     C       UNP  P0DTC2    VAL    70 DELETION                       
SEQADV 7TF8 ILE C   95  UNP  P0DTC2    THR    95 VARIANT                        
SEQADV 7TF8     C       UNP  P0DTC2    GLY   142 DELETION                       
SEQADV 7TF8     C       UNP  P0DTC2    VAL   143 DELETION                       
SEQADV 7TF8     C       UNP  P0DTC2    TYR   144 DELETION                       
SEQADV 7TF8 ASP C  142  UNP  P0DTC2    TYR   145 VARIANT                        
SEQADV 7TF8 ILE C  212  UNP  P0DTC2              INSERTION                      
SEQADV 7TF8 VAL C  213  UNP  P0DTC2              INSERTION                      
SEQADV 7TF8 ARG C  214  UNP  P0DTC2    ASN   211 VARIANT                        
SEQADV 7TF8 GLU C  214A UNP  P0DTC2    LEU   212 VARIANT                        
SEQADV 7TF8 PRO C  214B UNP  P0DTC2    VAL   213 VARIANT                        
SEQADV 7TF8 GLU C  214C UNP  P0DTC2    ARG   214 VARIANT                        
SEQADV 7TF8 ASP C  339  UNP  P0DTC2    GLY   339 VARIANT                        
SEQADV 7TF8 LEU C  371  UNP  P0DTC2    SER   371 VARIANT                        
SEQADV 7TF8 PRO C  373  UNP  P0DTC2    SER   373 VARIANT                        
SEQADV 7TF8 PHE C  375  UNP  P0DTC2    SER   375 VARIANT                        
SEQADV 7TF8 ASN C  417  UNP  P0DTC2    LYS   417 VARIANT                        
SEQADV 7TF8 LYS C  440  UNP  P0DTC2    ASN   440 VARIANT                        
SEQADV 7TF8 SER C  446  UNP  P0DTC2    GLY   446 VARIANT                        
SEQADV 7TF8 ASN C  477  UNP  P0DTC2    SER   477 VARIANT                        
SEQADV 7TF8 LYS C  478  UNP  P0DTC2    THR   478 VARIANT                        
SEQADV 7TF8 ALA C  484  UNP  P0DTC2    GLU   484 VARIANT                        
SEQADV 7TF8 ARG C  493  UNP  P0DTC2    GLN   493 VARIANT                        
SEQADV 7TF8 SER C  496  UNP  P0DTC2    GLY   496 VARIANT                        
SEQADV 7TF8 ARG C  498  UNP  P0DTC2    GLN   498 VARIANT                        
SEQADV 7TF8 TYR C  501  UNP  P0DTC2    ASN   501 VARIANT                        
SEQADV 7TF8 HIS C  505  UNP  P0DTC2    TYR   505 VARIANT                        
SEQADV 7TF8 LYS C  547  UNP  P0DTC2    THR   547 VARIANT                        
SEQADV 7TF8 GLY C  614  UNP  P0DTC2    ASP   614 VARIANT                        
SEQADV 7TF8 TYR C  655  UNP  P0DTC2    HIS   655 VARIANT                        
SEQADV 7TF8 LYS C  679  UNP  P0DTC2    ASN   679 VARIANT                        
SEQADV 7TF8 HIS C  681  UNP  P0DTC2    PRO   681 VARIANT                        
SEQADV 7TF8 GLY C  682  UNP  P0DTC2    ARG   682 VARIANT                        
SEQADV 7TF8 SER C  683  UNP  P0DTC2    ARG   683 VARIANT                        
SEQADV 7TF8 SER C  685  UNP  P0DTC2    ARG   685 VARIANT                        
SEQADV 7TF8 LYS C  764  UNP  P0DTC2    ASN   764 VARIANT                        
SEQADV 7TF8 TYR C  796  UNP  P0DTC2    ASP   796 VARIANT                        
SEQADV 7TF8 LYS C  856  UNP  P0DTC2    ASN   856 VARIANT                        
SEQADV 7TF8 HIS C  954  UNP  P0DTC2    GLN   954 VARIANT                        
SEQADV 7TF8 LYS C  969  UNP  P0DTC2    ASN   969 VARIANT                        
SEQADV 7TF8 PHE C  981  UNP  P0DTC2    LEU   981 VARIANT                        
SEQRES   1 A 1144  MET PHE VAL PHE LEU VAL LEU LEU PRO LEU VAL SER SER          
SEQRES   2 A 1144  GLN CYS VAL ASN LEU THR THR ARG THR GLN LEU PRO PRO          
SEQRES   3 A 1144  ALA TYR THR ASN SER PHE THR ARG GLY VAL TYR TYR PRO          
SEQRES   4 A 1144  ASP LYS VAL PHE ARG SER SER VAL LEU HIS SER THR GLN          
SEQRES   5 A 1144  ASP LEU PHE LEU PRO PHE PHE SER ASN VAL THR TRP PHE          
SEQRES   6 A 1144  HIS VAL ILE SER GLY THR ASN GLY THR LYS ARG PHE ASP          
SEQRES   7 A 1144  ASN PRO VAL LEU PRO PHE ASN ASP GLY VAL TYR PHE ALA          
SEQRES   8 A 1144  SER ILE GLU LYS SER ASN ILE ILE ARG GLY TRP ILE PHE          
SEQRES   9 A 1144  GLY THR THR LEU ASP SER LYS THR GLN SER LEU LEU ILE          
SEQRES  10 A 1144  VAL ASN ASN ALA THR ASN VAL VAL ILE LYS VAL CYS GLU          
SEQRES  11 A 1144  PHE GLN PHE CYS ASN ASP PRO PHE LEU ASP HIS LYS ASN          
SEQRES  12 A 1144  ASN LYS SER TRP MET GLU SER GLU PHE ARG VAL TYR SER          
SEQRES  13 A 1144  SER ALA ASN ASN CYS THR PHE GLU TYR VAL SER GLN PRO          
SEQRES  14 A 1144  PHE LEU MET ASP LEU GLU GLY LYS GLN GLY ASN PHE LYS          
SEQRES  15 A 1144  ASN LEU ARG GLU PHE VAL PHE LYS ASN ILE ASP GLY TYR          
SEQRES  16 A 1144  PHE LYS ILE TYR SER LYS HIS THR PRO ILE ILE VAL ARG          
SEQRES  17 A 1144  GLU PRO GLU ASP LEU PRO GLN GLY PHE SER ALA LEU GLU          
SEQRES  18 A 1144  PRO LEU VAL ASP LEU PRO ILE GLY ILE ASN ILE THR ARG          
SEQRES  19 A 1144  PHE GLN THR LEU LEU ALA LEU HIS ARG SER TYR LEU THR          
SEQRES  20 A 1144  PRO GLY ASP SER SER SER GLY TRP THR ALA GLY ALA ALA          
SEQRES  21 A 1144  ALA TYR TYR VAL GLY TYR LEU GLN PRO ARG THR PHE LEU          
SEQRES  22 A 1144  LEU LYS TYR ASN GLU ASN GLY THR ILE THR ASP ALA VAL          
SEQRES  23 A 1144  ASP CYS ALA LEU ASP PRO LEU SER GLU THR LYS CYS THR          
SEQRES  24 A 1144  LEU LYS SER PHE THR VAL GLU LYS GLY ILE TYR GLN THR          
SEQRES  25 A 1144  SER ASN PHE ARG VAL GLN PRO THR GLU SER ILE VAL ARG          
SEQRES  26 A 1144  PHE PRO ASN ILE THR ASN LEU CYS PRO PHE ASP GLU VAL          
SEQRES  27 A 1144  PHE ASN ALA THR ARG PHE ALA SER VAL TYR ALA TRP ASN          
SEQRES  28 A 1144  ARG LYS ARG ILE SER ASN CYS VAL ALA ASP TYR SER VAL          
SEQRES  29 A 1144  LEU TYR ASN LEU ALA PRO PHE PHE THR PHE LYS CYS TYR          
SEQRES  30 A 1144  GLY VAL SER PRO THR LYS LEU ASN ASP LEU CYS PHE THR          
SEQRES  31 A 1144  ASN VAL TYR ALA ASP SER PHE VAL ILE ARG GLY ASP GLU          
SEQRES  32 A 1144  VAL ARG GLN ILE ALA PRO GLY GLN THR GLY ASN ILE ALA          
SEQRES  33 A 1144  ASP TYR ASN TYR LYS LEU PRO ASP ASP PHE THR GLY CYS          
SEQRES  34 A 1144  VAL ILE ALA TRP ASN SER ASN LYS LEU ASP SER LYS VAL          
SEQRES  35 A 1144  SER GLY ASN TYR ASN TYR LEU TYR ARG LEU PHE ARG LYS          
SEQRES  36 A 1144  SER ASN LEU LYS PRO PHE GLU ARG ASP ILE SER THR GLU          
SEQRES  37 A 1144  ILE TYR GLN ALA GLY ASN LYS PRO CYS ASN GLY VAL ALA          
SEQRES  38 A 1144  GLY PHE ASN CYS TYR PHE PRO LEU ARG SER TYR SER PHE          
SEQRES  39 A 1144  ARG PRO THR TYR GLY VAL GLY HIS GLN PRO TYR ARG VAL          
SEQRES  40 A 1144  VAL VAL LEU SER PHE GLU LEU LEU HIS ALA PRO ALA THR          
SEQRES  41 A 1144  VAL CYS GLY PRO LYS LYS SER THR ASN LEU VAL LYS ASN          
SEQRES  42 A 1144  LYS CYS VAL ASN PHE ASN PHE ASN GLY LEU LYS GLY THR          
SEQRES  43 A 1144  GLY VAL LEU THR GLU SER ASN LYS LYS PHE LEU PRO PHE          
SEQRES  44 A 1144  GLN GLN PHE GLY ARG ASP ILE ALA ASP THR THR ASP ALA          
SEQRES  45 A 1144  VAL ARG ASP PRO GLN THR LEU GLU ILE LEU ASP ILE THR          
SEQRES  46 A 1144  PRO CYS SER PHE GLY GLY VAL SER VAL ILE THR PRO GLY          
SEQRES  47 A 1144  THR ASN THR SER ASN GLN VAL ALA VAL LEU TYR GLN GLY          
SEQRES  48 A 1144  VAL ASN CYS THR GLU VAL PRO VAL ALA ILE HIS ALA ASP          
SEQRES  49 A 1144  GLN LEU THR PRO THR TRP ARG VAL TYR SER THR GLY SER          
SEQRES  50 A 1144  ASN VAL PHE GLN THR ARG ALA GLY CYS LEU ILE GLY ALA          
SEQRES  51 A 1144  GLU TYR VAL ASN ASN SER TYR GLU CYS ASP ILE PRO ILE          
SEQRES  52 A 1144  GLY ALA GLY ILE CYS ALA SER TYR GLN THR GLN THR LYS          
SEQRES  53 A 1144  SER HIS GLY SER ALA SER SER VAL ALA SER GLN SER ILE          
SEQRES  54 A 1144  ILE ALA TYR THR MET SER LEU GLY ALA GLU ASN SER VAL          
SEQRES  55 A 1144  ALA TYR SER ASN ASN SER ILE ALA ILE PRO THR ASN PHE          
SEQRES  56 A 1144  THR ILE SER VAL THR THR GLU ILE LEU PRO VAL SER MET          
SEQRES  57 A 1144  THR LYS THR SER VAL ASP CYS THR MET TYR ILE CYS GLY          
SEQRES  58 A 1144  ASP SER THR GLU CYS SER ASN LEU LEU LEU GLN TYR GLY          
SEQRES  59 A 1144  SER PHE CYS THR GLN LEU LYS ARG ALA LEU THR GLY ILE          
SEQRES  60 A 1144  ALA VAL GLU GLN ASP LYS ASN THR GLN GLU VAL PHE ALA          
SEQRES  61 A 1144  GLN VAL LYS GLN ILE TYR LYS THR PRO PRO ILE LYS TYR          
SEQRES  62 A 1144  PHE GLY GLY PHE ASN PHE SER GLN ILE LEU PRO ASP PRO          
SEQRES  63 A 1144  SER LYS PRO SER LYS ARG SER PHE ILE GLU ASP LEU LEU          
SEQRES  64 A 1144  PHE ASN LYS VAL THR LEU ALA ASP ALA GLY PHE ILE LYS          
SEQRES  65 A 1144  GLN TYR GLY ASP CYS LEU GLY ASP ILE ALA ALA ARG ASP          
SEQRES  66 A 1144  LEU ILE CYS ALA GLN LYS PHE LYS GLY LEU THR VAL LEU          
SEQRES  67 A 1144  PRO PRO LEU LEU THR ASP GLU MET ILE ALA GLN TYR THR          
SEQRES  68 A 1144  SER ALA LEU LEU ALA GLY THR ILE THR SER GLY TRP THR          
SEQRES  69 A 1144  PHE GLY ALA GLY ALA ALA LEU GLN ILE PRO PHE ALA MET          
SEQRES  70 A 1144  GLN MET ALA TYR ARG PHE ASN GLY ILE GLY VAL THR GLN          
SEQRES  71 A 1144  ASN VAL LEU TYR GLU ASN GLN LYS LEU ILE ALA ASN GLN          
SEQRES  72 A 1144  PHE ASN SER ALA ILE GLY LYS ILE GLN ASP SER LEU SER          
SEQRES  73 A 1144  SER THR ALA SER ALA LEU GLY LYS LEU GLN ASP VAL VAL          
SEQRES  74 A 1144  ASN HIS ASN ALA GLN ALA LEU ASN THR LEU VAL LYS GLN          
SEQRES  75 A 1144  LEU SER SER LYS PHE GLY ALA ILE SER SER VAL LEU ASN          
SEQRES  76 A 1144  ASP ILE PHE SER ARG LEU ASP LYS VAL GLU ALA GLU VAL          
SEQRES  77 A 1144  GLN ILE ASP ARG LEU ILE THR GLY ARG LEU GLN SER LEU          
SEQRES  78 A 1144  GLN THR TYR VAL THR GLN GLN LEU ILE ARG ALA ALA GLU          
SEQRES  79 A 1144  ILE ARG ALA SER ALA ASN LEU ALA ALA THR LYS MET SER          
SEQRES  80 A 1144  GLU CYS VAL LEU GLY GLN SER LYS ARG VAL ASP PHE CYS          
SEQRES  81 A 1144  GLY LYS GLY TYR HIS LEU MET SER PHE PRO GLN SER ALA          
SEQRES  82 A 1144  PRO HIS GLY VAL VAL PHE LEU HIS VAL THR TYR VAL PRO          
SEQRES  83 A 1144  ALA GLN GLU LYS ASN PHE THR THR ALA PRO ALA ILE CYS          
SEQRES  84 A 1144  HIS ASP GLY LYS ALA HIS PHE PRO ARG GLU GLY VAL PHE          
SEQRES  85 A 1144  VAL SER ASN GLY THR HIS TRP PHE VAL THR GLN ARG ASN          
SEQRES  86 A 1144  PHE TYR GLU PRO GLN ILE ILE THR THR ASP ASN THR PHE          
SEQRES  87 A 1144  VAL SER GLY ASN CYS ASP VAL VAL ILE GLY ILE VAL ASN          
SEQRES  88 A 1144  ASN THR VAL TYR ASP PRO LEU GLN PRO GLU LEU ASP SER          
SEQRES   1 B 1144  MET PHE VAL PHE LEU VAL LEU LEU PRO LEU VAL SER SER          
SEQRES   2 B 1144  GLN CYS VAL ASN LEU THR THR ARG THR GLN LEU PRO PRO          
SEQRES   3 B 1144  ALA TYR THR ASN SER PHE THR ARG GLY VAL TYR TYR PRO          
SEQRES   4 B 1144  ASP LYS VAL PHE ARG SER SER VAL LEU HIS SER THR GLN          
SEQRES   5 B 1144  ASP LEU PHE LEU PRO PHE PHE SER ASN VAL THR TRP PHE          
SEQRES   6 B 1144  HIS VAL ILE SER GLY THR ASN GLY THR LYS ARG PHE ASP          
SEQRES   7 B 1144  ASN PRO VAL LEU PRO PHE ASN ASP GLY VAL TYR PHE ALA          
SEQRES   8 B 1144  SER ILE GLU LYS SER ASN ILE ILE ARG GLY TRP ILE PHE          
SEQRES   9 B 1144  GLY THR THR LEU ASP SER LYS THR GLN SER LEU LEU ILE          
SEQRES  10 B 1144  VAL ASN ASN ALA THR ASN VAL VAL ILE LYS VAL CYS GLU          
SEQRES  11 B 1144  PHE GLN PHE CYS ASN ASP PRO PHE LEU ASP HIS LYS ASN          
SEQRES  12 B 1144  ASN LYS SER TRP MET GLU SER GLU PHE ARG VAL TYR SER          
SEQRES  13 B 1144  SER ALA ASN ASN CYS THR PHE GLU TYR VAL SER GLN PRO          
SEQRES  14 B 1144  PHE LEU MET ASP LEU GLU GLY LYS GLN GLY ASN PHE LYS          
SEQRES  15 B 1144  ASN LEU ARG GLU PHE VAL PHE LYS ASN ILE ASP GLY TYR          
SEQRES  16 B 1144  PHE LYS ILE TYR SER LYS HIS THR PRO ILE ILE VAL ARG          
SEQRES  17 B 1144  GLU PRO GLU ASP LEU PRO GLN GLY PHE SER ALA LEU GLU          
SEQRES  18 B 1144  PRO LEU VAL ASP LEU PRO ILE GLY ILE ASN ILE THR ARG          
SEQRES  19 B 1144  PHE GLN THR LEU LEU ALA LEU HIS ARG SER TYR LEU THR          
SEQRES  20 B 1144  PRO GLY ASP SER SER SER GLY TRP THR ALA GLY ALA ALA          
SEQRES  21 B 1144  ALA TYR TYR VAL GLY TYR LEU GLN PRO ARG THR PHE LEU          
SEQRES  22 B 1144  LEU LYS TYR ASN GLU ASN GLY THR ILE THR ASP ALA VAL          
SEQRES  23 B 1144  ASP CYS ALA LEU ASP PRO LEU SER GLU THR LYS CYS THR          
SEQRES  24 B 1144  LEU LYS SER PHE THR VAL GLU LYS GLY ILE TYR GLN THR          
SEQRES  25 B 1144  SER ASN PHE ARG VAL GLN PRO THR GLU SER ILE VAL ARG          
SEQRES  26 B 1144  PHE PRO ASN ILE THR ASN LEU CYS PRO PHE ASP GLU VAL          
SEQRES  27 B 1144  PHE ASN ALA THR ARG PHE ALA SER VAL TYR ALA TRP ASN          
SEQRES  28 B 1144  ARG LYS ARG ILE SER ASN CYS VAL ALA ASP TYR SER VAL          
SEQRES  29 B 1144  LEU TYR ASN LEU ALA PRO PHE PHE THR PHE LYS CYS TYR          
SEQRES  30 B 1144  GLY VAL SER PRO THR LYS LEU ASN ASP LEU CYS PHE THR          
SEQRES  31 B 1144  ASN VAL TYR ALA ASP SER PHE VAL ILE ARG GLY ASP GLU          
SEQRES  32 B 1144  VAL ARG GLN ILE ALA PRO GLY GLN THR GLY ASN ILE ALA          
SEQRES  33 B 1144  ASP TYR ASN TYR LYS LEU PRO ASP ASP PHE THR GLY CYS          
SEQRES  34 B 1144  VAL ILE ALA TRP ASN SER ASN LYS LEU ASP SER LYS VAL          
SEQRES  35 B 1144  SER GLY ASN TYR ASN TYR LEU TYR ARG LEU PHE ARG LYS          
SEQRES  36 B 1144  SER ASN LEU LYS PRO PHE GLU ARG ASP ILE SER THR GLU          
SEQRES  37 B 1144  ILE TYR GLN ALA GLY ASN LYS PRO CYS ASN GLY VAL ALA          
SEQRES  38 B 1144  GLY PHE ASN CYS TYR PHE PRO LEU ARG SER TYR SER PHE          
SEQRES  39 B 1144  ARG PRO THR TYR GLY VAL GLY HIS GLN PRO TYR ARG VAL          
SEQRES  40 B 1144  VAL VAL LEU SER PHE GLU LEU LEU HIS ALA PRO ALA THR          
SEQRES  41 B 1144  VAL CYS GLY PRO LYS LYS SER THR ASN LEU VAL LYS ASN          
SEQRES  42 B 1144  LYS CYS VAL ASN PHE ASN PHE ASN GLY LEU LYS GLY THR          
SEQRES  43 B 1144  GLY VAL LEU THR GLU SER ASN LYS LYS PHE LEU PRO PHE          
SEQRES  44 B 1144  GLN GLN PHE GLY ARG ASP ILE ALA ASP THR THR ASP ALA          
SEQRES  45 B 1144  VAL ARG ASP PRO GLN THR LEU GLU ILE LEU ASP ILE THR          
SEQRES  46 B 1144  PRO CYS SER PHE GLY GLY VAL SER VAL ILE THR PRO GLY          
SEQRES  47 B 1144  THR ASN THR SER ASN GLN VAL ALA VAL LEU TYR GLN GLY          
SEQRES  48 B 1144  VAL ASN CYS THR GLU VAL PRO VAL ALA ILE HIS ALA ASP          
SEQRES  49 B 1144  GLN LEU THR PRO THR TRP ARG VAL TYR SER THR GLY SER          
SEQRES  50 B 1144  ASN VAL PHE GLN THR ARG ALA GLY CYS LEU ILE GLY ALA          
SEQRES  51 B 1144  GLU TYR VAL ASN ASN SER TYR GLU CYS ASP ILE PRO ILE          
SEQRES  52 B 1144  GLY ALA GLY ILE CYS ALA SER TYR GLN THR GLN THR LYS          
SEQRES  53 B 1144  SER HIS GLY SER ALA SER SER VAL ALA SER GLN SER ILE          
SEQRES  54 B 1144  ILE ALA TYR THR MET SER LEU GLY ALA GLU ASN SER VAL          
SEQRES  55 B 1144  ALA TYR SER ASN ASN SER ILE ALA ILE PRO THR ASN PHE          
SEQRES  56 B 1144  THR ILE SER VAL THR THR GLU ILE LEU PRO VAL SER MET          
SEQRES  57 B 1144  THR LYS THR SER VAL ASP CYS THR MET TYR ILE CYS GLY          
SEQRES  58 B 1144  ASP SER THR GLU CYS SER ASN LEU LEU LEU GLN TYR GLY          
SEQRES  59 B 1144  SER PHE CYS THR GLN LEU LYS ARG ALA LEU THR GLY ILE          
SEQRES  60 B 1144  ALA VAL GLU GLN ASP LYS ASN THR GLN GLU VAL PHE ALA          
SEQRES  61 B 1144  GLN VAL LYS GLN ILE TYR LYS THR PRO PRO ILE LYS TYR          
SEQRES  62 B 1144  PHE GLY GLY PHE ASN PHE SER GLN ILE LEU PRO ASP PRO          
SEQRES  63 B 1144  SER LYS PRO SER LYS ARG SER PHE ILE GLU ASP LEU LEU          
SEQRES  64 B 1144  PHE ASN LYS VAL THR LEU ALA ASP ALA GLY PHE ILE LYS          
SEQRES  65 B 1144  GLN TYR GLY ASP CYS LEU GLY ASP ILE ALA ALA ARG ASP          
SEQRES  66 B 1144  LEU ILE CYS ALA GLN LYS PHE LYS GLY LEU THR VAL LEU          
SEQRES  67 B 1144  PRO PRO LEU LEU THR ASP GLU MET ILE ALA GLN TYR THR          
SEQRES  68 B 1144  SER ALA LEU LEU ALA GLY THR ILE THR SER GLY TRP THR          
SEQRES  69 B 1144  PHE GLY ALA GLY ALA ALA LEU GLN ILE PRO PHE ALA MET          
SEQRES  70 B 1144  GLN MET ALA TYR ARG PHE ASN GLY ILE GLY VAL THR GLN          
SEQRES  71 B 1144  ASN VAL LEU TYR GLU ASN GLN LYS LEU ILE ALA ASN GLN          
SEQRES  72 B 1144  PHE ASN SER ALA ILE GLY LYS ILE GLN ASP SER LEU SER          
SEQRES  73 B 1144  SER THR ALA SER ALA LEU GLY LYS LEU GLN ASP VAL VAL          
SEQRES  74 B 1144  ASN HIS ASN ALA GLN ALA LEU ASN THR LEU VAL LYS GLN          
SEQRES  75 B 1144  LEU SER SER LYS PHE GLY ALA ILE SER SER VAL LEU ASN          
SEQRES  76 B 1144  ASP ILE PHE SER ARG LEU ASP LYS VAL GLU ALA GLU VAL          
SEQRES  77 B 1144  GLN ILE ASP ARG LEU ILE THR GLY ARG LEU GLN SER LEU          
SEQRES  78 B 1144  GLN THR TYR VAL THR GLN GLN LEU ILE ARG ALA ALA GLU          
SEQRES  79 B 1144  ILE ARG ALA SER ALA ASN LEU ALA ALA THR LYS MET SER          
SEQRES  80 B 1144  GLU CYS VAL LEU GLY GLN SER LYS ARG VAL ASP PHE CYS          
SEQRES  81 B 1144  GLY LYS GLY TYR HIS LEU MET SER PHE PRO GLN SER ALA          
SEQRES  82 B 1144  PRO HIS GLY VAL VAL PHE LEU HIS VAL THR TYR VAL PRO          
SEQRES  83 B 1144  ALA GLN GLU LYS ASN PHE THR THR ALA PRO ALA ILE CYS          
SEQRES  84 B 1144  HIS ASP GLY LYS ALA HIS PHE PRO ARG GLU GLY VAL PHE          
SEQRES  85 B 1144  VAL SER ASN GLY THR HIS TRP PHE VAL THR GLN ARG ASN          
SEQRES  86 B 1144  PHE TYR GLU PRO GLN ILE ILE THR THR ASP ASN THR PHE          
SEQRES  87 B 1144  VAL SER GLY ASN CYS ASP VAL VAL ILE GLY ILE VAL ASN          
SEQRES  88 B 1144  ASN THR VAL TYR ASP PRO LEU GLN PRO GLU LEU ASP SER          
SEQRES   1 C 1144  MET PHE VAL PHE LEU VAL LEU LEU PRO LEU VAL SER SER          
SEQRES   2 C 1144  GLN CYS VAL ASN LEU THR THR ARG THR GLN LEU PRO PRO          
SEQRES   3 C 1144  ALA TYR THR ASN SER PHE THR ARG GLY VAL TYR TYR PRO          
SEQRES   4 C 1144  ASP LYS VAL PHE ARG SER SER VAL LEU HIS SER THR GLN          
SEQRES   5 C 1144  ASP LEU PHE LEU PRO PHE PHE SER ASN VAL THR TRP PHE          
SEQRES   6 C 1144  HIS VAL ILE SER GLY THR ASN GLY THR LYS ARG PHE ASP          
SEQRES   7 C 1144  ASN PRO VAL LEU PRO PHE ASN ASP GLY VAL TYR PHE ALA          
SEQRES   8 C 1144  SER ILE GLU LYS SER ASN ILE ILE ARG GLY TRP ILE PHE          
SEQRES   9 C 1144  GLY THR THR LEU ASP SER LYS THR GLN SER LEU LEU ILE          
SEQRES  10 C 1144  VAL ASN ASN ALA THR ASN VAL VAL ILE LYS VAL CYS GLU          
SEQRES  11 C 1144  PHE GLN PHE CYS ASN ASP PRO PHE LEU ASP HIS LYS ASN          
SEQRES  12 C 1144  ASN LYS SER TRP MET GLU SER GLU PHE ARG VAL TYR SER          
SEQRES  13 C 1144  SER ALA ASN ASN CYS THR PHE GLU TYR VAL SER GLN PRO          
SEQRES  14 C 1144  PHE LEU MET ASP LEU GLU GLY LYS GLN GLY ASN PHE LYS          
SEQRES  15 C 1144  ASN LEU ARG GLU PHE VAL PHE LYS ASN ILE ASP GLY TYR          
SEQRES  16 C 1144  PHE LYS ILE TYR SER LYS HIS THR PRO ILE ILE VAL ARG          
SEQRES  17 C 1144  GLU PRO GLU ASP LEU PRO GLN GLY PHE SER ALA LEU GLU          
SEQRES  18 C 1144  PRO LEU VAL ASP LEU PRO ILE GLY ILE ASN ILE THR ARG          
SEQRES  19 C 1144  PHE GLN THR LEU LEU ALA LEU HIS ARG SER TYR LEU THR          
SEQRES  20 C 1144  PRO GLY ASP SER SER SER GLY TRP THR ALA GLY ALA ALA          
SEQRES  21 C 1144  ALA TYR TYR VAL GLY TYR LEU GLN PRO ARG THR PHE LEU          
SEQRES  22 C 1144  LEU LYS TYR ASN GLU ASN GLY THR ILE THR ASP ALA VAL          
SEQRES  23 C 1144  ASP CYS ALA LEU ASP PRO LEU SER GLU THR LYS CYS THR          
SEQRES  24 C 1144  LEU LYS SER PHE THR VAL GLU LYS GLY ILE TYR GLN THR          
SEQRES  25 C 1144  SER ASN PHE ARG VAL GLN PRO THR GLU SER ILE VAL ARG          
SEQRES  26 C 1144  PHE PRO ASN ILE THR ASN LEU CYS PRO PHE ASP GLU VAL          
SEQRES  27 C 1144  PHE ASN ALA THR ARG PHE ALA SER VAL TYR ALA TRP ASN          
SEQRES  28 C 1144  ARG LYS ARG ILE SER ASN CYS VAL ALA ASP TYR SER VAL          
SEQRES  29 C 1144  LEU TYR ASN LEU ALA PRO PHE PHE THR PHE LYS CYS TYR          
SEQRES  30 C 1144  GLY VAL SER PRO THR LYS LEU ASN ASP LEU CYS PHE THR          
SEQRES  31 C 1144  ASN VAL TYR ALA ASP SER PHE VAL ILE ARG GLY ASP GLU          
SEQRES  32 C 1144  VAL ARG GLN ILE ALA PRO GLY GLN THR GLY ASN ILE ALA          
SEQRES  33 C 1144  ASP TYR ASN TYR LYS LEU PRO ASP ASP PHE THR GLY CYS          
SEQRES  34 C 1144  VAL ILE ALA TRP ASN SER ASN LYS LEU ASP SER LYS VAL          
SEQRES  35 C 1144  SER GLY ASN TYR ASN TYR LEU TYR ARG LEU PHE ARG LYS          
SEQRES  36 C 1144  SER ASN LEU LYS PRO PHE GLU ARG ASP ILE SER THR GLU          
SEQRES  37 C 1144  ILE TYR GLN ALA GLY ASN LYS PRO CYS ASN GLY VAL ALA          
SEQRES  38 C 1144  GLY PHE ASN CYS TYR PHE PRO LEU ARG SER TYR SER PHE          
SEQRES  39 C 1144  ARG PRO THR TYR GLY VAL GLY HIS GLN PRO TYR ARG VAL          
SEQRES  40 C 1144  VAL VAL LEU SER PHE GLU LEU LEU HIS ALA PRO ALA THR          
SEQRES  41 C 1144  VAL CYS GLY PRO LYS LYS SER THR ASN LEU VAL LYS ASN          
SEQRES  42 C 1144  LYS CYS VAL ASN PHE ASN PHE ASN GLY LEU LYS GLY THR          
SEQRES  43 C 1144  GLY VAL LEU THR GLU SER ASN LYS LYS PHE LEU PRO PHE          
SEQRES  44 C 1144  GLN GLN PHE GLY ARG ASP ILE ALA ASP THR THR ASP ALA          
SEQRES  45 C 1144  VAL ARG ASP PRO GLN THR LEU GLU ILE LEU ASP ILE THR          
SEQRES  46 C 1144  PRO CYS SER PHE GLY GLY VAL SER VAL ILE THR PRO GLY          
SEQRES  47 C 1144  THR ASN THR SER ASN GLN VAL ALA VAL LEU TYR GLN GLY          
SEQRES  48 C 1144  VAL ASN CYS THR GLU VAL PRO VAL ALA ILE HIS ALA ASP          
SEQRES  49 C 1144  GLN LEU THR PRO THR TRP ARG VAL TYR SER THR GLY SER          
SEQRES  50 C 1144  ASN VAL PHE GLN THR ARG ALA GLY CYS LEU ILE GLY ALA          
SEQRES  51 C 1144  GLU TYR VAL ASN ASN SER TYR GLU CYS ASP ILE PRO ILE          
SEQRES  52 C 1144  GLY ALA GLY ILE CYS ALA SER TYR GLN THR GLN THR LYS          
SEQRES  53 C 1144  SER HIS GLY SER ALA SER SER VAL ALA SER GLN SER ILE          
SEQRES  54 C 1144  ILE ALA TYR THR MET SER LEU GLY ALA GLU ASN SER VAL          
SEQRES  55 C 1144  ALA TYR SER ASN ASN SER ILE ALA ILE PRO THR ASN PHE          
SEQRES  56 C 1144  THR ILE SER VAL THR THR GLU ILE LEU PRO VAL SER MET          
SEQRES  57 C 1144  THR LYS THR SER VAL ASP CYS THR MET TYR ILE CYS GLY          
SEQRES  58 C 1144  ASP SER THR GLU CYS SER ASN LEU LEU LEU GLN TYR GLY          
SEQRES  59 C 1144  SER PHE CYS THR GLN LEU LYS ARG ALA LEU THR GLY ILE          
SEQRES  60 C 1144  ALA VAL GLU GLN ASP LYS ASN THR GLN GLU VAL PHE ALA          
SEQRES  61 C 1144  GLN VAL LYS GLN ILE TYR LYS THR PRO PRO ILE LYS TYR          
SEQRES  62 C 1144  PHE GLY GLY PHE ASN PHE SER GLN ILE LEU PRO ASP PRO          
SEQRES  63 C 1144  SER LYS PRO SER LYS ARG SER PHE ILE GLU ASP LEU LEU          
SEQRES  64 C 1144  PHE ASN LYS VAL THR LEU ALA ASP ALA GLY PHE ILE LYS          
SEQRES  65 C 1144  GLN TYR GLY ASP CYS LEU GLY ASP ILE ALA ALA ARG ASP          
SEQRES  66 C 1144  LEU ILE CYS ALA GLN LYS PHE LYS GLY LEU THR VAL LEU          
SEQRES  67 C 1144  PRO PRO LEU LEU THR ASP GLU MET ILE ALA GLN TYR THR          
SEQRES  68 C 1144  SER ALA LEU LEU ALA GLY THR ILE THR SER GLY TRP THR          
SEQRES  69 C 1144  PHE GLY ALA GLY ALA ALA LEU GLN ILE PRO PHE ALA MET          
SEQRES  70 C 1144  GLN MET ALA TYR ARG PHE ASN GLY ILE GLY VAL THR GLN          
SEQRES  71 C 1144  ASN VAL LEU TYR GLU ASN GLN LYS LEU ILE ALA ASN GLN          
SEQRES  72 C 1144  PHE ASN SER ALA ILE GLY LYS ILE GLN ASP SER LEU SER          
SEQRES  73 C 1144  SER THR ALA SER ALA LEU GLY LYS LEU GLN ASP VAL VAL          
SEQRES  74 C 1144  ASN HIS ASN ALA GLN ALA LEU ASN THR LEU VAL LYS GLN          
SEQRES  75 C 1144  LEU SER SER LYS PHE GLY ALA ILE SER SER VAL LEU ASN          
SEQRES  76 C 1144  ASP ILE PHE SER ARG LEU ASP LYS VAL GLU ALA GLU VAL          
SEQRES  77 C 1144  GLN ILE ASP ARG LEU ILE THR GLY ARG LEU GLN SER LEU          
SEQRES  78 C 1144  GLN THR TYR VAL THR GLN GLN LEU ILE ARG ALA ALA GLU          
SEQRES  79 C 1144  ILE ARG ALA SER ALA ASN LEU ALA ALA THR LYS MET SER          
SEQRES  80 C 1144  GLU CYS VAL LEU GLY GLN SER LYS ARG VAL ASP PHE CYS          
SEQRES  81 C 1144  GLY LYS GLY TYR HIS LEU MET SER PHE PRO GLN SER ALA          
SEQRES  82 C 1144  PRO HIS GLY VAL VAL PHE LEU HIS VAL THR TYR VAL PRO          
SEQRES  83 C 1144  ALA GLN GLU LYS ASN PHE THR THR ALA PRO ALA ILE CYS          
SEQRES  84 C 1144  HIS ASP GLY LYS ALA HIS PHE PRO ARG GLU GLY VAL PHE          
SEQRES  85 C 1144  VAL SER ASN GLY THR HIS TRP PHE VAL THR GLN ARG ASN          
SEQRES  86 C 1144  PHE TYR GLU PRO GLN ILE ILE THR THR ASP ASN THR PHE          
SEQRES  87 C 1144  VAL SER GLY ASN CYS ASP VAL VAL ILE GLY ILE VAL ASN          
SEQRES  88 C 1144  ASN THR VAL TYR ASP PRO LEU GLN PRO GLU LEU ASP SER          
HET    NAG  D   1      14                                                       
HET    NAG  D   2      14                                                       
HET    NAG  E   1      14                                                       
HET    NAG  E   2      14                                                       
HET    NAG  G   1      14                                                       
HET    NAG  G   2      14                                                       
HET    NAG  H   1      14                                                       
HET    NAG  H   2      14                                                       
HET    NAG  M   1      14                                                       
HET    NAG  M   2      14                                                       
HET    BMA  M   3      11                                                       
HET    MAN  M   4      11                                                       
HET    NAG  O   1      14                                                       
HET    NAG  O   2      14                                                       
HET    BMA  O   3      11                                                       
HET    MAN  O   4      11                                                       
HET    MAN  O   5      11                                                       
HET    NAG  P   1      14                                                       
HET    NAG  P   2      14                                                       
HET    BMA  P   3      11                                                       
HET    NAG  S   1      14                                                       
HET    NAG  S   2      14                                                       
HET    BMA  S   3      11                                                       
HET    MAN  S   4      11                                                       
HET    NAG  U   1      14                                                       
HET    NAG  U   2      14                                                       
HET    BMA  U   3      11                                                       
HET    MAN  U   4      11                                                       
HET    MAN  U   5      11                                                       
HET    NAG  V   1      14                                                       
HET    NAG  V   2      14                                                       
HET    BMA  V   3      11                                                       
HET    NAG  Z   1      14                                                       
HET    NAG  Z   2      14                                                       
HET    BMA  Z   3      11                                                       
HET    MAN  Z   4      11                                                       
HET    MAN  Z   5      11                                                       
HET    NAG  a   1      14                                                       
HET    NAG  a   2      14                                                       
HET    BMA  a   3      11                                                       
HET    MAN  a   4      11                                                       
HET    NAG  b   1      14                                                       
HET    NAG  b   2      14                                                       
HET    BMA  b   3      11                                                       
HET    NAG  h   1      14                                                       
HET    NAG  h   2      14                                                       
HET    NAG  o   1      14                                                       
HET    NAG  o   2      14                                                       
HET    BMA  o   3      11                                                       
HET    MAN  o   4      11                                                       
HET    MAN  o   5      11                                                       
HET    NAG  q   1      14                                                       
HET    NAG  q   2      14                                                       
HET    NAG  A1201      14                                                       
HET    NAG  A1202      14                                                       
HET    NAG  A1203      14                                                       
HET    NAG  A1204      14                                                       
HET    NAG  A1205      14                                                       
HET    NAG  A1206      14                                                       
HET    NAG  A1207      14                                                       
HET    NAG  A1208      14                                                       
HET    NAG  A1209      14                                                       
HET    NAG  B1201      14                                                       
HET    NAG  B1202      14                                                       
HET    NAG  B1203      14                                                       
HET    NAG  B1204      14                                                       
HET    NAG  B1205      14                                                       
HET    NAG  B1206      14                                                       
HET    NAG  C1201      14                                                       
HET    NAG  C1202      14                                                       
HET    NAG  C1203      14                                                       
HET    NAG  C1204      14                                                       
HET    NAG  C1205      14                                                       
HET    NAG  C1206      14                                                       
HET    NAG  C1207      14                                                       
HET    NAG  C1208      14                                                       
HET    NAG  C1209      14                                                       
HET    NAG  C1210      14                                                       
HETNAM     NAG 2-ACETAMIDO-2-DEOXY-BETA-D-GLUCOPYRANOSE                         
HETNAM     BMA BETA-D-MANNOPYRANOSE                                             
HETNAM     MAN ALPHA-D-MANNOPYRANOSE                                            
HETSYN     NAG N-ACETYL-BETA-D-GLUCOSAMINE; 2-ACETAMIDO-2-DEOXY-BETA-           
HETSYN   2 NAG  D-GLUCOSE; 2-ACETAMIDO-2-DEOXY-D-GLUCOSE; 2-ACETAMIDO-          
HETSYN   3 NAG  2-DEOXY-GLUCOSE; N-ACETYL-D-GLUCOSAMINE                         
HETSYN     BMA BETA-D-MANNOSE; D-MANNOSE; MANNOSE                               
HETSYN     MAN ALPHA-D-MANNOSE; D-MANNOSE; MANNOSE                              
FORMUL   4  NAG    57(C8 H15 N O6)                                              
FORMUL   8  BMA    10(C6 H12 O6)                                                
FORMUL   8  MAN    11(C6 H12 O6)                                                
HELIX    1 AA1 ASP A  294  LYS A  304  1                                  11    
HELIX    2 AA2 PHE A  338  ASN A  343  1                                   6    
HELIX    3 AA3 ASP A  364  SER A  366  5                                   3    
HELIX    4 AA4 VAL A  367  ALA A  372  1                                   6    
HELIX    5 AA5 LYS A  386  ASP A  389  5                                   4    
HELIX    6 AA6 ASP A  405  ILE A  410  5                                   6    
HELIX    7 AA7 GLY A  416  ASN A  422  1                                   7    
HELIX    8 AA8 GLU A  619  ILE A  624  1                                   6    
HELIX    9 AA9 PRO A  631  SER A  637  5                                   7    
HELIX   10 AB1 ASP A  737  CYS A  743  1                                   7    
HELIX   11 AB2 SER A  746  LEU A  754  1                                   9    
HELIX   12 AB3 GLN A  755  GLY A  757  5                                   3    
HELIX   13 AB4 SER A  758  ALA A  783  1                                  26    
HELIX   14 AB5 SER A  816  VAL A  826  1                                  11    
HELIX   15 AB6 LEU A  849  PHE A  855  1                                   7    
HELIX   16 AB7 THR A  866  GLY A  885  1                                  20    
HELIX   17 AB8 TRP A  886  GLY A  891  1                                   6    
HELIX   18 AB9 PRO A  897  ILE A  909  1                                  13    
HELIX   19 AC1 GLN A  913  GLU A  918  1                                   6    
HELIX   20 AC2 ASN A  919  SER A  940  1                                  22    
HELIX   21 AC3 LEU A  945  LEU A  966  1                                  22    
HELIX   22 AC4 VAL A  976  LEU A  984  1                                   9    
HELIX   23 AC5 GLU A  988  CYS A 1032  1                                  45    
HELIX   24 AC6 ASP A 1127  VAL A 1129  5                                   3    
HELIX   25 AC7 PRO A 1140  ASP A 1146  1                                   7    
HELIX   26 AC8 ASP B  294  LYS B  304  1                                  11    
HELIX   27 AC9 PRO B  337  VAL B  341  5                                   5    
HELIX   28 AD1 TYR B  365  LEU B  371  1                                   7    
HELIX   29 AD2 SER B  383  LEU B  387  5                                   5    
HELIX   30 AD3 ASP B  405  ILE B  410  5                                   6    
HELIX   31 AD4 GLY B  416  ASN B  422  1                                   7    
HELIX   32 AD5 GLU B  619  ILE B  624  1                                   6    
HELIX   33 AD6 THR B  630  VAL B  635  1                                   6    
HELIX   34 AD7 ASP B  737  CYS B  743  1                                   7    
HELIX   35 AD8 SER B  746  LEU B  754  1                                   9    
HELIX   36 AD9 GLN B  755  GLY B  757  5                                   3    
HELIX   37 AE1 SER B  758  ALA B  783  1                                  26    
HELIX   38 AE2 SER B  816  VAL B  826  1                                  11    
HELIX   39 AE3 GLN B  836  GLY B  842  1                                   7    
HELIX   40 AE4 ASP B  848  PHE B  855  1                                   8    
HELIX   41 AE5 THR B  866  GLY B  885  1                                  20    
HELIX   42 AE6 TRP B  886  GLY B  891  1                                   6    
HELIX   43 AE7 PRO B  897  ILE B  909  1                                  13    
HELIX   44 AE8 GLN B  913  GLU B  918  1                                   6    
HELIX   45 AE9 ASN B  919  THR B  941  1                                  23    
HELIX   46 AF1 ALA B  942  ALA B  944  5                                   3    
HELIX   47 AF2 LEU B  945  GLN B  965  1                                  21    
HELIX   48 AF3 LEU B  966  SER B  968  5                                   3    
HELIX   49 AF4 VAL B  976  LEU B  984  1                                   9    
HELIX   50 AF5 ASP B  985  VAL B 1033  1                                  49    
HELIX   51 AF6 LEU B 1141  ASP B 1146  1                                   6    
HELIX   52 AF7 ASP C  294  LYS C  304  1                                  11    
HELIX   53 AF8 PRO C  337  ASN C  343  1                                   7    
HELIX   54 AF9 TYR C  365  ASN C  370  1                                   6    
HELIX   55 AG1 SER C  383  LEU C  387  5                                   5    
HELIX   56 AG2 GLU C  406  ALA C  411  1                                   6    
HELIX   57 AG3 GLY C  416  ASN C  422  1                                   7    
HELIX   58 AG4 SER C  438  SER C  443  1                                   6    
HELIX   59 AG5 ASP C  737  CYS C  743  1                                   7    
HELIX   60 AG6 SER C  746  LEU C  754  1                                   9    
HELIX   61 AG7 SER C  758  ALA C  783  1                                  26    
HELIX   62 AG8 SER C  816  VAL C  826  1                                  11    
HELIX   63 AG9 ILE C  850  PHE C  855  1                                   6    
HELIX   64 AH1 THR C  866  GLY C  885  1                                  20    
HELIX   65 AH2 PRO C  897  ILE C  909  1                                  13    
HELIX   66 AH3 GLN C  913  GLU C  918  1                                   6    
HELIX   67 AH4 ASN C  919  SER C  939  1                                  21    
HELIX   68 AH5 LEU C  945  GLN C  965  1                                  21    
HELIX   69 AH6 LEU C  966  SER C  968  5                                   3    
HELIX   70 AH7 VAL C  976  LEU C  984  1                                   9    
HELIX   71 AH8 ASP C  985  VAL C 1033  1                                  49    
HELIX   72 AH9 PRO C 1140  ASP C 1146  1                                   7    
SHEET    1 AA1 8 TYR A  28  ASN A  30  0                                        
SHEET    2 AA1 8 ASN A  61  HIS A  66 -1  O  VAL A  62   N  THR A  29           
SHEET    3 AA1 8 ALA A 264  TYR A 269 -1  O  TYR A 265   N  PHE A  65           
SHEET    4 AA1 8 GLY A  89  GLU A  96 -1  N  ILE A  95   O  ALA A 264           
SHEET    5 AA1 8 ASN A 188  ILE A 197 -1  O  PHE A 192   N  PHE A  92           
SHEET    6 AA1 8 TYR A 200  PRO A 209 -1  O  LYS A 206   N  GLU A 191           
SHEET    7 AA1 8 ALA A 222  LEU A 229 -1  O  GLU A 224   N  SER A 205           
SHEET    8 AA1 8 VAL A  36  TYR A  37  1  N  VAL A  36   O  LEU A 223           
SHEET    1 AA2 7 VAL A  42  PHE A  43  0                                        
SHEET    2 AA2 7 PHE C 565  ARG C 567  1  O  PHE C 565   N  PHE A  43           
SHEET    3 AA2 7 THR C 573  ARG C 577 -1  O  ALA C 575   N  GLY C 566           
SHEET    4 AA2 7 ILE C 584  THR C 588 -1  O  LEU C 585   N  VAL C 576           
SHEET    5 AA2 7 LEU C 546  GLU C 554 -1  N  VAL C 551   O  THR C 588           
SHEET    6 AA2 7 CYS C 538  PHE C 543 -1  N  VAL C 539   O  GLY C 550           
SHEET    7 AA2 7 SER C 325  ARG C 328  1  N  ILE C 326   O  ASN C 540           
SHEET    1 AA3 3 VAL A  47  PHE A  55  0                                        
SHEET    2 AA3 3 GLN A 271  TYR A 279 -1  O  TYR A 279   N  VAL A  47           
SHEET    3 AA3 3 ILE A 285  ASP A 290 -1  O  VAL A 289   N  LEU A 276           
SHEET    1 AA4 6 LEU A  84  PRO A  85  0                                        
SHEET    2 AA4 6 ARG A 237  LEU A 242 -1  O  PHE A 238   N  LEU A  84           
SHEET    3 AA4 6 ILE A 101  GLY A 107 -1  N  GLY A 103   O  LEU A 241           
SHEET    4 AA4 6 LEU A 117  ASN A 122 -1  O  ILE A 119   N  TRP A 104           
SHEET    5 AA4 6 ASN A 125  LYS A 129 -1  O  VAL A 127   N  VAL A 120           
SHEET    6 AA4 6 GLU A 169  VAL A 171 -1  O  TYR A 170   N  ILE A 128           
SHEET    1 AA5 5 GLY A 311  ARG A 319  0                                        
SHEET    2 AA5 5 PHE A 592  THR A 599 -1  O  VAL A 597   N  TYR A 313           
SHEET    3 AA5 5 ALA A 609  GLN A 613 -1  O  LEU A 611   N  SER A 596           
SHEET    4 AA5 5 GLY A 648  ILE A 651 -1  O  ILE A 651   N  VAL A 610           
SHEET    5 AA5 5 VAL A 642  GLN A 644 -1  N  PHE A 643   O  LEU A 650           
SHEET    1 AA6 7 SER A 325  ARG A 328  0                                        
SHEET    2 AA6 7 CYS A 538  PHE A 543  1  O  ASN A 540   N  ILE A 326           
SHEET    3 AA6 7 LEU A 546  GLU A 554 -1  O  GLY A 550   N  VAL A 539           
SHEET    4 AA6 7 ILE A 584  THR A 588 -1  O  THR A 588   N  VAL A 551           
SHEET    5 AA6 7 THR A 573  ARG A 577 -1  N  VAL A 576   O  LEU A 585           
SHEET    6 AA6 7 PHE A 565  ARG A 567 -1  N  GLY A 566   O  ALA A 575           
SHEET    7 AA6 7 VAL B  42  PHE B  43  1  O  PHE B  43   N  PHE A 565           
SHEET    1 AA7 5 ASN A 354  ILE A 358  0                                        
SHEET    2 AA7 5 VAL A 395  ARG A 403 -1  O  VAL A 395   N  ILE A 358           
SHEET    3 AA7 5 PRO A 507  PHE A 515 -1  O  VAL A 510   N  PHE A 400           
SHEET    4 AA7 5 GLY A 431  ASN A 437 -1  N  CYS A 432   O  LEU A 513           
SHEET    5 AA7 5 THR A 376  TYR A 380 -1  N  LYS A 378   O  VAL A 433           
SHEET    1 AA8 3 CYS A 361  VAL A 362  0                                        
SHEET    2 AA8 3 VAL A 524  CYS A 525  1  O  CYS A 525   N  CYS A 361           
SHEET    3 AA8 3 CYS A 391  PHE A 392 -1  N  PHE A 392   O  VAL A 524           
SHEET    1 AA9 2 LEU A 452  ARG A 454  0                                        
SHEET    2 AA9 2 LEU A 492  SER A 494 -1  O  ARG A 493   N  TYR A 453           
SHEET    1 AB1 4 GLU A 654  TYR A 655  0                                        
SHEET    2 AB1 4 GLN A 690  THR A 696  1  O  ALA A 694   N  GLU A 654           
SHEET    3 AB1 4 ILE A 670  THR A 676 -1  N  CYS A 671   O  TYR A 695           
SHEET    4 AB1 4 ILE A 664  GLY A 667 -1  N  GLY A 667   O  ILE A 670           
SHEET    1 AB2 2 ALA A 701  SER A 704  0                                        
SHEET    2 AB2 2 GLN B 787  LYS B 790  1  O  ILE B 788   N  ASN A 703           
SHEET    1 AB3 5 SER A 711  PRO A 715  0                                        
SHEET    2 AB3 5 GLU A1072  THR A1077 -1  O  PHE A1075   N  ILE A 712           
SHEET    3 AB3 5 VAL A1094  SER A1097 -1  O  SER A1097   N  THR A1076           
SHEET    4 AB3 5 TRP A1102  THR A1105 -1  O  PHE A1103   N  VAL A1096           
SHEET    5 AB3 5 GLN A1113  ILE A1114 -1  O  GLN A1113   N  VAL A1104           
SHEET    1 AB4 3 PHE A 718  PRO A 728  0                                        
SHEET    2 AB4 3 GLY A1059  PRO A1069 -1  O  VAL A1060   N  LEU A 727           
SHEET    3 AB4 3 TYR A1047  MET A1050 -1  N  LEU A1049   O  VAL A1065           
SHEET    1 AB5 3 PHE A 718  PRO A 728  0                                        
SHEET    2 AB5 3 GLY A1059  PRO A1069 -1  O  VAL A1060   N  LEU A 727           
SHEET    3 AB5 3 PRO A1053  ALA A1056 -1  N  GLN A1054   O  VAL A1061           
SHEET    1 AB6 2 LYS A 733  VAL A 736  0                                        
SHEET    2 AB6 2 LEU A 858  LEU A 861 -1  O  LEU A 861   N  LYS A 733           
SHEET    1 AB7 2 GLN A 787  LYS A 790  0                                        
SHEET    2 AB7 2 ALA C 701  SER C 704  1  O  ASN C 703   N  ILE A 788           
SHEET    1 AB8 4 THR A1120  ASN A1125  0                                        
SHEET    2 AB8 4 LYS A1086  PRO A1090 -1  N  PHE A1089   O  PHE A1121           
SHEET    3 AB8 4 ILE A1081  HIS A1083 -1  N  ILE A1081   O  HIS A1088           
SHEET    4 AB8 4 VAL A1133  ASN A1134  1  O  VAL A1133   N  CYS A1082           
SHEET    1 AB9 8 TYR B  28  ASN B  30  0                                        
SHEET    2 AB9 8 ASN B  61  HIS B  66 -1  O  VAL B  62   N  THR B  29           
SHEET    3 AB9 8 ALA B 264  TYR B 269 -1  O  TYR B 265   N  PHE B  65           
SHEET    4 AB9 8 GLY B  89  ILE B  95 -1  N  TYR B  91   O  GLY B 268           
SHEET    5 AB9 8 LEU B 189  ILE B 197 -1  O  PHE B 194   N  VAL B  90           
SHEET    6 AB9 8 TYR B 200  THR B 208 -1  O  THR B 208   N  LEU B 189           
SHEET    7 AB9 8 ALA B 222  LEU B 229 -1  O  VAL B 227   N  ILE B 203           
SHEET    8 AB9 8 VAL B  36  TYR B  37  1  N  VAL B  36   O  LEU B 223           
SHEET    1 AC1 3 VAL B  47  PHE B  55  0                                        
SHEET    2 AC1 3 GLN B 271  TYR B 279 -1  O  LEU B 277   N  HIS B  49           
SHEET    3 AC1 3 ILE B 285  ASP B 290 -1  O  ASP B 287   N  LYS B 278           
SHEET    1 AC2 5 LEU B  84  PRO B  85  0                                        
SHEET    2 AC2 5 ARG B 237  LEU B 242 -1  O  PHE B 238   N  LEU B  84           
SHEET    3 AC2 5 ILE B 101  GLY B 107 -1  N  GLY B 103   O  LEU B 241           
SHEET    4 AC2 5 SER B 116  ILE B 119 -1  O  LEU B 117   N  TRP B 104           
SHEET    5 AC2 5 ILE B 128  LYS B 129 -1  O  LYS B 129   N  LEU B 118           
SHEET    1 AC3 5 GLY B 311  SER B 316  0                                        
SHEET    2 AC3 5 GLY B 594  THR B 599 -1  O  THR B 599   N  GLY B 311           
SHEET    3 AC3 5 ALA B 609  GLN B 613 -1  O  LEU B 611   N  SER B 596           
SHEET    4 AC3 5 GLY B 648  ILE B 651 -1  O  ILE B 651   N  VAL B 610           
SHEET    5 AC3 5 VAL B 642  THR B 645 -1  N  PHE B 643   O  LEU B 650           
SHEET    1 AC4 7 VAL B 327  ARG B 328  0                                        
SHEET    2 AC4 7 CYS B 538  PHE B 543  1  O  ASN B 542   N  ARG B 328           
SHEET    3 AC4 7 LEU B 546  GLU B 554 -1  O  GLY B 550   N  VAL B 539           
SHEET    4 AC4 7 ILE B 584  THR B 588 -1  O  ASP B 586   N  THR B 553           
SHEET    5 AC4 7 THR B 573  ARG B 577 -1  N  ASP B 574   O  ILE B 587           
SHEET    6 AC4 7 PHE B 565  ARG B 567 -1  N  GLY B 566   O  ALA B 575           
SHEET    7 AC4 7 VAL C  42  PHE C  43  1  O  PHE C  43   N  PHE B 565           
SHEET    1 AC5 5 ARG B 355  ILE B 358  0                                        
SHEET    2 AC5 5 VAL B 395  ARG B 403 -1  O  VAL B 395   N  ILE B 358           
SHEET    3 AC5 5 PRO B 507  SER B 514 -1  O  VAL B 510   N  PHE B 400           
SHEET    4 AC5 5 GLY B 431  ASN B 437 -1  N  ILE B 434   O  VAL B 511           
SHEET    5 AC5 5 THR B 376  TYR B 380 -1  N  TYR B 380   O  GLY B 431           
SHEET    1 AC6 3 CYS B 361  VAL B 362  0                                        
SHEET    2 AC6 3 VAL B 524  CYS B 525  1  O  CYS B 525   N  CYS B 361           
SHEET    3 AC6 3 CYS B 391  PHE B 392 -1  N  PHE B 392   O  VAL B 524           
SHEET    1 AC7 2 TYR B 453  ARG B 454  0                                        
SHEET    2 AC7 2 LEU B 492  ARG B 493 -1  O  ARG B 493   N  TYR B 453           
SHEET    1 AC8 4 GLU B 654  TYR B 655  0                                        
SHEET    2 AC8 4 SER B 691  THR B 696  1  O  ALA B 694   N  GLU B 654           
SHEET    3 AC8 4 ILE B 670  GLN B 675 -1  N  SER B 673   O  ILE B 693           
SHEET    4 AC8 4 ILE B 664  GLY B 667 -1  N  GLY B 667   O  ILE B 670           
SHEET    1 AC9 2 GLU B 702  SER B 704  0                                        
SHEET    2 AC9 2 ILE C 788  LYS C 790  1  O  ILE C 788   N  ASN B 703           
SHEET    1 AD1 5 SER B 711  ALA B 713  0                                        
SHEET    2 AD1 5 ASN B1074  ALA B1078 -1  O  PHE B1075   N  ILE B 712           
SHEET    3 AD1 5 VAL B1094  ASN B1098 -1  O  SER B1097   N  THR B1076           
SHEET    4 AD1 5 HIS B1101  THR B1105 -1  O  PHE B1103   N  VAL B1096           
SHEET    5 AD1 5 GLN B1113  ILE B1114 -1  O  GLN B1113   N  VAL B1104           
SHEET    1 AD2 3 PHE B 718  PRO B 728  0                                        
SHEET    2 AD2 3 GLY B1059  PRO B1069 -1  O  PHE B1062   N  GLU B 725           
SHEET    3 AD2 3 TYR B1047  ALA B1056 -1  N  TYR B1047   O  TYR B1067           
SHEET    1 AD3 2 LYS B 733  VAL B 736  0                                        
SHEET    2 AD3 2 LEU B 858  LEU B 861 -1  O  THR B 859   N  SER B 735           
SHEET    1 AD4 3 ILE B1081  HIS B1083  0                                        
SHEET    2 AD4 3 LYS B1086  PRO B1090 -1  O  LYS B1086   N  HIS B1083           
SHEET    3 AD4 3 THR B1120  GLY B1124 -1  O  GLY B1124   N  ALA B1087           
SHEET    1 AD5 8 TYR C  28  ASN C  30  0                                        
SHEET    2 AD5 8 ASN C  61  HIS C  66 -1  O  VAL C  62   N  THR C  29           
SHEET    3 AD5 8 ALA C 264  TYR C 269 -1  O  TYR C 265   N  PHE C  65           
SHEET    4 AD5 8 GLY C  89  GLU C  96 -1  N  ILE C  95   O  ALA C 264           
SHEET    5 AD5 8 ASN C 188  ILE C 197 -1  O  PHE C 192   N  PHE C  92           
SHEET    6 AD5 8 TYR C 200  HIS C 207 -1  O  LYS C 202   N  LYS C 195           
SHEET    7 AD5 8 ALA C 222  LEU C 229 -1  O  LEU C 229   N  PHE C 201           
SHEET    8 AD5 8 VAL C  36  TYR C  37  1  N  VAL C  36   O  LEU C 223           
SHEET    1 AD6 3 VAL C  47  PHE C  55  0                                        
SHEET    2 AD6 3 GLN C 271  TYR C 279 -1  O  ARG C 273   N  ASP C  53           
SHEET    3 AD6 3 ILE C 285  ASP C 290 -1  O  ASP C 287   N  LYS C 278           
SHEET    1 AD7 6 LEU C  84  PRO C  85  0                                        
SHEET    2 AD7 6 ARG C 237  LEU C 242 -1  O  PHE C 238   N  LEU C  84           
SHEET    3 AD7 6 ILE C 101  GLY C 107 -1  N  ILE C 105   O  GLN C 239           
SHEET    4 AD7 6 LEU C 117  VAL C 120 -1  O  ILE C 119   N  TRP C 104           
SHEET    5 AD7 6 VAL C 127  LYS C 129 -1  O  VAL C 127   N  VAL C 120           
SHEET    6 AD7 6 GLU C 169  VAL C 171 -1  O  TYR C 170   N  ILE C 128           
SHEET    1 AD8 5 GLY C 311  ARG C 319  0                                        
SHEET    2 AD8 5 PHE C 592  THR C 599 -1  O  VAL C 597   N  TYR C 313           
SHEET    3 AD8 5 ALA C 609  GLN C 613 -1  O  ALA C 609   N  ILE C 598           
SHEET    4 AD8 5 GLY C 648  ILE C 651 -1  O  ILE C 651   N  VAL C 610           
SHEET    5 AD8 5 VAL C 642  GLN C 644 -1  N  PHE C 643   O  LEU C 650           
SHEET    1 AD9 5 LYS C 356  ILE C 358  0                                        
SHEET    2 AD9 5 VAL C 395  ILE C 402 -1  O  VAL C 395   N  ILE C 358           
SHEET    3 AD9 5 TYR C 508  PHE C 515 -1  O  VAL C 510   N  PHE C 400           
SHEET    4 AD9 5 GLY C 431  ASN C 437 -1  N  ILE C 434   O  VAL C 511           
SHEET    5 AD9 5 THR C 376  TYR C 380 -1  N  LYS C 378   O  VAL C 433           
SHEET    1 AE1 3 CYS C 361  VAL C 362  0                                        
SHEET    2 AE1 3 VAL C 524  CYS C 525  1  O  CYS C 525   N  CYS C 361           
SHEET    3 AE1 3 CYS C 391  PHE C 392 -1  N  PHE C 392   O  VAL C 524           
SHEET    1 AE2 2 LEU C 452  ARG C 454  0                                        
SHEET    2 AE2 2 LEU C 492  SER C 494 -1  O  ARG C 493   N  TYR C 453           
SHEET    1 AE3 2 TYR C 473  GLN C 474  0                                        
SHEET    2 AE3 2 CYS C 488  TYR C 489 -1  O  TYR C 489   N  TYR C 473           
SHEET    1 AE4 4 GLU C 654  TYR C 655  0                                        
SHEET    2 AE4 4 SER C 691  THR C 696  1  O  ALA C 694   N  GLU C 654           
SHEET    3 AE4 4 ILE C 670  GLN C 675 -1  N  CYS C 671   O  TYR C 695           
SHEET    4 AE4 4 ILE C 664  GLY C 667 -1  N  GLY C 667   O  ILE C 670           
SHEET    1 AE5 5 ILE C 712  ALA C 713  0                                        
SHEET    2 AE5 5 ASN C1074  ALA C1078 -1  O  PHE C1075   N  ILE C 712           
SHEET    3 AE5 5 VAL C1094  SER C1097 -1  O  PHE C1095   N  ALA C1078           
SHEET    4 AE5 5 TRP C1102  THR C1105 -1  O  PHE C1103   N  VAL C1096           
SHEET    5 AE5 5 GLN C1113  ILE C1114 -1  O  GLN C1113   N  VAL C1104           
SHEET    1 AE6 3 PHE C 718  PRO C 728  0                                        
SHEET    2 AE6 3 GLY C1059  PRO C1069 -1  O  PHE C1062   N  GLU C 725           
SHEET    3 AE6 3 TYR C1047  ALA C1056 -1  N  TYR C1047   O  TYR C1067           
SHEET    1 AE7 2 LYS C 733  VAL C 736  0                                        
SHEET    2 AE7 2 LEU C 858  LEU C 861 -1  O  THR C 859   N  SER C 735           
SHEET    1 AE8 4 THR C1120  ASN C1125  0                                        
SHEET    2 AE8 4 LYS C1086  PRO C1090 -1  N  PHE C1089   O  PHE C1121           
SHEET    3 AE8 4 ILE C1081  HIS C1083 -1  N  ILE C1081   O  HIS C1088           
SHEET    4 AE8 4 VAL C1133  ASN C1134  1  O  VAL C1133   N  CYS C1082           
SSBOND   1 CYS A  131    CYS A  166                          1555   1555  2.03  
SSBOND   2 CYS A  291    CYS A  301                          1555   1555  2.03  
SSBOND   3 CYS A  336    CYS A  361                          1555   1555  2.03  
SSBOND   4 CYS A  379    CYS A  432                          1555   1555  2.03  
SSBOND   5 CYS A  391    CYS A  525                          1555   1555  2.03  
SSBOND   6 CYS A  480    CYS A  488                          1555   1555  2.03  
SSBOND   7 CYS A  538    CYS A  590                          1555   1555  2.03  
SSBOND   8 CYS A  617    CYS A  649                          1555   1555  2.03  
SSBOND   9 CYS A  662    CYS A  671                          1555   1555  2.03  
SSBOND  10 CYS A  738    CYS A  760                          1555   1555  2.03  
SSBOND  11 CYS A  743    CYS A  749                          1555   1555  2.04  
SSBOND  12 CYS A  840    CYS A  851                          1555   1555  2.03  
SSBOND  13 CYS A 1032    CYS A 1043                          1555   1555  2.03  
SSBOND  14 CYS A 1082    CYS A 1126                          1555   1555  2.03  
SSBOND  15 CYS B  131    CYS B  166                          1555   1555  2.03  
SSBOND  16 CYS B  291    CYS B  301                          1555   1555  2.03  
SSBOND  17 CYS B  336    CYS B  361                          1555   1555  2.03  
SSBOND  18 CYS B  379    CYS B  432                          1555   1555  2.03  
SSBOND  19 CYS B  391    CYS B  525                          1555   1555  2.03  
SSBOND  20 CYS B  480    CYS B  488                          1555   1555  2.03  
SSBOND  21 CYS B  538    CYS B  590                          1555   1555  2.02  
SSBOND  22 CYS B  617    CYS B  649                          1555   1555  2.03  
SSBOND  23 CYS B  662    CYS B  671                          1555   1555  2.03  
SSBOND  24 CYS B  738    CYS B  760                          1555   1555  2.03  
SSBOND  25 CYS B  743    CYS B  749                          1555   1555  2.04  
SSBOND  26 CYS B  840    CYS B  851                          1555   1555  2.03  
SSBOND  27 CYS B 1032    CYS B 1043                          1555   1555  2.02  
SSBOND  28 CYS B 1082    CYS B 1126                          1555   1555  2.04  
SSBOND  29 CYS C  131    CYS C  166                          1555   1555  2.03  
SSBOND  30 CYS C  291    CYS C  301                          1555   1555  2.03  
SSBOND  31 CYS C  336    CYS C  361                          1555   1555  2.03  
SSBOND  32 CYS C  379    CYS C  432                          1555   1555  2.03  
SSBOND  33 CYS C  391    CYS C  525                          1555   1555  2.03  
SSBOND  34 CYS C  480    CYS C  488                          1555   1555  2.03  
SSBOND  35 CYS C  538    CYS C  590                          1555   1555  2.03  
SSBOND  36 CYS C  617    CYS C  649                          1555   1555  2.03  
SSBOND  37 CYS C  662    CYS C  671                          1555   1555  2.03  
SSBOND  38 CYS C  738    CYS C  760                          1555   1555  2.03  
SSBOND  39 CYS C  743    CYS C  749                          1555   1555  2.03  
SSBOND  40 CYS C  840    CYS C  851                          1555   1555  2.03  
SSBOND  41 CYS C 1032    CYS C 1043                          1555   1555  2.02  
SSBOND  42 CYS C 1082    CYS C 1126                          1555   1555  2.03  
LINK         ND2 ASN A  61                 C1  NAG A1207     1555   1555  1.44  
LINK         ND2 ASN A 122                 C1  NAG A1202     1555   1555  1.44  
LINK         ND2 ASN A 165                 C1  NAG A1208     1555   1555  1.44  
LINK         ND2 ASN A 234                 C1  NAG G   1     1555   1555  1.44  
LINK         ND2 ASN A 282                 C1  NAG H   1     1555   1555  1.44  
LINK         ND2 ASN A 331                 C1  NAG A1203     1555   1555  1.45  
LINK         ND2 ASN A 343                 C1  NAG A1201     1555   1555  1.44  
LINK         ND2 ASN A 616                 C1  NAG A1204     1555   1555  1.44  
LINK         ND2 ASN A 657                 C1  NAG A1209     1555   1555  1.44  
LINK         ND2 ASN A 709                 C1  NAG A1205     1555   1555  1.44  
LINK         ND2 ASN A 717                 C1  NAG M   1     1555   1555  1.44  
LINK         ND2 ASN A 801                 C1  NAG O   1     1555   1555  1.44  
LINK         ND2 ASN A1074                 C1  NAG P   1     1555   1555  1.44  
LINK         ND2 ASN A1098                 C1  NAG D   1     1555   1555  1.44  
LINK         ND2 ASN A1134                 C1  NAG A1206     1555   1555  1.44  
LINK         ND2 ASN B  61                 C1  NAG S   1     1555   1555  1.44  
LINK         ND2 ASN B 234                 C1  NAG U   1     1555   1555  1.44  
LINK         ND2 ASN B 282                 C1  NAG V   1     1555   1555  1.44  
LINK         ND2 ASN B 331                 C1  NAG B1203     1555   1555  1.45  
LINK         ND2 ASN B 616                 C1  NAG B1201     1555   1555  1.44  
LINK         ND2 ASN B 657                 C1  NAG B1202     1555   1555  1.44  
LINK         ND2 ASN B 709                 C1  NAG B1204     1555   1555  1.44  
LINK         ND2 ASN B 717                 C1  NAG Z   1     1555   1555  1.44  
LINK         ND2 ASN B 801                 C1  NAG a   1     1555   1555  1.44  
LINK         ND2 ASN B1074                 C1  NAG b   1     1555   1555  1.44  
LINK         ND2 ASN B1098                 C1  NAG B1205     1555   1555  1.44  
LINK         ND2 ASN B1134                 C1  NAG B1206     1555   1555  1.44  
LINK         ND2 ASN C  61                 C1  NAG C1207     1555   1555  1.44  
LINK         ND2 ASN C 165                 C1  NAG C1208     1555   1555  1.44  
LINK         ND2 ASN C 234                 C1  NAG h   1     1555   1555  1.44  
LINK         ND2 ASN C 282                 C1  NAG C1202     1555   1555  1.47  
LINK         ND2 ASN C 331                 C1  NAG C1201     1555   1555  1.44  
LINK         ND2 ASN C 603                 C1  NAG C1209     1555   1555  1.44  
LINK         ND2 ASN C 616                 C1  NAG C1203     1555   1555  1.44  
LINK         ND2 ASN C 657                 C1  NAG C1210     1555   1555  1.44  
LINK         ND2 ASN C 709                 C1  NAG C1204     1555   1555  1.44  
LINK         ND2 ASN C 717                 C1  NAG o   1     1555   1555  1.44  
LINK         ND2 ASN C 801                 C1  NAG E   1     1555   1555  1.44  
LINK         ND2 ASN C1074                 C1  NAG q   1     1555   1555  1.44  
LINK         ND2 ASN C1098                 C1  NAG C1206     1555   1555  1.44  
LINK         ND2 ASN C1134                 C1  NAG C1205     1555   1555  1.44  
LINK         O4  NAG D   1                 C1  NAG D   2     1555   1555  1.44  
LINK         O4  NAG E   1                 C1  NAG E   2     1555   1555  1.45  
LINK         O4  NAG G   1                 C1  NAG G   2     1555   1555  1.44  
LINK         O4  NAG H   1                 C1  NAG H   2     1555   1555  1.44  
LINK         O4  NAG M   1                 C1  NAG M   2     1555   1555  1.45  
LINK         O4  NAG M   2                 C1  BMA M   3     1555   1555  1.45  
LINK         O3  BMA M   3                 C1  MAN M   4     1555   1555  1.45  
LINK         O4  NAG O   1                 C1  NAG O   2     1555   1555  1.46  
LINK         O4  NAG O   2                 C1  BMA O   3     1555   1555  1.45  
LINK         O3  BMA O   3                 C1  MAN O   4     1555   1555  1.44  
LINK         O6  BMA O   3                 C1  MAN O   5     1555   1555  1.44  
LINK         O4  NAG P   1                 C1  NAG P   2     1555   1555  1.45  
LINK         O4  NAG P   2                 C1  BMA P   3     1555   1555  1.45  
LINK         O4  NAG S   1                 C1  NAG S   2     1555   1555  1.45  
LINK         O4  NAG S   2                 C1  BMA S   3     1555   1555  1.45  
LINK         O6  BMA S   3                 C1  MAN S   4     1555   1555  1.44  
LINK         O4  NAG U   1                 C1  NAG U   2     1555   1555  1.45  
LINK         O4  NAG U   2                 C1  BMA U   3     1555   1555  1.45  
LINK         O3  BMA U   3                 C1  MAN U   4     1555   1555  1.44  
LINK         O6  BMA U   3                 C1  MAN U   5     1555   1555  1.44  
LINK         O4  NAG V   1                 C1  NAG V   2     1555   1555  1.44  
LINK         O4  NAG V   2                 C1  BMA V   3     1555   1555  1.45  
LINK         O4  NAG Z   1                 C1  NAG Z   2     1555   1555  1.45  
LINK         O4  NAG Z   2                 C1  BMA Z   3     1555   1555  1.44  
LINK         O3  BMA Z   3                 C1  MAN Z   4     1555   1555  1.44  
LINK         O6  BMA Z   3                 C1  MAN Z   5     1555   1555  1.44  
LINK         O4  NAG a   1                 C1  NAG a   2     1555   1555  1.46  
LINK         O4  NAG a   2                 C1  BMA a   3     1555   1555  1.46  
LINK         O3  BMA a   3                 C1  MAN a   4     1555   1555  1.44  
LINK         O4  NAG b   1                 C1  NAG b   2     1555   1555  1.45  
LINK         O4  NAG b   2                 C1  BMA b   3     1555   1555  1.45  
LINK         O4  NAG h   1                 C1  NAG h   2     1555   1555  1.44  
LINK         O4  NAG o   1                 C1  NAG o   2     1555   1555  1.47  
LINK         O4  NAG o   2                 C1  BMA o   3     1555   1555  1.44  
LINK         O3  BMA o   3                 C1  MAN o   4     1555   1555  1.44  
LINK         O6  BMA o   3                 C1  MAN o   5     1555   1555  1.44  
LINK         O4  NAG q   1                 C1  NAG q   2     1555   1555  1.46  
ORIGX1      1.000000  0.000000  0.000000        0.00000                         
ORIGX2      0.000000  1.000000  0.000000        0.00000                         
ORIGX3      0.000000  0.000000  1.000000        0.00000                         
SCALE1      1.000000  0.000000  0.000000        0.00000                         
SCALE2      0.000000  1.000000  0.000000        0.00000                         
SCALE3      0.000000  0.000000  1.000000        0.00000                         
CRYST1    1.000    1.000    1.000  90.00  90.00  90.00 P 1         1
ATOM      1  N   PRO A   1      34.939   3.320  15.973  1.00  0.00           N  
ATOM      2  CA  PRO A   1      36.119   2.739  15.319  1.00  0.00           C  
ATOM      3  C   PRO A   1      36.477   3.487  14.045  1.00  0.00           C  
ATOM      4  O   PRO A   1      35.610   3.989  13.326  1.00  0.00           O  
ATOM      5  CB  PRO A   1      35.687   1.301  15.020  1.00  0.00           C  
ATOM      6  CG  PRO A   1      34.354   1.216  15.366  1.00  0.00           C  
ATOM      7  CD  PRO A   1      33.868   2.325  16.135  1.00  0.00           C  
ATOM      8  N   ASN A   2      37.779   3.559  13.770  1.00  0.00           N  
ATOM      9  CA  ASN A   2      38.295   4.385  12.684  1.00  0.00           C  
ATOM     10  C   ASN A   2      38.439   3.584  11.397  1.00  0.00           C  
ATOM     11  O   ASN A   2      39.465   3.532  10.783  1.00  0.00           O  
ATOM     12  CB  ASN A   2      39.612   5.028  13.091  1.00  0.00           C  
ATOM     13  CG  ASN A   2      40.607   4.037  13.667  1.00  0.00           C  
ATOM     14  OD1 ASN A   2      40.369   2.838  13.707  1.00  0.00           O  
ATOM     15  ND2 ASN A   2      41.735   4.547  14.120  1.00  0.00           N  
ATOM     16  N   ILE A   3      37.391   2.964  10.984  1.00  0.00           N  
ATOM     17  CA  ILE A   3      37.343   2.273   9.712  1.00  0.00           C  
ATOM     18  C   ILE A   3      36.986   3.275   8.623  1.00  0.00           C  
ATOM     19  O   ILE A   3      36.171   4.173   8.825  1.00  0.00           O  
ATOM     20  CB  ILE A   3      36.364   1.098   9.771  1.00  0.00           C  
ATOM     21  CG1 ILE A   3      35.449   1.040  10.312  1.00  0.00           C  
ATOM     22  CG2 ILE A   3      36.486   0.220   8.541  1.00  0.00           C  
ATOM     23  CD1 ILE A   3      37.926  -0.385   9.263  1.00  0.00           C  
ATOM     24  N   THR A   4      37.642   3.164   7.477  1.00  0.00           N  
ATOM     25  CA  THR A   4      37.442   4.093   6.377  1.00  0.00           C  
ATOM     26  C   THR A   4      36.847   3.452   5.134  1.00  0.00           C  
ATOM     27  O   THR A   4      36.543   4.168   4.176  1.00  0.00           O  
ATOM     28  CB  THR A   4      38.769   4.767   6.002  1.00  0.00           C  
ATOM     29  OG1 THR A   4      39.756   3.769   5.734  1.00  0.00           O  
ATOM     30  CG2 THR A   4      39.256   5.659   7.130  1.00  0.00           C  
ATOM     31  N   ASN A   5      36.669   2.136   5.118  1.00  0.00           N  
ATOM     32  CA  ASN A   5      36.168   1.449   3.939  1.00  0.00           C  
ATOM     33  C   ASN A   5      34.666   1.640   3.807  1.00  0.00           C  
ATOM     34  O   ASN A   5      33.933   1.586   4.730  1.00  0.00           O  
ATOM     35  CB  ASN A   5      36.499  -0.037   4.007  1.00  0.00           C  
ATOM     36  CG  ASN A   5      37.975  -0.308   4.108  1.00  0.00           C  
ATOM     37  OD1 ASN A   5      38.633  -0.080   4.002  1.00  0.00           O  
ATOM     38  ND2 ASN A   5      38.506  -0.798   4.314  1.00  0.00           N  
ATOM     39  N   LEU A   6      34.213   1.870   2.652  1.00  0.00           N  
ATOM     40  CA  LEU A   6      32.794   1.893   2.347  1.00  0.00           C  
ATOM     41  C   LEU A   6      32.351   0.499   1.952  1.00  0.00           C  
ATOM     42  O   LEU A   6      33.030  -0.190   1.237  1.00  0.00           O  
ATOM     43  CB  LEU A   6      32.488   2.884   1.232  1.00  0.00           C  
ATOM     44  CG  LEU A   6      32.545   4.356   1.536  1.00  0.00           C  
ATOM     45  CD1 LEU A   6      32.764   5.156   0.981  1.00  0.00           C  
ATOM     46  CD2 LEU A   6      31.530   4.706   2.533  1.00  0.00           C  
ATOM     47  N   CYS A   7      31.216   0.083   2.432  1.00  0.00           N  
ATOM     48  CA  CYS A   7      30.745  -1.265   2.196  1.00  0.00           C  
ATOM     49  C   CYS A   7      30.204  -1.426   0.807  1.00  0.00           C  
ATOM     50  O   CYS A   7      29.594  -0.519   0.281  1.00  0.00           O  
ATOM     51  CB  CYS A   7      29.688  -1.656   3.174  1.00  0.00           C  
ATOM     52  SG  CYS A   7      30.118  -2.500   4.299  1.00  0.00           S  
ATOM     53  N   PRO A   8      30.417  -2.565   0.183  1.00  0.00           N  
ATOM     54  CA  PRO A   8      29.894  -2.778  -1.148  1.00  0.00           C  
ATOM     55  C   PRO A   8      28.416  -3.077  -1.161  1.00  0.00           C  
ATOM     56  O   PRO A   8      27.987  -4.202  -1.392  1.00  0.00           O  
ATOM     57  CB  PRO A   8      30.695  -3.955  -1.639  1.00  0.00           C  
ATOM     58  CG  PRO A   8      31.061  -4.681  -0.426  1.00  0.00           C  
ATOM     59  CD  PRO A   8      31.295  -3.632   0.585  1.00  0.00           C  
ATOM     60  N   PHE A   9      27.616  -2.067  -0.912  1.00  0.00           N  
ATOM     61  CA  PHE A   9      26.192  -2.205  -1.114  1.00  0.00           C  
ATOM     62  C   PHE A   9      25.845  -2.222  -2.582  1.00  0.00           C  
ATOM     63  O   PHE A   9      24.818  -2.771  -2.974  1.00  0.00           O  
ATOM     64  CB  PHE A   9      25.442  -1.086  -0.425  1.00  0.00           C  
ATOM     65  CG  PHE A   9      25.554  -1.106   1.045  1.00  0.00           C  
ATOM     66  CD1 PHE A   9      24.890  -2.025   1.800  1.00  0.00           C  
ATOM     67  CD2 PHE A   9      26.301  -0.188   1.675  1.00  0.00           C  
ATOM     68  CE1 PHE A   9      24.983  -2.043   3.155  1.00  0.00           C  
ATOM     69  CE2 PHE A   9      26.395  -0.201   3.030  1.00  0.00           C  
ATOM     70  CZ  PHE A   9      25.737  -1.130   3.769  1.00  0.00           C  
ATOM     71  N   ASP A  10      26.682  -1.628  -3.404  1.00  0.00           N  
ATOM     72  CA  ASP A  10      26.426  -1.632  -4.817  1.00  0.00           C  
ATOM     73  C   ASP A  10      26.618  -2.989  -5.421  1.00  0.00           C  
ATOM     74  O   ASP A  10      25.976  -3.343  -6.401  1.00  0.00           O  
ATOM     75  CB  ASP A  10      27.322  -0.617  -5.479  1.00  0.00           C  
ATOM     76  CG  ASP A  10      27.152   0.752  -4.910  1.00  0.00           C  
ATOM     77  OD2 ASP A  10      26.765   0.873  -3.945  1.00  0.00           O  
ATOM     78  OD1 ASP A  10      27.403   1.706  -5.425  1.00  0.00           O  
ATOM     79  N   GLU A  11      27.494  -3.759  -4.855  1.00  0.00           N  
ATOM     80  CA  GLU A  11      27.667  -5.089  -5.340  1.00  0.00           C  
ATOM     81  C   GLU A  11      26.495  -5.978  -5.029  1.00  0.00           C  
ATOM     82  O   GLU A  11      26.240  -6.959  -5.683  1.00  0.00           O  
ATOM     83  CB  GLU A  11      28.936  -5.642  -4.767  1.00  0.00           C  
ATOM     84  CG  GLU A  11      30.168  -4.848  -5.063  1.00  0.00           C  
ATOM     85  CD  GLU A  11      31.410  -5.441  -4.496  1.00  0.00           C  
ATOM     86  OE2 GLU A  11      31.310  -6.413  -3.864  1.00  0.00           O  
ATOM     87  OE1 GLU A  11      32.487  -4.935  -4.679  1.00  0.00           O  
ATOM     88  N   VAL A  12      25.782  -5.661  -4.043  1.00  0.00           N  
ATOM     89  CA  VAL A  12      24.597  -6.409  -3.701  1.00  0.00           C  
ATOM     90  C   VAL A  12      23.390  -5.911  -4.458  1.00  0.00           C  
ATOM     91  O   VAL A  12      22.584  -6.680  -4.980  1.00  0.00           O  
ATOM     92  CB  VAL A  12      24.393  -6.352  -2.198  1.00  0.00           C  
ATOM     93  CG1 VAL A  12      23.144  -7.098  -1.779  1.00  0.00           C  
ATOM     94  CG2 VAL A  12      25.594  -6.893  -1.499  1.00  0.00           C  
ATOM     95  N   PHE A  13      23.257  -4.617  -4.548  1.00  0.00           N  
ATOM     96  CA  PHE A  13      22.075  -4.036  -5.143  1.00  0.00           C  
ATOM     97  C   PHE A  13      22.193  -3.889  -6.642  1.00  0.00           C  
ATOM     98  O   PHE A  13      21.258  -4.186  -7.350  1.00  0.00           O  
ATOM     99  CB  PHE A  13      21.786  -2.676  -4.508  1.00  0.00           C  
ATOM    100  CG  PHE A  13      21.215  -2.754  -3.140  1.00  0.00           C  
ATOM    101  CD2 PHE A  13      21.443  -3.252  -2.210  1.00  0.00           C  
ATOM    102  CD1 PHE A  13      20.447  -2.329  -2.786  1.00  0.00           C  
ATOM    103  CE2 PHE A  13      20.918  -3.322  -0.951  1.00  0.00           C  
ATOM    104  CE1 PHE A  13      19.919  -2.399  -1.529  1.00  0.00           C  
ATOM    105  CZ  PHE A  13      20.155  -2.896  -0.611  1.00  0.00           C  
ATOM    106  N   ASN A  14      23.325  -3.435  -7.143  1.00  0.00           N  
ATOM    107  CA  ASN A  14      23.518  -3.213  -8.562  1.00  0.00           C  
ATOM    108  C   ASN A  14      24.176  -4.415  -9.236  1.00  0.00           C  
ATOM    109  O   ASN A  14      25.022  -4.273 -10.090  1.00  0.00           O  
ATOM    110  CB  ASN A  14      24.333  -1.952  -8.785  1.00  0.00           C  
ATOM    111  CG  ASN A  14      23.767  -0.912  -8.951  1.00  0.00           C  
ATOM    112  OD1 ASN A  14      23.211  -0.761  -8.841  1.00  0.00           O  
ATOM    113  ND2 ASN A  14      23.908  -0.191  -9.217  1.00  0.00           N  
ATOM    114  N   ALA A  15      23.792  -5.602  -8.855  1.00  0.00           N  
ATOM    115  CA  ALA A  15      24.258  -6.815  -9.504  1.00  0.00           C  
ATOM    116  C   ALA A  15      23.372  -7.135 -10.680  1.00  0.00           C  
ATOM    117  O   ALA A  15      22.209  -6.847 -10.664  1.00  0.00           O  
ATOM    118  CB  ALA A  15      24.283  -7.982  -8.535  1.00  0.00           C  
ATOM    119  N   THR A  16      23.939  -7.724 -11.712  1.00  0.00           N  
ATOM    120  CA  THR A  16      23.190  -8.029 -12.913  1.00  0.00           C  
ATOM    121  C   THR A  16      22.211  -9.154 -12.710  1.00  0.00           C  
ATOM    122  O   THR A  16      21.066  -9.067 -13.109  1.00  0.00           O  
ATOM    123  CB  THR A  16      24.117  -8.376 -14.036  1.00  0.00           C  
ATOM    124  OG1 THR A  16      24.847  -9.526 -13.706  1.00  0.00           O  
ATOM    125  CG2 THR A  16      25.069  -7.233 -14.279  1.00  0.00           C  
ATOM    126  N   ARG A  17      22.641 -10.215 -12.089  1.00  0.00           N  
ATOM    127  CA  ARG A  17      21.812 -11.366 -11.863  1.00  0.00           C  
ATOM    128  C   ARG A  17      21.770 -11.661 -10.371  1.00  0.00           C  
ATOM    129  O   ARG A  17      22.784 -11.786  -9.725  1.00  0.00           O  
ATOM    130  CB  ARG A  17      22.327 -12.565 -12.635  1.00  0.00           C  
ATOM    131  CG  ARG A  17      21.983 -12.972 -13.521  1.00  0.00           C  
ATOM    132  CD  ARG A  17      20.574 -13.013 -13.840  1.00  0.00           C  
ATOM    133  NE  ARG A  17      20.088 -13.346 -14.689  1.00  0.00           N  
ATOM    134  CZ  ARG A  17      19.449 -13.435 -14.985  1.00  0.00           C  
ATOM    135  NH1 ARG A  17      19.119 -13.013 -15.948  1.00  0.00           N  
ATOM    136  NH2 ARG A  17      19.134 -13.954 -14.341  1.00  0.00           N  
ATOM    137  N   PHE A  18      20.593 -11.770  -9.828  1.00  0.00           N  
ATOM    138  CA  PHE A  18      20.415 -12.167  -8.442  1.00  0.00           C  
ATOM    139  C   PHE A  18      20.373 -13.671  -8.341  1.00  0.00           C  
ATOM    140  O   PHE A  18      20.093 -14.338  -9.273  1.00  0.00           O  
ATOM    141  CB  PHE A  18      19.150 -11.567  -7.846  1.00  0.00           C  
ATOM    142  CG  PHE A  18      19.320 -10.190  -7.299  1.00  0.00           C  
ATOM    143  CD1 PHE A  18      20.475  -9.471  -7.532  1.00  0.00           C  
ATOM    144  CD2 PHE A  18      18.327  -9.624  -6.526  1.00  0.00           C  
ATOM    145  CE1 PHE A  18      20.626  -8.208  -7.024  1.00  0.00           C  
ATOM    146  CE2 PHE A  18      18.473  -8.363  -6.011  1.00  0.00           C  
ATOM    147  CZ  PHE A  18      19.624  -7.655  -6.260  1.00  0.00           C  
ATOM    148  N   ALA A  19      20.655 -14.206  -7.194  1.00  0.00           N  
ATOM    149  CA  ALA A  19      20.698 -15.628  -6.979  1.00  0.00           C  
ATOM    150  C   ALA A  19      19.340 -16.218  -6.857  1.00  0.00           C  
ATOM    151  O   ALA A  19      18.387 -15.522  -6.747  1.00  0.00           O  
ATOM    152  CB  ALA A  19      21.478 -15.967  -5.766  1.00  0.00           C  
ATOM    153  N   SER A  20      19.263 -17.526  -6.892  1.00  0.00           N  
ATOM    154  CA  SER A  20      18.035 -18.234  -6.713  1.00  0.00           C  
ATOM    155  C   SER A  20      17.621 -18.264  -5.319  1.00  0.00           C  
ATOM    156  O   SER A  20      18.359 -18.018  -4.408  1.00  0.00           O  
ATOM    157  CB  SER A  20      18.100 -19.609  -7.188  1.00  0.00           C  
ATOM    158  OG  SER A  20      18.414 -20.496  -6.869  1.00  0.00           O  
ATOM    159  N   VAL A  21      16.422 -18.564  -5.156  1.00  0.00           N  
ATOM    160  CA  VAL A  21      15.899 -18.497  -3.894  1.00  0.00           C  
ATOM    161  C   VAL A  21      16.369 -19.557  -3.105  1.00  0.00           C  
ATOM    162  O   VAL A  21      16.717 -19.327  -1.980  1.00  0.00           O  
ATOM    163  CB  VAL A  21      14.478 -18.534  -4.023  1.00  0.00           C  
ATOM    164  CG2 VAL A  21      13.536 -18.113  -3.349  1.00  0.00           C  
ATOM    165  CG1 VAL A  21      14.440 -17.896  -4.052  1.00  0.00           C  
ATOM    166  N   TYR A  22      16.417 -20.722  -3.686  1.00  0.00           N  
ATOM    167  CA  TYR A  22      16.810 -21.815  -2.990  1.00  0.00           C  
ATOM    168  C   TYR A  22      18.225 -21.904  -2.807  1.00  0.00           C  
ATOM    169  O   TYR A  22      18.650 -22.671  -2.045  1.00  0.00           O  
ATOM    170  CB  TYR A  22      16.246 -23.000  -3.696  1.00  0.00           C  
ATOM    171  CG  TYR A  22      15.575 -23.176  -4.055  1.00  0.00           C  
ATOM    172  CD1 TYR A  22      15.193 -22.666  -5.161  1.00  0.00           C  
ATOM    173  CD2 TYR A  22      15.314 -23.847  -3.283  1.00  0.00           C  
ATOM    174  CE1 TYR A  22      14.575 -22.821  -5.488  1.00  0.00           C  
ATOM    175  CE2 TYR A  22      14.699 -24.007  -3.603  1.00  0.00           C  
ATOM    176  CZ  TYR A  22      14.331 -23.492  -4.705  1.00  0.00           C  
ATOM    177  OH  TYR A  22      13.717 -23.650  -5.023  1.00  0.00           O  
ATOM    178  N   ALA A  23      18.960 -21.142  -3.481  1.00  0.00           N  
ATOM    179  CA  ALA A  23      20.312 -21.073  -3.285  1.00  0.00           C  
ATOM    180  C   ALA A  23      20.650 -19.972  -2.479  1.00  0.00           C  
ATOM    181  O   ALA A  23      21.331 -19.588  -2.624  1.00  0.00           O  
ATOM    182  CB  ALA A  23      20.981 -21.089  -4.507  1.00  0.00           C  
ATOM    183  N   TRP A  24      20.168 -19.476  -1.626  1.00  0.00           N  
ATOM    184  CA  TRP A  24      20.292 -18.403  -0.824  1.00  0.00           C  
ATOM    185  C   TRP A  24      21.711 -17.963  -0.544  1.00  0.00           C  
ATOM    186  O   TRP A  24      22.392 -18.476   0.294  1.00  0.00           O  
ATOM    187  CB  TRP A  24      19.616 -18.649   0.331  1.00  0.00           C  
ATOM    188  CG  TRP A  24      18.977 -18.763   1.226  1.00  0.00           C  
ATOM    189  CD1 TRP A  24      18.456 -18.742   1.051  1.00  0.00           C  
ATOM    190  CD2 TRP A  24      18.780 -18.911   2.443  1.00  0.00           C  
ATOM    191  NE1 TRP A  24      17.956 -18.878   2.082  1.00  0.00           N  
ATOM    192  CE2 TRP A  24      17.943 -19.749   2.817  1.00  0.00           C  
ATOM    193  CE3 TRP A  24      19.282 -18.224   3.288  1.00  0.00           C  
ATOM    194  CZ2 TRP A  24      17.608 -19.900   3.998  1.00  0.00           C  
ATOM    195  CZ3 TRP A  24      18.945 -18.373   4.466  1.00  0.00           C  
ATOM    196  CH2 TRP A  24      18.115 -19.209   4.807  1.00  0.00           C  
ATOM    197  N   ASN A  25      22.159 -17.004  -1.263  1.00  0.00           N  
ATOM    198  CA  ASN A  25      23.490 -16.467  -1.106  1.00  0.00           C  
ATOM    199  C   ASN A  25      23.474 -15.371  -0.072  1.00  0.00           C  
ATOM    200  O   ASN A  25      22.944 -14.304  -0.273  1.00  0.00           O  
ATOM    201  CB  ASN A  25      24.051 -16.007  -2.436  1.00  0.00           C  
ATOM    202  CG  ASN A  25      24.272 -16.070  -3.005  1.00  0.00           C  
ATOM    203  OD1 ASN A  25      23.819 -16.153  -2.827  1.00  0.00           O  
ATOM    204  ND2 ASN A  25      24.983 -16.038  -3.706  1.00  0.00           N  
ATOM    205  N   ARG A  26      24.071 -15.641   1.038  1.00  0.00           N  
ATOM    206  CA  ARG A  26      24.137 -14.713   2.133  1.00  0.00           C  
ATOM    207  C   ARG A  26      25.446 -13.967   2.041  1.00  0.00           C  
ATOM    208  O   ARG A  26      26.494 -14.543   2.119  1.00  0.00           O  
ATOM    209  CB  ARG A  26      23.999 -15.430   3.463  1.00  0.00           C  
ATOM    210  CG  ARG A  26      24.178 -14.700   4.629  1.00  0.00           C  
ATOM    211  CD  ARG A  26      23.988 -15.516   5.817  1.00  0.00           C  
ATOM    212  NE  ARG A  26      22.858 -15.359   6.435  1.00  0.00           N  
ATOM    213  CZ  ARG A  26      22.331 -15.430   7.567  1.00  0.00           C  
ATOM    214  NH2 ARG A  26      22.811 -15.652   8.236  1.00  0.00           N  
ATOM    215  NH1 ARG A  26      21.298 -15.273   8.040  1.00  0.00           N  
ATOM    216  N   LYS A  27      25.383 -12.689   1.862  1.00  0.00           N  
ATOM    217  CA  LYS A  27      26.553 -11.847   1.743  1.00  0.00           C  
ATOM    218  C   LYS A  27      26.898 -11.264   3.105  1.00  0.00           C  
ATOM    219  O   LYS A  27      26.042 -10.688   3.772  1.00  0.00           O  
ATOM    220  CB  LYS A  27      26.310 -10.741   0.729  1.00  0.00           C  
ATOM    221  CG  LYS A  27      26.916 -10.192   0.228  1.00  0.00           C  
ATOM    222  CD  LYS A  27      27.540 -10.160  -0.513  1.00  0.00           C  
ATOM    223  CE  LYS A  27      28.183  -9.573  -1.066  1.00  0.00           C  
ATOM    224  NZ  LYS A  27      29.395  -9.974  -1.818  1.00  0.00           N  
ATOM    225  N   ARG A  28      28.145 -11.425   3.516  1.00  0.00           N  
ATOM    226  CA  ARG A  28      28.620 -10.945   4.803  1.00  0.00           C  
ATOM    227  C   ARG A  28      29.178  -9.539   4.657  1.00  0.00           C  
ATOM    228  O   ARG A  28      30.020  -9.285   3.791  1.00  0.00           O  
ATOM    229  CB  ARG A  28      29.685 -11.887   5.360  1.00  0.00           C  
ATOM    230  CG  ARG A  28      30.405 -11.364   6.567  1.00  0.00           C  
ATOM    231  CD  ARG A  28      30.794 -12.049   7.351  1.00  0.00           C  
ATOM    232  NE  ARG A  28      31.404 -12.107   8.270  1.00  0.00           N  
ATOM    233  CZ  ARG A  28      32.132 -11.879   9.043  1.00  0.00           C  
ATOM    234  NH1 ARG A  28      33.044 -11.246   8.951  1.00  0.00           N  
ATOM    235  NH2 ARG A  28      31.959 -12.289   9.929  1.00  0.00           N  
ATOM    236  N   ILE A  29      28.708  -8.631   5.503  1.00  0.00           N  
ATOM    237  CA  ILE A  29      29.147  -7.250   5.528  1.00  0.00           C  
ATOM    238  C   ILE A  29      29.797  -7.016   6.879  1.00  0.00           C  
ATOM    239  O   ILE A  29      29.136  -7.121   7.922  1.00  0.00           O  
ATOM    240  CB  ILE A  29      27.980  -6.284   5.291  1.00  0.00           C  
ATOM    241  CG1 ILE A  29      27.503  -6.380   3.855  1.00  0.00           C  
ATOM    242  CG2 ILE A  29      28.364  -4.873   5.629  1.00  0.00           C  
ATOM    243  CD1 ILE A  29      26.223  -5.645   3.564  1.00  0.00           C  
ATOM    244  N   SER A  30      31.094  -6.734   6.858  1.00  0.00           N  
ATOM    245  CA  SER A  30      31.865  -6.517   8.072  1.00  0.00           C  
ATOM    246  C   SER A  30      32.896  -5.475   7.861  1.00  0.00           C  
ATOM    247  O   SER A  30      33.091  -5.159   7.389  1.00  0.00           O  
ATOM    248  CB  SER A  30      32.521  -7.780   8.547  1.00  0.00           C  
ATOM    249  OG  SER A  30      33.419  -8.243   7.608  1.00  0.00           O  
ATOM    250  N   ASN A  31      33.536  -4.931   8.238  1.00  0.00           N  
ATOM    251  CA  ASN A  31      34.606  -3.955   8.215  1.00  0.00           C  
ATOM    252  C   ASN A  31      34.309  -2.866   7.210  1.00  0.00           C  
ATOM    253  O   ASN A  31      34.984  -2.718   6.253  1.00  0.00           O  
ATOM    254  CB  ASN A  31      35.935  -4.609   7.929  1.00  0.00           C  
ATOM    255  CG  ASN A  31      36.528  -5.230   9.159  1.00  0.00           C  
ATOM    256  OD1 ASN A  31      36.800  -5.194   9.876  1.00  0.00           O  
ATOM    257  ND2 ASN A  31      36.730  -5.803   9.412  1.00  0.00           N  
ATOM    258  N   CYS A  32      33.291  -2.091   7.441  1.00  0.00           N  
ATOM    259  CA  CYS A  32      32.856  -1.054   6.555  1.00  0.00           C  
ATOM    260  C   CYS A  32      32.194   0.071   7.269  1.00  0.00           C  
ATOM    261  O   CYS A  32      31.857  -0.067   8.393  1.00  0.00           O  
ATOM    262  CB  CYS A  32      31.949  -1.579   5.563  1.00  0.00           C  
ATOM    263  SG  CYS A  32      31.709  -2.653   4.716  1.00  0.00           S  
ATOM    264  N   VAL A  33      32.012   1.189   6.591  1.00  0.00           N  
ATOM    265  CA  VAL A  33      31.186   2.290   7.051  1.00  0.00           C  
ATOM    266  C   VAL A  33      29.888   2.231   6.267  1.00  0.00           C  
ATOM    267  O   VAL A  33      29.883   2.414   5.062  1.00  0.00           O  
ATOM    268  CB  VAL A  33      31.885   3.637   6.869  1.00  0.00           C  
ATOM    269  CG1 VAL A  33      30.940   4.775   7.143  1.00  0.00           C  
ATOM    270  CG2 VAL A  33      33.075   3.718   7.769  1.00  0.00           C  
ATOM    271  N   ALA A  34      28.788   1.961   6.944  1.00  0.00           N  
ATOM    272  CA  ALA A  34      27.502   1.726   6.299  1.00  0.00           C  
ATOM    273  C   ALA A  34      26.733   3.028   6.224  1.00  0.00           C  
ATOM    274  O   ALA A  34      26.046   3.414   7.158  1.00  0.00           O  
ATOM    275  CB  ALA A  34      26.711   0.672   7.040  1.00  0.00           C  
ATOM    276  N   ASP A  35      26.847   3.705   5.096  1.00  0.00           N  
ATOM    277  CA  ASP A  35      26.076   4.901   4.826  1.00  0.00           C  
ATOM    278  C   ASP A  35      24.810   4.509   4.082  1.00  0.00           C  
ATOM    279  O   ASP A  35      24.863   4.073   2.938  1.00  0.00           O  
ATOM    280  CB  ASP A  35      26.895   5.895   4.045  1.00  0.00           C  
ATOM    281  CG  ASP A  35      26.911   6.752   3.659  1.00  0.00           C  
ATOM    282  OD2 ASP A  35      26.231   6.584   3.843  1.00  0.00           O  
ATOM    283  OD1 ASP A  35      27.606   7.598   3.172  1.00  0.00           O  
ATOM    284  N   TYR A  36      23.671   4.660   4.737  1.00  0.00           N  
ATOM    285  CA  TYR A  36      22.407   4.226   4.179  1.00  0.00           C  
ATOM    286  C   TYR A  36      21.756   5.281   3.302  1.00  0.00           C  
ATOM    287  O   TYR A  36      20.729   5.035   2.737  1.00  0.00           O  
ATOM    288  CB  TYR A  36      21.455   3.813   5.302  1.00  0.00           C  
ATOM    289  CG  TYR A  36      21.925   2.610   6.085  1.00  0.00           C  
ATOM    290  CD2 TYR A  36      22.695   2.759   7.231  1.00  0.00           C  
ATOM    291  CD1 TYR A  36      21.597   1.324   5.680  1.00  0.00           C  
ATOM    292  CE2 TYR A  36      23.128   1.661   7.949  1.00  0.00           C  
ATOM    293  CE1 TYR A  36      22.024   0.220   6.391  1.00  0.00           C  
ATOM    294  CZ  TYR A  36      22.789   0.395   7.524  1.00  0.00           C  
ATOM    295  OH  TYR A  36      23.217  -0.699   8.235  1.00  0.00           O  
ATOM    296  N   SER A  37      22.332   6.444   3.174  1.00  0.00           N  
ATOM    297  CA  SER A  37      21.790   7.467   2.289  1.00  0.00           C  
ATOM    298  C   SER A  37      21.882   7.095   0.847  1.00  0.00           C  
ATOM    299  O   SER A  37      21.058   7.504   0.029  1.00  0.00           O  
ATOM    300  CB  SER A  37      22.484   8.758   2.516  1.00  0.00           C  
ATOM    301  OG  SER A  37      23.826   8.650   2.223  1.00  0.00           O  
ATOM    302  N   VAL A  38      22.868   6.312   0.525  1.00  0.00           N  
ATOM    303  CA  VAL A  38      22.968   5.796  -0.785  1.00  0.00           C  
ATOM    304  C   VAL A  38      21.871   4.880  -1.081  1.00  0.00           C  
ATOM    305  O   VAL A  38      21.442   4.834  -2.202  1.00  0.00           O  
ATOM    306  CB  VAL A  38      24.295   5.135  -0.923  1.00  0.00           C  
ATOM    307  CG1 VAL A  38      24.465   4.196  -1.456  1.00  0.00           C  
ATOM    308  CG2 VAL A  38      25.343   6.093  -0.760  1.00  0.00           C  
ATOM    309  N   LEU A  39      21.379   4.174  -0.081  1.00  0.00           N  
ATOM    310  CA  LEU A  39      20.267   3.312  -0.267  1.00  0.00           C  
ATOM    311  C   LEU A  39      19.036   4.096  -0.542  1.00  0.00           C  
ATOM    312  O   LEU A  39      18.200   3.643  -1.244  1.00  0.00           O  
ATOM    313  CB  LEU A  39      20.087   2.411   0.926  1.00  0.00           C  
ATOM    314  CG  LEU A  39      20.386   1.302   1.178  1.00  0.00           C  
ATOM    315  CD2 LEU A  39      19.947   0.403   2.265  1.00  0.00           C  
ATOM    316  CD1 LEU A  39      20.828   0.514   0.003  1.00  0.00           C  
ATOM    317  N   TYR A  40      18.926   5.282  -0.023  1.00  0.00           N  
ATOM    318  CA  TYR A  40      17.781   6.093  -0.211  1.00  0.00           C  
ATOM    319  C   TYR A  40      17.822   6.828  -1.501  1.00  0.00           C  
ATOM    320  O   TYR A  40      16.789   7.187  -1.994  1.00  0.00           O  
ATOM    321  CB  TYR A  40      17.651   7.069   0.909  1.00  0.00           C  
ATOM    322  CG  TYR A  40      17.418   6.434   2.219  1.00  0.00           C  
ATOM    323  CD1 TYR A  40      16.679   5.316   2.329  1.00  0.00           C  
ATOM    324  CD2 TYR A  40      17.937   6.954   3.346  1.00  0.00           C  
ATOM    325  CE1 TYR A  40      16.464   4.735   3.525  1.00  0.00           C  
ATOM    326  CE2 TYR A  40      17.728   6.379   4.548  1.00  0.00           C  
ATOM    327  CZ  TYR A  40      16.991   5.270   4.630  1.00  0.00           C  
ATOM    328  OH  TYR A  40      16.780   4.695   5.820  1.00  0.00           O  
ATOM    329  N   ASN A  41      18.985   7.060  -2.061  1.00  0.00           N  
ATOM    330  CA  ASN A  41      19.101   7.715  -3.286  1.00  0.00           C  
ATOM    331  C   ASN A  41      19.069   6.795  -4.415  1.00  0.00           C  
ATOM    332  O   ASN A  41      19.060   7.219  -5.498  1.00  0.00           O  
ATOM    333  CB  ASN A  41      20.375   8.534  -3.316  1.00  0.00           C  
ATOM    334  CG  ASN A  41      20.364   9.613  -2.345  1.00  0.00           C  
ATOM    335  OD1 ASN A  41      19.536  10.214  -2.188  1.00  0.00           O  
ATOM    336  ND2 ASN A  41      21.283   9.864  -1.687  1.00  0.00           N  
ATOM    337  N   LEU A  42      19.055   5.555  -4.191  1.00  0.00           N  
ATOM    338  CA  LEU A  42      18.995   4.615  -5.200  1.00  0.00           C  
ATOM    339  C   LEU A  42      17.594   4.267  -5.570  1.00  0.00           C  
ATOM    340  O   LEU A  42      17.121   3.833  -5.304  1.00  0.00           O  
ATOM    341  CB  LEU A  42      19.706   3.432  -4.798  1.00  0.00           C  
ATOM    342  CG  LEU A  42      20.702   3.219  -4.960  1.00  0.00           C  
ATOM    343  CD2 LEU A  42      21.562   2.129  -4.738  1.00  0.00           C  
ATOM    344  CD1 LEU A  42      20.705   3.416  -5.619  1.00  0.00           C  
ATOM    345  N   ALA A  43      16.936   4.465  -6.203  1.00  0.00           N  
ATOM    346  CA  ALA A  43      15.602   4.231  -6.585  1.00  0.00           C  
ATOM    347  C   ALA A  43      14.762   3.615  -6.374  1.00  0.00           C  
ATOM    348  O   ALA A  43      14.068   3.738  -5.547  1.00  0.00           O  
ATOM    349  CB  ALA A  43      15.409   4.156  -7.315  1.00  0.00           C  
ATOM    350  N   PRO A  44      14.758   2.935  -7.088  1.00  0.00           N  
ATOM    351  CA  PRO A  44      13.745   2.378  -7.000  1.00  0.00           C  
ATOM    352  C   PRO A  44      13.351   1.583  -5.841  1.00  0.00           C  
ATOM    353  O   PRO A  44      12.997   0.830  -5.859  1.00  0.00           O  
ATOM    354  CB  PRO A  44      13.964   1.888  -8.178  1.00  0.00           C  
ATOM    355  CG  PRO A  44      15.270   2.022  -8.452  1.00  0.00           C  
ATOM    356  CD  PRO A  44      15.635   2.646  -8.039  1.00  0.00           C  
ATOM    357  N   PHE A  45      13.390   1.740  -4.830  1.00  0.00           N  
ATOM    358  CA  PHE A  45      13.043   0.962  -3.677  1.00  0.00           C  
ATOM    359  C   PHE A  45      11.795   1.264  -3.262  1.00  0.00           C  
ATOM    360  O   PHE A  45      11.573   2.217  -3.092  1.00  0.00           O  
ATOM    361  CB  PHE A  45      13.893   1.126  -2.652  1.00  0.00           C  
ATOM    362  CG  PHE A  45      15.008   0.575  -2.806  1.00  0.00           C  
ATOM    363  CD1 PHE A  45      15.304  -0.610  -2.449  1.00  0.00           C  
ATOM    364  CD2 PHE A  45      15.756   1.231  -3.287  1.00  0.00           C  
ATOM    365  CE1 PHE A  45      16.333  -1.122  -2.591  1.00  0.00           C  
ATOM    366  CE2 PHE A  45      16.784   0.721  -3.424  1.00  0.00           C  
ATOM    367  CZ  PHE A  45      17.070  -0.461  -3.074  1.00  0.00           C  
ATOM    368  N   PHE A  46      10.979   0.449  -3.094  1.00  0.00           N  
ATOM    369  CA  PHE A  46       9.741   0.669  -2.748  1.00  0.00           C  
ATOM    370  C   PHE A  46       9.418   0.422  -1.283  1.00  0.00           C  
ATOM    371  O   PHE A  46       8.902   1.100  -0.671  1.00  0.00           O  
ATOM    372  CB  PHE A  46       8.953  -0.070  -3.555  1.00  0.00           C  
ATOM    373  CG  PHE A  46       7.998   0.029  -4.079  1.00  0.00           C  
ATOM    374  CD1 PHE A  46       7.687   1.047  -4.662  1.00  0.00           C  
ATOM    375  CD2 PHE A  46       7.403  -0.896  -3.998  1.00  0.00           C  
ATOM    376  CE1 PHE A  46       6.805   1.142  -5.149  1.00  0.00           C  
ATOM    377  CE2 PHE A  46       6.520  -0.808  -4.484  1.00  0.00           C  
ATOM    378  CZ  PHE A  46       6.221   0.213  -5.060  1.00  0.00           C  
ATOM    379  N   THR A  47       9.699  -0.534  -0.708  1.00  0.00           N  
ATOM    380  CA  THR A  47       9.359  -0.841   0.673  1.00  0.00           C  
ATOM    381  C   THR A  47      10.618  -0.925   1.514  1.00  0.00           C  
ATOM    382  O   THR A  47      11.636  -1.465   1.085  1.00  0.00           O  
ATOM    383  CB  THR A  47       8.585  -2.153   0.769  1.00  0.00           C  
ATOM    384  OG1 THR A  47       8.616  -2.879   0.085  1.00  0.00           O  
ATOM    385  CG2 THR A  47       7.605  -2.113   0.826  1.00  0.00           C  
ATOM    386  N   PHE A  48      10.540  -0.383   2.714  1.00  0.00           N  
ATOM    387  CA  PHE A  48      11.657  -0.367   3.650  1.00  0.00           C  
ATOM    388  C   PHE A  48      11.170  -0.779   4.997  1.00  0.00           C  
ATOM    389  O   PHE A  48      11.167  -0.028   5.892  1.00  0.00           O  
ATOM    390  CB  PHE A  48      12.284   0.980   3.714  1.00  0.00           C  
ATOM    391  CG  PHE A  48      13.473   1.231   3.720  1.00  0.00           C  
ATOM    392  CD2 PHE A  48      14.247   0.579   3.199  1.00  0.00           C  
ATOM    393  CD1 PHE A  48      13.810   2.122   4.251  1.00  0.00           C  
ATOM    394  CE2 PHE A  48      15.339   0.815   3.204  1.00  0.00           C  
ATOM    395  CE1 PHE A  48      14.898   2.362   4.260  1.00  0.00           C  
ATOM    396  CZ  PHE A  48      15.663   1.708   3.735  1.00  0.00           C  
ATOM    397  N   LYS A  49      10.733  -1.958   5.149  1.00  0.00           N  
ATOM    398  CA  LYS A  49      10.109  -2.381   6.371  1.00  0.00           C  
ATOM    399  C   LYS A  49      11.118  -2.959   7.342  1.00  0.00           C  
ATOM    400  O   LYS A  49      11.862  -3.832   7.013  1.00  0.00           O  
ATOM    401  CB  LYS A  49       9.036  -3.349   6.065  1.00  0.00           C  
ATOM    402  CG  LYS A  49       8.368  -3.915   6.096  1.00  0.00           C  
ATOM    403  CD  LYS A  49       7.258  -4.783   5.958  1.00  0.00           C  
ATOM    404  CE  LYS A  49       7.654  -5.503   5.916  1.00  0.00           C  
ATOM    405  NZ  LYS A  49       7.005  -5.860   5.492  1.00  0.00           N  
ATOM    406  N   CYS A  50      11.166  -2.449   8.539  1.00  0.00           N  
ATOM    407  CA  CYS A  50      12.188  -2.824   9.499  1.00  0.00           C  
ATOM    408  C   CYS A  50      11.554  -3.302  10.796  1.00  0.00           C  
ATOM    409  O   CYS A  50      10.523  -2.801  11.221  1.00  0.00           O  
ATOM    410  CB  CYS A  50      13.139  -1.659   9.774  1.00  0.00           C  
ATOM    411  SG  CYS A  50      14.064  -1.091   8.325  1.00  0.00           S  
ATOM    412  N   TYR A  51      12.186  -4.277  11.416  1.00  0.00           N  
ATOM    413  CA  TYR A  51      11.750  -4.857  12.676  1.00  0.00           C  
ATOM    414  C   TYR A  51      12.861  -4.704  13.699  1.00  0.00           C  
ATOM    415  O   TYR A  51      13.989  -5.150  13.464  1.00  0.00           O  
ATOM    416  CB  TYR A  51      11.391  -6.333  12.507  1.00  0.00           C  
ATOM    417  CG  TYR A  51      10.333  -6.595  11.487  1.00  0.00           C  
ATOM    418  CD2 TYR A  51       9.016  -6.349  11.756  1.00  0.00           C  
ATOM    419  CD1 TYR A  51      10.649  -7.088  10.257  1.00  0.00           C  
ATOM    420  CE2 TYR A  51       8.041  -6.587  10.829  1.00  0.00           C  
ATOM    421  CE1 TYR A  51       9.681  -7.328   9.321  1.00  0.00           C  
ATOM    422  CZ  TYR A  51       8.379  -7.075   9.614  1.00  0.00           C  
ATOM    423  OH  TYR A  51       7.411  -7.312   8.690  1.00  0.00           O  
ATOM    424  N   GLY A  52      12.539  -4.082  14.829  1.00  0.00           N  
ATOM    425  CA  GLY A  52      13.478  -3.881  15.906  1.00  0.00           C  
ATOM    426  C   GLY A  52      14.247  -2.579  15.850  1.00  0.00           C  
ATOM    427  O   GLY A  52      14.744  -2.128  16.860  1.00  0.00           O  
ATOM    428  N   VAL A  53      14.360  -1.963  14.700  1.00  0.00           N  
ATOM    429  CA  VAL A  53      15.080  -0.710  14.531  1.00  0.00           C  
ATOM    430  C   VAL A  53      14.253   0.189  13.627  1.00  0.00           C  
ATOM    431  O   VAL A  53      13.500  -0.274  12.802  1.00  0.00           O  
ATOM    432  CB  VAL A  53      16.492  -0.935  13.953  1.00  0.00           C  
ATOM    433  CG1 VAL A  53      17.434  -0.287  14.382  1.00  0.00           C  
ATOM    434  CG2 VAL A  53      16.722  -1.748  13.318  1.00  0.00           C  
ATOM    435  N   SER A  54      14.375   1.472  13.805  1.00  0.00           N  
ATOM    436  CA  SER A  54      13.750   2.437  12.918  1.00  0.00           C  
ATOM    437  C   SER A  54      14.669   2.731  11.739  1.00  0.00           C  
ATOM    438  O   SER A  54      15.884   2.806  11.911  1.00  0.00           O  
ATOM    439  CB  SER A  54      13.437   3.728  13.664  1.00  0.00           C  
ATOM    440  OG  SER A  54      13.885   4.066  14.178  1.00  0.00           O  
ATOM    441  N   PRO A  55      14.124   2.871  10.531  1.00  0.00           N  
ATOM    442  CA  PRO A  55      14.970   3.156   9.363  1.00  0.00           C  
ATOM    443  C   PRO A  55      15.653   4.502   9.399  1.00  0.00           C  
ATOM    444  O   PRO A  55      16.704   4.663   8.779  1.00  0.00           O  
ATOM    445  CB  PRO A  55      13.992   3.066   8.196  1.00  0.00           C  
ATOM    446  CG  PRO A  55      12.655   3.255   8.799  1.00  0.00           C  
ATOM    447  CD  PRO A  55      12.732   2.643  10.147  1.00  0.00           C  
ATOM    448  N   THR A  56      15.098   5.469  10.105  1.00  0.00           N  
ATOM    449  CA  THR A  56      15.677   6.791  10.139  1.00  0.00           C  
ATOM    450  C   THR A  56      16.848   6.901  11.090  1.00  0.00           C  
ATOM    451  O   THR A  56      17.597   7.862  11.002  1.00  0.00           O  
ATOM    452  CB  THR A  56      14.616   7.805  10.524  1.00  0.00           C  
ATOM    453  OG1 THR A  56      14.122   7.528  11.824  1.00  0.00           O  
ATOM    454  CG2 THR A  56      13.483   7.741   9.561  1.00  0.00           C  
ATOM    455  N   LYS A  57      17.022   5.950  11.991  1.00  0.00           N  
ATOM    456  CA  LYS A  57      18.098   5.977  12.957  1.00  0.00           C  
ATOM    457  C   LYS A  57      19.206   4.985  12.644  1.00  0.00           C  
ATOM    458  O   LYS A  57      20.067   4.745  13.492  1.00  0.00           O  
ATOM    459  CB  LYS A  57      17.544   5.722  14.341  1.00  0.00           C  
ATOM    460  CG  LYS A  57      16.486   6.710  14.756  1.00  0.00           C  
ATOM    461  CD  LYS A  57      16.452   7.136  15.980  1.00  0.00           C  
ATOM    462  CE  LYS A  57      15.461   8.163  16.398  1.00  0.00           C  
ATOM    463  NZ  LYS A  57      15.481   8.603  17.667  1.00  0.00           N  
ATOM    464  N   LEU A  58      19.206   4.410  11.443  1.00  0.00           N  
ATOM    465  CA  LEU A  58      20.182   3.385  11.097  1.00  0.00           C  
ATOM    466  C   LEU A  58      21.584   3.952  10.921  1.00  0.00           C  
ATOM    467  O   LEU A  58      22.565   3.216  11.066  1.00  0.00           O  
ATOM    468  CB  LEU A  58      19.751   2.663   9.825  1.00  0.00           C  
ATOM    469  CG  LEU A  58      18.686   1.587   9.985  1.00  0.00           C  
ATOM    470  CD1 LEU A  58      18.266   1.062   8.645  1.00  0.00           C  
ATOM    471  CD2 LEU A  58      19.192   0.474  10.852  1.00  0.00           C  
ATOM    472  N   ASN A  59      21.702   5.242  10.617  1.00  0.00           N  
ATOM    473  CA  ASN A  59      23.007   5.866  10.451  1.00  0.00           C  
ATOM    474  C   ASN A  59      23.684   6.207  11.769  1.00  0.00           C  
ATOM    475  O   ASN A  59      24.845   6.615  11.757  1.00  0.00           O  
ATOM    476  CB  ASN A  59      22.879   7.122   9.586  1.00  0.00           C  
ATOM    477  CG  ASN A  59      22.190   7.358   8.834  1.00  0.00           C  
ATOM    478  OD1 ASN A  59      22.392   6.902   8.662  1.00  0.00           O  
ATOM    479  ND2 ASN A  59      21.373   8.074   8.369  1.00  0.00           N  
ATOM    480  N   ASP A  60      22.998   6.055  12.896  1.00  0.00           N  
ATOM    481  CA  ASP A  60      23.539   6.449  14.188  1.00  0.00           C  
ATOM    482  C   ASP A  60      24.063   5.283  15.011  1.00  0.00           C  
ATOM    483  O   ASP A  60      24.729   5.511  15.999  1.00  0.00           O  
ATOM    484  CB  ASP A  60      22.472   7.190  14.999  1.00  0.00           C  
ATOM    485  CG  ASP A  60      21.987   8.445  14.318  1.00  0.00           C  
ATOM    486  OD1 ASP A  60      22.742   9.000  13.522  1.00  0.00           O  
ATOM    487  OD2 ASP A  60      20.850   8.875  14.577  1.00  0.00           O  
ATOM    488  N   LEU A  61      23.787   4.054  14.633  1.00  0.00           N  
ATOM    489  CA  LEU A  61      24.106   2.886  15.435  1.00  0.00           C  
ATOM    490  C   LEU A  61      25.339   2.175  14.890  1.00  0.00           C  
ATOM    491  O   LEU A  61      25.920   2.563  13.880  1.00  0.00           O  
ATOM    492  CB  LEU A  61      22.912   1.932  15.482  1.00  0.00           C  
ATOM    493  CG  LEU A  61      21.556   2.570  15.756  1.00  0.00           C  
ATOM    494  CD1 LEU A  61      20.450   1.544  15.620  1.00  0.00           C  
ATOM    495  CD2 LEU A  61      21.540   3.194  17.134  1.00  0.00           C  
ATOM    496  N   CYS A  62      25.741   1.118  15.587  1.00  0.00           N  
ATOM    497  CA  CYS A  62      26.832   0.255  15.165  1.00  0.00           C  
ATOM    498  C   CYS A  62      26.388  -1.194  15.271  1.00  0.00           C  
ATOM    499  O   CYS A  62      25.609  -1.556  16.154  1.00  0.00           O  
ATOM    500  CB  CYS A  62      28.090   0.474  16.009  1.00  0.00           C  
ATOM    501  SG  CYS A  62      29.023   1.949  15.593  1.00  0.00           S  
ATOM    502  N   PHE A  63      26.888  -2.023  14.363  1.00  0.00           N  
ATOM    503  CA  PHE A  63      26.540  -3.434  14.319  1.00  0.00           C  
ATOM    504  C   PHE A  63      27.806  -4.264  14.219  1.00  0.00           C  
ATOM    505  O   PHE A  63      28.798  -3.834  13.630  1.00  0.00           O  
ATOM    506  CB  PHE A  63      25.617  -3.750  13.138  1.00  0.00           C  
ATOM    507  CG  PHE A  63      24.524  -2.744  12.931  1.00  0.00           C  
ATOM    508  CD2 PHE A  63      23.369  -2.798  13.683  1.00  0.00           C  
ATOM    509  CD1 PHE A  63      24.647  -1.753  11.973  1.00  0.00           C  
ATOM    510  CE2 PHE A  63      22.358  -1.876  13.492  1.00  0.00           C  
ATOM    511  CE1 PHE A  63      23.641  -0.828  11.777  1.00  0.00           C  
ATOM    512  CZ  PHE A  63      22.495  -0.891  12.537  1.00  0.00           C  
ATOM    513  N   THR A  64      27.771  -5.460  14.803  1.00  0.00           N  
ATOM    514  CA  THR A  64      28.935  -6.334  14.765  1.00  0.00           C  
ATOM    515  C   THR A  64      29.116  -6.950  13.384  1.00  0.00           C  
ATOM    516  O   THR A  64      30.193  -6.866  12.791  1.00  0.00           O  
ATOM    517  CB  THR A  64      28.810  -7.424  15.826  1.00  0.00           C  
ATOM    518  OG1 THR A  64      27.734  -8.299  15.487  1.00  0.00           O  
ATOM    519  CG2 THR A  64      28.534  -6.807  17.182  1.00  0.00           C  
ATOM    520  N   ASN A  65      28.069  -7.566  12.855  1.00  0.00           N  
ATOM    521  CA  ASN A  65      28.096  -8.151  11.523  1.00  0.00           C  
ATOM    522  C   ASN A  65      26.737  -7.956  10.874  1.00  0.00           C  
ATOM    523  O   ASN A  65      25.708  -8.074  11.534  1.00  0.00           O  
ATOM    524  CB  ASN A  65      28.443  -9.643  11.562  1.00  0.00           C  
ATOM    525  CG  ASN A  65      29.871  -9.901  11.955  1.00  0.00           C  
ATOM    526  OD1 ASN A  65      30.772  -9.803  11.142  1.00  0.00           O  
ATOM    527  ND2 ASN A  65      30.083 -10.233  13.207  1.00  0.00           N  
ATOM    528  N   VAL A  66      26.736  -7.662   9.578  1.00  0.00           N  
ATOM    529  CA  VAL A  66      25.508  -7.491   8.812  1.00  0.00           C  
ATOM    530  C   VAL A  66      25.441  -8.609   7.782  1.00  0.00           C  
ATOM    531  O   VAL A  66      26.467  -9.005   7.224  1.00  0.00           O  
ATOM    532  CB  VAL A  66      25.447  -6.100   8.141  1.00  0.00           C  
ATOM    533  CG1 VAL A  66      24.077  -5.834   7.538  1.00  0.00           C  
ATOM    534  CG2 VAL A  66      25.789  -5.014   9.140  1.00  0.00           C  
ATOM    535  N   TYR A  67      24.247  -9.152   7.557  1.00  0.00           N  
ATOM    536  CA  TYR A  67      24.081 -10.193   6.553  1.00  0.00           C  
ATOM    537  C   TYR A  67      22.994  -9.793   5.571  1.00  0.00           C  
ATOM    538  O   TYR A  67      21.929  -9.322   5.971  1.00  0.00           O  
ATOM    539  CB  TYR A  67      23.766 -11.533   7.211  1.00  0.00           C  
ATOM    540  CG  TYR A  67      24.917 -12.051   8.026  1.00  0.00           C  
ATOM    541  CD1 TYR A  67      26.003 -12.636   7.416  1.00  0.00           C  
ATOM    542  CD2 TYR A  67      24.929 -11.930   9.400  1.00  0.00           C  
ATOM    543  CE1 TYR A  67      27.064 -13.103   8.153  1.00  0.00           C  
ATOM    544  CE2 TYR A  67      25.988 -12.393  10.146  1.00  0.00           C  
ATOM    545  CZ  TYR A  67      27.051 -12.979   9.517  1.00  0.00           C  
ATOM    546  OH  TYR A  67      28.107 -13.441  10.255  1.00  0.00           O  
ATOM    547  N   ALA A  68      23.267  -9.976   4.286  1.00  0.00           N  
ATOM    548  CA  ALA A  68      22.371  -9.542   3.225  1.00  0.00           C  
ATOM    549  C   ALA A  68      21.939 -10.737   2.390  1.00  0.00           C  
ATOM    550  O   ALA A  68      22.768 -11.506   1.921  1.00  0.00           O  
ATOM    551  CB  ALA A  68      23.041  -8.495   2.334  1.00  0.00           C  
ATOM    552  N   ASP A  69      20.640 -10.882   2.207  1.00  0.00           N  
ATOM    553  CA  ASP A  69      20.063 -11.918   1.362  1.00  0.00           C  
ATOM    554  C   ASP A  69      19.333 -11.241   0.214  1.00  0.00           C  
ATOM    555  O   ASP A  69      18.456 -10.437   0.419  1.00  0.00           O  
ATOM    556  CB  ASP A  69      19.111 -12.806   2.161  1.00  0.00           C  
ATOM    557  CG  ASP A  69      19.753 -13.407   3.372  1.00  0.00           C  
ATOM    558  OD1 ASP A  69      20.942 -13.682   3.307  1.00  0.00           O  
ATOM    559  OD2 ASP A  69      19.068 -13.604   4.390  1.00  0.00           O  
ATOM    560  N   SER A  70      19.688 -11.560  -0.988  1.00  0.00           N  
ATOM    561  CA  SER A  70      19.171 -10.861  -2.157  1.00  0.00           C  
ATOM    562  C   SER A  70      18.592 -11.858  -3.137  1.00  0.00           C  
ATOM    563  O   SER A  70      19.294 -12.550  -3.754  1.00  0.00           O  
ATOM    564  CB  SER A  70      20.262 -10.046  -2.806  1.00  0.00           C  
ATOM    565  OG  SER A  70      21.377 -10.847  -3.105  1.00  0.00           O  
ATOM    566  N   PHE A  71      17.317 -11.912  -3.296  1.00  0.00           N  
ATOM    567  CA  PHE A  71      16.663 -12.851  -4.190  1.00  0.00           C  
ATOM    568  C   PHE A  71      15.477 -12.203  -4.857  1.00  0.00           C  
ATOM    569  O   PHE A  71      15.121 -11.110  -4.547  1.00  0.00           O  
ATOM    570  CB  PHE A  71      16.251 -14.114  -3.455  1.00  0.00           C  
ATOM    571  CG  PHE A  71      16.810 -14.313  -2.456  1.00  0.00           C  
ATOM    572  CD1 PHE A  71      17.195 -14.361  -2.811  1.00  0.00           C  
ATOM    573  CD2 PHE A  71      16.962 -14.446  -1.161  1.00  0.00           C  
ATOM    574  CE1 PHE A  71      17.723 -14.540  -1.891  1.00  0.00           C  
ATOM    575  CE2 PHE A  71      17.487 -14.629  -0.239  1.00  0.00           C  
ATOM    576  CZ  PHE A  71      17.867 -14.671  -0.605  1.00  0.00           C  
ATOM    577  N   VAL A  72      14.870 -12.901  -5.794  1.00  0.00           N  
ATOM    578  CA  VAL A  72      13.766 -12.417  -6.590  1.00  0.00           C  
ATOM    579  C   VAL A  72      12.531 -13.197  -6.246  1.00  0.00           C  
ATOM    580  O   VAL A  72      12.566 -14.396  -6.270  1.00  0.00           O  
ATOM    581  CB  VAL A  72      14.091 -12.526  -8.073  1.00  0.00           C  
ATOM    582  CG1 VAL A  72      12.923 -12.097  -8.934  1.00  0.00           C  
ATOM    583  CG2 VAL A  72      15.289 -11.707  -8.396  1.00  0.00           C  
ATOM    584  N   ILE A  73      11.436 -12.512  -5.939  1.00  0.00           N  
ATOM    585  CA  ILE A  73      10.192 -13.114  -5.501  1.00  0.00           C  
ATOM    586  C   ILE A  73       9.083 -12.582  -6.378  1.00  0.00           C  
ATOM    587  O   ILE A  73       9.195 -11.514  -6.912  1.00  0.00           O  
ATOM    588  CB  ILE A  73       9.922 -12.830  -4.015  1.00  0.00           C  
ATOM    589  CG1 ILE A  73      10.413 -12.804  -3.505  1.00  0.00           C  
ATOM    590  CG2 ILE A  73       8.749 -13.457  -3.444  1.00  0.00           C  
ATOM    591  CD1 ILE A  73      10.566 -14.481  -2.597  1.00  0.00           C  
ATOM    592  N   ARG A  74       8.032 -13.351  -6.562  1.00  0.00           N  
ATOM    593  CA  ARG A  74       6.862 -12.967  -7.284  1.00  0.00           C  
ATOM    594  C   ARG A  74       6.197 -11.832  -6.671  1.00  0.00           C  
ATOM    595  O   ARG A  74       6.039 -11.801  -6.215  1.00  0.00           O  
ATOM    596  CB  ARG A  74       5.873 -14.083  -7.380  1.00  0.00           C  
ATOM    597  CG  ARG A  74       4.547 -13.794  -8.013  1.00  0.00           C  
ATOM    598  CD  ARG A  74       3.617 -14.841  -8.102  1.00  0.00           C  
ATOM    599  NE  ARG A  74       3.589 -15.385  -9.283  1.00  0.00           N  
ATOM    600  CZ  ARG A  74       2.939 -16.385  -9.538  1.00  0.00           C  
ATOM    601  NH2 ARG A  74       2.247 -16.977  -8.713  1.00  0.00           N  
ATOM    602  NH1 ARG A  74       2.984 -16.802 -10.649  1.00  0.00           N  
ATOM    603  N   GLY A  75       5.820 -10.886  -6.681  1.00  0.00           N  
ATOM    604  CA  GLY A  75       5.269  -9.726  -6.128  1.00  0.00           C  
ATOM    605  C   GLY A  75       4.101 -10.028  -5.225  1.00  0.00           C  
ATOM    606  O   GLY A  75       3.993 -10.115  -4.520  1.00  0.00           O  
ATOM    607  N   ASP A  76       3.251 -10.238  -5.207  1.00  0.00           N  
ATOM    608  CA  ASP A  76       2.157 -10.522  -4.285  1.00  0.00           C  
ATOM    609  C   ASP A  76       2.551 -11.455  -3.151  1.00  0.00           C  
ATOM    610  O   ASP A  76       1.759 -11.666  -2.254  1.00  0.00           O  
ATOM    611  CB  ASP A  76       0.961 -11.101  -5.017  1.00  0.00           C  
ATOM    612  CG  ASP A  76      -0.033 -10.281  -5.195  1.00  0.00           C  
ATOM    613  OD2 ASP A  76      -0.052  -9.261  -4.562  1.00  0.00           O  
ATOM    614  OD1 ASP A  76      -0.794 -10.659  -5.967  1.00  0.00           O  
ATOM    615  N   GLU A  77       3.750 -12.012  -3.169  1.00  0.00           N  
ATOM    616  CA  GLU A  77       4.281 -12.824  -2.090  1.00  0.00           C  
ATOM    617  C   GLU A  77       5.306 -12.083  -1.245  1.00  0.00           C  
ATOM    618  O   GLU A  77       5.910 -12.680  -0.377  1.00  0.00           O  
ATOM    619  CB  GLU A  77       4.894 -14.100  -2.658  1.00  0.00           C  
ATOM    620  CG  GLU A  77       3.945 -14.967  -3.408  1.00  0.00           C  
ATOM    621  CD  GLU A  77       4.650 -16.023  -4.222  1.00  0.00           C  
ATOM    622  OE2 GLU A  77       5.838 -16.020  -4.342  1.00  0.00           O  
ATOM    623  OE1 GLU A  77       4.015 -16.854  -4.742  1.00  0.00           O  
ATOM    624  N   VAL A  78       5.512 -10.796  -1.470  1.00  0.00           N  
ATOM    625  CA  VAL A  78       6.481 -10.057  -0.685  1.00  0.00           C  
ATOM    626  C   VAL A  78       6.002  -9.876   0.736  1.00  0.00           C  
ATOM    627  O   VAL A  78       6.788  -9.718   1.665  1.00  0.00           O  
ATOM    628  CB  VAL A  78       6.798  -8.719  -1.352  1.00  0.00           C  
ATOM    629  CG1 VAL A  78       6.222  -7.771  -1.079  1.00  0.00           C  
ATOM    630  CG2 VAL A  78       7.825  -8.680  -2.035  1.00  0.00           C  
ATOM    631  N   ARG A  79       4.709  -9.953   0.937  1.00  0.00           N  
ATOM    632  CA  ARG A  79       4.163  -9.969   2.262  1.00  0.00           C  
ATOM    633  C   ARG A  79       4.507 -11.209   3.024  1.00  0.00           C  
ATOM    634  O   ARG A  79       4.389 -11.202   4.233  1.00  0.00           O  
ATOM    635  CB  ARG A  79       2.671  -9.812   2.165  1.00  0.00           C  
ATOM    636  CG  ARG A  79       2.077  -9.785   1.888  1.00  0.00           C  
ATOM    637  CD  ARG A  79       0.998 -10.271   2.112  1.00  0.00           C  
ATOM    638  NE  ARG A  79       0.386 -10.570   1.104  1.00  0.00           N  
ATOM    639  CZ  ARG A  79       0.264 -11.636   0.715  1.00  0.00           C  
ATOM    640  NH2 ARG A  79       0.193 -12.406   0.682  1.00  0.00           N  
ATOM    641  NH1 ARG A  79       0.200 -11.933   0.333  1.00  0.00           N  
ATOM    642  N   GLN A  80       4.927 -12.270   2.352  1.00  0.00           N  
ATOM    643  CA  GLN A  80       5.298 -13.475   3.016  1.00  0.00           C  
ATOM    644  C   GLN A  80       6.615 -13.352   3.723  1.00  0.00           C  
ATOM    645  O   GLN A  80       6.925 -14.185   4.553  1.00  0.00           O  
ATOM    646  CB  GLN A  80       5.328 -14.632   2.022  1.00  0.00           C  
ATOM    647  CG  GLN A  80       4.024 -14.922   1.346  1.00  0.00           C  
ATOM    648  CD  GLN A  80       3.656 -16.084   1.239  1.00  0.00           C  
ATOM    649  OE1 GLN A  80       4.383 -16.792   1.678  1.00  0.00           O  
ATOM    650  NE2 GLN A  80       2.520 -16.293   0.651  1.00  0.00           N  
ATOM    651  N   ILE A  81       7.394 -12.349   3.412  1.00  0.00           N  
ATOM    652  CA  ILE A  81       8.706 -12.199   3.990  1.00  0.00           C  
ATOM    653  C   ILE A  81       8.582 -11.510   5.331  1.00  0.00           C  
ATOM    654  O   ILE A  81       9.015 -10.740   5.616  1.00  0.00           O  
ATOM    655  CB  ILE A  81       9.612 -11.447   3.072  1.00  0.00           C  
ATOM    656  CG1 ILE A  81       9.489 -12.014   1.680  1.00  0.00           C  
ATOM    657  CG2 ILE A  81      11.017 -11.508   3.538  1.00  0.00           C  
ATOM    658  CD1 ILE A  81      10.232 -11.905   0.887  1.00  0.00           C  
ATOM    659  N   ALA A  82       7.998 -11.806   6.179  1.00  0.00           N  
ATOM    660  CA  ALA A  82       7.818 -11.294   7.523  1.00  0.00           C  
ATOM    661  C   ALA A  82       7.917 -12.441   8.505  1.00  0.00           C  
ATOM    662  O   ALA A  82       7.638 -13.569   8.140  1.00  0.00           O  
ATOM    663  CB  ALA A  82       6.473 -10.588   7.670  1.00  0.00           C  
ATOM    664  N   PRO A  83       8.345 -12.201   9.733  1.00  0.00           N  
ATOM    665  CA  PRO A  83       8.341 -13.264  10.736  1.00  0.00           C  
ATOM    666  C   PRO A  83       6.951 -13.671  11.147  1.00  0.00           C  
ATOM    667  O   PRO A  83       6.048 -12.857  11.280  1.00  0.00           O  
ATOM    668  CB  PRO A  83       9.085 -12.658  11.899  1.00  0.00           C  
ATOM    669  CG  PRO A  83       9.279 -11.337  11.524  1.00  0.00           C  
ATOM    670  CD  PRO A  83       9.035 -11.006  10.219  1.00  0.00           C  
ATOM    671  N   GLY A  84       6.791 -14.955  11.351  1.00  0.00           N  
ATOM    672  CA  GLY A  84       5.554 -15.483  11.809  1.00  0.00           C  
ATOM    673  C   GLY A  84       4.491 -15.665  10.796  1.00  0.00           C  
ATOM    674  O   GLY A  84       3.419 -15.696  11.152  1.00  0.00           O  
ATOM    675  N   GLN A  85       4.754 -15.789   9.545  1.00  0.00           N  
ATOM    676  CA  GLN A  85       3.777 -15.997   8.515  1.00  0.00           C  
ATOM    677  C   GLN A  85       3.974 -17.341   7.837  1.00  0.00           C  
ATOM    678  O   GLN A  85       5.055 -17.913   7.860  1.00  0.00           O  
ATOM    679  CB  GLN A  85       3.822 -14.897   7.492  1.00  0.00           C  
ATOM    680  CG  GLN A  85       3.008 -13.863   7.579  1.00  0.00           C  
ATOM    681  CD  GLN A  85       3.355 -12.780   7.052  1.00  0.00           C  
ATOM    682  OE1 GLN A  85       4.010 -12.787   6.494  1.00  0.00           O  
ATOM    683  NE2 GLN A  85       2.916 -11.838   7.227  1.00  0.00           N  
ATOM    684  N   THR A  86       2.907 -17.842   7.237  1.00  0.00           N  
ATOM    685  CA  THR A  86       2.894 -19.136   6.583  1.00  0.00           C  
ATOM    686  C   THR A  86       2.618 -18.968   5.102  1.00  0.00           C  
ATOM    687  O   THR A  86       1.936 -18.096   4.670  1.00  0.00           O  
ATOM    688  CB  THR A  86       1.850 -20.053   7.212  1.00  0.00           C  
ATOM    689  OG1 THR A  86       0.958 -20.071   6.965  1.00  0.00           O  
ATOM    690  CG2 THR A  86       1.655 -20.014   8.138  1.00  0.00           C  
ATOM    691  N   GLY A  87       3.147 -19.814   4.333  1.00  0.00           N  
ATOM    692  CA  GLY A  87       2.996 -19.776   2.899  1.00  0.00           C  
ATOM    693  C   GLY A  87       4.043 -20.648   2.249  1.00  0.00           C  
ATOM    694  O   GLY A  87       4.785 -21.347   2.914  1.00  0.00           O  
ATOM    695  N   ASN A  88       4.082 -20.608   0.925  1.00  0.00           N  
ATOM    696  CA  ASN A  88       5.071 -21.383   0.189  1.00  0.00           C  
ATOM    697  C   ASN A  88       6.469 -20.841   0.402  1.00  0.00           C  
ATOM    698  O   ASN A  88       7.392 -21.583   0.694  1.00  0.00           O  
ATOM    699  CB  ASN A  88       4.727 -21.405  -1.292  1.00  0.00           C  
ATOM    700  CG  ASN A  88       3.842 -21.581  -1.704  1.00  0.00           C  
ATOM    701  OD1 ASN A  88       3.500 -21.966  -1.016  1.00  0.00           O  
ATOM    702  ND2 ASN A  88       3.469 -21.299  -2.835  1.00  0.00           N  
ATOM    703  N   ILE A  89       6.641 -19.543   0.260  1.00  0.00           N  
ATOM    704  CA  ILE A  89       7.940 -18.935   0.474  1.00  0.00           C  
ATOM    705  C   ILE A  89       8.268 -18.878   1.956  1.00  0.00           C  
ATOM    706  O   ILE A  89       9.412 -19.073   2.363  1.00  0.00           O  
ATOM    707  CB  ILE A  89       7.979 -17.547  -0.177  1.00  0.00           C  
ATOM    708  CG1 ILE A  89       7.488 -17.626  -1.616  1.00  0.00           C  
ATOM    709  CG2 ILE A  89       9.373 -16.969  -0.141  1.00  0.00           C  
ATOM    710  CD1 ILE A  89       8.091 -17.731  -2.505  1.00  0.00           C  
ATOM    711  N   ALA A  90       7.269 -18.630   2.787  1.00  0.00           N  
ATOM    712  CA  ALA A  90       7.498 -18.453   4.210  1.00  0.00           C  
ATOM    713  C   ALA A  90       7.854 -19.747   4.919  1.00  0.00           C  
ATOM    714  O   ALA A  90       8.488 -19.721   5.956  1.00  0.00           O  
ATOM    715  CB  ALA A  90       6.275 -17.832   4.858  1.00  0.00           C  
ATOM    716  N   ASP A  91       7.462 -20.881   4.391  1.00  0.00           N  
ATOM    717  CA  ASP A  91       7.750 -22.155   5.035  1.00  0.00           C  
ATOM    718  C   ASP A  91       8.917 -22.886   4.410  1.00  0.00           C  
ATOM    719  O   ASP A  91       9.709 -23.503   5.081  1.00  0.00           O  
ATOM    720  CB  ASP A  91       6.525 -23.059   5.007  1.00  0.00           C  
ATOM    721  CG  ASP A  91       5.388 -22.524   5.831  1.00  0.00           C  
ATOM    722  OD2 ASP A  91       5.620 -21.773   6.774  1.00  0.00           O  
ATOM    723  OD1 ASP A  91       4.260 -22.860   5.537  1.00  0.00           O  
ATOM    724  N   TYR A  92       9.038 -22.847   3.144  1.00  0.00           N  
ATOM    725  CA  TYR A  92       9.981 -23.710   2.459  1.00  0.00           C  
ATOM    726  C   TYR A  92      11.235 -23.016   2.023  1.00  0.00           C  
ATOM    727  O   TYR A  92      12.205 -23.678   1.846  1.00  0.00           O  
ATOM    728  CB  TYR A  92       9.329 -24.350   1.250  1.00  0.00           C  
ATOM    729  CG  TYR A  92       8.062 -25.061   1.546  1.00  0.00           C  
ATOM    730  CD2 TYR A  92       8.052 -26.012   2.374  1.00  0.00           C  
ATOM    731  CD1 TYR A  92       6.876 -24.780   0.998  1.00  0.00           C  
ATOM    732  CE2 TYR A  92       6.896 -26.663   2.646  1.00  0.00           C  
ATOM    733  CE1 TYR A  92       5.715 -25.426   1.264  1.00  0.00           C  
ATOM    734  CZ  TYR A  92       5.732 -26.366   2.088  1.00  0.00           C  
ATOM    735  OH  TYR A  92       4.579 -27.009   2.354  1.00  0.00           O  
ATOM    736  N   ASN A  93      11.252 -21.711   1.839  1.00  0.00           N  
ATOM    737  CA  ASN A  93      12.379 -20.996   1.353  1.00  0.00           C  
ATOM    738  C   ASN A  93      12.931 -19.994   2.268  1.00  0.00           C  
ATOM    739  O   ASN A  93      14.082 -19.998   2.515  1.00  0.00           O  
ATOM    740  CB  ASN A  93      12.095 -20.306   0.097  1.00  0.00           C  
ATOM    741  CG  ASN A  93      11.326 -20.632  -0.843  1.00  0.00           C  
ATOM    742  OD1 ASN A  93      11.440 -20.719  -1.288  1.00  0.00           O  
ATOM    743  ND2 ASN A  93      10.546 -20.800  -1.154  1.00  0.00           N  
ATOM    744  N   TYR A  94      12.147 -19.132   2.776  1.00  0.00           N  
ATOM    745  CA  TYR A  94      12.608 -18.054   3.554  1.00  0.00           C  
ATOM    746  C   TYR A  94      11.830 -17.924   4.814  1.00  0.00           C  
ATOM    747  O   TYR A  94      10.743 -17.382   4.844  1.00  0.00           O  
ATOM    748  CB  TYR A  94      12.541 -16.851   2.719  1.00  0.00           C  
ATOM    749  CG  TYR A  94      13.452 -15.895   2.801  1.00  0.00           C  
ATOM    750  CD2 TYR A  94      14.788 -16.056   3.032  1.00  0.00           C  
ATOM    751  CD1 TYR A  94      12.975 -14.825   2.637  1.00  0.00           C  
ATOM    752  CE2 TYR A  94      15.625 -15.179   3.103  1.00  0.00           C  
ATOM    753  CE1 TYR A  94      13.803 -13.944   2.707  1.00  0.00           C  
ATOM    754  CZ  TYR A  94      15.126 -14.126   2.939  1.00  0.00           C  
ATOM    755  OH  TYR A  94      15.952 -13.251   3.006  1.00  0.00           O  
ATOM    756  N   LYS A  95      12.396 -18.423   5.851  1.00  0.00           N  
ATOM    757  CA  LYS A  95      11.782 -18.368   7.131  1.00  0.00           C  
ATOM    758  C   LYS A  95      12.576 -17.454   8.029  1.00  0.00           C  
ATOM    759  O   LYS A  95      13.724 -17.693   8.273  1.00  0.00           O  
ATOM    760  CB  LYS A  95      11.684 -19.719   7.739  1.00  0.00           C  
ATOM    761  CG  LYS A  95      10.618 -20.037   8.493  1.00  0.00           C  
ATOM    762  CD  LYS A  95      10.054 -20.703   8.959  1.00  0.00           C  
ATOM    763  CE  LYS A  95       8.966 -21.037   9.672  1.00  0.00           C  
ATOM    764  NZ  LYS A  95       8.620 -20.903  10.260  1.00  0.00           N  
ATOM    765  N   LEU A  96      11.959 -16.400   8.514  1.00  0.00           N  
ATOM    766  CA  LEU A  96      12.574 -15.511   9.473  1.00  0.00           C  
ATOM    767  C   LEU A  96      12.195 -15.920  10.885  1.00  0.00           C  
ATOM    768  O   LEU A  96      11.065 -16.353  11.121  1.00  0.00           O  
ATOM    769  CB  LEU A  96      12.144 -14.069   9.223  1.00  0.00           C  
ATOM    770  CG  LEU A  96      12.628 -13.430   7.932  1.00  0.00           C  
ATOM    771  CD1 LEU A  96      12.245 -11.967   7.891  1.00  0.00           C  
ATOM    772  CD2 LEU A  96      14.116 -13.596   7.775  1.00  0.00           C  
ATOM    773  N   PRO A  97      13.110 -15.805  11.838  1.00  0.00           N  
ATOM    774  CA  PRO A  97      12.782 -16.158  13.214  1.00  0.00           C  
ATOM    775  C   PRO A  97      11.856 -15.137  13.850  1.00  0.00           C  
ATOM    776  O   PRO A  97      11.647 -14.037  13.341  1.00  0.00           O  
ATOM    777  CB  PRO A  97      14.143 -16.181  13.902  1.00  0.00           C  
ATOM    778  CG  PRO A  97      14.980 -15.272  13.102  1.00  0.00           C  
ATOM    779  CD  PRO A  97      14.521 -15.422  11.697  1.00  0.00           C  
ATOM    780  N   ASP A  98      11.292 -15.529  14.988  1.00  0.00           N  
ATOM    781  CA  ASP A  98      10.356 -14.667  15.693  1.00  0.00           C  
ATOM    782  C   ASP A  98      11.047 -13.475  16.342  1.00  0.00           C  
ATOM    783  O   ASP A  98      10.419 -12.429  16.535  1.00  0.00           O  
ATOM    784  CB  ASP A  98       9.601 -15.472  16.741  1.00  0.00           C  
ATOM    785  CG  ASP A  98       8.702 -16.517  16.122  1.00  0.00           C  
ATOM    786  OD1 ASP A  98       8.495 -16.534  15.003  1.00  0.00           O  
ATOM    787  OD2 ASP A  98       8.213 -17.327  16.751  1.00  0.00           O  
ATOM    788  N   ASP A  99      12.324 -13.610  16.683  1.00  0.00           N  
ATOM    789  CA  ASP A  99      13.115 -12.527  17.256  1.00  0.00           C  
ATOM    790  C   ASP A  99      13.988 -11.845  16.213  1.00  0.00           C  
ATOM    791  O   ASP A  99      15.109 -11.423  16.509  1.00  0.00           O  
ATOM    792  CB  ASP A  99      13.956 -13.046  18.419  1.00  0.00           C  
ATOM    793  CG  ASP A  99      13.762 -13.608  19.136  1.00  0.00           C  
ATOM    794  OD1 ASP A  99      13.110 -13.300  18.890  1.00  0.00           O  
ATOM    795  OD2 ASP A  99      14.268 -14.360  19.957  1.00  0.00           O  
ATOM    796  N   PHE A 100      13.494 -11.736  14.983  1.00  0.00           N  
ATOM    797  CA  PHE A 100      14.271 -11.154  13.900  1.00  0.00           C  
ATOM    798  C   PHE A 100      14.381  -9.644  14.063  1.00  0.00           C  
ATOM    799  O   PHE A 100      13.394  -8.958  14.306  1.00  0.00           O  
ATOM    800  CB  PHE A 100      13.632 -11.493  12.556  1.00  0.00           C  
ATOM    801  CG  PHE A 100      14.275 -10.808  11.385  1.00  0.00           C  
ATOM    802  CD2 PHE A 100      15.531 -11.189  10.952  1.00  0.00           C  
ATOM    803  CD1 PHE A 100      13.619  -9.791  10.711  1.00  0.00           C  
ATOM    804  CE2 PHE A 100      16.125 -10.564   9.871  1.00  0.00           C  
ATOM    805  CE1 PHE A 100      14.208  -9.160   9.631  1.00  0.00           C  
ATOM    806  CZ  PHE A 100      15.462  -9.548   9.211  1.00  0.00           C  
ATOM    807  N   THR A 101      15.593  -9.132  13.927  1.00  0.00           N  
ATOM    808  CA  THR A 101      15.857  -7.700  13.904  1.00  0.00           C  
ATOM    809  C   THR A 101      16.559  -7.377  12.597  1.00  0.00           C  
ATOM    810  O   THR A 101      17.598  -7.928  12.296  1.00  0.00           O  
ATOM    811  CB  THR A 101      16.719  -7.267  15.090  1.00  0.00           C  
ATOM    812  OG1 THR A 101      17.918  -8.046  15.118  1.00  0.00           O  
ATOM    813  CG2 THR A 101      15.968  -7.454  16.395  1.00  0.00           C  
ATOM    814  N   GLY A 102      16.000  -6.487  11.826  1.00  0.00           N  
ATOM    815  CA  GLY A 102      16.566  -6.162  10.536  1.00  0.00           C  
ATOM    816  C   GLY A 102      15.570  -5.477   9.646  1.00  0.00           C  
ATOM    817  O   GLY A 102      14.570  -5.032  10.086  1.00  0.00           O  
ATOM    818  N   CYS A 103      15.867  -5.393   8.374  1.00  0.00           N  
ATOM    819  CA  CYS A 103      15.025  -4.697   7.415  1.00  0.00           C  
ATOM    820  C   CYS A 103      14.799  -5.555   6.180  1.00  0.00           C  
ATOM    821  O   CYS A 103      15.625  -6.396   5.824  1.00  0.00           O  
ATOM    822  CB  CYS A 103      15.633  -3.349   7.009  1.00  0.00           C  
ATOM    823  SG  CYS A 103      15.794  -2.157   8.363  1.00  0.00           S  
ATOM    824  N   VAL A 104      13.655  -5.332   5.540  1.00  0.00           N  
ATOM    825  CA  VAL A 104      13.277  -5.965   4.288  1.00  0.00           C  
ATOM    826  C   VAL A 104      13.043  -4.859   3.271  1.00  0.00           C  
ATOM    827  O   VAL A 104      12.259  -3.931   3.520  1.00  0.00           O  
ATOM    828  CB  VAL A 104      12.023  -6.836   4.450  1.00  0.00           C  
ATOM    829  CG1 VAL A 104      11.563  -7.366   3.108  1.00  0.00           C  
ATOM    830  CG2 VAL A 104      12.286  -7.980   5.414  1.00  0.00           C  
ATOM    831  N   ILE A 105      13.740  -4.949   2.141  1.00  0.00           N  
ATOM    832  CA  ILE A 105      13.721  -3.945   1.088  1.00  0.00           C  
ATOM    833  C   ILE A 105      13.317  -4.626  -0.210  1.00  0.00           C  
ATOM    834  O   ILE A 105      13.856  -5.675  -0.557  1.00  0.00           O  
ATOM    835  CB  ILE A 105      15.095  -3.271   0.934  1.00  0.00           C  
ATOM    836  CG1 ILE A 105      15.632  -2.794   2.282  1.00  0.00           C  
ATOM    837  CG2 ILE A 105      15.011  -2.116  -0.016  1.00  0.00           C  
ATOM    838  CD1 ILE A 105      17.106  -2.537   2.294  1.00  0.00           C  
ATOM    839  N   ALA A 106      12.378  -4.033  -0.931  1.00  0.00           N  
ATOM    840  CA  ALA A 106      11.905  -4.612  -2.174  1.00  0.00           C  
ATOM    841  C   ALA A 106      11.786  -3.544  -3.238  1.00  0.00           C  
ATOM    842  O   ALA A 106      11.487  -2.399  -2.944  1.00  0.00           O  
ATOM    843  CB  ALA A 106      10.559  -5.304  -1.994  1.00  0.00           C  
ATOM    844  N   TRP A 107      12.028  -3.936  -4.481  1.00  0.00           N  
ATOM    845  CA  TRP A 107      11.802  -3.067  -5.619  1.00  0.00           C  
ATOM    846  C   TRP A 107      11.303  -3.846  -6.771  1.00  0.00           C  
ATOM    847  O   TRP A 107      11.587  -5.027  -6.925  1.00  0.00           O  
ATOM    848  CB  TRP A 107      13.031  -2.337  -5.985  1.00  0.00           C  
ATOM    849  CG  TRP A 107      13.835  -2.631  -6.776  1.00  0.00           C  
ATOM    850  CD1 TRP A 107      14.404  -2.855  -7.991  1.00  0.00           C  
ATOM    851  CD2 TRP A 107      14.205  -2.740  -6.408  1.00  0.00           C  
ATOM    852  NE1 TRP A 107      14.718  -2.790  -8.279  1.00  0.00           N  
ATOM    853  CE2 TRP A 107      15.796  -3.807  -7.189  1.00  0.00           C  
ATOM    854  CE3 TRP A 107      14.687  -3.135  -6.064  1.00  0.00           C  
ATOM    855  CZ2 TRP A 107      16.733  -4.324  -7.286  1.00  0.00           C  
ATOM    856  CZ3 TRP A 107      15.621  -3.651  -6.168  1.00  0.00           C  
ATOM    857  CH2 TRP A 107      16.631  -4.242  -6.770  1.00  0.00           C  
ATOM    858  N   ASN A 108      10.558  -3.170  -7.582  1.00  0.00           N  
ATOM    859  CA  ASN A 108       9.997  -3.787  -8.751  1.00  0.00           C  
ATOM    860  C   ASN A 108      11.055  -4.022  -9.779  1.00  0.00           C  
ATOM    861  O   ASN A 108      11.757  -3.220 -10.027  1.00  0.00           O  
ATOM    862  CB  ASN A 108       8.918  -2.913  -9.302  1.00  0.00           C  
ATOM    863  CG  ASN A 108       7.768  -3.419  -9.617  1.00  0.00           C  
ATOM    864  OD1 ASN A 108       7.595  -4.379  -9.971  1.00  0.00           O  
ATOM    865  ND2 ASN A 108       6.974  -2.775  -9.491  1.00  0.00           N  
ATOM    866  N   SER A 109      11.164  -5.129 -10.387  1.00  0.00           N  
ATOM    867  CA  SER A 109      12.194  -5.527 -11.327  1.00  0.00           C  
ATOM    868  C   SER A 109      11.612  -5.970 -12.647  1.00  0.00           C  
ATOM    869  O   SER A 109      11.987  -6.982 -13.228  1.00  0.00           O  
ATOM    870  CB  SER A 109      13.050  -6.618 -10.752  1.00  0.00           C  
ATOM    871  OG  SER A 109      12.310  -7.741 -10.465  1.00  0.00           O  
ATOM    872  N   ASN A 110      10.669  -5.218 -13.129  1.00  0.00           N  
ATOM    873  CA  ASN A 110      10.074  -5.539 -14.400  1.00  0.00           C  
ATOM    874  C   ASN A 110      11.017  -5.354 -15.552  1.00  0.00           C  
ATOM    875  O   ASN A 110      10.905  -6.024 -16.575  1.00  0.00           O  
ATOM    876  CB  ASN A 110       8.849  -4.693 -14.590  1.00  0.00           C  
ATOM    877  CG  ASN A 110       7.688  -5.149 -14.579  1.00  0.00           C  
ATOM    878  OD1 ASN A 110       7.601  -6.278 -14.566  1.00  0.00           O  
ATOM    879  ND2 ASN A 110       6.785  -4.272 -14.586  1.00  0.00           N  
ATOM    880  N   LYS A 111      11.939  -4.458 -15.413  1.00  0.00           N  
ATOM    881  CA  LYS A 111      12.837  -4.184 -16.500  1.00  0.00           C  
ATOM    882  C   LYS A 111      13.870  -5.264 -16.703  1.00  0.00           C  
ATOM    883  O   LYS A 111      14.274  -5.557 -17.827  1.00  0.00           O  
ATOM    884  CB  LYS A 111      13.490  -2.859 -16.256  1.00  0.00           C  
ATOM    885  CG  LYS A 111      14.204  -2.314 -17.451  1.00  0.00           C  
ATOM    886  CD  LYS A 111      14.654  -0.906 -17.198  1.00  0.00           C  
ATOM    887  CE  LYS A 111      15.603  -0.383 -17.730  1.00  0.00           C  
ATOM    888  NZ  LYS A 111      16.028   1.007 -17.537  1.00  0.00           N  
ATOM    889  N   LEU A 112      14.299  -5.875 -15.643  1.00  0.00           N  
ATOM    890  CA  LEU A 112      15.410  -6.792 -15.713  1.00  0.00           C  
ATOM    891  C   LEU A 112      15.011  -8.241 -15.607  1.00  0.00           C  
ATOM    892  O   LEU A 112      15.500  -9.056 -16.370  1.00  0.00           O  
ATOM    893  CB  LEU A 112      16.411  -6.457 -14.614  1.00  0.00           C  
ATOM    894  CG  LEU A 112      17.508  -5.813 -14.711  1.00  0.00           C  
ATOM    895  CD2 LEU A 112      17.976  -5.084 -14.059  1.00  0.00           C  
ATOM    896  CD1 LEU A 112      18.234  -5.760 -15.956  1.00  0.00           C  
ATOM    897  N   ASP A 113      14.136  -8.593 -14.680  1.00  0.00           N  
ATOM    898  CA  ASP A 113      13.845  -9.982 -14.405  1.00  0.00           C  
ATOM    899  C   ASP A 113      12.710 -10.526 -15.240  1.00  0.00           C  
ATOM    900  O   ASP A 113      12.551 -11.664 -15.341  1.00  0.00           O  
ATOM    901  CB  ASP A 113      13.545 -10.166 -12.921  1.00  0.00           C  
ATOM    902  CG  ASP A 113      14.767  -9.995 -12.056  1.00  0.00           C  
ATOM    903  OD1 ASP A 113      15.844 -10.369 -12.494  1.00  0.00           O  
ATOM    904  OD2 ASP A 113      14.654  -9.487 -10.939  1.00  0.00           O  
ATOM    905  N   SER A 114      11.917  -9.749 -15.840  1.00  0.00           N  
ATOM    906  CA  SER A 114      10.844 -10.211 -16.692  1.00  0.00           C  
ATOM    907  C   SER A 114      11.310 -10.260 -18.130  1.00  0.00           C  
ATOM    908  O   SER A 114      11.854  -9.286 -18.643  1.00  0.00           O  
ATOM    909  CB  SER A 114       9.636  -9.318 -16.553  1.00  0.00           C  
ATOM    910  OG  SER A 114       9.889  -8.052 -17.057  1.00  0.00           O  
ATOM    911  N   LYS A 115      11.097 -11.394 -18.775  1.00  0.00           N  
ATOM    912  CA  LYS A 115      11.527 -11.611 -20.132  1.00  0.00           C  
ATOM    913  C   LYS A 115      10.367 -12.092 -20.973  1.00  0.00           C  
ATOM    914  O   LYS A 115       9.326 -12.481 -20.465  1.00  0.00           O  
ATOM    915  CB  LYS A 115      12.662 -12.619 -20.203  1.00  0.00           C  
ATOM    916  CG  LYS A 115      13.922 -12.136 -19.623  1.00  0.00           C  
ATOM    917  CD  LYS A 115      15.012 -13.129 -19.866  1.00  0.00           C  
ATOM    918  CE  LYS A 115      16.245 -12.646 -19.335  1.00  0.00           C  
ATOM    919  NZ  LYS A 115      17.150 -12.815 -19.544  1.00  0.00           N  
ATOM    920  N   VAL A 116      10.563 -12.054 -22.281  1.00  0.00           N  
ATOM    921  CA  VAL A 116       9.552 -12.499 -23.216  1.00  0.00           C  
ATOM    922  C   VAL A 116       9.428 -14.011 -23.157  1.00  0.00           C  
ATOM    923  O   VAL A 116      10.430 -14.731 -23.128  1.00  0.00           O  
ATOM    924  CB  VAL A 116       9.889 -12.029 -24.627  1.00  0.00           C  
ATOM    925  CG1 VAL A 116       8.730 -12.266 -25.564  1.00  0.00           C  
ATOM    926  CG2 VAL A 116      10.278 -10.562 -24.610  1.00  0.00           C  
ATOM    927  N   SER A 117       8.185 -14.490 -23.113  1.00  0.00           N  
ATOM    928  CA  SER A 117       7.828 -15.906 -23.002  1.00  0.00           C  
ATOM    929  C   SER A 117       8.406 -16.546 -21.754  1.00  0.00           C  
ATOM    930  O   SER A 117       8.754 -17.724 -21.749  1.00  0.00           O  
ATOM    931  CB  SER A 117       8.219 -16.706 -24.249  1.00  0.00           C  
ATOM    932  OG  SER A 117       9.611 -16.912 -24.319  1.00  0.00           O  
ATOM    933  N   GLY A 118       8.513 -15.771 -20.687  1.00  0.00           N  
ATOM    934  CA  GLY A 118       8.900 -16.299 -19.407  1.00  0.00           C  
ATOM    935  C   GLY A 118      10.377 -16.324 -19.148  1.00  0.00           C  
ATOM    936  O   GLY A 118      11.152 -16.652 -20.029  1.00  0.00           O  
ATOM    937  N   ASN A 119      10.775 -15.978 -17.935  1.00  0.00           N  
ATOM    938  CA  ASN A 119      12.135 -16.117 -17.473  1.00  0.00           C  
ATOM    939  C   ASN A 119      12.206 -17.316 -16.560  1.00  0.00           C  
ATOM    940  O   ASN A 119      11.522 -17.392 -15.572  1.00  0.00           O  
ATOM    941  CB  ASN A 119      12.598 -14.869 -16.753  1.00  0.00           C  
ATOM    942  CG  ASN A 119      14.022 -14.890 -16.465  1.00  0.00           C  
ATOM    943  OD1 ASN A 119      14.724 -15.204 -16.347  1.00  0.00           O  
ATOM    944  ND2 ASN A 119      14.456 -14.548 -16.354  1.00  0.00           N  
ATOM    945  N   TYR A 120      13.028 -18.251 -16.894  1.00  0.00           N  
ATOM    946  CA  TYR A 120      13.081 -19.512 -16.203  1.00  0.00           C  
ATOM    947  C   TYR A 120      14.304 -19.654 -15.331  1.00  0.00           C  
ATOM    948  O   TYR A 120      14.636 -20.743 -14.919  1.00  0.00           O  
ATOM    949  CB  TYR A 120      13.005 -20.655 -17.201  1.00  0.00           C  
ATOM    950  CG  TYR A 120      11.737 -20.712 -18.027  1.00  0.00           C  
ATOM    951  CD1 TYR A 120      11.585 -19.956 -19.156  1.00  0.00           C  
ATOM    952  CD2 TYR A 120      10.688 -21.523 -17.671  1.00  0.00           C  
ATOM    953  CE1 TYR A 120      10.429 -20.010 -19.906  1.00  0.00           C  
ATOM    954  CE2 TYR A 120       9.527 -21.583 -18.414  1.00  0.00           C  
ATOM    955  CZ  TYR A 120       9.404 -20.825 -19.530  1.00  0.00           C  
ATOM    956  OH  TYR A 120       8.253 -20.880 -20.272  1.00  0.00           O  
ATOM    957  N   ASN A 121      14.983 -18.582 -15.043  1.00  0.00           N  
ATOM    958  CA  ASN A 121      16.168 -18.651 -14.228  1.00  0.00           C  
ATOM    959  C   ASN A 121      15.885 -18.746 -12.747  1.00  0.00           C  
ATOM    960  O   ASN A 121      16.733 -19.061 -11.980  1.00  0.00           O  
ATOM    961  CB  ASN A 121      17.031 -17.457 -14.503  1.00  0.00           C  
ATOM    962  CG  ASN A 121      17.791 -17.581 -15.357  1.00  0.00           C  
ATOM    963  OD1 ASN A 121      17.861 -17.966 -15.670  1.00  0.00           O  
ATOM    964  ND2 ASN A 121      18.367 -17.255 -15.741  1.00  0.00           N  
ATOM    965  N   TYR A 122      14.724 -18.481 -12.327  1.00  0.00           N  
ATOM    966  CA  TYR A 122      14.369 -18.510 -10.924  1.00  0.00           C  
ATOM    967  C   TYR A 122      13.475 -19.700 -10.663  1.00  0.00           C  
ATOM    968  O   TYR A 122      12.426 -19.819 -11.267  1.00  0.00           O  
ATOM    969  CB  TYR A 122      13.676 -17.214 -10.520  1.00  0.00           C  
ATOM    970  CG  TYR A 122      14.481 -15.988 -10.829  1.00  0.00           C  
ATOM    971  CD2 TYR A 122      15.672 -15.785 -10.236  1.00  0.00           C  
ATOM    972  CD1 TYR A 122      14.054 -15.035 -11.714  1.00  0.00           C  
ATOM    973  CE2 TYR A 122      16.415 -14.667 -10.515  1.00  0.00           C  
ATOM    974  CE1 TYR A 122      14.791 -13.912 -12.000  1.00  0.00           C  
ATOM    975  CZ  TYR A 122      15.970 -13.736 -11.397  1.00  0.00           C  
ATOM    976  OH  TYR A 122      16.707 -12.622 -11.674  1.00  0.00           O  
ATOM    977  N   LEU A 123      13.888 -20.574  -9.761  1.00  0.00           N  
ATOM    978  CA  LEU A 123      13.169 -21.792  -9.447  1.00  0.00           C  
ATOM    979  C   LEU A 123      12.720 -21.752  -7.999  1.00  0.00           C  
ATOM    980  O   LEU A 123      13.450 -21.291  -7.130  1.00  0.00           O  
ATOM    981  CB  LEU A 123      14.037 -23.024  -9.699  1.00  0.00           C  
ATOM    982  CG  LEU A 123      14.395 -23.326 -11.105  1.00  0.00           C  
ATOM    983  CD2 LEU A 123      14.603 -24.271 -11.308  1.00  0.00           C  
ATOM    984  CD1 LEU A 123      13.820 -23.154 -12.139  1.00  0.00           C  
ATOM    985  N   TYR A 124      11.520 -22.233  -7.743  1.00  0.00           N  
ATOM    986  CA  TYR A 124      10.908 -22.144  -6.430  1.00  0.00           C  
ATOM    987  C   TYR A 124      10.466 -23.524  -5.970  1.00  0.00           C  
ATOM    988  O   TYR A 124      10.015 -24.339  -6.766  1.00  0.00           O  
ATOM    989  CB  TYR A 124       9.717 -21.184  -6.443  1.00  0.00           C  
ATOM    990  CG  TYR A 124      10.091 -19.766  -6.803  1.00  0.00           C  
ATOM    991  CD2 TYR A 124      10.881 -19.031  -6.138  1.00  0.00           C  
ATOM    992  CD1 TYR A 124       9.668 -19.167  -7.811  1.00  0.00           C  
ATOM    993  CE2 TYR A 124      11.230 -17.737  -6.469  1.00  0.00           C  
ATOM    994  CE1 TYR A 124      10.013 -17.873  -8.146  1.00  0.00           C  
ATOM    995  CZ  TYR A 124      10.793 -17.164  -7.471  1.00  0.00           C  
ATOM    996  OH  TYR A 124      11.140 -15.879  -7.803  1.00  0.00           O  
ATOM    997  N   ARG A 125      10.602 -23.779  -4.679  1.00  0.00           N  
ATOM    998  CA  ARG A 125      10.245 -25.052  -4.075  1.00  0.00           C  
ATOM    999  C   ARG A 125       8.842 -24.986  -3.526  1.00  0.00           C  
ATOM   1000  O   ARG A 125       8.531 -24.121  -2.783  1.00  0.00           O  
ATOM   1001  CB  ARG A 125      11.221 -25.405  -2.978  1.00  0.00           C  
ATOM   1002  CG  ARG A 125      12.042 -26.274  -3.074  1.00  0.00           C  
ATOM   1003  CD  ARG A 125      12.921 -26.605  -1.919  1.00  0.00           C  
ATOM   1004  NE  ARG A 125      14.179 -26.716  -2.257  1.00  0.00           N  
ATOM   1005  CZ  ARG A 125      14.801 -27.405  -2.190  1.00  0.00           C  
ATOM   1006  NH2 ARG A 125      14.789 -27.472  -1.780  1.00  0.00           N  
ATOM   1007  NH1 ARG A 125      15.466 -28.029  -2.541  1.00  0.00           N  
ATOM   1008  N   LEU A 126       8.002 -25.909  -3.886  1.00  0.00           N  
ATOM   1009  CA  LEU A 126       6.617 -25.933  -3.462  1.00  0.00           C  
ATOM   1010  C   LEU A 126       6.233 -27.126  -2.807  1.00  0.00           C  
ATOM   1011  O   LEU A 126       5.810 -27.336  -2.451  1.00  0.00           O  
ATOM   1012  CB  LEU A 126       5.702 -25.727  -4.530  1.00  0.00           C  
ATOM   1013  CG  LEU A 126       5.457 -25.020  -5.650  1.00  0.00           C  
ATOM   1014  CD1 LEU A 126       5.893 -24.895  -6.738  1.00  0.00           C  
ATOM   1015  CD2 LEU A 126       4.498 -24.374  -5.763  1.00  0.00           C  
ATOM   1016  N   PHE A 127       6.351 -27.894  -2.613  1.00  0.00           N  
ATOM   1017  CA  PHE A 127       5.933 -29.057  -2.028  1.00  0.00           C  
ATOM   1018  C   PHE A 127       6.921 -29.702  -1.205  1.00  0.00           C  
ATOM   1019  O   PHE A 127       7.737 -30.097  -1.671  1.00  0.00           O  
ATOM   1020  CB  PHE A 127       5.533 -30.015  -2.948  1.00  0.00           C  
ATOM   1021  CG  PHE A 127       5.133 -29.937  -4.060  1.00  0.00           C  
ATOM   1022  CD2 PHE A 127       4.175 -29.675  -4.369  1.00  0.00           C  
ATOM   1023  CD1 PHE A 127       5.690 -30.140  -4.804  1.00  0.00           C  
ATOM   1024  CE2 PHE A 127       4.048 -30.182  -4.909  1.00  0.00           C  
ATOM   1025  CE1 PHE A 127       5.067 -29.489  -6.318  1.00  0.00           C  
ATOM   1026  CZ  PHE A 127       4.370 -29.800  -6.127  1.00  0.00           C  
ATOM   1027  N   ARG A 128       6.835 -29.811   0.027  1.00  0.00           N  
ATOM   1028  CA  ARG A 128       7.665 -30.406   0.960  1.00  0.00           C  
ATOM   1029  C   ARG A 128       6.999 -30.879   2.051  1.00  0.00           C  
ATOM   1030  O   ARG A 128       6.076 -30.475   2.259  1.00  0.00           O  
ATOM   1031  CB  ARG A 128       8.662 -29.609   1.499  1.00  0.00           C  
ATOM   1032  CG  ARG A 128       9.700 -29.950   1.781  1.00  0.00           C  
ATOM   1033  CD  ARG A 128      10.197 -29.763   2.014  1.00  0.00           C  
ATOM   1034  NE  ARG A 128      10.825 -30.628   2.860  1.00  0.00           N  
ATOM   1035  CZ  ARG A 128      11.938 -30.815   3.042  1.00  0.00           C  
ATOM   1036  NH1 ARG A 128      12.590 -30.212   2.429  1.00  0.00           N  
ATOM   1037  NH2 ARG A 128      12.414 -31.628   3.853  1.00  0.00           N  
ATOM   1038  N   LYS A 129       7.471 -31.755   2.732  1.00  0.00           N  
ATOM   1039  CA  LYS A 129       6.954 -32.234   3.875  1.00  0.00           C  
ATOM   1040  C   LYS A 129       7.004 -31.622   5.094  1.00  0.00           C  
ATOM   1041  O   LYS A 129       6.160 -31.750   5.899  1.00  0.00           O  
ATOM   1042  CB  LYS A 129       7.372 -33.258   4.201  1.00  0.00           C  
ATOM   1043  CG  LYS A 129       7.040 -33.989   3.821  1.00  0.00           C  
ATOM   1044  CD  LYS A 129       6.565 -34.574   4.267  1.00  0.00           C  
ATOM   1045  CE  LYS A 129       6.382 -35.180   4.702  1.00  0.00           C  
ATOM   1046  NZ  LYS A 129       6.284 -34.413   4.664  1.00  0.00           N  
ATOM   1047  N   SER A 130       7.973 -30.950   5.246  1.00  0.00           N  
ATOM   1048  CA  SER A 130       8.152 -30.372   6.404  1.00  0.00           C  
ATOM   1049  C   SER A 130       8.657 -28.956   6.217  1.00  0.00           C  
ATOM   1050  O   SER A 130       9.261 -28.602   5.230  1.00  0.00           O  
ATOM   1051  CB  SER A 130       9.012 -31.120   7.172  1.00  0.00           C  
ATOM   1052  OG  SER A 130      10.279 -31.054   7.331  1.00  0.00           O  
ATOM   1053  N   ASN A 131       8.391 -28.148   7.177  1.00  0.00           N  
ATOM   1054  CA  ASN A 131       8.804 -26.766   7.139  1.00  0.00           C  
ATOM   1055  C   ASN A 131      10.224 -26.621   7.630  1.00  0.00           C  
ATOM   1056  O   ASN A 131      10.671 -27.334   8.513  1.00  0.00           O  
ATOM   1057  CB  ASN A 131       7.874 -25.902   7.984  1.00  0.00           C  
ATOM   1058  CG  ASN A 131       6.523 -25.883   7.485  1.00  0.00           C  
ATOM   1059  OD1 ASN A 131       6.159 -26.033   6.397  1.00  0.00           O  
ATOM   1060  ND2 ASN A 131       5.771 -25.696   8.281  1.00  0.00           N  
ATOM   1061  N   LEU A 132      10.929 -25.684   7.048  1.00  0.00           N  
ATOM   1062  CA  LEU A 132      12.307 -25.459   7.390  1.00  0.00           C  
ATOM   1063  C   LEU A 132      12.464 -24.746   8.724  1.00  0.00           C  
ATOM   1064  O   LEU A 132      11.558 -24.066   9.208  1.00  0.00           O  
ATOM   1065  CB  LEU A 132      12.972 -24.658   6.311  1.00  0.00           C  
ATOM   1066  CG  LEU A 132      13.250 -25.251   4.990  1.00  0.00           C  
ATOM   1067  CD1 LEU A 132      13.770 -24.262   4.004  1.00  0.00           C  
ATOM   1068  CD2 LEU A 132      14.157 -26.312   5.215  1.00  0.00           C  
ATOM   1069  N   LYS A 133      13.634 -24.921   9.323  1.00  0.00           N  
ATOM   1070  CA  LYS A 133      14.058 -24.092  10.429  1.00  0.00           C  
ATOM   1071  C   LYS A 133      14.457 -22.721   9.908  1.00  0.00           C  
ATOM   1072  O   LYS A 133      14.872 -22.590   8.764  1.00  0.00           O  
ATOM   1073  CB  LYS A 133      15.226 -24.743  11.166  1.00  0.00           C  
ATOM   1074  CG  LYS A 133      14.833 -25.894  12.075  1.00  0.00           C  
ATOM   1075  CD  LYS A 133      15.476 -26.639  12.452  1.00  0.00           C  
ATOM   1076  CE  LYS A 133      16.069 -27.411  12.299  1.00  0.00           C  
ATOM   1077  NZ  LYS A 133      16.677 -28.181  12.705  1.00  0.00           N  
ATOM   1078  N   PRO A 134      14.308 -21.678  10.713  1.00  0.00           N  
ATOM   1079  CA  PRO A 134      14.676 -20.342  10.252  1.00  0.00           C  
ATOM   1080  C   PRO A 134      16.157 -20.193  10.056  1.00  0.00           C  
ATOM   1081  O   PRO A 134      16.939 -20.729  10.821  1.00  0.00           O  
ATOM   1082  CB  PRO A 134      14.171 -19.438  11.350  1.00  0.00           C  
ATOM   1083  CG  PRO A 134      14.014 -20.318  12.536  1.00  0.00           C  
ATOM   1084  CD  PRO A 134      13.610 -21.627  11.998  1.00  0.00           C  
ATOM   1085  N   PHE A 135      16.518 -19.448   9.007  1.00  0.00           N  
ATOM   1086  CA  PHE A 135      17.883 -19.183   8.589  1.00  0.00           C  
ATOM   1087  C   PHE A 135      18.651 -20.458   8.361  1.00  0.00           C  
ATOM   1088  O   PHE A 135      19.793 -20.571   8.743  1.00  0.00           O  
ATOM   1089  CB  PHE A 135      18.611 -18.281   9.556  1.00  0.00           C  
ATOM   1090  CG  PHE A 135      18.210 -16.855   9.469  1.00  0.00           C  
ATOM   1091  CD1 PHE A 135      17.831 -16.325   8.281  1.00  0.00           C  
ATOM   1092  CD2 PHE A 135      18.235 -16.035  10.566  1.00  0.00           C  
ATOM   1093  CE1 PHE A 135      17.468 -15.011   8.198  1.00  0.00           C  
ATOM   1094  CE2 PHE A 135      17.879 -14.717  10.488  1.00  0.00           C  
ATOM   1095  CZ  PHE A 135      17.495 -14.207   9.302  1.00  0.00           C  
ATOM   1096  N   GLU A 136      18.029 -21.425   7.730  1.00  0.00           N  
ATOM   1097  CA  GLU A 136      18.680 -22.652   7.359  1.00  0.00           C  
ATOM   1098  C   GLU A 136      18.550 -22.833   5.868  1.00  0.00           C  
ATOM   1099  O   GLU A 136      17.568 -22.681   5.294  1.00  0.00           O  
ATOM   1100  CB  GLU A 136      18.102 -23.849   8.108  1.00  0.00           C  
ATOM   1101  CG  GLU A 136      18.522 -23.961   9.521  1.00  0.00           C  
ATOM   1102  CD  GLU A 136      18.487 -25.380  10.033  1.00  0.00           C  
ATOM   1103  OE1 GLU A 136      18.074 -26.267   9.348  1.00  0.00           O  
ATOM   1104  OE2 GLU A 136      18.869 -25.606  11.121  1.00  0.00           O  
ATOM   1105  N   ARG A 137      19.544 -23.163   5.248  1.00  0.00           N  
ATOM   1106  CA  ARG A 137      19.592 -23.318   3.813  1.00  0.00           C  
ATOM   1107  C   ARG A 137      19.512 -24.784   3.447  1.00  0.00           C  
ATOM   1108  O   ARG A 137      20.157 -25.619   4.069  1.00  0.00           O  
ATOM   1109  CB  ARG A 137      20.861 -22.713   3.247  1.00  0.00           C  
ATOM   1110  CG  ARG A 137      21.000 -22.383   2.081  1.00  0.00           C  
ATOM   1111  CD  ARG A 137      22.260 -21.999   1.578  1.00  0.00           C  
ATOM   1112  NE  ARG A 137      23.191 -22.427   2.283  1.00  0.00           N  
ATOM   1113  CZ  ARG A 137      23.881 -22.743   1.794  1.00  0.00           C  
ATOM   1114  NH1 ARG A 137      23.776 -22.691   0.589  1.00  0.00           N  
ATOM   1115  NH2 ARG A 137      24.699 -23.121   2.532  1.00  0.00           N  
ATOM   1116  N   ASP A 138      18.716 -25.091   2.435  1.00  0.00           N  
ATOM   1117  CA  ASP A 138      18.598 -26.443   1.918  1.00  0.00           C  
ATOM   1118  C   ASP A 138      18.668 -26.421   0.427  1.00  0.00           C  
ATOM   1119  O   ASP A 138      17.976 -25.701  -0.240  1.00  0.00           O  
ATOM   1120  CB  ASP A 138      17.331 -27.081   2.362  1.00  0.00           C  
ATOM   1121  CG  ASP A 138      16.808 -27.956   2.167  1.00  0.00           C  
ATOM   1122  OD1 ASP A 138      17.241 -28.681   1.974  1.00  0.00           O  
ATOM   1123  OD2 ASP A 138      15.965 -27.918   2.193  1.00  0.00           O  
ATOM   1124  N   ILE A 139      19.500 -27.218  -0.091  1.00  0.00           N  
ATOM   1125  CA  ILE A 139      19.643 -27.324  -1.499  1.00  0.00           C  
ATOM   1126  C   ILE A 139      19.210 -28.671  -1.949  1.00  0.00           C  
ATOM   1127  O   ILE A 139      19.691 -29.200  -2.495  1.00  0.00           O  
ATOM   1128  CB  ILE A 139      21.051 -27.069  -1.919  1.00  0.00           C  
ATOM   1129  CG1 ILE A 139      21.551 -27.722  -1.814  1.00  0.00           C  
ATOM   1130  CG2 ILE A 139      21.439 -25.647  -1.678  1.00  0.00           C  
ATOM   1131  CD1 ILE A 139      23.323 -26.942  -1.619  1.00  0.00           C  
ATOM   1132  N   SER A 140      18.312 -29.226  -1.736  1.00  0.00           N  
ATOM   1133  CA  SER A 140      17.845 -30.510  -2.132  1.00  0.00           C  
ATOM   1134  C   SER A 140      17.192 -30.607  -3.374  1.00  0.00           C  
ATOM   1135  O   SER A 140      16.194 -30.098  -3.543  1.00  0.00           O  
ATOM   1136  CB  SER A 140      17.019 -31.020  -1.246  1.00  0.00           C  
ATOM   1137  OG  SER A 140      16.277 -30.998  -1.370  1.00  0.00           O  
ATOM   1138  N   THR A 141      17.764 -31.268  -4.242  1.00  0.00           N  
ATOM   1139  CA  THR A 141      17.218 -31.497  -5.460  1.00  0.00           C  
ATOM   1140  C   THR A 141      16.468 -32.807  -5.616  1.00  0.00           C  
ATOM   1141  O   THR A 141      16.067 -33.158  -6.729  1.00  0.00           O  
ATOM   1142  CB  THR A 141      18.226 -31.403  -6.406  1.00  0.00           C  
ATOM   1143  OG1 THR A 141      19.062 -32.337  -6.192  1.00  0.00           O  
ATOM   1144  CG2 THR A 141      18.957 -30.085  -6.381  1.00  0.00           C  
ATOM   1145  N   GLU A 142      16.277 -33.535  -4.529  1.00  0.00           N  
ATOM   1146  CA  GLU A 142      15.589 -34.803  -4.593  1.00  0.00           C  
ATOM   1147  C   GLU A 142      14.106 -34.601  -4.807  1.00  0.00           C  
ATOM   1148  O   GLU A 142      13.536 -33.569  -4.453  1.00  0.00           O  
ATOM   1149  CB  GLU A 142      15.827 -35.593  -3.319  1.00  0.00           C  
ATOM   1150  CG  GLU A 142      17.173 -36.250  -3.238  1.00  0.00           C  
ATOM   1151  CD  GLU A 142      17.290 -37.200  -2.079  1.00  0.00           C  
ATOM   1152  OE2 GLU A 142      16.435 -37.219  -1.267  1.00  0.00           O  
ATOM   1153  OE1 GLU A 142      18.237 -37.927  -1.978  1.00  0.00           O  
ATOM   1154  N   ILE A 143      13.487 -35.605  -5.399  1.00  0.00           N  
ATOM   1155  CA  ILE A 143      12.076 -35.565  -5.672  1.00  0.00           C  
ATOM   1156  C   ILE A 143      11.322 -35.762  -4.383  1.00  0.00           C  
ATOM   1157  O   ILE A 143      11.609 -36.667  -3.625  1.00  0.00           O  
ATOM   1158  CB  ILE A 143      11.703 -36.614  -6.732  1.00  0.00           C  
ATOM   1159  CG1 ILE A 143      12.352 -36.807  -7.570  1.00  0.00           C  
ATOM   1160  CG2 ILE A 143      10.193 -36.797  -6.836  1.00  0.00           C  
ATOM   1161  CD1 ILE A 143      11.451 -37.401  -8.681  1.00  0.00           C  
ATOM   1162  N   TYR A 144      10.377 -34.890  -4.112  1.00  0.00           N  
ATOM   1163  CA  TYR A 144       9.557 -34.980  -2.935  1.00  0.00           C  
ATOM   1164  C   TYR A 144       8.432 -35.982  -3.123  1.00  0.00           C  
ATOM   1165  O   TYR A 144       7.731 -35.960  -4.125  1.00  0.00           O  
ATOM   1166  CB  TYR A 144       8.995 -33.631  -2.590  1.00  0.00           C  
ATOM   1167  CG  TYR A 144       9.390 -32.978  -1.867  1.00  0.00           C  
ATOM   1168  CD2 TYR A 144      10.086 -33.325  -0.799  1.00  0.00           C  
ATOM   1169  CD1 TYR A 144       9.059 -32.014  -2.253  1.00  0.00           C  
ATOM   1170  CE2 TYR A 144      10.447 -32.728  -0.134  1.00  0.00           C  
ATOM   1171  CE1 TYR A 144       9.414 -31.411  -1.594  1.00  0.00           C  
ATOM   1172  CZ  TYR A 144      10.108 -31.773  -0.537  1.00  0.00           C  
ATOM   1173  OH  TYR A 144      10.463 -31.178   0.120  1.00  0.00           O  
ATOM   1174  N   GLN A 145       8.263 -36.861  -2.153  1.00  0.00           N  
ATOM   1175  CA  GLN A 145       7.236 -37.883  -2.214  1.00  0.00           C  
ATOM   1176  C   GLN A 145       5.916 -37.278  -1.801  1.00  0.00           C  
ATOM   1177  O   GLN A 145       5.629 -37.097  -0.683  1.00  0.00           O  
ATOM   1178  CB  GLN A 145       7.605 -39.050  -1.320  1.00  0.00           C  
ATOM   1179  CG  GLN A 145       8.879 -39.749  -1.715  1.00  0.00           C  
ATOM   1180  CD  GLN A 145       9.133 -40.991  -0.934  1.00  0.00           C  
ATOM   1181  OE1 GLN A 145       8.371 -41.326  -0.060  1.00  0.00           O  
ATOM   1182  NE2 GLN A 145      10.212 -41.680  -1.244  1.00  0.00           N  
ATOM   1183  N   ALA A 146       5.111 -36.946  -2.728  1.00  0.00           N  
ATOM   1184  CA  ALA A 146       3.795 -36.442  -2.440  1.00  0.00           C  
ATOM   1185  C   ALA A 146       2.865 -37.552  -2.084  1.00  0.00           C  
ATOM   1186  O   ALA A 146       2.035 -37.387  -1.215  1.00  0.00           O  
ATOM   1187  CB  ALA A 146       3.253 -35.666  -3.613  1.00  0.00           C  
ATOM   1188  N   GLY A 147       2.992 -38.689  -2.742  1.00  0.00           N  
ATOM   1189  CA  GLY A 147       2.221 -39.839  -2.422  1.00  0.00           C  
ATOM   1190  C   GLY A 147       2.954 -40.792  -1.509  1.00  0.00           C  
ATOM   1191  O   GLY A 147       4.128 -40.642  -1.216  1.00  0.00           O  
ATOM   1192  N   ASN A 148       2.226 -41.796  -1.056  1.00  0.00           N  
ATOM   1193  CA  ASN A 148       2.802 -42.800  -0.185  1.00  0.00           C  
ATOM   1194  C   ASN A 148       3.703 -43.763  -0.927  1.00  0.00           C  
ATOM   1195  O   ASN A 148       4.525 -44.410  -0.295  1.00  0.00           O  
ATOM   1196  CB  ASN A 148       1.706 -43.570   0.523  1.00  0.00           C  
ATOM   1197  CG  ASN A 148       0.904 -42.758   1.453  1.00  0.00           C  
ATOM   1198  OD1 ASN A 148       1.139 -41.630   1.718  1.00  0.00           O  
ATOM   1199  ND2 ASN A 148      -0.049 -43.328   1.954  1.00  0.00           N  
ATOM   1200  N   LYS A 149       3.561 -43.880  -2.239  1.00  0.00           N  
ATOM   1201  CA  LYS A 149       4.427 -44.746  -3.018  1.00  0.00           C  
ATOM   1202  C   LYS A 149       5.806 -44.137  -3.124  1.00  0.00           C  
ATOM   1203  O   LYS A 149       5.946 -42.924  -3.229  1.00  0.00           O  
ATOM   1204  CB  LYS A 149       3.852 -44.978  -4.403  1.00  0.00           C  
ATOM   1205  CG  LYS A 149       2.763 -44.953  -4.771  1.00  0.00           C  
ATOM   1206  CD  LYS A 149       2.275 -45.145  -6.179  1.00  0.00           C  
ATOM   1207  CE  LYS A 149       1.652 -44.461  -6.724  1.00  0.00           C  
ATOM   1208  NZ  LYS A 149       0.928 -44.338  -7.429  1.00  0.00           N  
ATOM   1209  N   PRO A 150       6.843 -44.944  -3.074  1.00  0.00           N  
ATOM   1210  CA  PRO A 150       8.178 -44.406  -3.218  1.00  0.00           C  
ATOM   1211  C   PRO A 150       8.442 -43.995  -4.628  1.00  0.00           C  
ATOM   1212  O   PRO A 150       8.167 -44.715  -5.518  1.00  0.00           O  
ATOM   1213  CB  PRO A 150       9.060 -45.561  -2.806  1.00  0.00           C  
ATOM   1214  CG  PRO A 150       8.236 -46.775  -3.010  1.00  0.00           C  
ATOM   1215  CD  PRO A 150       6.851 -46.365  -2.744  1.00  0.00           C  
ATOM   1216  N   CYS A 151       8.974 -42.816  -4.826  1.00  0.00           N  
ATOM   1217  CA  CYS A 151       9.311 -42.325  -6.133  1.00  0.00           C  
ATOM   1218  C   CYS A 151      10.594 -42.902  -6.618  1.00  0.00           C  
ATOM   1219  O   CYS A 151      10.714 -43.189  -7.783  1.00  0.00           O  
ATOM   1220  CB  CYS A 151       9.387 -40.810  -6.125  1.00  0.00           C  
ATOM   1221  SG  CYS A 151       7.955 -40.004  -5.419  1.00  0.00           S  
ATOM   1222  N   ASN A 152      11.548 -43.068  -5.733  1.00  0.00           N  
ATOM   1223  CA  ASN A 152      12.843 -43.626  -6.004  1.00  0.00           C  
ATOM   1224  C   ASN A 152      13.596 -42.875  -7.079  1.00  0.00           C  
ATOM   1225  O   ASN A 152      14.269 -43.451  -7.904  1.00  0.00           O  
ATOM   1226  CB  ASN A 152      12.722 -45.076  -6.336  1.00  0.00           C  
ATOM   1227  CG  ASN A 152      11.862 -45.838  -5.373  1.00  0.00           C  
ATOM   1228  OD1 ASN A 152      11.608 -45.872  -4.747  1.00  0.00           O  
ATOM   1229  ND2 ASN A 152      11.406 -46.455  -5.249  1.00  0.00           N  
ATOM   1230  N   GLY A 153      13.481 -41.577  -7.070  1.00  0.00           N  
ATOM   1231  CA  GLY A 153      14.146 -40.765  -8.046  1.00  0.00           C  
ATOM   1232  C   GLY A 153      13.525 -40.751  -9.409  1.00  0.00           C  
ATOM   1233  O   GLY A 153      14.130 -40.293 -10.347  1.00  0.00           O  
ATOM   1234  N   VAL A 154      12.337 -41.236  -9.551  1.00  0.00           N  
ATOM   1235  CA  VAL A 154      11.652 -41.292 -10.823  1.00  0.00           C  
ATOM   1236  C   VAL A 154      10.434 -40.482 -10.716  1.00  0.00           C  
ATOM   1237  O   VAL A 154       9.690 -40.627  -9.767  1.00  0.00           O  
ATOM   1238  CB  VAL A 154      11.316 -42.685 -11.216  1.00  0.00           C  
ATOM   1239  CG1 VAL A 154      10.648 -42.723 -12.567  1.00  0.00           C  
ATOM   1240  CG2 VAL A 154      12.521 -43.528 -11.220  1.00  0.00           C  
ATOM   1241  N   ALA A 155      10.239 -39.623 -11.678  1.00  0.00           N  
ATOM   1242  CA  ALA A 155       9.091 -38.811 -11.709  1.00  0.00           C  
ATOM   1243  C   ALA A 155       7.933 -39.605 -12.145  1.00  0.00           C  
ATOM   1244  O   ALA A 155       8.042 -40.427 -13.048  1.00  0.00           O  
ATOM   1245  CB  ALA A 155       9.305 -37.690 -12.635  1.00  0.00           C  
ATOM   1246  N   GLY A 156       6.825 -39.356 -11.495  1.00  0.00           N  
ATOM   1247  CA  GLY A 156       5.665 -40.063 -11.798  1.00  0.00           C  
ATOM   1248  C   GLY A 156       4.462 -39.477 -11.128  1.00  0.00           C  
ATOM   1249  O   GLY A 156       4.417 -38.391 -10.806  1.00  0.00           O  
ATOM   1250  N   PHE A 157       3.474 -40.205 -10.930  1.00  0.00           N  
ATOM   1251  CA  PHE A 157       2.267 -39.791 -10.255  1.00  0.00           C  
ATOM   1252  C   PHE A 157       2.449 -39.637  -8.859  1.00  0.00           C  
ATOM   1253  O   PHE A 157       3.004 -40.462  -8.253  1.00  0.00           O  
ATOM   1254  CB  PHE A 157       1.189 -40.692 -10.455  1.00  0.00           C  
ATOM   1255  CG  PHE A 157       0.534 -40.608 -11.271  1.00  0.00           C  
ATOM   1256  CD1 PHE A 157       0.932 -40.869 -11.998  1.00  0.00           C  
ATOM   1257  CD2 PHE A 157      -0.476 -40.260 -11.308  1.00  0.00           C  
ATOM   1258  CE1 PHE A 157      -0.145 -40.207 -12.482  1.00  0.00           C  
ATOM   1259  CE2 PHE A 157      -0.605 -40.759 -12.329  1.00  0.00           C  
ATOM   1260  CZ  PHE A 157      -0.677 -40.442 -12.781  1.00  0.00           C  
ATOM   1261  N   ASN A 158       1.995 -38.562  -8.363  1.00  0.00           N  
ATOM   1262  CA  ASN A 158       2.166 -38.149  -7.055  1.00  0.00           C  
ATOM   1263  C   ASN A 158       3.627 -38.068  -6.680  1.00  0.00           C  
ATOM   1264  O   ASN A 158       3.969 -38.259  -5.551  1.00  0.00           O  
ATOM   1265  CB  ASN A 158       1.377 -38.992  -6.133  1.00  0.00           C  
ATOM   1266  CG  ASN A 158      -0.104 -38.958  -6.315  1.00  0.00           C  
ATOM   1267  OD1 ASN A 158      -0.567 -38.276  -6.792  1.00  0.00           O  
ATOM   1268  ND2 ASN A 158      -0.855 -39.695  -5.934  1.00  0.00           N  
ATOM   1269  N   CYS A 159       4.493 -37.784  -7.626  1.00  0.00           N  
ATOM   1270  CA  CYS A 159       5.914 -37.620  -7.429  1.00  0.00           C  
ATOM   1271  C   CYS A 159       6.340 -36.392  -8.191  1.00  0.00           C  
ATOM   1272  O   CYS A 159       6.747 -36.483  -9.244  1.00  0.00           O  
ATOM   1273  CB  CYS A 159       6.688 -38.844  -7.881  1.00  0.00           C  
ATOM   1274  SG  CYS A 159       6.532 -40.272  -6.811  1.00  0.00           S  
ATOM   1275  N   TYR A 160       6.235 -35.244  -7.666  1.00  0.00           N  
ATOM   1276  CA  TYR A 160       6.464 -33.987  -8.356  1.00  0.00           C  
ATOM   1277  C   TYR A 160       7.870 -33.478  -8.100  1.00  0.00           C  
ATOM   1278  O   TYR A 160       8.390 -33.594  -6.987  1.00  0.00           O  
ATOM   1279  CB  TYR A 160       5.450 -32.938  -7.915  1.00  0.00           C  
ATOM   1280  CG  TYR A 160       4.047 -33.338  -8.002  1.00  0.00           C  
ATOM   1281  CD1 TYR A 160       3.434 -33.361  -9.149  1.00  0.00           C  
ATOM   1282  CD2 TYR A 160       3.331 -33.686  -6.934  1.00  0.00           C  
ATOM   1283  CE1 TYR A 160       2.146 -33.723  -9.232  1.00  0.00           C  
ATOM   1284  CE2 TYR A 160       2.044 -34.050  -7.006  1.00  0.00           C  
ATOM   1285  CZ  TYR A 160       1.458 -34.066  -8.156  1.00  0.00           C  
ATOM   1286  OH  TYR A 160       0.178 -34.427  -8.231  1.00  0.00           O  
ATOM   1287  N   PHE A 161       8.481 -32.922  -9.140  1.00  0.00           N  
ATOM   1288  CA  PHE A 161       9.767 -32.271  -8.994  1.00  0.00           C  
ATOM   1289  C   PHE A 161       9.592 -30.982  -8.212  1.00  0.00           C  
ATOM   1290  O   PHE A 161       8.668 -30.234  -8.468  1.00  0.00           O  
ATOM   1291  CB  PHE A 161      10.384 -31.989 -10.357  1.00  0.00           C  
ATOM   1292  CG  PHE A 161      11.548 -32.089 -10.546  1.00  0.00           C  
ATOM   1293  CD2 PHE A 161      11.667 -32.314 -10.889  1.00  0.00           C  
ATOM   1294  CD1 PHE A 161      12.527 -31.964 -10.394  1.00  0.00           C  
ATOM   1295  CE2 PHE A 161      12.741 -32.410 -11.069  1.00  0.00           C  
ATOM   1296  CE1 PHE A 161      13.603 -32.058 -10.571  1.00  0.00           C  
ATOM   1297  CZ  PHE A 161      13.710 -32.282 -10.910  1.00  0.00           C  
ATOM   1298  N   PRO A 162      10.445 -30.702  -7.245  1.00  0.00           N  
ATOM   1299  CA  PRO A 162      10.197 -29.559  -6.369  1.00  0.00           C  
ATOM   1300  C   PRO A 162      10.429 -28.206  -6.990  1.00  0.00           C  
ATOM   1301  O   PRO A 162       9.657 -27.282  -6.729  1.00  0.00           O  
ATOM   1302  CB  PRO A 162      11.146 -29.797  -5.232  1.00  0.00           C  
ATOM   1303  CG  PRO A 162      11.825 -31.003  -5.458  1.00  0.00           C  
ATOM   1304  CD  PRO A 162      11.597 -31.484  -6.813  1.00  0.00           C  
ATOM   1305  N   LEU A 163      11.450 -28.062  -7.814  1.00  0.00           N  
ATOM   1306  CA  LEU A 163      11.827 -26.766  -8.344  1.00  0.00           C  
ATOM   1307  C   LEU A 163      10.925 -26.418  -9.513  1.00  0.00           C  
ATOM   1308  O   LEU A 163      10.967 -27.057 -10.536  1.00  0.00           O  
ATOM   1309  CB  LEU A 163      13.284 -26.774  -8.772  1.00  0.00           C  
ATOM   1310  CG  LEU A 163      14.292 -27.253  -7.771  1.00  0.00           C  
ATOM   1311  CD1 LEU A 163      15.695 -27.233  -8.350  1.00  0.00           C  
ATOM   1312  CD2 LEU A 163      14.215 -26.448  -6.531  1.00  0.00           C  
ATOM   1313  N   ARG A 164      10.104 -25.402  -9.363  1.00  0.00           N  
ATOM   1314  CA  ARG A 164       9.199 -24.953 -10.402  1.00  0.00           C  
ATOM   1315  C   ARG A 164       9.426 -23.478 -10.684  1.00  0.00           C  
ATOM   1316  O   ARG A 164       9.583 -22.678  -9.779  1.00  0.00           O  
ATOM   1317  CB  ARG A 164       7.748 -25.189 -10.008  1.00  0.00           C  
ATOM   1318  CG  ARG A 164       7.134 -26.099 -10.337  1.00  0.00           C  
ATOM   1319  CD  ARG A 164       5.702 -26.288 -10.078  1.00  0.00           C  
ATOM   1320  NE  ARG A 164       5.094 -27.109 -10.423  1.00  0.00           N  
ATOM   1321  CZ  ARG A 164       4.102 -27.690 -10.676  1.00  0.00           C  
ATOM   1322  NH1 ARG A 164       3.123 -26.995 -10.861  1.00  0.00           N  
ATOM   1323  NH2 ARG A 164       4.079 -28.983 -10.751  1.00  0.00           N  
ATOM   1324  N   SER A 165       9.445 -23.122 -11.942  1.00  0.00           N  
ATOM   1325  CA  SER A 165       9.639 -21.747 -12.361  1.00  0.00           C  
ATOM   1326  C   SER A 165       8.297 -21.051 -12.538  1.00  0.00           C  
ATOM   1327  O   SER A 165       7.295 -21.661 -12.870  1.00  0.00           O  
ATOM   1328  CB  SER A 165      10.438 -21.691 -13.657  1.00  0.00           C  
ATOM   1329  OG  SER A 165       9.771 -22.387 -14.689  1.00  0.00           O  
ATOM   1330  N   TYR A 166       8.284 -19.757 -12.313  1.00  0.00           N  
ATOM   1331  CA  TYR A 166       7.077 -18.964 -12.463  1.00  0.00           C  
ATOM   1332  C   TYR A 166       6.949 -18.330 -13.834  1.00  0.00           C  
ATOM   1333  O   TYR A 166       5.845 -17.925 -14.198  1.00  0.00           O  
ATOM   1334  CB  TYR A 166       7.012 -17.873 -11.391  1.00  0.00           C  
ATOM   1335  CG  TYR A 166       6.633 -18.356 -10.016  1.00  0.00           C  
ATOM   1336  CD1 TYR A 166       6.204 -19.650  -9.778  1.00  0.00           C  
ATOM   1337  CD2 TYR A 166       6.693 -17.512  -8.959  1.00  0.00           C  
ATOM   1338  CE1 TYR A 166       5.857 -20.090  -8.523  1.00  0.00           C  
ATOM   1339  CE2 TYR A 166       6.345 -17.943  -7.700  1.00  0.00           C  
ATOM   1340  CZ  TYR A 166       5.930 -19.232  -7.490  1.00  0.00           C  
ATOM   1341  OH  TYR A 166       5.583 -19.666  -6.243  1.00  0.00           O  
ATOM   1342  N   SER A 167       8.046 -18.243 -14.587  1.00  0.00           N  
ATOM   1343  CA  SER A 167       8.106 -17.732 -15.957  1.00  0.00           C  
ATOM   1344  C   SER A 167       7.589 -16.293 -16.033  1.00  0.00           C  
ATOM   1345  O   SER A 167       6.543 -16.008 -16.607  1.00  0.00           O  
ATOM   1346  CB  SER A 167       7.361 -18.649 -16.931  1.00  0.00           C  
ATOM   1347  OG  SER A 167       5.965 -18.546 -16.770  1.00  0.00           O  
ATOM   1348  N   PHE A 168       8.351 -15.401 -15.408  1.00  0.00           N  
ATOM   1349  CA  PHE A 168       7.973 -13.997 -15.310  1.00  0.00           C  
ATOM   1350  C   PHE A 168       7.981 -13.326 -16.673  1.00  0.00           C  
ATOM   1351  O   PHE A 168       8.943 -13.447 -17.432  1.00  0.00           O  
ATOM   1352  CB  PHE A 168       8.917 -13.264 -14.367  1.00  0.00           C  
ATOM   1353  CG  PHE A 168       8.895 -13.774 -12.976  1.00  0.00           C  
ATOM   1354  CD2 PHE A 168       7.746 -13.721 -12.234  1.00  0.00           C  
ATOM   1355  CD1 PHE A 168      10.021 -14.309 -12.412  1.00  0.00           C  
ATOM   1356  CE2 PHE A 168       7.719 -14.192 -10.952  1.00  0.00           C  
ATOM   1357  CE1 PHE A 168      10.003 -14.782 -11.130  1.00  0.00           C  
ATOM   1358  CZ  PHE A 168       8.849 -14.723 -10.399  1.00  0.00           C  
ATOM   1359  N   ARG A 169       6.904 -12.614 -16.976  1.00  0.00           N  
ATOM   1360  CA  ARG A 169       6.710 -11.912 -18.226  1.00  0.00           C  
ATOM   1361  C   ARG A 169       6.309 -10.472 -17.950  1.00  0.00           C  
ATOM   1362  O   ARG A 169       5.687 -10.182 -16.930  1.00  0.00           O  
ATOM   1363  CB  ARG A 169       5.630 -12.587 -19.074  1.00  0.00           C  
ATOM   1364  CG  ARG A 169       5.889 -14.050 -19.368  1.00  0.00           C  
ATOM   1365  CD  ARG A 169       4.849 -14.615 -20.297  1.00  0.00           C  
ATOM   1366  NE  ARG A 169       5.055 -16.029 -20.540  1.00  0.00           N  
ATOM   1367  CZ  ARG A 169       4.289 -16.761 -21.316  1.00  0.00           C  
ATOM   1368  NH1 ARG A 169       3.251 -16.243 -21.944  1.00  0.00           N  
ATOM   1369  NH2 ARG A 169       4.572 -18.045 -21.464  1.00  0.00           N  
ATOM   1370  N   PRO A 170       6.656  -9.541 -18.839  1.00  0.00           N  
ATOM   1371  CA  PRO A 170       6.203  -8.153 -18.658  1.00  0.00           C  
ATOM   1372  C   PRO A 170       4.724  -7.950 -18.898  1.00  0.00           C  
ATOM   1373  O   PRO A 170       4.187  -6.908 -18.505  1.00  0.00           O  
ATOM   1374  CB  PRO A 170       7.036  -7.375 -19.673  1.00  0.00           C  
ATOM   1375  CG  PRO A 170       7.431  -8.385 -20.687  1.00  0.00           C  
ATOM   1376  CD  PRO A 170       7.616  -9.664 -19.941  1.00  0.00           C  
ATOM   1377  N   THR A 171       4.050  -8.902 -19.525  1.00  0.00           N  
ATOM   1378  CA  THR A 171       2.633  -8.785 -19.807  1.00  0.00           C  
ATOM   1379  C   THR A 171       1.759  -9.227 -18.652  1.00  0.00           C  
ATOM   1380  O   THR A 171       0.537  -9.166 -18.766  1.00  0.00           O  
ATOM   1381  CB  THR A 171       2.282  -9.599 -21.045  1.00  0.00           C  
ATOM   1382  OG1 THR A 171       2.648 -10.968 -20.848  1.00  0.00           O  
ATOM   1383  CG2 THR A 171       3.013  -9.063 -22.252  1.00  0.00           C  
ATOM   1384  N   TYR A 172       2.348  -9.668 -17.554  1.00  0.00           N  
ATOM   1385  CA  TYR A 172       1.583 -10.130 -16.419  1.00  0.00           C  
ATOM   1386  C   TYR A 172       1.005  -8.955 -15.633  1.00  0.00           C  
ATOM   1387  O   TYR A 172       1.272  -7.785 -15.914  1.00  0.00           O  
ATOM   1388  CB  TYR A 172       2.451 -10.989 -15.515  1.00  0.00           C  
ATOM   1389  CG  TYR A 172       2.701 -12.389 -16.017  1.00  0.00           C  
ATOM   1390  CD1 TYR A 172       2.009 -12.901 -17.090  1.00  0.00           C  
ATOM   1391  CD2 TYR A 172       3.629 -13.201 -15.410  1.00  0.00           C  
ATOM   1392  CE1 TYR A 172       2.238 -14.182 -17.547  1.00  0.00           C  
ATOM   1393  CE2 TYR A 172       3.863 -14.483 -15.858  1.00  0.00           C  
ATOM   1394  CZ  TYR A 172       3.166 -14.968 -16.926  1.00  0.00           C  
ATOM   1395  OH  TYR A 172       3.398 -16.243 -17.375  1.00  0.00           O  
ATOM   1396  N   GLY A 173       0.200  -9.283 -14.629  1.00  0.00           N  
ATOM   1397  CA  GLY A 173      -0.317  -8.283 -13.723  1.00  0.00           C  
ATOM   1398  C   GLY A 173       0.740  -7.793 -12.755  1.00  0.00           C  
ATOM   1399  O   GLY A 173       1.844  -8.301 -12.683  1.00  0.00           O  
ATOM   1400  N   VAL A 174       0.377  -6.773 -11.998  1.00  0.00           N  
ATOM   1401  CA  VAL A 174       1.314  -6.138 -11.076  1.00  0.00           C  
ATOM   1402  C   VAL A 174       1.682  -7.066  -9.944  1.00  0.00           C  
ATOM   1403  O   VAL A 174       2.826  -7.086  -9.481  1.00  0.00           O  
ATOM   1404  CB  VAL A 174       0.729  -4.833 -10.561  1.00  0.00           C  
ATOM   1405  CG2 VAL A 174       1.787  -4.030  -9.830  1.00  0.00           C  
ATOM   1406  CG1 VAL A 174       0.127  -4.043 -11.699  1.00  0.00           C  
ATOM   1407  N   GLY A 175       0.728  -7.856  -9.493  1.00  0.00           N  
ATOM   1408  CA  GLY A 175       1.002  -8.815  -8.451  1.00  0.00           C  
ATOM   1409  C   GLY A 175       1.833  -9.992  -8.889  1.00  0.00           C  
ATOM   1410  O   GLY A 175       2.424 -10.669  -8.071  1.00  0.00           O  
ATOM   1411  N   HIS A 176       1.892 -10.260 -10.164  1.00  0.00           N  
ATOM   1412  CA  HIS A 176       2.693 -11.353 -10.685  1.00  0.00           C  
ATOM   1413  C   HIS A 176       4.021 -10.902 -11.257  1.00  0.00           C  
ATOM   1414  O   HIS A 176       4.813 -11.752 -11.669  1.00  0.00           O  
ATOM   1415  CB  HIS A 176       1.916 -12.123 -11.757  1.00  0.00           C  
ATOM   1416  CG  HIS A 176       0.699 -12.729 -11.287  1.00  0.00           C  
ATOM   1417  ND1 HIS A 176      -0.151 -13.007 -11.005  1.00  0.00           N  
ATOM   1418  CD2 HIS A 176       0.191 -13.110 -11.049  1.00  0.00           C  
ATOM   1419  CE1 HIS A 176      -1.131 -13.534 -10.613  1.00  0.00           C  
ATOM   1420  NE2 HIS A 176      -0.948 -13.608 -10.632  1.00  0.00           N  
ATOM   1421  N   GLN A 177       4.280  -9.602 -11.302  1.00  0.00           N  
ATOM   1422  CA  GLN A 177       5.563  -9.114 -11.769  1.00  0.00           C  
ATOM   1423  C   GLN A 177       6.640  -9.398 -10.730  1.00  0.00           C  
ATOM   1424  O   GLN A 177       6.380  -9.293  -9.533  1.00  0.00           O  
ATOM   1425  CB  GLN A 177       5.492  -7.619 -12.056  1.00  0.00           C  
ATOM   1426  CG  GLN A 177       4.856  -7.291 -13.379  1.00  0.00           C  
ATOM   1427  CD  GLN A 177       4.431  -5.843 -13.477  1.00  0.00           C  
ATOM   1428  OE1 GLN A 177       4.786  -5.015 -12.675  1.00  0.00           O  
ATOM   1429  NE2 GLN A 177       3.664  -5.529 -14.463  1.00  0.00           N  
ATOM   1430  N   PRO A 178       7.846  -9.773 -11.151  1.00  0.00           N  
ATOM   1431  CA  PRO A 178       8.892 -10.115 -10.184  1.00  0.00           C  
ATOM   1432  C   PRO A 178       9.421  -8.895  -9.448  1.00  0.00           C  
ATOM   1433  O   PRO A 178       9.436  -7.777  -9.967  1.00  0.00           O  
ATOM   1434  CB  PRO A 178       9.980 -10.749 -11.052  1.00  0.00           C  
ATOM   1435  CG  PRO A 178       9.783 -10.134 -12.389  1.00  0.00           C  
ATOM   1436  CD  PRO A 178       8.303  -9.954 -12.538  1.00  0.00           C  
ATOM   1437  N   TYR A 179       9.860  -9.132  -8.217  1.00  0.00           N  
ATOM   1438  CA  TYR A 179      10.408  -8.106  -7.351  1.00  0.00           C  
ATOM   1439  C   TYR A 179      11.748  -8.572  -6.835  1.00  0.00           C  
ATOM   1440  O   TYR A 179      11.914  -9.732  -6.536  1.00  0.00           O  
ATOM   1441  CB  TYR A 179       9.485  -7.815  -6.173  1.00  0.00           C  
ATOM   1442  CG  TYR A 179       8.393  -6.816  -6.433  1.00  0.00           C  
ATOM   1443  CD1 TYR A 179       7.400  -7.087  -7.340  1.00  0.00           C  
ATOM   1444  CD2 TYR A 179       8.348  -5.607  -5.754  1.00  0.00           C  
ATOM   1445  CE1 TYR A 179       6.396  -6.179  -7.573  1.00  0.00           C  
ATOM   1446  CE2 TYR A 179       7.347  -4.691  -5.981  1.00  0.00           C  
ATOM   1447  CZ  TYR A 179       6.375  -4.984  -6.891  1.00  0.00           C  
ATOM   1448  OH  TYR A 179       5.378  -4.076  -7.120  1.00  0.00           O  
ATOM   1449  N   ARG A 180      12.697  -7.661  -6.725  1.00  0.00           N  
ATOM   1450  CA  ARG A 180      13.996  -7.934  -6.138  1.00  0.00           C  
ATOM   1451  C   ARG A 180      13.955  -7.531  -4.678  1.00  0.00           C  
ATOM   1452  O   ARG A 180      13.623  -6.384  -4.358  1.00  0.00           O  
ATOM   1453  CB  ARG A 180      15.089  -7.181  -6.881  1.00  0.00           C  
ATOM   1454  CG  ARG A 180      15.468  -7.803  -8.205  1.00  0.00           C  
ATOM   1455  CD  ARG A 180      16.638  -7.106  -8.839  1.00  0.00           C  
ATOM   1456  NE  ARG A 180      17.120  -7.809 -10.019  1.00  0.00           N  
ATOM   1457  CZ  ARG A 180      18.271  -7.570 -10.620  1.00  0.00           C  
ATOM   1458  NH2 ARG A 180      19.088  -6.645 -10.180  1.00  0.00           N  
ATOM   1459  NH1 ARG A 180      18.610  -8.277 -11.690  1.00  0.00           N  
ATOM   1460  N   VAL A 181      14.280  -8.475  -3.798  1.00  0.00           N  
ATOM   1461  CA  VAL A 181      14.138  -8.319  -2.362  1.00  0.00           C  
ATOM   1462  C   VAL A 181      15.491  -8.552  -1.714  1.00  0.00           C  
ATOM   1463  O   VAL A 181      16.139  -9.576  -1.964  1.00  0.00           O  
ATOM   1464  CB  VAL A 181      13.093  -9.288  -1.791  1.00  0.00           C  
ATOM   1465  CG2 VAL A 181      13.005  -9.164  -0.291  1.00  0.00           C  
ATOM   1466  CG1 VAL A 181      11.739  -9.041  -2.411  1.00  0.00           C  
ATOM   1467  N   VAL A 182      15.906  -7.602  -0.883  1.00  0.00           N  
ATOM   1468  CA  VAL A 182      17.103  -7.708  -0.066  1.00  0.00           C  
ATOM   1469  C   VAL A 182      16.679  -7.670   1.393  1.00  0.00           C  
ATOM   1470  O   VAL A 182      16.007  -6.729   1.833  1.00  0.00           O  
ATOM   1471  CB  VAL A 182      18.098  -6.584  -0.373  1.00  0.00           C  
ATOM   1472  CG2 VAL A 182      19.301  -6.670   0.545  1.00  0.00           C  
ATOM   1473  CG1 VAL A 182      18.527  -6.644  -1.822  1.00  0.00           C  
ATOM   1474  N   VAL A 183      17.066  -8.693   2.137  1.00  0.00           N  
ATOM   1475  CA  VAL A 183      16.831  -8.765   3.570  1.00  0.00           C  
ATOM   1476  C   VAL A 183      18.154  -8.505   4.265  1.00  0.00           C  
ATOM   1477  O   VAL A 183      19.117  -9.249   4.071  1.00  0.00           O  
ATOM   1478  CB  VAL A 183      16.249 -10.123   3.976  1.00  0.00           C  
ATOM   1479  CG2 VAL A 183      16.168 -10.235   5.485  1.00  0.00           C  
ATOM   1480  CG1 VAL A 183      14.884 -10.317   3.350  1.00  0.00           C  
ATOM   1481  N   LEU A 184      18.207  -7.440   5.060  1.00  0.00           N  
ATOM   1482  CA  LEU A 184      19.381  -7.092   5.843  1.00  0.00           C  
ATOM   1483  C   LEU A 184      19.122  -7.493   7.286  1.00  0.00           C  
ATOM   1484  O   LEU A 184      18.208  -6.977   7.916  1.00  0.00           O  
ATOM   1485  CB  LEU A 184      19.684  -5.601   5.751  1.00  0.00           C  
ATOM   1486  CG  LEU A 184      20.213  -5.037   4.455  1.00  0.00           C  
ATOM   1487  CD2 LEU A 184      20.245  -3.533   4.497  1.00  0.00           C  
ATOM   1488  CD1 LEU A 184      21.569  -5.562   4.177  1.00  0.00           C  
ATOM   1489  N   SER A 185      19.916  -8.416   7.801  1.00  0.00           N  
ATOM   1490  CA  SER A 185      19.849  -8.823   9.196  1.00  0.00           C  
ATOM   1491  C   SER A 185      21.031  -8.223   9.937  1.00  0.00           C  
ATOM   1492  O   SER A 185      22.186  -8.412   9.535  1.00  0.00           O  
ATOM   1493  CB  SER A 185      19.849 -10.345   9.329  1.00  0.00           C  
ATOM   1494  OG  SER A 185      21.104 -10.880   9.050  1.00  0.00           O  
ATOM   1495  N   PHE A 186      20.738  -7.495  11.009  1.00  0.00           N  
ATOM   1496  CA  PHE A 186      21.741  -6.861  11.844  1.00  0.00           C  
ATOM   1497  C   PHE A 186      21.889  -7.635  13.139  1.00  0.00           C  
ATOM   1498  O   PHE A 186      20.926  -8.137  13.696  1.00  0.00           O  
ATOM   1499  CB  PHE A 186      21.374  -5.415  12.176  1.00  0.00           C  
ATOM   1500  CG  PHE A 186      20.854  -4.628  11.018  1.00  0.00           C  
ATOM   1501  CD1 PHE A 186      21.665  -4.301   9.965  1.00  0.00           C  
ATOM   1502  CD2 PHE A 186      19.554  -4.191  10.995  1.00  0.00           C  
ATOM   1503  CE1 PHE A 186      21.183  -3.566   8.900  1.00  0.00           C  
ATOM   1504  CE2 PHE A 186      19.065  -3.457   9.936  1.00  0.00           C  
ATOM   1505  CZ  PHE A 186      19.880  -3.144   8.887  1.00  0.00           C  
ATOM   1506  N   GLU A 187      23.096  -7.725  13.613  1.00  0.00           N  
ATOM   1507  CA  GLU A 187      23.354  -8.209  14.951  1.00  0.00           C  
ATOM   1508  C   GLU A 187      23.504  -7.006  15.862  1.00  0.00           C  
ATOM   1509  O   GLU A 187      24.339  -6.142  15.659  1.00  0.00           O  
ATOM   1510  CB  GLU A 187      24.601  -9.075  14.984  1.00  0.00           C  
ATOM   1511  CG  GLU A 187      24.500 -10.324  14.142  1.00  0.00           C  
ATOM   1512  CD  GLU A 187      25.777 -11.137  14.133  1.00  0.00           C  
ATOM   1513  OE2 GLU A 187      26.800 -10.654  14.638  1.00  0.00           O  
ATOM   1514  OE1 GLU A 187      25.757 -12.262  13.619  1.00  0.00           O  
ATOM   1515  N   LEU A 188      22.691  -6.952  16.862  1.00  0.00           N  
ATOM   1516  CA  LEU A 188      22.633  -5.787  17.712  1.00  0.00           C  
ATOM   1517  C   LEU A 188      23.772  -5.699  18.628  1.00  0.00           C  
ATOM   1518  O   LEU A 188      24.186  -6.018  18.902  1.00  0.00           O  
ATOM   1519  CB  LEU A 188      21.377  -5.806  18.451  1.00  0.00           C  
ATOM   1520  CG  LEU A 188      20.549  -5.420  18.393  1.00  0.00           C  
ATOM   1521  CD1 LEU A 188      20.678  -3.993  18.034  1.00  0.00           C  
ATOM   1522  CD2 LEU A 188      19.382  -5.831  18.346  1.00  0.00           C  
ATOM   1523  N   LEU A 189      24.267  -5.238  19.104  1.00  0.00           N  
ATOM   1524  CA  LEU A 189      25.392  -5.011  19.892  1.00  0.00           C  
ATOM   1525  C   LEU A 189      25.866  -5.140  20.747  1.00  0.00           C  
ATOM   1526  O   LEU A 189      25.667  -4.755  21.085  1.00  0.00           O  
ATOM   1527  CB  LEU A 189      25.724  -4.454  20.122  1.00  0.00           C  
ATOM   1528  CG  LEU A 189      26.319  -4.545  20.461  1.00  0.00           C  
ATOM   1529  CD1 LEU A 189      27.381  -5.086  19.894  1.00  0.00           C  
ATOM   1530  CD2 LEU A 189      25.838  -3.590  21.044  1.00  0.00           C  
ATOM   1531  N   HIS A 190      26.491  -5.693  21.098  1.00  0.00           N  
ATOM   1532  CA  HIS A 190      27.137  -5.812  21.932  1.00  0.00           C  
ATOM   1533  C   HIS A 190      28.577  -6.254  21.963  1.00  0.00           C  
ATOM   1534  O   HIS A 190      29.206  -6.443  22.797  1.00  0.00           O  
ATOM   1535  CB  HIS A 190      26.440  -6.311  22.458  1.00  0.00           C  
ATOM   1536  CG  HIS A 190      25.551  -6.152  22.044  1.00  0.00           C  
ATOM   1537  ND1 HIS A 190      25.517  -6.055  22.568  1.00  0.00           N  
ATOM   1538  CD2 HIS A 190      24.664  -6.076  21.155  1.00  0.00           C  
ATOM   1539  CE1 HIS A 190      24.647  -5.925  22.020  1.00  0.00           C  
ATOM   1540  NE2 HIS A 190      24.116  -5.935  21.159  1.00  0.00           N  
ATOM   1541  N   ALA A 191      29.115  -6.422  21.067  1.00  0.00           N  
ATOM   1542  CA  ALA A 191      30.459  -6.882  20.893  1.00  0.00           C  
ATOM   1543  C   ALA A 191      31.268  -5.778  20.315  1.00  0.00           C  
ATOM   1544  O   ALA A 191      30.728  -4.732  20.092  1.00  0.00           O  
ATOM   1545  CB  ALA A 191      30.424  -8.100  20.010  1.00  0.00           C  
ATOM   1546  N   PRO A 192      32.564  -5.929  20.126  1.00  0.00           N  
ATOM   1547  CA  PRO A 192      33.256  -5.026  19.265  1.00  0.00           C  
ATOM   1548  C   PRO A 192      32.626  -4.986  17.889  1.00  0.00           C  
ATOM   1549  O   PRO A 192      32.414  -6.016  17.251  1.00  0.00           O  
ATOM   1550  CB  PRO A 192      34.640  -5.584  19.237  1.00  0.00           C  
ATOM   1551  CG  PRO A 192      34.832  -6.126  20.574  1.00  0.00           C  
ATOM   1552  CD  PRO A 192      33.506  -6.609  20.999  1.00  0.00           C  
ATOM   1553  N   ALA A 193      32.324  -3.776  17.438  1.00  0.00           N  
ATOM   1554  CA  ALA A 193      31.515  -3.565  16.251  1.00  0.00           C  
ATOM   1555  C   ALA A 193      32.401  -3.268  15.058  1.00  0.00           C  
ATOM   1556  O   ALA A 193      33.273  -2.402  15.123  1.00  0.00           O  
ATOM   1557  CB  ALA A 193      30.532  -2.425  16.463  1.00  0.00           C  
ATOM   1558  N   THR A 194      32.174  -3.993  13.970  1.00  0.00           N  
ATOM   1559  CA  THR A 194      32.916  -3.765  12.744  1.00  0.00           C  
ATOM   1560  C   THR A 194      32.177  -2.874  11.770  1.00  0.00           C  
ATOM   1561  O   THR A 194      32.812  -2.212  10.967  1.00  0.00           O  
ATOM   1562  CB  THR A 194      33.246  -5.086  12.094  1.00  0.00           C  
ATOM   1563  OG1 THR A 194      32.064  -5.670  11.591  1.00  0.00           O  
ATOM   1564  CG2 THR A 194      33.870  -6.019  13.103  1.00  0.00           C  
ATOM   1565  N   VAL A 195      30.851  -2.841  11.823  1.00  0.00           N  
ATOM   1566  CA  VAL A 195      30.033  -1.999  10.963  1.00  0.00           C  
ATOM   1567  C   VAL A 195      29.512  -0.835  11.785  1.00  0.00           C  
ATOM   1568  O   VAL A 195      28.892  -1.036  12.834  1.00  0.00           O  
ATOM   1569  CB  VAL A 195      28.868  -2.789  10.351  1.00  0.00           C  
ATOM   1570  CG1 VAL A 195      28.094  -1.928   9.392  1.00  0.00           C  
ATOM   1571  CG2 VAL A 195      29.369  -4.023   9.662  1.00  0.00           C  
ATOM   1572  N   CYS A 196      29.753   0.381  11.310  1.00  0.00           N  
ATOM   1573  CA  CYS A 196      29.282   1.574  11.990  1.00  0.00           C  
ATOM   1574  C   CYS A 196      28.827   2.594  10.966  1.00  0.00           C  
ATOM   1575  O   CYS A 196      29.190   2.541   9.792  1.00  0.00           O  
ATOM   1576  CB  CYS A 196      30.360   2.169  12.895  1.00  0.00           C  
ATOM   1577  SG  CYS A 196      30.567   1.295  14.457  1.00  0.00           S  
ATOM   1578  N   GLY A 197      28.015   3.524  11.428  1.00  0.00           N  
ATOM   1579  CA  GLY A 197      27.482   4.554  10.574  1.00  0.00           C  
ATOM   1580  C   GLY A 197      28.488   5.634  10.280  1.00  0.00           C  
ATOM   1581  O   GLY A 197      29.593   5.647  10.798  1.00  0.00           O  
ATOM   1582  N   PRO A 198      28.107   6.579   9.422  1.00  0.00           N  
ATOM   1583  CA  PRO A 198      29.016   7.663   9.040  1.00  0.00           C  
ATOM   1584  C   PRO A 198      29.124   8.749  10.085  1.00  0.00           C  
ATOM   1585  O   PRO A 198      28.789   9.702   9.937  1.00  0.00           O  
ATOM   1586  CB  PRO A 198      28.403   8.195   7.746  1.00  0.00           C  
ATOM   1587  CG  PRO A 198      26.974   7.901   7.876  1.00  0.00           C  
ATOM   1588  CD  PRO A 198      26.863   6.637   8.674  1.00  0.00           C  
TER
ATOM   1589  N   PRO B   1     -14.480 -32.610  14.622  1.00  0.00           N  
ATOM   1590  CA  PRO B   1     -15.577 -33.312  13.944  1.00  0.00           C  
ATOM   1591  C   PRO B   1     -15.117 -33.938  12.637  1.00  0.00           C  
ATOM   1592  O   PRO B   1     -14.254 -33.406  11.935  1.00  0.00           O  
ATOM   1593  CB  PRO B   1     -16.609 -32.207  13.701  1.00  0.00           C  
ATOM   1594  CG  PRO B   1     -16.014 -31.027  14.096  1.00  0.00           C  
ATOM   1595  CD  PRO B   1     -14.805 -31.194  14.850  1.00  0.00           C  
ATOM   1596  N   ASN B   2     -15.708 -35.088  12.314  1.00  0.00           N  
ATOM   1597  CA  ASN B   2     -15.257 -35.898  11.187  1.00  0.00           C  
ATOM   1598  C   ASN B   2     -16.032 -35.565   9.919  1.00  0.00           C  
ATOM   1599  O   ASN B   2     -16.595 -36.400   9.272  1.00  0.00           O  
ATOM   1600  CB  ASN B   2     -15.356 -37.377  11.529  1.00  0.00           C  
ATOM   1601  CG  ASN B   2     -16.708 -37.769  12.098  1.00  0.00           C  
ATOM   1602  OD1 ASN B   2     -17.627 -36.967  12.180  1.00  0.00           O  
ATOM   1603  ND2 ASN B   2     -16.827 -39.020  12.495  1.00  0.00           N  
ATOM   1604  N   ILE B   3     -16.048 -34.330   9.562  1.00  0.00           N  
ATOM   1605  CA  ILE B   3     -16.631 -33.886   8.312  1.00  0.00           C  
ATOM   1606  C   ILE B   3     -15.592 -34.029   7.209  1.00  0.00           C  
ATOM   1607  O   ILE B   3     -14.406 -33.781   7.414  1.00  0.00           O  
ATOM   1608  CB  ILE B   3     -17.159 -32.455   8.440  1.00  0.00           C  
ATOM   1609  CG1 ILE B   3     -17.989 -32.068   7.231  1.00  0.00           C  
ATOM   1610  CG2 ILE B   3     -16.748 -31.658   9.014  1.00  0.00           C  
ATOM   1611  CD1 ILE B   3     -19.228 -33.044   7.919  1.00  0.00           C  
ATOM   1612  N   THR B   4     -16.024 -34.489   6.043  1.00  0.00           N  
ATOM   1613  CA  THR B   4     -15.127 -34.731   4.925  1.00  0.00           C  
ATOM   1614  C   THR B   4     -15.394 -33.840   3.723  1.00  0.00           C  
ATOM   1615  O   THR B   4     -14.628 -33.892   2.757  1.00  0.00           O  
ATOM   1616  CB  THR B   4     -15.209 -36.199   4.485  1.00  0.00           C  
ATOM   1617  OG1 THR B   4     -16.569 -36.543   4.210  1.00  0.00           O  
ATOM   1618  CG2 THR B   4     -14.673 -37.116   5.569  1.00  0.00           C  
ATOM   1619  N   ASN B   5     -16.444 -33.028   3.751  1.00  0.00           N  
ATOM   1620  CA  ASN B   5     -16.797 -32.199   2.610  1.00  0.00           C  
ATOM   1621  C   ASN B   5     -15.882 -30.989   2.526  1.00  0.00           C  
ATOM   1622  O   ASN B   5     -15.556 -30.369   3.476  1.00  0.00           O  
ATOM   1623  CB  ASN B   5     -18.249 -31.747   2.709  1.00  0.00           C  
ATOM   1624  CG  ASN B   5     -19.221 -32.894   2.765  1.00  0.00           C  
ATOM   1625  OD1 ASN B   5     -19.353 -33.572   2.629  1.00  0.00           O  
ATOM   1626  ND2 ASN B   5     -19.909 -33.118   2.966  1.00  0.00           N  
ATOM   1627  N   LEU B   6     -15.464 -30.660   1.382  1.00  0.00           N  
ATOM   1628  CA  LEU B   6     -14.737 -29.429   1.128  1.00  0.00           C  
ATOM   1629  C   LEU B   6     -15.726 -28.332   0.788  1.00  0.00           C  
ATOM   1630  O   LEU B   6     -16.667 -28.544   0.069  1.00  0.00           O  
ATOM   1631  CB  LEU B   6     -13.734 -29.609  -0.004  1.00  0.00           C  
ATOM   1632  CG  LEU B   6     -12.485 -30.407   0.256  1.00  0.00           C  
ATOM   1633  CD2 LEU B   6     -11.668 -29.748   1.278  1.00  0.00           C  
ATOM   1634  CD1 LEU B   6     -11.906 -30.971  -0.329  1.00  0.00           C  
ATOM   1635  N   CYS B   7     -15.515 -27.164   1.319  1.00  0.00           N  
ATOM   1636  CA  CYS B   7     -16.449 -26.073   1.139  1.00  0.00           C  
ATOM   1637  C   CYS B   7     -16.327 -25.462  -0.225  1.00  0.00           C  
ATOM   1638  O   CYS B   7     -15.240 -25.363  -0.755  1.00  0.00           O  
ATOM   1639  CB  CYS B   7     -16.252 -25.007   2.165  1.00  0.00           C  
ATOM   1640  SG  CYS B   7     -17.191 -25.009   3.297  1.00  0.00           S  
ATOM   1641  N   PRO B   8     -17.425 -25.050  -0.823  1.00  0.00           N  
ATOM   1642  CA  PRO B   8     -17.357 -24.431  -2.129  1.00  0.00           C  
ATOM   1643  C   PRO B   8     -16.877 -23.003  -2.081  1.00  0.00           C  
ATOM   1644  O   PRO B   8     -17.638 -22.060  -2.264  1.00  0.00           O  
ATOM   1645  CB  PRO B   8     -18.780 -24.515  -2.614  1.00  0.00           C  
ATOM   1646  CG  PRO B   8     -19.584 -24.524  -1.395  1.00  0.00           C  
ATOM   1647  CD  PRO B   8     -18.785 -25.296  -0.423  1.00  0.00           C  
ATOM   1648  N   PHE B   9     -15.601 -22.826  -1.833  1.00  0.00           N  
ATOM   1649  CA  PHE B   9     -15.010 -21.516  -1.980  1.00  0.00           C  
ATOM   1650  C   PHE B   9     -14.862 -21.141  -3.434  1.00  0.00           C  
ATOM   1651  O   PHE B   9     -14.826 -19.960  -3.773  1.00  0.00           O  
ATOM   1652  CB  PHE B   9     -13.661 -21.456  -1.297  1.00  0.00           C  
ATOM   1653  CG  PHE B   9     -13.724 -21.609   0.169  1.00  0.00           C  
ATOM   1654  CD2 PHE B   9     -14.183 -20.610   0.972  1.00  0.00           C  
ATOM   1655  CD1 PHE B   9     -13.298 -22.741   0.745  1.00  0.00           C  
ATOM   1656  CE2 PHE B   9     -14.236 -20.742   2.323  1.00  0.00           C  
ATOM   1657  CE1 PHE B   9     -13.347 -22.878   2.096  1.00  0.00           C  
ATOM   1658  CZ  PHE B   9     -13.817 -21.877   2.884  1.00  0.00           C  
ATOM   1659  N   ASP B  10     -14.771 -22.124  -4.301  1.00  0.00           N  
ATOM   1660  CA  ASP B  10     -14.656 -21.837  -5.704  1.00  0.00           C  
ATOM   1661  C   ASP B  10     -15.931 -21.299  -6.275  1.00  0.00           C  
ATOM   1662  O   ASP B  10     -15.924 -20.523  -7.221  1.00  0.00           O  
ATOM   1663  CB  ASP B  10     -14.229 -23.089  -6.425  1.00  0.00           C  
ATOM   1664  CG  ASP B  10     -12.955 -23.651  -5.889  1.00  0.00           C  
ATOM   1665  OD2 ASP B  10     -12.650 -23.420  -4.915  1.00  0.00           O  
ATOM   1666  OD1 ASP B  10     -12.257 -24.322  -6.440  1.00  0.00           O  
ATOM   1667  N   GLU B  11     -17.032 -21.699  -5.719  1.00  0.00           N  
ATOM   1668  CA  GLU B  11     -18.274 -21.163  -6.171  1.00  0.00           C  
ATOM   1669  C   GLU B  11     -18.456 -19.719  -5.794  1.00  0.00           C  
ATOM   1670  O   GLU B  11     -19.182 -18.979  -6.410  1.00  0.00           O  
ATOM   1671  CB  GLU B  11     -19.383 -22.011  -5.629  1.00  0.00           C  
ATOM   1672  CG  GLU B  11     -19.313 -23.460  -5.991  1.00  0.00           C  
ATOM   1673  CD  GLU B  11     -20.444 -24.264  -5.451  1.00  0.00           C  
ATOM   1674  OE2 GLU B  11     -21.150 -24.261  -5.276  1.00  0.00           O  
ATOM   1675  OE1 GLU B  11     -20.626 -24.900  -5.200  1.00  0.00           O  
ATOM   1676  N   VAL B  12     -17.818 -19.304  -4.793  1.00  0.00           N  
ATOM   1677  CA  VAL B  12     -17.872 -17.921  -4.388  1.00  0.00           C  
ATOM   1678  C   VAL B  12     -16.841 -17.091  -5.116  1.00  0.00           C  
ATOM   1679  O   VAL B  12     -17.109 -15.986  -5.587  1.00  0.00           O  
ATOM   1680  CB  VAL B  12     -17.710 -17.840  -2.881  1.00  0.00           C  
ATOM   1681  CG1 VAL B  12     -17.729 -16.405  -2.397  1.00  0.00           C  
ATOM   1682  CG2 VAL B  12     -18.773 -18.641  -2.210  1.00  0.00           C  
ATOM   1683  N   PHE B  13     -15.656 -17.617  -5.238  1.00  0.00           N  
ATOM   1684  CA  PHE B  13     -14.565 -16.858  -5.806  1.00  0.00           C  
ATOM   1685  C   PHE B  13     -14.508 -16.966  -7.312  1.00  0.00           C  
ATOM   1686  O   PHE B  13     -14.302 -15.977  -7.978  1.00  0.00           O  
ATOM   1687  CB  PHE B  13     -13.239 -17.314  -5.200  1.00  0.00           C  
ATOM   1688  CG  PHE B  13     -13.012 -16.844  -3.811  1.00  0.00           C  
ATOM   1689  CD1 PHE B  13     -13.550 -16.834  -2.877  1.00  0.00           C  
ATOM   1690  CD2 PHE B  13     -12.257 -16.407  -3.443  1.00  0.00           C  
ATOM   1691  CE1 PHE B  13     -13.340 -16.401  -1.598  1.00  0.00           C  
ATOM   1692  CE2 PHE B  13     -12.045 -15.972  -2.166  1.00  0.00           C  
ATOM   1693  CZ  PHE B  13     -12.587 -15.968  -1.243  1.00  0.00           C  
ATOM   1694  N   ASN B  14     -14.683 -18.149  -7.865  1.00  0.00           N  
ATOM   1695  CA  ASN B  14     -14.598 -18.364  -9.296  1.00  0.00           C  
ATOM   1696  C   ASN B  14     -15.972 -18.303  -9.959  1.00  0.00           C  
ATOM   1697  O   ASN B  14     -16.277 -19.068 -10.846  1.00  0.00           O  
ATOM   1698  CB  ASN B  14     -13.914 -19.689  -9.584  1.00  0.00           C  
ATOM   1699  CG  ASN B  14     -12.732 -19.710  -9.760  1.00  0.00           C  
ATOM   1700  OD1 ASN B  14     -12.323 -19.309  -9.634  1.00  0.00           O  
ATOM   1701  ND2 ASN B  14     -12.179 -20.180 -10.051  1.00  0.00           N  
ATOM   1702  N   ALA B  15     -16.805 -17.395  -9.531  1.00  0.00           N  
ATOM   1703  CA  ALA B  15     -18.093 -17.164 -10.161  1.00  0.00           C  
ATOM   1704  C   ALA B  15     -17.935 -16.184 -11.296  1.00  0.00           C  
ATOM   1705  O   ALA B  15     -17.104 -15.323 -11.246  1.00  0.00           O  
ATOM   1706  CB  ALA B  15     -19.109 -16.647  -9.161  1.00  0.00           C  
ATOM   1707  N   THR B  16     -18.736 -16.335 -12.330  1.00  0.00           N  
ATOM   1708  CA  THR B  16     -18.634 -15.481 -13.494  1.00  0.00           C  
ATOM   1709  C   THR B  16     -19.118 -14.081 -13.225  1.00  0.00           C  
ATOM   1710  O   THR B  16     -18.473 -13.115 -13.585  1.00  0.00           O  
ATOM   1711  CB  THR B  16     -19.405 -16.059 -14.639  1.00  0.00           C  
ATOM   1712  OG1 THR B  16     -20.764 -16.131 -14.303  1.00  0.00           O  
ATOM   1713  CG2 THR B  16     -18.894 -17.443 -14.948  1.00  0.00           C  
ATOM   1714  N   ARG B  17     -20.247 -13.951 -12.589  1.00  0.00           N  
ATOM   1715  CA  ARG B  17     -20.828 -12.670 -12.302  1.00  0.00           C  
ATOM   1716  C   ARG B  17     -21.053 -12.553 -10.802  1.00  0.00           C  
ATOM   1717  O   ARG B  17     -21.664 -13.398 -10.188  1.00  0.00           O  
ATOM   1718  CB  ARG B  17     -22.130 -12.483 -13.058  1.00  0.00           C  
ATOM   1719  CG  ARG B  17     -22.316 -11.942 -13.919  1.00  0.00           C  
ATOM   1720  CD  ARG B  17     -21.649 -10.688 -14.187  1.00  0.00           C  
ATOM   1721  NE  ARG B  17     -21.701 -10.063 -15.007  1.00  0.00           N  
ATOM   1722  CZ  ARG B  17     -21.460  -9.453 -15.278  1.00  0.00           C  
ATOM   1723  NH2 ARG B  17     -21.748  -8.949 -14.609  1.00  0.00           N  
ATOM   1724  NH1 ARG B  17     -20.937  -9.334 -16.240  1.00  0.00           N  
ATOM   1725  N   PHE B  18     -20.555 -11.505 -10.214  1.00  0.00           N  
ATOM   1726  CA  PHE B  18     -20.800 -11.215  -8.813  1.00  0.00           C  
ATOM   1727  C   PHE B  18     -22.081 -10.433  -8.668  1.00  0.00           C  
ATOM   1728  O   PHE B  18     -22.525  -9.816  -9.569  1.00  0.00           O  
ATOM   1729  CB  PHE B  18     -19.644 -10.446  -8.189  1.00  0.00           C  
ATOM   1730  CG  PHE B  18     -18.533 -11.306  -7.687  1.00  0.00           C  
ATOM   1731  CD1 PHE B  18     -18.489 -12.654  -7.982  1.00  0.00           C  
ATOM   1732  CD2 PHE B  18     -17.540 -10.763  -6.897  1.00  0.00           C  
ATOM   1733  CE1 PHE B  18     -17.467 -13.437  -7.515  1.00  0.00           C  
ATOM   1734  CE2 PHE B  18     -16.518 -11.542  -6.423  1.00  0.00           C  
ATOM   1735  CZ  PHE B  18     -16.482 -12.880  -6.733  1.00  0.00           C  
ATOM   1736  N   ALA B  19     -22.677 -10.461  -7.516  1.00  0.00           N  
ATOM   1737  CA  ALA B  19     -23.929  -9.799  -7.262  1.00  0.00           C  
ATOM   1738  C   ALA B  19     -23.760  -8.334  -7.076  1.00  0.00           C  
ATOM   1739  O   ALA B  19     -22.681  -7.861  -6.952  1.00  0.00           O  
ATOM   1740  CB  ALA B  19     -24.604 -10.359  -6.069  1.00  0.00           C  
ATOM   1741  N   SER B  20     -24.855  -7.613  -7.071  1.00  0.00           N  
ATOM   1742  CA  SER B  20     -24.853  -6.205  -6.828  1.00  0.00           C  
ATOM   1743  C   SER B  20     -24.663  -5.894  -5.420  1.00  0.00           C  
ATOM   1744  O   SER B  20     -24.812  -6.697  -4.544  1.00  0.00           O  
ATOM   1745  CB  SER B  20     -26.080  -5.554  -7.266  1.00  0.00           C  
ATOM   1746  OG  SER B  20     -27.002  -5.397  -6.934  1.00  0.00           O  
ATOM   1747  N   VAL B  21     -24.322  -4.715  -5.207  1.00  0.00           N  
ATOM   1748  CA  VAL B  21     -23.994  -4.352  -3.929  1.00  0.00           C  
ATOM   1749  C   VAL B  21     -25.142  -4.265  -3.128  1.00  0.00           C  
ATOM   1750  O   VAL B  21     -25.109  -4.732  -2.022  1.00  0.00           O  
ATOM   1751  CB  VAL B  21     -23.317  -3.098  -4.007  1.00  0.00           C  
ATOM   1752  CG2 VAL B  21     -22.075  -2.952  -3.873  1.00  0.00           C  
ATOM   1753  CG1 VAL B  21     -23.147  -2.954  -3.492  1.00  0.00           C  
ATOM   1754  N   TYR B  22     -26.178  -3.699  -3.677  1.00  0.00           N  
ATOM   1755  CA  TYR B  22     -27.317  -3.524  -2.965  1.00  0.00           C  
ATOM   1756  C   TYR B  22     -28.100  -4.713  -2.829  1.00  0.00           C  
ATOM   1757  O   TYR B  22     -28.971  -4.733  -2.061  1.00  0.00           O  
ATOM   1758  CB  TYR B  22     -28.066  -2.414  -3.616  1.00  0.00           C  
ATOM   1759  CG  TYR B  22     -27.886  -1.729  -3.945  1.00  0.00           C  
ATOM   1760  CD1 TYR B  22     -27.260  -1.603  -5.051  1.00  0.00           C  
ATOM   1761  CD2 TYR B  22     -28.331  -1.203  -3.147  1.00  0.00           C  
ATOM   1762  CE1 TYR B  22     -27.088  -0.977  -5.352  1.00  0.00           C  
ATOM   1763  CE2 TYR B  22     -28.164  -0.576  -3.440  1.00  0.00           C  
ATOM   1764  CZ  TYR B  22     -27.542  -0.466  -4.542  1.00  0.00           C  
ATOM   1765  OH  TYR B  22     -27.374   0.159  -4.834  1.00  0.00           O  
ATOM   1766  N   ALA B  23     -27.812  -5.700  -3.550  1.00  0.00           N  
ATOM   1767  CA  ALA B  23     -28.427  -6.912  -3.404  1.00  0.00           C  
ATOM   1768  C   ALA B  23     -27.637  -7.791  -2.643  1.00  0.00           C  
ATOM   1769  O   ALA B  23     -27.645  -8.565  -2.822  1.00  0.00           O  
ATOM   1770  CB  ALA B  23     -28.783  -7.428  -4.649  1.00  0.00           C  
ATOM   1771  N   TRP B  24     -26.960  -7.659  -1.787  1.00  0.00           N  
ATOM   1772  CA  TRP B  24     -26.088  -8.338  -1.021  1.00  0.00           C  
ATOM   1773  C   TRP B  24     -26.414  -9.799  -0.804  1.00  0.00           C  
ATOM   1774  O   TRP B  24     -27.192 -10.169   0.024  1.00  0.00           O  
ATOM   1775  CB  TRP B  24     -25.955  -7.682   0.164  1.00  0.00           C  
ATOM   1776  CG  TRP B  24     -25.727  -7.113   1.084  1.00  0.00           C  
ATOM   1777  CD1 TRP B  24     -25.459  -7.352   1.213  1.00  0.00           C  
ATOM   1778  CD2 TRP B  24     -25.740  -6.235   2.025  1.00  0.00           C  
ATOM   1779  NE1 TRP B  24     -25.311  -6.210   1.979  1.00  0.00           N  
ATOM   1780  CE2 TRP B  24     -26.054  -5.797   2.738  1.00  0.00           C  
ATOM   1781  CE3 TRP B  24     -25.399  -7.739   3.118  1.00  0.00           C  
ATOM   1782  CZ2 TRP B  24     -26.009  -5.486   3.934  1.00  0.00           C  
ATOM   1783  CZ3 TRP B  24     -25.352  -7.425   4.310  1.00  0.00           C  
ATOM   1784  CH2 TRP B  24     -25.659  -6.305   4.705  1.00  0.00           C  
ATOM   1785  N   ASN B  25     -25.812 -10.632  -1.566  1.00  0.00           N  
ATOM   1786  CA  ASN B  25     -26.011 -12.059  -1.471  1.00  0.00           C  
ATOM   1787  C   ASN B  25     -25.047 -12.639  -0.469  1.00  0.00           C  
ATOM   1788  O   ASN B  25     -23.859 -12.704  -0.681  1.00  0.00           O  
ATOM   1789  CB  ASN B  25     -25.903 -12.715  -2.833  1.00  0.00           C  
ATOM   1790  CG  ASN B  25     -26.071 -12.849  -3.407  1.00  0.00           C  
ATOM   1791  OD1 ASN B  25     -25.916 -12.424  -3.211  1.00  0.00           O  
ATOM   1792  ND2 ASN B  25     -26.404 -13.449  -4.134  1.00  0.00           N  
ATOM   1793  N   ARG B  26     -25.572 -13.071   0.626  1.00  0.00           N  
ATOM   1794  CA  ARG B  26     -24.793 -13.640   1.692  1.00  0.00           C  
ATOM   1795  C   ARG B  26     -24.802 -15.141   1.532  1.00  0.00           C  
ATOM   1796  O   ARG B  26     -25.824 -15.764   1.590  1.00  0.00           O  
ATOM   1797  CB  ARG B  26     -25.336 -13.222   3.045  1.00  0.00           C  
ATOM   1798  CG  ARG B  26     -24.785 -13.794   4.184  1.00  0.00           C  
ATOM   1799  CD  ARG B  26     -25.389 -13.276   5.401  1.00  0.00           C  
ATOM   1800  NE  ARG B  26     -24.684 -12.404   6.053  1.00  0.00           N  
ATOM   1801  CZ  ARG B  26     -24.475 -11.964   7.205  1.00  0.00           C  
ATOM   1802  NH2 ARG B  26     -25.035 -11.551   7.787  1.00  0.00           N  
ATOM   1803  NH1 ARG B  26     -23.686 -11.916   7.785  1.00  0.00           N  
ATOM   1804  N   LYS B  27     -23.665 -15.716   1.320  1.00  0.00           N  
ATOM   1805  CA  LYS B  27     -23.521 -17.144   1.135  1.00  0.00           C  
ATOM   1806  C   LYS B  27     -23.179 -17.795   2.467  1.00  0.00           C  
ATOM   1807  O   LYS B  27     -22.248 -17.371   3.148  1.00  0.00           O  
ATOM   1808  CB  LYS B  27     -22.449 -17.440   0.100  1.00  0.00           C  
ATOM   1809  CG  LYS B  27     -22.280 -18.216  -0.438  1.00  0.00           C  
ATOM   1810  CD  LYS B  27     -22.569 -18.739  -1.202  1.00  0.00           C  
ATOM   1811  CE  LYS B  27     -22.385 -19.563  -1.793  1.00  0.00           C  
ATOM   1812  NZ  LYS B  27     -23.344 -20.379  -2.576  1.00  0.00           N  
ATOM   1813  N   ARG B  28     -23.939 -18.812   2.838  1.00  0.00           N  
ATOM   1814  CA  ARG B  28     -23.752 -19.520   4.094  1.00  0.00           C  
ATOM   1815  C   ARG B  28     -22.815 -20.698   3.888  1.00  0.00           C  
ATOM   1816  O   ARG B  28     -23.021 -21.515   2.986  1.00  0.00           O  
ATOM   1817  CB  ARG B  28     -25.097 -19.997   4.638  1.00  0.00           C  
ATOM   1818  CG  ARG B  28     -24.995 -20.935   5.804  1.00  0.00           C  
ATOM   1819  CD  ARG B  28     -25.778 -20.965   6.593  1.00  0.00           C  
ATOM   1820  NE  ARG B  28     -26.127 -21.505   7.491  1.00  0.00           N  
ATOM   1821  CZ  ARG B  28     -26.288 -22.283   8.230  1.00  0.00           C  
ATOM   1822  NH1 ARG B  28     -26.196 -23.385   8.089  1.00  0.00           N  
ATOM   1823  NH2 ARG B  28     -26.550 -21.969   9.134  1.00  0.00           N  
ATOM   1824  N   ILE B  29     -21.788 -20.782   4.724  1.00  0.00           N  
ATOM   1825  CA  ILE B  29     -20.811 -21.853   4.693  1.00  0.00           C  
ATOM   1826  C   ILE B  29     -20.924 -22.593   6.013  1.00  0.00           C  
ATOM   1827  O   ILE B  29     -20.677 -22.015   7.082  1.00  0.00           O  
ATOM   1828  CB  ILE B  29     -19.392 -21.314   4.471  1.00  0.00           C  
ATOM   1829  CG1 ILE B  29     -19.246 -20.789   3.056  1.00  0.00           C  
ATOM   1830  CG2 ILE B  29     -18.360 -22.366   4.755  1.00  0.00           C  
ATOM   1831  CD1 ILE B  29     -17.973 -20.035   2.790  1.00  0.00           C  
ATOM   1832  N   SER B  30     -21.328 -23.855   5.939  1.00  0.00           N  
ATOM   1833  CA  SER B  30     -21.518 -24.685   7.118  1.00  0.00           C  
ATOM   1834  C   SER B  30     -21.131 -26.088   6.841  1.00  0.00           C  
ATOM   1835  O   SER B  30     -20.959 -26.393   6.353  1.00  0.00           O  
ATOM   1836  CB  SER B  30     -22.935 -24.644   7.605  1.00  0.00           C  
ATOM   1837  OG  SER B  30     -23.792 -25.148   6.648  1.00  0.00           O  
ATOM   1838  N   ASN B  31     -20.978 -26.931   7.179  1.00  0.00           N  
ATOM   1839  CA  ASN B  31     -20.668 -28.343   7.091  1.00  0.00           C  
ATOM   1840  C   ASN B  31     -19.583 -28.583   6.066  1.00  0.00           C  
ATOM   1841  O   ASN B  31     -19.798 -29.199   5.082  1.00  0.00           O  
ATOM   1842  CB  ASN B  31     -21.900 -29.153   6.777  1.00  0.00           C  
ATOM   1843  CG  ASN B  31     -22.725 -29.411   8.002  1.00  0.00           C  
ATOM   1844  OD1 ASN B  31     -22.826 -29.697   8.707  1.00  0.00           O  
ATOM   1845  ND2 ASN B  31     -23.321 -29.312   8.264  1.00  0.00           N  
ATOM   1846  N   CYS B  32     -18.401 -28.100   6.312  1.00  0.00           N  
ATOM   1847  CA  CYS B  32     -17.291 -28.201   5.412  1.00  0.00           C  
ATOM   1848  C   CYS B  32     -15.981 -28.221   6.117  1.00  0.00           C  
ATOM   1849  O   CYS B  32     -15.924 -27.912   7.256  1.00  0.00           O  
ATOM   1850  CB  CYS B  32     -17.299 -27.110   4.469  1.00  0.00           C  
ATOM   1851  SG  CYS B  32     -18.116 -26.328   3.661  1.00  0.00           S  
ATOM   1852  N   VAL B  33     -14.927 -28.592   5.414  1.00  0.00           N  
ATOM   1853  CA  VAL B  33     -13.557 -28.447   5.872  1.00  0.00           C  
ATOM   1854  C   VAL B  33     -12.965 -27.259   5.137  1.00  0.00           C  
ATOM   1855  O   VAL B  33     -12.812 -27.292   3.928  1.00  0.00           O  
ATOM   1856  CB  VAL B  33     -12.742 -29.716   5.627  1.00  0.00           C  
ATOM   1857  CG1 VAL B  33     -11.282 -29.479   5.903  1.00  0.00           C  
ATOM   1858  CG2 VAL B  33     -13.260 -30.827   6.482  1.00  0.00           C  
ATOM   1859  N   ALA B  34     -12.645 -26.203   5.860  1.00  0.00           N  
ATOM   1860  CA  ALA B  34     -12.209 -24.944   5.268  1.00  0.00           C  
ATOM   1861  C   ALA B  34     -10.697 -24.925   5.183  1.00  0.00           C  
ATOM   1862  O   ALA B  34     -10.014 -24.565   6.130  1.00  0.00           O  
ATOM   1863  CB  ALA B  34     -12.722 -23.767   6.066  1.00  0.00           C  
ATOM   1864  N   ASP B  35     -10.176 -25.311   4.032  1.00  0.00           N  
ATOM   1865  CA  ASP B  35      -8.757 -25.229   3.756  1.00  0.00           C  
ATOM   1866  C   ASP B  35      -8.468 -23.904   3.070  1.00  0.00           C  
ATOM   1867  O   ASP B  35      -8.880 -23.680   1.937  1.00  0.00           O  
ATOM   1868  CB  ASP B  35      -8.310 -26.398   2.919  1.00  0.00           C  
ATOM   1869  CG  ASP B  35      -7.579 -26.822   2.509  1.00  0.00           C  
ATOM   1870  OD2 ASP B  35      -7.383 -26.159   2.722  1.00  0.00           O  
ATOM   1871  OD1 ASP B  35      -7.197 -27.825   1.974  1.00  0.00           O  
ATOM   1872  N   TYR B  36      -7.764 -23.023   3.760  1.00  0.00           N  
ATOM   1873  CA  TYR B  36      -7.512 -21.688   3.259  1.00  0.00           C  
ATOM   1874  C   TYR B  36      -6.279 -21.611   2.377  1.00  0.00           C  
ATOM   1875  O   TYR B  36      -5.982 -20.574   1.856  1.00  0.00           O  
ATOM   1876  CB  TYR B  36      -7.386 -20.708   4.427  1.00  0.00           C  
ATOM   1877  CG  TYR B  36      -8.657 -20.549   5.227  1.00  0.00           C  
ATOM   1878  CD1 TYR B  36      -9.610 -19.606   4.870  1.00  0.00           C  
ATOM   1879  CD2 TYR B  36      -8.905 -21.342   6.340  1.00  0.00           C  
ATOM   1880  CE1 TYR B  36     -10.775 -19.456   5.597  1.00  0.00           C  
ATOM   1881  CE2 TYR B  36     -10.067 -21.200   7.073  1.00  0.00           C  
ATOM   1882  CZ  TYR B  36     -10.997 -20.256   6.696  1.00  0.00           C  
ATOM   1883  OH  TYR B  36     -12.154 -20.112   7.422  1.00  0.00           O  
ATOM   1884  N   SER B  37      -5.561 -22.685   2.195  1.00  0.00           N  
ATOM   1885  CA  SER B  37      -4.409 -22.686   1.302  1.00  0.00           C  
ATOM   1886  C   SER B  37      -4.787 -22.515  -0.131  1.00  0.00           C  
ATOM   1887  O   SER B  37      -4.027 -21.970  -0.931  1.00  0.00           O  
ATOM   1888  CB  SER B  37      -3.636 -23.942   1.467  1.00  0.00           C  
ATOM   1889  OG  SER B  37      -4.402 -25.036   1.130  1.00  0.00           O  
ATOM   1890  N   VAL B  38      -5.960 -22.964  -0.466  1.00  0.00           N  
ATOM   1891  CA  VAL B  38      -6.467 -22.733  -1.764  1.00  0.00           C  
ATOM   1892  C   VAL B  38      -6.713 -21.314  -1.994  1.00  0.00           C  
ATOM   1893  O   VAL B  38      -6.547 -20.869  -3.097  1.00  0.00           O  
ATOM   1894  CB  VAL B  38      -7.703 -23.546  -1.930  1.00  0.00           C  
ATOM   1895  CG1 VAL B  38      -8.605 -23.201  -2.442  1.00  0.00           C  
ATOM   1896  CG2 VAL B  38      -7.397 -24.938  -1.831  1.00  0.00           C  
ATOM   1897  N   LEU B  39      -7.072 -20.580  -0.957  1.00  0.00           N  
ATOM   1898  CA  LEU B  39      -7.264 -19.179  -1.080  1.00  0.00           C  
ATOM   1899  C   LEU B  39      -5.972 -18.493  -1.333  1.00  0.00           C  
ATOM   1900  O   LEU B  39      -5.951 -17.512  -1.992  1.00  0.00           O  
ATOM   1901  CB  LEU B  39      -7.946 -18.628   0.144  1.00  0.00           C  
ATOM   1902  CG  LEU B  39      -9.054 -18.345   0.417  1.00  0.00           C  
ATOM   1903  CD2 LEU B  39      -9.606 -17.564   1.543  1.00  0.00           C  
ATOM   1904  CD1 LEU B  39      -9.966 -18.281  -0.751  1.00  0.00           C  
ATOM   1905  N   TYR B  40      -4.886 -19.013  -0.845  1.00  0.00           N  
ATOM   1906  CA  TYR B  40      -3.612 -18.419  -1.015  1.00  0.00           C  
ATOM   1907  C   TYR B  40      -3.005 -18.764  -2.326  1.00  0.00           C  
ATOM   1908  O   TYR B  40      -2.181 -18.026  -2.792  1.00  0.00           O  
ATOM   1909  CB  TYR B  40      -2.695 -18.844   0.081  1.00  0.00           C  
ATOM   1910  CG  TYR B  40      -3.120 -18.384   1.416  1.00  0.00           C  
ATOM   1911  CD1 TYR B  40      -3.717 -17.192   1.584  1.00  0.00           C  
ATOM   1912  CD2 TYR B  40      -2.920 -19.143   2.509  1.00  0.00           C  
ATOM   1913  CE1 TYR B  40      -4.105 -16.769   2.803  1.00  0.00           C  
ATOM   1914  CE2 TYR B  40      -3.306 -18.730   3.733  1.00  0.00           C  
ATOM   1915  CZ  TYR B  40      -3.897 -17.542   3.872  1.00  0.00           C  
ATOM   1916  OH  TYR B  40      -4.281 -17.126   5.085  1.00  0.00           O  
ATOM   1917  N   ASN B  41      -3.390 -19.860  -2.933  1.00  0.00           N  
ATOM   1918  CA  ASN B  41      -2.888 -20.233  -4.180  1.00  0.00           C  
ATOM   1919  C   ASN B  41      -3.677 -19.695  -5.280  1.00  0.00           C  
ATOM   1920  O   ASN B  41      -3.313 -19.850  -6.374  1.00  0.00           O  
ATOM   1921  CB  ASN B  41      -2.816 -21.742  -4.277  1.00  0.00           C  
ATOM   1922  CG  ASN B  41      -1.870 -22.315  -3.338  1.00  0.00           C  
ATOM   1923  OD1 ASN B  41      -0.935 -21.905  -3.169  1.00  0.00           O  
ATOM   1924  ND2 ASN B  41      -2.107 -23.266  -2.721  1.00  0.00           N  
ATOM   1925  N   LEU B  42      -4.743 -19.074  -5.021  1.00  0.00           N  
ATOM   1926  CA  LEU B  42      -5.534 -18.508  -6.000  1.00  0.00           C  
ATOM   1927  C   LEU B  42      -5.137 -17.105  -6.309  1.00  0.00           C  
ATOM   1928  O   LEU B  42      -5.275 -16.491  -6.015  1.00  0.00           O  
ATOM   1929  CB  LEU B  42      -6.911 -18.550  -5.590  1.00  0.00           C  
ATOM   1930  CG  LEU B  42      -7.594 -19.299  -5.780  1.00  0.00           C  
ATOM   1931  CD2 LEU B  42      -8.966 -19.509  -5.559  1.00  0.00           C  
ATOM   1932  CD1 LEU B  42      -7.430 -19.370  -6.445  1.00  0.00           C  
ATOM   1933  N   ALA B  43      -4.641 -16.606  -6.925  1.00  0.00           N  
ATOM   1934  CA  ALA B  43      -4.180 -15.318  -7.252  1.00  0.00           C  
ATOM   1935  C   ALA B  43      -4.292 -14.293  -6.994  1.00  0.00           C  
ATOM   1936  O   ALA B  43      -3.833 -13.791  -6.146  1.00  0.00           O  
ATOM   1937  CB  ALA B  43      -4.153 -15.080  -7.973  1.00  0.00           C  
ATOM   1938  N   PRO B  44      -4.883 -13.918  -7.687  1.00  0.00           N  
ATOM   1939  CA  PRO B  44      -4.859 -12.767  -7.548  1.00  0.00           C  
ATOM   1940  C   PRO B  44      -5.343 -12.081  -6.354  1.00  0.00           C  
ATOM   1941  O   PRO B  44      -5.818 -11.398  -6.338  1.00  0.00           O  
ATOM   1942  CB  PRO B  44      -5.401 -12.659  -8.719  1.00  0.00           C  
ATOM   1943  CG  PRO B  44      -5.940 -13.844  -9.042  1.00  0.00           C  
ATOM   1944  CD  PRO B  44      -5.579 -14.490  -8.661  1.00  0.00           C  
ATOM   1945  N   PHE B  45      -5.219 -12.239  -5.350  1.00  0.00           N  
ATOM   1946  CA  PHE B  45      -5.712 -11.602  -4.164  1.00  0.00           C  
ATOM   1947  C   PHE B  45      -4.823 -10.691  -3.713  1.00  0.00           C  
ATOM   1948  O   PHE B  45      -3.887 -10.983  -3.562  1.00  0.00           O  
ATOM   1949  CB  PHE B  45      -5.987 -12.466  -3.175  1.00  0.00           C  
ATOM   1950  CG  PHE B  45      -7.023 -13.149  -3.352  1.00  0.00           C  
ATOM   1951  CD2 PHE B  45      -8.196 -12.829  -2.972  1.00  0.00           C  
ATOM   1952  CD1 PHE B  45      -6.832 -14.102  -3.877  1.00  0.00           C  
ATOM   1953  CE2 PHE B  45      -9.154 -13.457  -3.136  1.00  0.00           C  
ATOM   1954  CE1 PHE B  45      -7.789 -14.730  -4.037  1.00  0.00           C  
ATOM   1955  CZ  PHE B  45      -8.953 -14.404  -3.663  1.00  0.00           C  
ATOM   1956  N   PHE B  46      -5.120  -9.586  -3.493  1.00  0.00           N  
ATOM   1957  CA  PHE B  46      -4.308  -8.641  -3.110  1.00  0.00           C  
ATOM   1958  C   PHE B  46      -4.351  -8.303  -1.628  1.00  0.00           C  
ATOM   1959  O   PHE B  46      -3.502  -8.223  -1.018  1.00  0.00           O  
ATOM   1960  CB  PHE B  46      -4.560  -7.553  -3.867  1.00  0.00           C  
ATOM   1961  CG  PHE B  46      -4.001  -6.753  -4.359  1.00  0.00           C  
ATOM   1962  CD1 PHE B  46      -2.967  -6.965  -4.960  1.00  0.00           C  
ATOM   1963  CD2 PHE B  46      -4.504  -5.779  -4.231  1.00  0.00           C  
ATOM   1964  CE1 PHE B  46      -2.448  -6.227  -5.418  1.00  0.00           C  
ATOM   1965  CE2 PHE B  46      -3.990  -5.038  -4.687  1.00  0.00           C  
ATOM   1966  CZ  PHE B  46      -2.959  -5.262  -5.282  1.00  0.00           C  
ATOM   1967  N   THR B  47      -5.315  -8.095  -1.036  1.00  0.00           N  
ATOM   1968  CA  THR B  47      -5.402  -7.710   0.364  1.00  0.00           C  
ATOM   1969  C   THR B  47      -6.098  -8.795   1.162  1.00  0.00           C  
ATOM   1970  O   THR B  47      -7.077  -9.387   0.713  1.00  0.00           O  
ATOM   1971  CB  THR B  47      -6.151  -6.389   0.524  1.00  0.00           C  
ATOM   1972  OG1 THR B  47      -6.800  -6.023  -0.139  1.00  0.00           O  
ATOM   1973  CG2 THR B  47      -5.625  -5.563   0.615  1.00  0.00           C  
ATOM   1974  N   PHE B  48      -5.582  -9.052   2.348  1.00  0.00           N  
ATOM   1975  CA  PHE B  48      -6.120 -10.068   3.244  1.00  0.00           C  
ATOM   1976  C   PHE B  48      -6.224  -9.502   4.618  1.00  0.00           C  
ATOM   1977  O   PHE B  48      -5.565  -9.914   5.490  1.00  0.00           O  
ATOM   1978  CB  PHE B  48      -5.266 -11.287   3.246  1.00  0.00           C  
ATOM   1979  CG  PHE B  48      -5.643 -12.440   3.204  1.00  0.00           C  
ATOM   1980  CD1 PHE B  48      -6.599 -12.761   2.674  1.00  0.00           C  
ATOM   1981  CD2 PHE B  48      -5.036 -13.200   3.696  1.00  0.00           C  
ATOM   1982  CE1 PHE B  48      -6.940 -13.825   2.633  1.00  0.00           C  
ATOM   1983  CE2 PHE B  48      -5.372 -14.263   3.660  1.00  0.00           C  
ATOM   1984  CZ  PHE B  48      -6.325 -14.575   3.127  1.00  0.00           C  
ATOM   1985  N   LYS B  49      -7.026  -8.542   4.819  1.00  0.00           N  
ATOM   1986  CA  LYS B  49      -7.072  -7.846   6.074  1.00  0.00           C  
ATOM   1987  C   LYS B  49      -8.070  -8.474   7.024  1.00  0.00           C  
ATOM   1988  O   LYS B  49      -9.201  -8.668   6.694  1.00  0.00           O  
ATOM   1989  CB  LYS B  49      -7.376  -6.421   5.833  1.00  0.00           C  
ATOM   1990  CG  LYS B  49      -7.532  -5.561   5.904  1.00  0.00           C  
ATOM   1991  CD  LYS B  49      -7.729  -4.161   5.830  1.00  0.00           C  
ATOM   1992  CE  LYS B  49      -8.551  -4.143   5.794  1.00  0.00           C  
ATOM   1993  NZ  LYS B  49      -8.539  -3.384   5.404  1.00  0.00           N  
ATOM   1994  N   CYS B  50      -7.644  -8.824   8.204  1.00  0.00           N  
ATOM   1995  CA  CYS B  50      -8.473  -9.564   9.137  1.00  0.00           C  
ATOM   1996  C   CYS B  50      -8.561  -8.835  10.469  1.00  0.00           C  
ATOM   1997  O   CYS B  50      -7.609  -8.213  10.916  1.00  0.00           O  
ATOM   1998  CB  CYS B  50      -7.938 -10.981   9.345  1.00  0.00           C  
ATOM   1999  SG  CYS B  50      -7.918 -12.000   7.849  1.00  0.00           S  
ATOM   2000  N   TYR B  51      -9.718  -8.924  11.093  1.00  0.00           N  
ATOM   2001  CA  TYR B  51      -9.993  -8.314  12.384  1.00  0.00           C  
ATOM   2002  C   TYR B  51     -10.409  -9.397  13.362  1.00  0.00           C  
ATOM   2003  O   TYR B  51     -11.360 -10.140  13.100  1.00  0.00           O  
ATOM   2004  CB  TYR B  51     -11.093  -7.258  12.269  1.00  0.00           C  
ATOM   2005  CG  TYR B  51     -10.798  -6.166  11.296  1.00  0.00           C  
ATOM   2006  CD2 TYR B  51      -9.925  -5.161  11.604  1.00  0.00           C  
ATOM   2007  CD1 TYR B  51     -11.392  -6.138  10.070  1.00  0.00           C  
ATOM   2008  CE2 TYR B  51      -9.650  -4.157  10.720  1.00  0.00           C  
ATOM   2009  CE1 TYR B  51     -11.122  -5.139   9.176  1.00  0.00           C  
ATOM   2010  CZ  TYR B  51     -10.250  -4.152   9.507  1.00  0.00           C  
ATOM   2011  OH  TYR B  51      -9.978  -3.154   8.626  1.00  0.00           O  
ATOM   2012  N   GLY B  52      -9.701  -9.480  14.485  1.00  0.00           N  
ATOM   2013  CA  GLY B  52      -9.989 -10.441  15.522  1.00  0.00           C  
ATOM   2014  C   GLY B  52      -9.247 -11.754  15.401  1.00  0.00           C  
ATOM   2015  O   GLY B  52      -9.097 -12.455  16.380  1.00  0.00           O  
ATOM   2016  N   VAL B  53      -8.777 -12.108  14.231  1.00  0.00           N  
ATOM   2017  CA  VAL B  53      -8.053 -13.348  14.001  1.00  0.00           C  
ATOM   2018  C   VAL B  53      -6.868 -13.041  13.102  1.00  0.00           C  
ATOM   2019  O   VAL B  53      -6.898 -12.121  12.318  1.00  0.00           O  
ATOM   2020  CB  VAL B  53      -8.958 -14.432  13.380  1.00  0.00           C  
ATOM   2021  CG1 VAL B  53      -9.121 -14.614  12.482  1.00  0.00           C  
ATOM   2022  CG2 VAL B  53      -9.525 -15.173  14.035  1.00  0.00           C  
ATOM   2023  N   SER B  54      -5.816 -13.794  13.239  1.00  0.00           N  
ATOM   2024  CA  SER B  54      -4.674 -13.696  12.347  1.00  0.00           C  
ATOM   2025  C   SER B  54      -4.887 -14.584  11.129  1.00  0.00           C  
ATOM   2026  O   SER B  54      -5.428 -15.681  11.255  1.00  0.00           O  
ATOM   2027  CB  SER B  54      -3.394 -14.103  13.067  1.00  0.00           C  
ATOM   2028  OG  SER B  54      -3.322 -14.683  13.555  1.00  0.00           O  
ATOM   2029  N   PRO B  55      -4.501 -14.129   9.938  1.00  0.00           N  
ATOM   2030  CA  PRO B  55      -4.686 -14.950   8.733  1.00  0.00           C  
ATOM   2031  C   PRO B  55      -3.861 -16.215   8.706  1.00  0.00           C  
ATOM   2032  O   PRO B  55      -4.250 -17.177   8.045  1.00  0.00           O  
ATOM   2033  CB  PRO B  55      -4.283 -14.007   7.604  1.00  0.00           C  
ATOM   2034  CG  PRO B  55      -3.446 -12.971   8.248  1.00  0.00           C  
ATOM   2035  CD  PRO B  55      -4.005 -12.793   9.610  1.00  0.00           C  
ATOM   2036  N   THR B  56      -2.741 -16.249   9.403  1.00  0.00           N  
ATOM   2037  CA  THR B  56      -1.886 -17.412   9.380  1.00  0.00           C  
ATOM   2038  C   THR B  56      -2.369 -18.522  10.285  1.00  0.00           C  
ATOM   2039  O   THR B  56      -1.911 -19.646  10.144  1.00  0.00           O  
ATOM   2040  CB  THR B  56      -0.474 -17.016   9.773  1.00  0.00           C  
ATOM   2041  OG1 THR B  56      -0.458 -16.509  11.097  1.00  0.00           O  
ATOM   2042  CG2 THR B  56       0.031 -15.961   8.853  1.00  0.00           C  
ATOM   2043  N   LYS B  57      -3.273 -18.239  11.206  1.00  0.00           N  
ATOM   2044  CA  LYS B  57      -3.781 -19.227  12.131  1.00  0.00           C  
ATOM   2045  C   LYS B  57      -5.196 -19.676  11.808  1.00  0.00           C  
ATOM   2046  O   LYS B  57      -5.829 -20.340  12.631  1.00  0.00           O  
ATOM   2047  CB  LYS B  57      -3.716 -18.682  13.541  1.00  0.00           C  
ATOM   2048  CG  LYS B  57      -2.329 -18.279  13.966  1.00  0.00           C  
ATOM   2049  CD  LYS B  57      -1.934 -18.516  15.177  1.00  0.00           C  
ATOM   2050  CE  LYS B  57      -0.546 -18.190  15.601  1.00  0.00           C  
ATOM   2051  NZ  LYS B  57      -0.166 -18.484  16.855  1.00  0.00           N  
ATOM   2052  N   LEU B  58      -5.702 -19.336  10.624  1.00  0.00           N  
ATOM   2053  CA  LEU B  58      -7.080 -19.653  10.273  1.00  0.00           C  
ATOM   2054  C   LEU B  58      -7.291 -21.141  10.032  1.00  0.00           C  
ATOM   2055  O   LEU B  58      -8.418 -21.629  10.163  1.00  0.00           O  
ATOM   2056  CB  LEU B  58      -7.499 -18.862   9.038  1.00  0.00           C  
ATOM   2057  CG  LEU B  58      -7.898 -17.411   9.267  1.00  0.00           C  
ATOM   2058  CD1 LEU B  58      -8.151 -16.726   7.958  1.00  0.00           C  
ATOM   2059  CD2 LEU B  58      -9.108 -17.332  10.146  1.00  0.00           C  
ATOM   2060  N   ASN B  59      -6.236 -21.874   9.688  1.00  0.00           N  
ATOM   2061  CA  ASN B  59      -6.348 -23.307   9.457  1.00  0.00           C  
ATOM   2062  C   ASN B  59      -6.383 -24.122  10.740  1.00  0.00           C  
ATOM   2063  O   ASN B  59      -6.609 -25.330  10.675  1.00  0.00           O  
ATOM   2064  CB  ASN B  59      -5.202 -23.784   8.562  1.00  0.00           C  
ATOM   2065  CG  ASN B  59      -4.659 -23.272   7.828  1.00  0.00           C  
ATOM   2066  OD1 ASN B  59      -5.156 -23.212   7.662  1.00  0.00           O  
ATOM   2067  ND2 ASN B  59      -3.633 -22.902   7.373  1.00  0.00           N  
ATOM   2068  N   ASP B  60      -6.163 -23.503  11.895  1.00  0.00           N  
ATOM   2069  CA  ASP B  60      -6.083 -24.226  13.155  1.00  0.00           C  
ATOM   2070  C   ASP B  60      -7.349 -24.134  13.991  1.00  0.00           C  
ATOM   2071  O   ASP B  60      -7.478 -24.869  14.949  1.00  0.00           O  
ATOM   2072  CB  ASP B  60      -4.903 -23.710  13.982  1.00  0.00           C  
ATOM   2073  CG  ASP B  60      -3.579 -23.885  13.283  1.00  0.00           C  
ATOM   2074  OD1 ASP B  60      -3.481 -24.780  12.445  1.00  0.00           O  
ATOM   2075  OD2 ASP B  60      -2.635 -23.127  13.570  1.00  0.00           O  
ATOM   2076  N   LEU B  61      -8.279 -23.265  13.658  1.00  0.00           N  
ATOM   2077  CA  LEU B  61      -9.444 -22.995  14.482  1.00  0.00           C  
ATOM   2078  C   LEU B  61     -10.681 -23.682  13.914  1.00  0.00           C  
ATOM   2079  O   LEU B  61     -10.642 -24.333  12.873  1.00  0.00           O  
ATOM   2080  CB  LEU B  61      -9.674 -21.487  14.598  1.00  0.00           C  
ATOM   2081  CG  LEU B  61      -8.441 -20.645  14.902  1.00  0.00           C  
ATOM   2082  CD1 LEU B  61      -8.778 -19.170  14.835  1.00  0.00           C  
ATOM   2083  CD2 LEU B  61      -7.883 -21.004  16.261  1.00  0.00           C  
ATOM   2084  N   CYS B  62     -11.792 -23.534  14.625  1.00  0.00           N  
ATOM   2085  CA  CYS B  62     -13.087 -24.028  14.190  1.00  0.00           C  
ATOM   2086  C   CYS B  62     -14.120 -22.926  14.352  1.00  0.00           C  
ATOM   2087  O   CYS B  62     -14.038 -22.111  15.273  1.00  0.00           O  
ATOM   2088  CB  CYS B  62     -13.521 -25.264  14.982  1.00  0.00           C  
ATOM   2089  SG  CYS B  62     -12.713 -26.789  14.492  1.00  0.00           S  
ATOM   2090  N   PHE B  63     -15.094 -22.904  13.451  1.00  0.00           N  
ATOM   2091  CA  PHE B  63     -16.142 -21.896  13.460  1.00  0.00           C  
ATOM   2092  C   PHE B  63     -17.495 -22.573  13.338  1.00  0.00           C  
ATOM   2093  O   PHE B  63     -17.622 -23.619  12.703  1.00  0.00           O  
ATOM   2094  CB  PHE B  63     -15.963 -20.887  12.322  1.00  0.00           C  
ATOM   2095  CG  PHE B  63     -14.547 -20.434  12.126  1.00  0.00           C  
ATOM   2096  CD2 PHE B  63     -14.011 -19.441  12.920  1.00  0.00           C  
ATOM   2097  CD1 PHE B  63     -13.756 -20.992  11.136  1.00  0.00           C  
ATOM   2098  CE2 PHE B  63     -12.709 -19.018  12.738  1.00  0.00           C  
ATOM   2099  CE1 PHE B  63     -12.453 -20.574  10.949  1.00  0.00           C  
ATOM   2100  CZ  PHE B  63     -11.930 -19.585  11.752  1.00  0.00           C  
ATOM   2101  N   THR B  64     -18.509 -21.972  13.958  1.00  0.00           N  
ATOM   2102  CA  THR B  64     -19.848 -22.542  13.902  1.00  0.00           C  
ATOM   2103  C   THR B  64     -20.482 -22.329  12.534  1.00  0.00           C  
ATOM   2104  O   THR B  64     -20.952 -23.276  11.901  1.00  0.00           O  
ATOM   2105  CB  THR B  64     -20.722 -21.937  14.998  1.00  0.00           C  
ATOM   2106  OG1 THR B  64     -20.945 -20.554  14.722  1.00  0.00           O  
ATOM   2107  CG2 THR B  64     -20.041 -22.067  16.345  1.00  0.00           C  
ATOM   2108  N   ASN B  65     -20.495 -21.091  12.060  1.00  0.00           N  
ATOM   2109  CA  ASN B  65     -21.024 -20.763  10.746  1.00  0.00           C  
ATOM   2110  C   ASN B  65     -20.181 -19.655  10.140  1.00  0.00           C  
ATOM   2111  O   ASN B  65     -19.764 -18.736  10.840  1.00  0.00           O  
ATOM   2112  CB  ASN B  65     -22.490 -20.321  10.815  1.00  0.00           C  
ATOM   2113  CG  ASN B  65     -23.424 -21.445  11.163  1.00  0.00           C  
ATOM   2114  OD1 ASN B  65     -23.795 -22.237  10.316  1.00  0.00           O  
ATOM   2115  ND2 ASN B  65     -23.810 -21.519  12.417  1.00  0.00           N  
ATOM   2116  N   VAL B  66     -19.935 -19.743   8.837  1.00  0.00           N  
ATOM   2117  CA  VAL B  66     -19.177 -18.731   8.110  1.00  0.00           C  
ATOM   2118  C   VAL B  66     -20.119 -18.069   7.115  1.00  0.00           C  
ATOM   2119  O   VAL B  66     -20.980 -18.734   6.533  1.00  0.00           O  
ATOM   2120  CB  VAL B  66     -17.948 -19.343   7.403  1.00  0.00           C  
ATOM   2121  CG1 VAL B  66     -17.036 -18.263   6.842  1.00  0.00           C  
ATOM   2122  CG2 VAL B  66     -17.171 -20.225   8.358  1.00  0.00           C  
ATOM   2123  N   TYR B  67     -19.995 -16.755   6.948  1.00  0.00           N  
ATOM   2124  CA  TYR B  67     -20.820 -16.046   5.982  1.00  0.00           C  
ATOM   2125  C   TYR B  67     -19.937 -15.261   5.028  1.00  0.00           C  
ATOM   2126  O   TYR B  67     -18.994 -14.592   5.451  1.00  0.00           O  
ATOM   2127  CB  TYR B  67     -21.819 -15.135   6.687  1.00  0.00           C  
ATOM   2128  CG  TYR B  67     -22.837 -15.908   7.475  1.00  0.00           C  
ATOM   2129  CD1 TYR B  67     -23.891 -16.529   6.845  1.00  0.00           C  
ATOM   2130  CD2 TYR B  67     -22.730 -16.041   8.845  1.00  0.00           C  
ATOM   2131  CE1 TYR B  67     -24.821 -17.247   7.556  1.00  0.00           C  
ATOM   2132  CE2 TYR B  67     -23.654 -16.760   9.566  1.00  0.00           C  
ATOM   2133  CZ  TYR B  67     -24.697 -17.359   8.916  1.00  0.00           C  
ATOM   2134  OH  TYR B  67     -25.620 -18.075   9.628  1.00  0.00           O  
ATOM   2135  N   ALA B  68     -20.241 -15.348   3.740  1.00  0.00           N  
ATOM   2136  CA  ALA B  68     -19.424 -14.742   2.698  1.00  0.00           C  
ATOM   2137  C   ALA B  68     -20.249 -13.734   1.914  1.00  0.00           C  
ATOM   2138  O   ALA B  68     -21.333 -14.046   1.438  1.00  0.00           O  
ATOM   2139  CB  ALA B  68     -18.859 -15.805   1.756  1.00  0.00           C  
ATOM   2140  N   ASP B  69     -19.727 -12.529   1.782  1.00  0.00           N  
ATOM   2141  CA  ASP B  69     -20.342 -11.475   0.987  1.00  0.00           C  
ATOM   2142  C   ASP B  69     -19.398 -11.129  -0.153  1.00  0.00           C  
ATOM   2143  O   ASP B  69     -18.262 -10.781   0.060  1.00  0.00           O  
ATOM   2144  CB  ASP B  69     -20.629 -10.244   1.844  1.00  0.00           C  
ATOM   2145  CG  ASP B  69     -21.462 -10.554   3.048  1.00  0.00           C  
ATOM   2146  OD1 ASP B  69     -22.295 -11.442   2.949  1.00  0.00           O  
ATOM   2147  OD2 ASP B  69     -21.283  -9.909   4.095  1.00  0.00           O  
ATOM   2148  N   SER B  70     -19.860 -11.223  -1.357  1.00  0.00           N  
ATOM   2149  CA  SER B  70     -19.004 -11.072  -2.527  1.00  0.00           C  
ATOM   2150  C   SER B  70     -19.585 -10.030  -3.457  1.00  0.00           C  
ATOM   2151  O   SER B  70     -20.539 -10.264  -4.078  1.00  0.00           O  
ATOM   2152  CB  SER B  70     -18.848 -12.394  -3.237  1.00  0.00           C  
ATOM   2153  OG  SER B  70     -20.101 -12.946  -3.553  1.00  0.00           O  
ATOM   2154  N   PHE B  71     -18.995  -8.893  -3.569  1.00  0.00           N  
ATOM   2155  CA  PHE B  71     -19.488  -7.818  -4.412  1.00  0.00           C  
ATOM   2156  C   PHE B  71     -18.339  -7.084  -5.055  1.00  0.00           C  
ATOM   2157  O   PHE B  71     -17.211  -7.336  -4.764  1.00  0.00           O  
ATOM   2158  CB  PHE B  71     -20.370  -6.864  -3.627  1.00  0.00           C  
ATOM   2159  CG  PHE B  71     -20.815  -7.293  -2.643  1.00  0.00           C  
ATOM   2160  CD1 PHE B  71     -21.052  -7.586  -3.011  1.00  0.00           C  
ATOM   2161  CD2 PHE B  71     -20.998  -7.416  -1.351  1.00  0.00           C  
ATOM   2162  CE1 PHE B  71     -21.464  -7.995  -2.105  1.00  0.00           C  
ATOM   2163  CE2 PHE B  71     -21.413  -7.821  -0.444  1.00  0.00           C  
ATOM   2164  CZ  PHE B  71     -21.642  -8.112  -0.822  1.00  0.00           C  
ATOM   2165  N   VAL B  72     -18.646  -6.169  -5.949  1.00  0.00           N  
ATOM   2166  CA  VAL B  72     -17.681  -5.419  -6.719  1.00  0.00           C  
ATOM   2167  C   VAL B  72     -17.736  -3.977  -6.310  1.00  0.00           C  
ATOM   2168  O   VAL B  72     -18.792  -3.408  -6.301  1.00  0.00           O  
ATOM   2169  CB  VAL B  72     -17.948  -5.580  -8.209  1.00  0.00           C  
ATOM   2170  CG1 VAL B  72     -16.998  -4.745  -9.040  1.00  0.00           C  
ATOM   2171  CG2 VAL B  72     -17.840  -7.010  -8.598  1.00  0.00           C  
ATOM   2172  N   ILE B  73     -16.593  -3.385  -5.983  1.00  0.00           N  
ATOM   2173  CA  ILE B  73     -16.490  -2.027  -5.485  1.00  0.00           C  
ATOM   2174  C   ILE B  73     -15.481  -1.294  -6.337  1.00  0.00           C  
ATOM   2175  O   ILE B  73     -14.616  -1.900  -6.904  1.00  0.00           O  
ATOM   2176  CB  ILE B  73     -16.100  -2.003  -3.998  1.00  0.00           C  
ATOM   2177  CG1 ILE B  73     -15.640  -1.993  -3.565  1.00  0.00           C  
ATOM   2178  CG2 ILE B  73     -16.731  -1.171  -3.311  1.00  0.00           C  
ATOM   2179  CD1 ILE B  73     -17.841  -1.800  -2.558  1.00  0.00           C  
ATOM   2180  N   ARG B  74     -15.623   0.008  -6.461  1.00  0.00           N  
ATOM   2181  CA  ARG B  74     -14.710   0.860  -7.152  1.00  0.00           C  
ATOM   2182  C   ARG B  74     -13.391   0.842  -6.548  1.00  0.00           C  
ATOM   2183  O   ARG B  74     -13.282   0.942  -6.088  1.00  0.00           O  
ATOM   2184  CB  ARG B  74     -15.183   2.278  -7.181  1.00  0.00           C  
ATOM   2185  CG  ARG B  74     -14.274   3.309  -7.774  1.00  0.00           C  
ATOM   2186  CD  ARG B  74     -14.717   4.641  -7.801  1.00  0.00           C  
ATOM   2187  NE  ARG B  74     -15.182   4.989  -8.964  1.00  0.00           N  
ATOM   2188  CZ  ARG B  74     -15.726   6.063  -9.167  1.00  0.00           C  
ATOM   2189  NH2 ARG B  74     -15.911   6.471  -8.918  1.00  0.00           N  
ATOM   2190  NH1 ARG B  74     -16.092   6.731  -9.651  1.00  0.00           N  
ATOM   2191  N   GLY B  75     -12.383   0.697  -6.571  1.00  0.00           N  
ATOM   2192  CA  GLY B  75     -11.100   0.570  -6.033  1.00  0.00           C  
ATOM   2193  C   GLY B  75     -10.771   1.690  -5.081  1.00  0.00           C  
ATOM   2194  O   GLY B  75     -10.787   1.795  -4.370  1.00  0.00           O  
ATOM   2195  N   ASP B  76     -10.528   2.530  -5.027  1.00  0.00           N  
ATOM   2196  CA  ASP B  76     -10.220   3.578  -4.059  1.00  0.00           C  
ATOM   2197  C   ASP B  76     -11.217   3.651  -2.914  1.00  0.00           C  
ATOM   2198  O   ASP B  76     -10.998   4.402  -1.983  1.00  0.00           O  
ATOM   2199  CB  ASP B  76     -10.129   4.934  -4.731  1.00  0.00           C  
ATOM   2200  CG  ASP B  76      -8.923   5.393  -4.896  1.00  0.00           C  
ATOM   2201  OD2 ASP B  76      -8.026   4.872  -4.292  1.00  0.00           O  
ATOM   2202  OD1 ASP B  76      -8.875   6.275  -5.630  1.00  0.00           O  
ATOM   2203  N   GLU B  77     -12.299   2.892  -2.958  1.00  0.00           N  
ATOM   2204  CA  GLU B  77     -13.261   2.790  -1.876  1.00  0.00           C  
ATOM   2205  C   GLU B  77     -13.126   1.494  -1.089  1.00  0.00           C  
ATOM   2206  O   GLU B  77     -13.939   1.231  -0.226  1.00  0.00           O  
ATOM   2207  CB  GLU B  77     -14.676   2.922  -2.429  1.00  0.00           C  
ATOM   2208  CG  GLU B  77     -14.958   4.210  -3.120  1.00  0.00           C  
ATOM   2209  CD  GLU B  77     -16.230   4.163  -3.928  1.00  0.00           C  
ATOM   2210  OE2 GLU B  77     -16.823   3.138  -4.090  1.00  0.00           O  
ATOM   2211  OE1 GLU B  77     -16.637   5.150  -4.401  1.00  0.00           O  
ATOM   2212  N   VAL B  78     -12.115   0.685  -1.358  1.00  0.00           N  
ATOM   2213  CA  VAL B  78     -11.954  -0.559  -0.629  1.00  0.00           C  
ATOM   2214  C   VAL B  78     -11.548  -0.297   0.802  1.00  0.00           C  
ATOM   2215  O   VAL B  78     -11.798  -1.098   1.698  1.00  0.00           O  
ATOM   2216  CB  VAL B  78     -10.958  -1.471  -1.344  1.00  0.00           C  
ATOM   2217  CG2 VAL B  78      -9.847  -1.458  -1.078  1.00  0.00           C  
ATOM   2218  CG1 VAL B  78     -11.443  -2.348  -2.064  1.00  0.00           C  
ATOM   2219  N   ARG B  79     -10.968   0.850   1.052  1.00  0.00           N  
ATOM   2220  CA  ARG B  79     -10.699   1.272   2.395  1.00  0.00           C  
ATOM   2221  C   ARG B  79     -11.940   1.559   3.179  1.00  0.00           C  
ATOM   2222  O   ARG B  79     -11.867   1.602   4.391  1.00  0.00           O  
ATOM   2223  CB  ARG B  79      -9.819   2.488   2.347  1.00  0.00           C  
ATOM   2224  CG  ARG B  79      -9.500   3.002   2.091  1.00  0.00           C  
ATOM   2225  CD  ARG B  79      -9.380   4.168   2.366  1.00  0.00           C  
ATOM   2226  NE  ARG B  79      -9.340   4.892   1.389  1.00  0.00           N  
ATOM   2227  CZ  ARG B  79     -10.205   5.547   1.035  1.00  0.00           C  
ATOM   2228  NH2 ARG B  79     -10.671   6.490   0.471  1.00  0.00           N  
ATOM   2229  NH1 ARG B  79     -10.599   5.272   1.220  1.00  0.00           N  
ATOM   2230  N   GLN B  80     -13.073   1.755   2.523  1.00  0.00           N  
ATOM   2231  CA  GLN B  80     -14.298   2.005   3.207  1.00  0.00           C  
ATOM   2232  C   GLN B  80     -14.845   0.772   3.863  1.00  0.00           C  
ATOM   2233  O   GLN B  80     -15.715   0.883   4.705  1.00  0.00           O  
ATOM   2234  CB  GLN B  80     -15.322   2.601   2.246  1.00  0.00           C  
ATOM   2235  CG  GLN B  80     -14.925   3.905   1.625  1.00  0.00           C  
ATOM   2236  CD  GLN B  80     -15.749   4.808   1.565  1.00  0.00           C  
ATOM   2237  OE1 GLN B  80     -16.722   4.513   1.997  1.00  0.00           O  
ATOM   2238  NE2 GLN B  80     -15.366   5.922   1.023  1.00  0.00           N  
ATOM   2239  N   ILE B  81     -14.368  -0.389   3.497  1.00  0.00           N  
ATOM   2240  CA  ILE B  81     -14.890  -1.625   4.023  1.00  0.00           C  
ATOM   2241  C   ILE B  81     -14.222  -1.922   5.348  1.00  0.00           C  
ATOM   2242  O   ILE B  81     -13.769  -2.693   5.595  1.00  0.00           O  
ATOM   2243  CB  ILE B  81     -14.698  -2.743   3.053  1.00  0.00           C  
ATOM   2244  CG1 ILE B  81     -15.137  -2.291   1.683  1.00  0.00           C  
ATOM   2245  CG2 ILE B  81     -15.450  -3.949   3.470  1.00  0.00           C  
ATOM   2246  CD1 ILE B  81     -15.419  -2.952   0.861  1.00  0.00           C  
ATOM   2247  N   ALA B  82     -14.181  -1.306   6.224  1.00  0.00           N  
ATOM   2248  CA  ALA B  82     -13.638  -1.467   7.558  1.00  0.00           C  
ATOM   2249  C   ALA B  82     -14.674  -1.024   8.568  1.00  0.00           C  
ATOM   2250  O   ALA B  82     -15.514  -0.203   8.246  1.00  0.00           O  
ATOM   2251  CB  ALA B  82     -12.353  -0.662   7.733  1.00  0.00           C  
ATOM   2252  N   PRO B  83     -14.671  -1.569   9.773  1.00  0.00           N  
ATOM   2253  CA  PRO B  83     -15.584  -1.080  10.805  1.00  0.00           C  
ATOM   2254  C   PRO B  83     -15.238   0.307  11.277  1.00  0.00           C  
ATOM   2255  O   PRO B  83     -14.081   0.676  11.418  1.00  0.00           O  
ATOM   2256  CB  PRO B  83     -15.423  -2.078  11.924  1.00  0.00           C  
ATOM   2257  CG  PRO B  83     -14.378  -2.889  11.504  1.00  0.00           C  
ATOM   2258  CD  PRO B  83     -13.978  -2.784  10.201  1.00  0.00           C  
ATOM   2259  N   GLY B  84     -16.269   1.078  11.523  1.00  0.00           N  
ATOM   2260  CA  GLY B  84     -16.104   2.391  12.039  1.00  0.00           C  
ATOM   2261  C   GLY B  84     -15.738   3.447  11.070  1.00  0.00           C  
ATOM   2262  O   GLY B  84     -15.226   4.374  11.464  1.00  0.00           O  
ATOM   2263  N   GLN B  85     -15.986   3.337   9.815  1.00  0.00           N  
ATOM   2264  CA  GLN B  85     -15.684   4.333   8.826  1.00  0.00           C  
ATOM   2265  C   GLN B  85     -16.951   4.864   8.180  1.00  0.00           C  
ATOM   2266  O   GLN B  85     -17.987   4.213   8.181  1.00  0.00           O  
ATOM   2267  CB  GLN B  85     -14.761   3.791   7.771  1.00  0.00           C  
ATOM   2268  CG  GLN B  85     -13.458   3.976   7.858  1.00  0.00           C  
ATOM   2269  CD  GLN B  85     -12.697   3.158   7.288  1.00  0.00           C  
ATOM   2270  OE1 GLN B  85     -13.035   2.620   6.708  1.00  0.00           O  
ATOM   2271  NE2 GLN B  85     -11.661   3.060   7.452  1.00  0.00           N  
ATOM   2272  N   THR B  86     -16.856   6.064   7.633  1.00  0.00           N  
ATOM   2273  CA  THR B  86     -17.975   6.751   7.017  1.00  0.00           C  
ATOM   2274  C   THR B  86     -17.701   6.972   5.542  1.00  0.00           C  
ATOM   2275  O   THR B  86     -16.608   7.147   5.110  1.00  0.00           O  
ATOM   2276  CB  THR B  86     -18.243   8.083   7.708  1.00  0.00           C  
ATOM   2277  OG1 THR B  86     -17.815   8.875   7.494  1.00  0.00           O  
ATOM   2278  CG2 THR B  86     -18.105   8.191   8.639  1.00  0.00           C  
ATOM   2279  N   GLY B  87     -18.704   6.972   4.779  1.00  0.00           N  
ATOM   2280  CA  GLY B  87     -18.605   7.148   3.351  1.00  0.00           C  
ATOM   2281  C   GLY B  87     -19.888   6.706   2.690  1.00  0.00           C  
ATOM   2282  O   GLY B  87     -20.860   6.383   3.347  1.00  0.00           O  
ATOM   2283  N   ASN B  88     -19.882   6.711   1.364  1.00  0.00           N  
ATOM   2284  CA  ASN B  88     -21.053   6.276   0.616  1.00  0.00           C  
ATOM   2285  C   ASN B  88     -21.281   4.785   0.763  1.00  0.00           C  
ATOM   2286  O   ASN B  88     -22.383   4.344   1.043  1.00  0.00           O  
ATOM   2287  CB  ASN B  88     -20.910   6.651  -0.851  1.00  0.00           C  
ATOM   2288  CG  ASN B  88     -20.623   7.523  -1.226  1.00  0.00           C  
ATOM   2289  OD1 ASN B  88     -20.781   7.980  -0.516  1.00  0.00           O  
ATOM   2290  ND2 ASN B  88     -20.200   7.756  -2.351  1.00  0.00           N  
ATOM   2291  N   ILE B  89     -20.244   3.996   0.578  1.00  0.00           N  
ATOM   2292  CA  ILE B  89     -20.365   2.558   0.729  1.00  0.00           C  
ATOM   2293  C   ILE B  89     -20.469   2.180   2.197  1.00  0.00           C  
ATOM   2294  O   ILE B  89     -21.207   1.268   2.568  1.00  0.00           O  
ATOM   2295  CB  ILE B  89     -19.187   1.861   0.038  1.00  0.00           C  
ATOM   2296  CG1 ILE B  89     -19.019   2.390  -1.380  1.00  0.00           C  
ATOM   2297  CG2 ILE B  89     -19.383   0.364   0.009  1.00  0.00           C  
ATOM   2298  CD1 ILE B  89     -19.418   1.961  -2.286  1.00  0.00           C  
ATOM   2299  N   ALA B  90     -19.749   2.883   3.055  1.00  0.00           N  
ATOM   2300  CA  ALA B  90     -19.701   2.532   4.463  1.00  0.00           C  
ATOM   2301  C   ALA B  90     -20.995   2.839   5.195  1.00  0.00           C  
ATOM   2302  O   ALA B  90     -21.282   2.230   6.208  1.00  0.00           O  
ATOM   2303  CB  ALA B  90     -18.547   3.251   5.136  1.00  0.00           C  
ATOM   2304  N   ASP B  91     -21.785   3.767   4.714  1.00  0.00           N  
ATOM   2305  CA  ASP B  91     -23.027   4.125   5.384  1.00  0.00           C  
ATOM   2306  C   ASP B  91     -24.248   3.508   4.739  1.00  0.00           C  
ATOM   2307  O   ASP B  91     -25.174   3.100   5.398  1.00  0.00           O  
ATOM   2308  CB  ASP B  91     -23.198   5.638   5.425  1.00  0.00           C  
ATOM   2309  CG  ASP B  91     -22.161   6.317   6.274  1.00  0.00           C  
ATOM   2310  OD2 ASP B  91     -21.620   5.699   7.185  1.00  0.00           O  
ATOM   2311  OD1 ASP B  91     -21.890   7.474   6.029  1.00  0.00           O  
ATOM   2312  N   TYR B  92     -24.283   3.440   3.468  1.00  0.00           N  
ATOM   2313  CA  TYR B  92     -25.507   3.086   2.775  1.00  0.00           C  
ATOM   2314  C   TYR B  92     -25.535   1.674   2.275  1.00  0.00           C  
ATOM   2315  O   TYR B  92     -26.595   1.172   2.083  1.00  0.00           O  
ATOM   2316  CB  TYR B  92     -25.743   4.024   1.609  1.00  0.00           C  
ATOM   2317  CG  TYR B  92     -25.724   5.462   1.970  1.00  0.00           C  
ATOM   2318  CD2 TYR B  92     -26.537   5.908   2.824  1.00  0.00           C  
ATOM   2319  CD1 TYR B  92     -24.892   6.373   1.457  1.00  0.00           C  
ATOM   2320  CE2 TYR B  92     -26.521   7.221   3.155  1.00  0.00           C  
ATOM   2321  CE1 TYR B  92     -24.869   7.688   1.782  1.00  0.00           C  
ATOM   2322  CZ  TYR B  92     -25.686   8.106   2.631  1.00  0.00           C  
ATOM   2323  OH  TYR B  92     -25.665   9.413   2.956  1.00  0.00           O  
ATOM   2324  N   ASN B  93     -24.415   1.016   2.054  1.00  0.00           N  
ATOM   2325  CA  ASN B  93     -24.363  -0.294   1.508  1.00  0.00           C  
ATOM   2326  C   ASN B  93     -23.765  -1.312   2.374  1.00  0.00           C  
ATOM   2327  O   ASN B  93     -24.342  -2.318   2.580  1.00  0.00           O  
ATOM   2328  CB  ASN B  93     -23.632  -0.336   0.244  1.00  0.00           C  
ATOM   2329  CG  ASN B  93     -23.536   0.534  -0.659  1.00  0.00           C  
ATOM   2330  OD1 ASN B  93     -23.671   0.499  -1.105  1.00  0.00           O  
ATOM   2331  ND2 ASN B  93     -23.294   1.307  -0.936  1.00  0.00           N  
ATOM   2332  N   TYR B  94     -22.622  -1.088   2.885  1.00  0.00           N  
ATOM   2333  CA  TYR B  94     -21.914  -2.060   3.616  1.00  0.00           C  
ATOM   2334  C   TYR B  94     -21.404  -1.508   4.898  1.00  0.00           C  
ATOM   2335  O   TYR B  94     -20.391  -0.839   4.952  1.00  0.00           O  
ATOM   2336  CB  TYR B  94     -20.845  -2.564   2.749  1.00  0.00           C  
ATOM   2337  CG  TYR B  94     -20.471  -3.833   2.772  1.00  0.00           C  
ATOM   2338  CD2 TYR B  94     -21.277  -4.920   2.960  1.00  0.00           C  
ATOM   2339  CD1 TYR B  94     -19.307  -3.948   2.594  1.00  0.00           C  
ATOM   2340  CE2 TYR B  94     -20.935  -6.086   2.976  1.00  0.00           C  
ATOM   2341  CE1 TYR B  94     -18.957  -5.107   2.610  1.00  0.00           C  
ATOM   2342  CZ  TYR B  94     -19.775  -6.171   2.801  1.00  0.00           C  
ATOM   2343  OH  TYR B  94     -19.429  -7.326   2.813  1.00  0.00           O  
ATOM   2344  N   LYS B  95     -22.112  -1.795   5.928  1.00  0.00           N  
ATOM   2345  CA  LYS B  95     -21.749  -1.348   7.227  1.00  0.00           C  
ATOM   2346  C   LYS B  95     -21.348  -2.532   8.070  1.00  0.00           C  
ATOM   2347  O   LYS B  95     -22.127  -3.418   8.280  1.00  0.00           O  
ATOM   2348  CB  LYS B  95     -22.865  -0.617   7.876  1.00  0.00           C  
ATOM   2349  CG  LYS B  95     -22.603   0.430   8.676  1.00  0.00           C  
ATOM   2350  CD  LYS B  95     -22.895   1.230   9.180  1.00  0.00           C  
ATOM   2351  CE  LYS B  95     -22.635   2.307   9.941  1.00  0.00           C  
ATOM   2352  NZ  LYS B  95     -22.342   2.512  10.537  1.00  0.00           N  
ATOM   2353  N   LEU B  96     -20.123  -2.546   8.547  1.00  0.00           N  
ATOM   2354  CA  LEU B  96     -19.654  -3.566   9.457  1.00  0.00           C  
ATOM   2355  C   LEU B  96     -19.809  -3.097  10.892  1.00  0.00           C  
ATOM   2356  O   LEU B  96     -19.617  -1.913  11.181  1.00  0.00           O  
ATOM   2357  CB  LEU B  96     -18.192  -3.902   9.182  1.00  0.00           C  
ATOM   2358  CG  LEU B  96     -17.889  -4.581   7.857  1.00  0.00           C  
ATOM   2359  CD2 LEU B  96     -16.431  -4.978   7.788  1.00  0.00           C  
ATOM   2360  CD1 LEU B  96     -18.778  -5.779   7.652  1.00  0.00           C  
ATOM   2361  N   PRO B  97     -20.161  -3.989  11.810  1.00  0.00           N  
ATOM   2362  CA  PRO B  97     -20.293  -3.590  13.206  1.00  0.00           C  
ATOM   2363  C   PRO B  97     -18.942  -3.327  13.845  1.00  0.00           C  
ATOM   2364  O   PRO B  97     -17.888  -3.672  13.312  1.00  0.00           O  
ATOM   2365  CB  PRO B  97     -20.989  -4.787  13.845  1.00  0.00           C  
ATOM   2366  CG  PRO B  97     -20.625  -5.929  12.990  1.00  0.00           C  
ATOM   2367  CD  PRO B  97     -20.535  -5.395  11.607  1.00  0.00           C  
ATOM   2368  N   ASP B  98     -18.991  -2.694  15.013  1.00  0.00           N  
ATOM   2369  CA  ASP B  98     -17.771  -2.347  15.726  1.00  0.00           C  
ATOM   2370  C   ASP B  98     -17.081  -3.568  16.316  1.00  0.00           C  
ATOM   2371  O   ASP B  98     -15.859  -3.556  16.501  1.00  0.00           O  
ATOM   2372  CB  ASP B  98     -18.085  -1.338  16.822  1.00  0.00           C  
ATOM   2373  CG  ASP B  98     -18.545  -0.011  16.266  1.00  0.00           C  
ATOM   2374  OD1 ASP B  98     -18.464   0.227  15.155  1.00  0.00           O  
ATOM   2375  OD2 ASP B  98     -18.997   0.788  16.934  1.00  0.00           O  
ATOM   2376  N   ASP B  99     -17.834  -4.622  16.615  1.00  0.00           N  
ATOM   2377  CA  ASP B  99     -17.287  -5.872  17.129  1.00  0.00           C  
ATOM   2378  C   ASP B  99     -17.140  -6.921  16.036  1.00  0.00           C  
ATOM   2379  O   ASP B  99     -17.332  -8.115  16.280  1.00  0.00           O  
ATOM   2380  CB  ASP B  99     -18.149  -6.393  18.276  1.00  0.00           C  
ATOM   2381  CG  ASP B  99     -18.533  -5.977  19.014  1.00  0.00           C  
ATOM   2382  OD1 ASP B  99     -17.943  -5.555  18.783  1.00  0.00           O  
ATOM   2383  OD2 ASP B  99     -19.432  -6.076  19.837  1.00  0.00           O  
ATOM   2384  N   PHE B 100     -16.807  -6.493  14.822  1.00  0.00           N  
ATOM   2385  CA  PHE B 100     -16.699  -7.407  13.696  1.00  0.00           C  
ATOM   2386  C   PHE B 100     -15.445  -8.263  13.812  1.00  0.00           C  
ATOM   2387  O   PHE B 100     -14.355  -7.763  14.071  1.00  0.00           O  
ATOM   2388  CB  PHE B 100     -16.682  -6.625  12.385  1.00  0.00           C  
ATOM   2389  CG  PHE B 100     -16.418  -7.471  11.174  1.00  0.00           C  
ATOM   2390  CD2 PHE B 100     -17.379  -8.348  10.707  1.00  0.00           C  
ATOM   2391  CD1 PHE B 100     -15.214  -7.380  10.494  1.00  0.00           C  
ATOM   2392  CE2 PHE B 100     -17.142  -9.126   9.588  1.00  0.00           C  
ATOM   2393  CE1 PHE B 100     -14.969  -8.156   9.377  1.00  0.00           C  
ATOM   2394  CZ  PHE B 100     -15.935  -9.028   8.924  1.00  0.00           C  
ATOM   2395  N   THR B 101     -15.607  -9.562  13.619  1.00  0.00           N  
ATOM   2396  CA  THR B 101     -14.500 -10.504  13.546  1.00  0.00           C  
ATOM   2397  C   THR B 101     -14.580 -11.214  12.206  1.00  0.00           C  
ATOM   2398  O   THR B 101     -15.579 -11.824  11.884  1.00  0.00           O  
ATOM   2399  CB  THR B 101     -14.547 -11.519  14.687  1.00  0.00           C  
ATOM   2400  OG1 THR B 101     -15.822 -12.169  14.695  1.00  0.00           O  
ATOM   2401  CG2 THR B 101     -14.325 -10.834  16.023  1.00  0.00           C  
ATOM   2402  N   GLY B 102     -13.535 -11.140  11.430  1.00  0.00           N  
ATOM   2403  CA  GLY B 102     -13.546 -11.734  10.112  1.00  0.00           C  
ATOM   2404  C   GLY B 102     -12.461 -11.174   9.239  1.00  0.00           C  
ATOM   2405  O   GLY B 102     -11.572 -10.551   9.701  1.00  0.00           O  
ATOM   2406  N   CYS B 103     -12.545 -11.416   7.955  1.00  0.00           N  
ATOM   2407  CA  CYS B 103     -11.528 -10.991   7.007  1.00  0.00           C  
ATOM   2408  C   CYS B 103     -12.166 -10.312   5.806  1.00  0.00           C  
ATOM   2409  O   CYS B 103     -13.310 -10.591   5.445  1.00  0.00           O  
ATOM   2410  CB  CYS B 103     -10.666 -12.172   6.542  1.00  0.00           C  
ATOM   2411  SG  CYS B 103      -9.705 -12.967   7.855  1.00  0.00           S  
ATOM   2412  N   VAL B 104     -11.406  -9.405   5.201  1.00  0.00           N  
ATOM   2413  CA  VAL B 104     -11.773  -8.705   3.982  1.00  0.00           C  
ATOM   2414  C   VAL B 104     -10.706  -9.009   2.943  1.00  0.00           C  
ATOM   2415  O   VAL B 104      -9.508  -8.805   3.193  1.00  0.00           O  
ATOM   2416  CB  VAL B 104     -11.900  -7.192   4.212  1.00  0.00           C  
ATOM   2417  CG1 VAL B 104     -12.138  -6.470   2.904  1.00  0.00           C  
ATOM   2418  CG2 VAL B 104     -13.015  -6.893   5.199  1.00  0.00           C  
ATOM   2419  N   ILE B 105     -11.140  -9.517   1.791  1.00  0.00           N  
ATOM   2420  CA  ILE B 105     -10.268  -9.954   0.712  1.00  0.00           C  
ATOM   2421  C   ILE B 105     -10.665  -9.206  -0.551  1.00  0.00           C  
ATOM   2422  O   ILE B 105     -11.845  -9.134  -0.887  1.00  0.00           O  
ATOM   2423  CB  ILE B 105     -10.372 -11.472   0.491  1.00  0.00           C  
ATOM   2424  CG1 ILE B 105     -10.218 -12.236   1.804  1.00  0.00           C  
ATOM   2425  CG2 ILE B 105      -9.336 -11.933  -0.489  1.00  0.00           C  
ATOM   2426  CD1 ILE B 105     -10.732 -13.641   1.756  1.00  0.00           C  
ATOM   2427  N   ALA B 106      -9.687  -8.656  -1.254  1.00  0.00           N  
ATOM   2428  CA  ALA B 106      -9.960  -7.903  -2.463  1.00  0.00           C  
ATOM   2429  C   ALA B 106      -8.984  -8.285  -3.552  1.00  0.00           C  
ATOM   2430  O   ALA B 106      -7.840  -8.611  -3.280  1.00  0.00           O  
ATOM   2431  CB  ALA B 106      -9.885  -6.401  -2.216  1.00  0.00           C  
ATOM   2432  N   TRP B 107      -9.452  -8.243  -4.791  1.00  0.00           N  
ATOM   2433  CA  TRP B 107      -8.594  -8.430  -5.945  1.00  0.00           C  
ATOM   2434  C   TRP B 107      -9.027  -7.557  -7.056  1.00  0.00           C  
ATOM   2435  O   TRP B 107     -10.193  -7.208  -7.186  1.00  0.00           O  
ATOM   2436  CB  TRP B 107      -8.579  -9.841  -6.374  1.00  0.00           C  
ATOM   2437  CG  TRP B 107      -9.241 -10.355  -7.185  1.00  0.00           C  
ATOM   2438  CD1 TRP B 107     -10.008 -10.784  -7.730  1.00  0.00           C  
ATOM   2439  CD2 TRP B 107      -9.237 -10.534  -7.511  1.00  0.00           C  
ATOM   2440  NE1 TRP B 107      -9.830 -10.972  -8.713  1.00  0.00           N  
ATOM   2441  CE2 TRP B 107     -11.242 -11.447  -7.634  1.00  0.00           C  
ATOM   2442  CE3 TRP B 107     -10.098 -10.873  -6.490  1.00  0.00           C  
ATOM   2443  CZ2 TRP B 107     -12.159 -11.995  -7.749  1.00  0.00           C  
ATOM   2444  CZ3 TRP B 107     -11.012 -11.419  -6.612  1.00  0.00           C  
ATOM   2445  CH2 TRP B 107     -12.033 -11.971  -7.233  1.00  0.00           C  
ATOM   2446  N   ASN B 108      -8.075  -7.214  -7.859  1.00  0.00           N  
ATOM   2447  CA  ASN B 108      -8.337  -6.369  -8.989  1.00  0.00           C  
ATOM   2448  C   ASN B 108      -9.076  -7.121 -10.047  1.00  0.00           C  
ATOM   2449  O   ASN B 108      -8.734  -8.117 -10.342  1.00  0.00           O  
ATOM   2450  CB  ASN B 108      -7.044  -5.845  -9.526  1.00  0.00           C  
ATOM   2451  CG  ASN B 108      -6.910  -4.584  -9.786  1.00  0.00           C  
ATOM   2452  OD1 ASN B 108      -7.657  -3.940 -10.106  1.00  0.00           O  
ATOM   2453  ND2 ASN B 108      -5.955  -4.224  -9.650  1.00  0.00           N  
ATOM   2454  N   SER B 109     -10.093  -6.634 -10.627  1.00  0.00           N  
ATOM   2455  CA  SER B 109     -10.960  -7.285 -11.591  1.00  0.00           C  
ATOM   2456  C   SER B 109     -11.061  -6.501 -12.877  1.00  0.00           C  
ATOM   2457  O   SER B 109     -12.130  -6.294 -13.441  1.00  0.00           O  
ATOM   2458  CB  SER B 109     -12.329  -7.507 -11.016  1.00  0.00           C  
ATOM   2459  OG  SER B 109     -12.930  -6.319 -10.671  1.00  0.00           O  
ATOM   2460  N   ASN B 110      -9.942  -6.039 -13.346  1.00  0.00           N  
ATOM   2461  CA  ASN B 110      -9.932  -5.306 -14.585  1.00  0.00           C  
ATOM   2462  C   ASN B 110     -10.251  -6.163 -15.775  1.00  0.00           C  
ATOM   2463  O   ASN B 110     -10.782  -5.686 -16.774  1.00  0.00           O  
ATOM   2464  CB  ASN B 110      -8.588  -4.660 -14.756  1.00  0.00           C  
ATOM   2465  CG  ASN B 110      -8.403  -3.428 -14.691  1.00  0.00           C  
ATOM   2466  OD1 ASN B 110      -9.336  -2.791 -14.642  1.00  0.00           O  
ATOM   2467  ND2 ASN B 110      -7.191  -3.084 -14.690  1.00  0.00           N  
ATOM   2468  N   LYS B 111      -9.934  -7.415 -15.694  1.00  0.00           N  
ATOM   2469  CA  LYS B 111     -10.153  -8.279 -16.819  1.00  0.00           C  
ATOM   2470  C   LYS B 111     -11.607  -8.625 -17.028  1.00  0.00           C  
ATOM   2471  O   LYS B 111     -12.070  -8.778 -18.157  1.00  0.00           O  
ATOM   2472  CB  LYS B 111      -9.330  -9.517 -16.636  1.00  0.00           C  
ATOM   2473  CG  LYS B 111      -9.224 -10.352 -17.871  1.00  0.00           C  
ATOM   2474  CD  LYS B 111      -8.228 -11.457 -17.674  1.00  0.00           C  
ATOM   2475  CE  LYS B 111      -8.253 -12.514 -18.254  1.00  0.00           C  
ATOM   2476  NZ  LYS B 111      -7.260 -13.585 -18.116  1.00  0.00           N  
ATOM   2477  N   LEU B 112     -12.343  -8.739 -15.967  1.00  0.00           N  
ATOM   2478  CA  LEU B 112     -13.692  -9.240 -16.050  1.00  0.00           C  
ATOM   2479  C   LEU B 112     -14.748  -8.176 -15.890  1.00  0.00           C  
ATOM   2480  O   LEU B 112     -15.703  -8.158 -16.646  1.00  0.00           O  
ATOM   2481  CB  LEU B 112     -13.896 -10.323 -14.998  1.00  0.00           C  
ATOM   2482  CG  LEU B 112     -13.887 -11.589 -15.152  1.00  0.00           C  
ATOM   2483  CD1 LEU B 112     -14.213 -12.188 -16.423  1.00  0.00           C  
ATOM   2484  CD2 LEU B 112     -13.485 -12.387 -14.538  1.00  0.00           C  
ATOM   2485  N   ASP B 113     -14.609  -7.285 -14.923  1.00  0.00           N  
ATOM   2486  CA  ASP B 113     -15.665  -6.352 -14.598  1.00  0.00           C  
ATOM   2487  C   ASP B 113     -15.574  -5.061 -15.377  1.00  0.00           C  
ATOM   2488  O   ASP B 113     -16.481  -4.351 -15.439  1.00  0.00           O  
ATOM   2489  CB  ASP B 113     -15.664  -6.067 -13.100  1.00  0.00           C  
ATOM   2490  CG  ASP B 113     -16.120  -7.249 -12.284  1.00  0.00           C  
ATOM   2491  OD1 ASP B 113     -16.986  -7.975 -12.749  1.00  0.00           O  
ATOM   2492  OD2 ASP B 113     -15.616  -7.455 -11.178  1.00  0.00           O  
ATOM   2493  N   SER B 114     -14.509  -4.735 -15.970  1.00  0.00           N  
ATOM   2494  CA  SER B 114     -14.378  -3.538 -16.770  1.00  0.00           C  
ATOM   2495  C   SER B 114     -14.663  -3.852 -18.221  1.00  0.00           C  
ATOM   2496  O   SER B 114     -14.096  -4.786 -18.780  1.00  0.00           O  
ATOM   2497  CB  SER B 114     -13.001  -2.945 -16.614  1.00  0.00           C  
ATOM   2498  OG  SER B 114     -12.034  -3.773 -17.162  1.00  0.00           O  
ATOM   2499  N   LYS B 115     -15.543  -3.073 -18.826  1.00  0.00           N  
ATOM   2500  CA  LYS B 115     -15.956  -3.276 -20.190  1.00  0.00           C  
ATOM   2501  C   LYS B 115     -15.798  -1.994 -20.976  1.00  0.00           C  
ATOM   2502  O   LYS B 115     -15.611  -0.922 -20.421  1.00  0.00           O  
ATOM   2503  CB  LYS B 115     -17.397  -3.752 -20.273  1.00  0.00           C  
ATOM   2504  CG  LYS B 115     -17.604  -5.109 -19.753  1.00  0.00           C  
ATOM   2505  CD  LYS B 115     -19.011  -5.546 -20.005  1.00  0.00           C  
ATOM   2506  CE  LYS B 115     -19.206  -6.877 -19.533  1.00  0.00           C  
ATOM   2507  NZ  LYS B 115     -19.806  -7.567 -19.768  1.00  0.00           N  
ATOM   2508  N   VAL B 116     -15.872  -2.124 -22.291  1.00  0.00           N  
ATOM   2509  CA  VAL B 116     -15.759  -0.985 -23.176  1.00  0.00           C  
ATOM   2510  C   VAL B 116     -17.006  -0.125 -23.070  1.00  0.00           C  
ATOM   2511  O   VAL B 116     -18.130  -0.635 -23.056  1.00  0.00           O  
ATOM   2512  CB  VAL B 116     -15.530  -1.448 -24.611  1.00  0.00           C  
ATOM   2513  CG1 VAL B 116     -15.162  -0.285 -25.499  1.00  0.00           C  
ATOM   2514  CG2 VAL B 116     -14.454  -2.518 -24.649  1.00  0.00           C  
ATOM   2515  N   SER B 117     -16.800   1.187 -22.968  1.00  0.00           N  
ATOM   2516  CA  SER B 117     -17.846   2.198 -22.804  1.00  0.00           C  
ATOM   2517  C   SER B 117     -18.681   1.961 -21.560  1.00  0.00           C  
ATOM   2518  O   SER B 117     -19.875   2.247 -21.534  1.00  0.00           O  
ATOM   2519  CB  SER B 117     -18.744   2.315 -24.042  1.00  0.00           C  
ATOM   2520  OG  SER B 117     -19.618   1.216 -24.155  1.00  0.00           O  
ATOM   2521  N   GLY B 118     -18.056   1.434 -20.520  1.00  0.00           N  
ATOM   2522  CA  GLY B 118     -18.698   1.305 -19.240  1.00  0.00           C  
ATOM   2523  C   GLY B 118     -19.456   0.028 -19.033  1.00  0.00           C  
ATOM   2524  O   GLY B 118     -20.134  -0.439 -19.931  1.00  0.00           O  
ATOM   2525  N   ASN B 119     -19.347  -0.544 -17.845  1.00  0.00           N  
ATOM   2526  CA  ASN B 119     -20.144  -1.673 -17.428  1.00  0.00           C  
ATOM   2527  C   ASN B 119     -21.212  -1.176 -16.485  1.00  0.00           C  
ATOM   2528  O   ASN B 119     -20.929  -0.591 -15.471  1.00  0.00           O  
ATOM   2529  CB  ASN B 119     -19.290  -2.728 -16.761  1.00  0.00           C  
ATOM   2530  CG  ASN B 119     -20.018  -3.963 -16.523  1.00  0.00           C  
ATOM   2531  OD1 ASN B 119     -20.640  -4.419 -16.421  1.00  0.00           O  
ATOM   2532  ND2 ASN B 119     -19.938  -4.514 -16.437  1.00  0.00           N  
ATOM   2533  N   TYR B 120     -22.435  -1.406 -16.821  1.00  0.00           N  
ATOM   2534  CA  TYR B 120     -23.549  -0.853 -16.096  1.00  0.00           C  
ATOM   2535  C   TYR B 120     -24.277  -1.881 -15.265  1.00  0.00           C  
ATOM   2536  O   TYR B 120     -25.383  -1.643 -14.834  1.00  0.00           O  
ATOM   2537  CB  TYR B 120     -24.508  -0.172 -17.058  1.00  0.00           C  
ATOM   2538  CG  TYR B 120     -23.929   0.990 -17.837  1.00  0.00           C  
ATOM   2539  CD2 TYR B 120     -24.104   2.287 -17.421  1.00  0.00           C  
ATOM   2540  CD1 TYR B 120     -23.206   0.795 -18.981  1.00  0.00           C  
ATOM   2541  CE2 TYR B 120     -23.581   3.355 -18.121  1.00  0.00           C  
ATOM   2542  CE1 TYR B 120     -22.680   1.856 -19.687  1.00  0.00           C  
ATOM   2543  CZ  TYR B 120     -22.870   3.133 -19.252  1.00  0.00           C  
ATOM   2544  OH  TYR B 120     -22.349   4.190 -19.952  1.00  0.00           O  
ATOM   2545  N   ASN B 121     -23.686  -3.016 -15.031  1.00  0.00           N  
ATOM   2546  CA  ASN B 121     -24.333  -4.044 -14.258  1.00  0.00           C  
ATOM   2547  C   ASN B 121     -24.263  -3.818 -12.765  1.00  0.00           C  
ATOM   2548  O   ASN B 121     -24.954  -4.429 -12.020  1.00  0.00           O  
ATOM   2549  CB  ASN B 121     -23.732  -5.373 -14.597  1.00  0.00           C  
ATOM   2550  CG  ASN B 121     -24.225  -5.932 -15.474  1.00  0.00           C  
ATOM   2551  OD1 ASN B 121     -24.595  -5.786 -15.777  1.00  0.00           O  
ATOM   2552  ND2 ASN B 121     -24.233  -6.576 -15.886  1.00  0.00           N  
ATOM   2553  N   TYR B 122     -23.451  -2.964 -12.312  1.00  0.00           N  
ATOM   2554  CA  TYR B 122     -23.288  -2.706 -10.898  1.00  0.00           C  
ATOM   2555  C   TYR B 122     -23.870  -1.350 -10.571  1.00  0.00           C  
ATOM   2556  O   TYR B 122     -23.453  -0.356 -11.133  1.00  0.00           O  
ATOM   2557  CB  TYR B 122     -21.817  -2.771 -10.506  1.00  0.00           C  
ATOM   2558  CG  TYR B 122     -21.160  -4.066 -10.878  1.00  0.00           C  
ATOM   2559  CD2 TYR B 122     -21.575  -5.223 -10.334  1.00  0.00           C  
ATOM   2560  CD1 TYR B 122     -20.128  -4.132 -11.774  1.00  0.00           C  
ATOM   2561  CE2 TYR B 122     -20.980  -6.412 -10.671  1.00  0.00           C  
ATOM   2562  CE1 TYR B 122     -19.525  -5.317 -12.118  1.00  0.00           C  
ATOM   2563  CZ  TYR B 122     -19.957  -6.453 -11.562  1.00  0.00           C  
ATOM   2564  OH  TYR B 122     -19.363  -7.634 -11.897  1.00  0.00           O  
ATOM   2565  N   LEU B 123     -24.828  -1.311  -9.660  1.00  0.00           N  
ATOM   2566  CA  LEU B 123     -25.521  -0.095  -9.286  1.00  0.00           C  
ATOM   2567  C   LEU B 123     -25.252   0.208  -7.825  1.00  0.00           C  
ATOM   2568  O   LEU B 123     -25.212  -0.693  -6.996  1.00  0.00           O  
ATOM   2569  CB  LEU B 123     -27.024  -0.220  -9.533  1.00  0.00           C  
ATOM   2570  CG  LEU B 123     -27.474  -0.316 -10.942  1.00  0.00           C  
ATOM   2571  CD2 LEU B 123     -28.310  -0.796 -11.418  1.00  0.00           C  
ATOM   2572  CD1 LEU B 123     -27.132   0.922 -11.667  1.00  0.00           C  
ATOM   2573  N   TYR B 124     -25.067   1.475  -7.512  1.00  0.00           N  
ATOM   2574  CA  TYR B 124     -24.675   1.901  -6.181  1.00  0.00           C  
ATOM   2575  C   TYR B 124     -25.646   2.952  -5.667  1.00  0.00           C  
ATOM   2576  O   TYR B 124     -26.132   3.785  -6.424  1.00  0.00           O  
ATOM   2577  CB  TYR B 124     -23.248   2.454  -6.180  1.00  0.00           C  
ATOM   2578  CG  TYR B 124     -22.210   1.438  -6.593  1.00  0.00           C  
ATOM   2579  CD2 TYR B 124     -21.963   0.358  -5.977  1.00  0.00           C  
ATOM   2580  CD1 TYR B 124     -21.486   1.550  -7.602  1.00  0.00           C  
ATOM   2581  CE2 TYR B 124     -21.019  -0.575  -6.357  1.00  0.00           C  
ATOM   2582  CE1 TYR B 124     -20.540   0.621  -7.985  1.00  0.00           C  
ATOM   2583  CZ  TYR B 124     -20.312  -0.438  -7.359  1.00  0.00           C  
ATOM   2584  OH  TYR B 124     -19.374  -1.365  -7.740  1.00  0.00           O  
ATOM   2585  N   ARG B 125     -25.926   2.904  -4.375  1.00  0.00           N  
ATOM   2586  CA  ARG B 125     -26.846   3.821  -3.723  1.00  0.00           C  
ATOM   2587  C   ARG B 125     -26.084   4.977  -3.127  1.00  0.00           C  
ATOM   2588  O   ARG B 125     -25.174   4.781  -2.398  1.00  0.00           O  
ATOM   2589  CB  ARG B 125     -27.632   3.104  -2.652  1.00  0.00           C  
ATOM   2590  CG  ARG B 125     -28.796   2.830  -2.752  1.00  0.00           C  
ATOM   2591  CD  ARG B 125     -29.514   2.183  -1.620  1.00  0.00           C  
ATOM   2592  NE  ARG B 125     -30.241   1.165  -1.999  1.00  0.00           N  
ATOM   2593  CZ  ARG B 125     -31.148   0.968  -1.935  1.00  0.00           C  
ATOM   2594  NH2 ARG B 125     -31.636   0.383  -1.651  1.00  0.00           N  
ATOM   2595  NH1 ARG B 125     -31.584   1.331  -2.164  1.00  0.00           N  
ATOM   2596  N   LEU B 126     -26.466   6.181  -3.430  1.00  0.00           N  
ATOM   2597  CA  LEU B 126     -25.792   7.373  -2.958  1.00  0.00           C  
ATOM   2598  C   LEU B 126     -26.628   8.271  -2.255  1.00  0.00           C  
ATOM   2599  O   LEU B 126     -26.596   8.726  -1.879  1.00  0.00           O  
ATOM   2600  CB  LEU B 126     -25.163   8.110  -3.997  1.00  0.00           C  
ATOM   2601  CG  LEU B 126     -24.436   8.019  -5.128  1.00  0.00           C  
ATOM   2602  CD2 LEU B 126     -23.782   8.968  -5.821  1.00  0.00           C  
ATOM   2603  CD1 LEU B 126     -24.168   7.191  -5.638  1.00  0.00           C  
ATOM   2604  N   PHE B 127     -27.351   8.544  -2.044  1.00  0.00           N  
ATOM   2605  CA  PHE B 127     -28.146   9.459  -1.412  1.00  0.00           C  
ATOM   2606  C   PHE B 127     -29.192   8.890  -0.607  1.00  0.00           C  
ATOM   2607  O   PHE B 127     -29.946   8.401  -1.090  1.00  0.00           O  
ATOM   2608  CB  PHE B 127     -28.781  10.325  -2.289  1.00  0.00           C  
ATOM   2609  CG  PHE B 127     -28.521  10.682  -3.388  1.00  0.00           C  
ATOM   2610  CD2 PHE B 127     -28.014  10.895  -4.258  1.00  0.00           C  
ATOM   2611  CD1 PHE B 127     -28.784  10.834  -3.558  1.00  0.00           C  
ATOM   2612  CE2 PHE B 127     -28.197  11.782  -4.191  1.00  0.00           C  
ATOM   2613  CE1 PHE B 127     -28.116  10.617  -5.654  1.00  0.00           C  
ATOM   2614  CZ  PHE B 127     -28.036  11.367  -5.430  1.00  0.00           C  
ATOM   2615  N   ARG B 128     -29.235   8.962   0.630  1.00  0.00           N  
ATOM   2616  CA  ARG B 128     -30.159   8.499   1.550  1.00  0.00           C  
ATOM   2617  C   ARG B 128     -30.228   9.263   2.677  1.00  0.00           C  
ATOM   2618  O   ARG B 128     -29.416   9.850   2.906  1.00  0.00           O  
ATOM   2619  CB  ARG B 128     -29.963   7.214   2.030  1.00  0.00           C  
ATOM   2620  CG  ARG B 128     -30.776   6.474   2.285  1.00  0.00           C  
ATOM   2621  CD  ARG B 128     -30.860   5.940   2.494  1.00  0.00           C  
ATOM   2622  NE  ARG B 128     -31.917   5.790   3.343  1.00  0.00           N  
ATOM   2623  CZ  ARG B 128     -32.635   4.912   3.490  1.00  0.00           C  
ATOM   2624  NH1 ARG B 128     -32.443   4.075   2.838  1.00  0.00           N  
ATOM   2625  NH2 ARG B 128     -33.571   4.870   4.306  1.00  0.00           N  
ATOM   2626  N   LYS B 129     -31.218   9.261   3.366  1.00  0.00           N  
ATOM   2627  CA  LYS B 129     -31.367   9.896   4.540  1.00  0.00           C  
ATOM   2628  C   LYS B 129     -30.853   9.493   5.738  1.00  0.00           C  
ATOM   2629  O   LYS B 129     -30.537  10.250   6.575  1.00  0.00           O  
ATOM   2630  CB  LYS B 129     -32.460  10.031   4.879  1.00  0.00           C  
ATOM   2631  CG  LYS B 129     -32.930  10.700   4.532  1.00  0.00           C  
ATOM   2632  CD  LYS B 129     -33.196  11.383   5.011  1.00  0.00           C  
ATOM   2633  CE  LYS B 129     -33.627  11.824   5.470  1.00  0.00           C  
ATOM   2634  NZ  LYS B 129     -32.913  11.528   5.413  1.00  0.00           N  
ATOM   2635  N   SER B 130     -30.755   8.312   5.836  1.00  0.00           N  
ATOM   2636  CA  SER B 130     -30.335   7.816   6.970  1.00  0.00           C  
ATOM   2637  C   SER B 130     -29.363   6.682   6.726  1.00  0.00           C  
ATOM   2638  O   SER B 130     -29.365   6.026   5.708  1.00  0.00           O  
ATOM   2639  CB  SER B 130     -31.408   7.411   7.728  1.00  0.00           C  
ATOM   2640  OG  SER B 130     -31.984   6.274   7.840  1.00  0.00           O  
ATOM   2641  N   ASN B 131     -28.524   6.465   7.670  1.00  0.00           N  
ATOM   2642  CA  ASN B 131     -27.534   5.419   7.579  1.00  0.00           C  
ATOM   2643  C   ASN B 131     -28.114   4.096   8.015  1.00  0.00           C  
ATOM   2644  O   ASN B 131     -28.949   4.026   8.901  1.00  0.00           O  
ATOM   2645  CB  ASN B 131     -26.314   5.755   8.431  1.00  0.00           C  
ATOM   2646  CG  ASN B 131     -25.626   6.937   7.981  1.00  0.00           C  
ATOM   2647  OD1 ASN B 131     -25.582   7.376   6.911  1.00  0.00           O  
ATOM   2648  ND2 ASN B 131     -25.083   7.459   8.797  1.00  0.00           N  
ATOM   2649  N   LEU B 132     -27.659   3.045   7.382  1.00  0.00           N  
ATOM   2650  CA  LEU B 132     -28.150   1.725   7.668  1.00  0.00           C  
ATOM   2651  C   LEU B 132     -27.603   1.173   8.975  1.00  0.00           C  
ATOM   2652  O   LEU B 132     -26.557   1.595   9.471  1.00  0.00           O  
ATOM   2653  CB  LEU B 132     -27.797   0.797   6.544  1.00  0.00           C  
ATOM   2654  CG  LEU B 132     -28.459   0.912   5.232  1.00  0.00           C  
ATOM   2655  CD1 LEU B 132     -27.869   0.013   4.200  1.00  0.00           C  
ATOM   2656  CD2 LEU B 132     -29.829   0.647   5.454  1.00  0.00           C  
ATOM   2657  N   LYS B 133     -28.335   0.221   9.537  1.00  0.00           N  
ATOM   2658  CA  LYS B 133     -27.821  -0.609  10.604  1.00  0.00           C  
ATOM   2659  C   LYS B 133     -26.836  -1.615  10.030  1.00  0.00           C  
ATOM   2660  O   LYS B 133     -26.939  -1.989   8.869  1.00  0.00           O  
ATOM   2661  CB  LYS B 133     -28.963  -1.329  11.317  1.00  0.00           C  
ATOM   2662  CG  LYS B 133     -29.758  -0.455  12.271  1.00  0.00           C  
ATOM   2663  CD  LYS B 133     -30.722  -0.657  12.646  1.00  0.00           C  
ATOM   2664  CE  LYS B 133     -31.688  -0.777  12.494  1.00  0.00           C  
ATOM   2665  NZ  LYS B 133     -32.656  -0.938  12.900  1.00  0.00           N  
ATOM   2666  N   PRO B 134     -25.854  -2.044  10.810  1.00  0.00           N  
ATOM   2667  CA  PRO B 134     -24.883  -3.008  10.298  1.00  0.00           C  
ATOM   2668  C   PRO B 134     -25.496  -4.355  10.046  1.00  0.00           C  
ATOM   2669  O   PRO B 134     -26.346  -4.799  10.797  1.00  0.00           O  
ATOM   2670  CB  PRO B 134     -23.840  -3.071  11.388  1.00  0.00           C  
ATOM   2671  CG  PRO B 134     -24.516  -2.550  12.602  1.00  0.00           C  
ATOM   2672  CD  PRO B 134     -25.451  -1.523  12.116  1.00  0.00           C  
ATOM   2673  N   PHE B 135     -25.039  -4.992   8.964  1.00  0.00           N  
ATOM   2674  CA  PHE B 135     -25.494  -6.287   8.490  1.00  0.00           C  
ATOM   2675  C   PHE B 135     -26.984  -6.305   8.271  1.00  0.00           C  
ATOM   2676  O   PHE B 135     -27.650  -7.254   8.616  1.00  0.00           O  
ATOM   2677  CB  PHE B 135     -25.070  -7.411   9.405  1.00  0.00           C  
ATOM   2678  CG  PHE B 135     -23.635  -7.771   9.291  1.00  0.00           C  
ATOM   2679  CD1 PHE B 135     -22.995  -7.654   8.103  1.00  0.00           C  
ATOM   2680  CD2 PHE B 135     -22.930  -8.252  10.363  1.00  0.00           C  
ATOM   2681  CE1 PHE B 135     -21.676  -7.993   7.995  1.00  0.00           C  
ATOM   2682  CE2 PHE B 135     -21.611  -8.598  10.260  1.00  0.00           C  
ATOM   2683  CZ  PHE B 135     -20.985  -8.467   9.075  1.00  0.00           C  
ATOM   2684  N   GLU B 136     -27.514  -5.256   7.691  1.00  0.00           N  
ATOM   2685  CA  GLU B 136     -28.905  -5.190   7.331  1.00  0.00           C  
ATOM   2686  C   GLU B 136     -29.007  -4.921   5.852  1.00  0.00           C  
ATOM   2687  O   GLU B 136     -28.389  -4.121   5.309  1.00  0.00           O  
ATOM   2688  CB  GLU B 136     -29.648  -4.126   8.135  1.00  0.00           C  
ATOM   2689  CG  GLU B 136     -29.946  -4.497   9.534  1.00  0.00           C  
ATOM   2690  CD  GLU B 136     -31.153  -3.782  10.087  1.00  0.00           C  
ATOM   2691  OE1 GLU B 136     -31.719  -2.951   9.442  1.00  0.00           O  
ATOM   2692  OE2 GLU B 136     -31.533  -4.048  11.167  1.00  0.00           O  
ATOM   2693  N   ARG B 137     -29.794  -5.588   5.207  1.00  0.00           N  
ATOM   2694  CA  ARG B 137     -29.962  -5.488   3.775  1.00  0.00           C  
ATOM   2695  C   ARG B 137     -31.195  -4.670   3.455  1.00  0.00           C  
ATOM   2696  O   ARG B 137     -32.236  -4.839   4.077  1.00  0.00           O  
ATOM   2697  CB  ARG B 137     -30.077  -6.863   3.148  1.00  0.00           C  
ATOM   2698  CG  ARG B 137     -29.868  -7.095   1.969  1.00  0.00           C  
ATOM   2699  CD  ARG B 137     -30.169  -8.354   1.411  1.00  0.00           C  
ATOM   2700  NE  ARG B 137     -31.000  -8.977   2.095  1.00  0.00           N  
ATOM   2701  CZ  ARG B 137     -31.622  -9.396   1.590  1.00  0.00           C  
ATOM   2702  NH1 ARG B 137     -31.533  -9.277   0.389  1.00  0.00           N  
ATOM   2703  NH2 ARG B 137     -32.353  -9.948   2.309  1.00  0.00           N  
ATOM   2704  N   ASP B 138     -31.070  -3.782   2.481  1.00  0.00           N  
ATOM   2705  CA  ASP B 138     -32.185  -2.983   2.007  1.00  0.00           C  
ATOM   2706  C   ASP B 138     -32.211  -2.987   0.515  1.00  0.00           C  
ATOM   2707  O   ASP B 138     -31.246  -2.718  -0.148  1.00  0.00           O  
ATOM   2708  CB  ASP B 138     -32.101  -1.588   2.513  1.00  0.00           C  
ATOM   2709  CG  ASP B 138     -32.599  -0.690   2.362  1.00  0.00           C  
ATOM   2710  OD2 ASP B 138     -32.145   0.020   2.417  1.00  0.00           O  
ATOM   2711  OD1 ASP B 138     -33.445  -0.694   2.174  1.00  0.00           O  
ATOM   2712  N   ILE B 139     -33.321  -3.287  -0.010  1.00  0.00           N  
ATOM   2713  CA  ILE B 139     -33.494  -3.293  -1.419  1.00  0.00           C  
ATOM   2714  C   ILE B 139     -34.447  -2.227  -1.815  1.00  0.00           C  
ATOM   2715  O   ILE B 139     -35.150  -2.354  -2.362  1.00  0.00           O  
ATOM   2716  CB  ILE B 139     -33.980  -4.621  -1.896  1.00  0.00           C  
ATOM   2717  CG1 ILE B 139     -32.940  -5.677  -1.709  1.00  0.00           C  
ATOM   2718  CG2 ILE B 139     -34.795  -4.732  -1.790  1.00  0.00           C  
ATOM   2719  CD1 ILE B 139     -35.003  -6.664  -1.680  1.00  0.00           C  
ATOM   2720  N   SER B 140     -34.478  -1.182  -1.554  1.00  0.00           N  
ATOM   2721  CA  SER B 140     -35.359  -0.119  -1.896  1.00  0.00           C  
ATOM   2722  C   SER B 140     -35.125   0.550  -3.112  1.00  0.00           C  
ATOM   2723  O   SER B 140     -34.186   1.167  -3.260  1.00  0.00           O  
ATOM   2724  CB  SER B 140     -35.382   0.810  -0.968  1.00  0.00           C  
ATOM   2725  OG  SER B 140     -34.992   1.447  -1.067  1.00  0.00           O  
ATOM   2726  N   THR B 141     -35.990   0.424  -3.981  1.00  0.00           N  
ATOM   2727  CA  THR B 141     -35.923   1.066  -5.171  1.00  0.00           C  
ATOM   2728  C   THR B 141     -36.683   2.375  -5.263  1.00  0.00           C  
ATOM   2729  O   THR B 141     -36.795   2.948  -6.350  1.00  0.00           O  
ATOM   2730  CB  THR B 141     -36.352   0.189  -6.155  1.00  0.00           C  
ATOM   2731  OG1 THR B 141     -37.577  -0.078  -5.944  1.00  0.00           O  
ATOM   2732  CG2 THR B 141     -35.576  -1.103  -6.193  1.00  0.00           C  
ATOM   2733  N   GLU B 142     -37.211   2.855  -4.150  1.00  0.00           N  
ATOM   2734  CA  GLU B 142     -37.966   4.087  -4.154  1.00  0.00           C  
ATOM   2735  C   GLU B 142     -37.051   5.278  -4.320  1.00  0.00           C  
ATOM   2736  O   GLU B 142     -35.870   5.241  -3.976  1.00  0.00           O  
ATOM   2737  CB  GLU B 142     -38.760   4.217  -2.867  1.00  0.00           C  
ATOM   2738  CG  GLU B 142     -40.001   3.377  -2.815  1.00  0.00           C  
ATOM   2739  CD  GLU B 142     -40.875   3.698  -1.634  1.00  0.00           C  
ATOM   2740  OE2 GLU B 142     -40.458   4.411  -0.792  1.00  0.00           O  
ATOM   2741  OE1 GLU B 142     -41.977   3.236  -1.547  1.00  0.00           O  
ATOM   2742  N   ILE B 143     -37.616   6.342  -4.862  1.00  0.00           N  
ATOM   2743  CA  ILE B 143     -36.877   7.555  -5.085  1.00  0.00           C  
ATOM   2744  C   ILE B 143     -36.662   8.247  -3.765  1.00  0.00           C  
ATOM   2745  O   ILE B 143     -37.584   8.418  -2.993  1.00  0.00           O  
ATOM   2746  CB  ILE B 143     -37.607   8.449  -6.101  1.00  0.00           C  
ATOM   2747  CG1 ILE B 143     -38.104   8.022  -6.955  1.00  0.00           C  
ATOM   2748  CG2 ILE B 143     -37.010   9.852  -6.146  1.00  0.00           C  
ATOM   2749  CD1 ILE B 143     -38.175   9.148  -8.016  1.00  0.00           C  
ATOM   2750  N   TYR B 144     -35.433   8.619  -3.486  1.00  0.00           N  
ATOM   2751  CA  TYR B 144     -35.092   9.320  -2.278  1.00  0.00           C  
ATOM   2752  C   TYR B 144     -35.399  10.802  -2.398  1.00  0.00           C  
ATOM   2753  O   TYR B 144     -35.037  11.443  -3.374  1.00  0.00           O  
ATOM   2754  CB  TYR B 144     -33.641   9.117  -1.952  1.00  0.00           C  
ATOM   2755  CG  TYR B 144     -33.268   8.417  -1.262  1.00  0.00           C  
ATOM   2756  CD2 TYR B 144     -33.909   7.940  -0.210  1.00  0.00           C  
ATOM   2757  CD1 TYR B 144     -32.270   8.240  -1.663  1.00  0.00           C  
ATOM   2758  CE2 TYR B 144     -33.568   7.301   0.425  1.00  0.00           C  
ATOM   2759  CE1 TYR B 144     -31.921   7.602  -1.035  1.00  0.00           C  
ATOM   2760  CZ  TYR B 144     -32.574   7.135   0.007  1.00  0.00           C  
ATOM   2761  OH  TYR B 144     -32.232   6.501   0.633  1.00  0.00           O  
ATOM   2762  N   GLN B 145     -36.070  11.344  -1.398  1.00  0.00           N  
ATOM   2763  CA  GLN B 145     -36.442  12.745  -1.393  1.00  0.00           C  
ATOM   2764  C   GLN B 145     -35.255  13.567  -0.951  1.00  0.00           C  
ATOM   2765  O   GLN B 145     -34.948  13.675   0.171  1.00  0.00           O  
ATOM   2766  CB  GLN B 145     -37.631  12.968  -0.480  1.00  0.00           C  
ATOM   2767  CG  GLN B 145     -38.876  12.232  -0.900  1.00  0.00           C  
ATOM   2768  CD  GLN B 145     -40.073  12.597  -0.094  1.00  0.00           C  
ATOM   2769  OE1 GLN B 145     -39.976  13.385   0.816  1.00  0.00           O  
ATOM   2770  NE2 GLN B 145     -41.211  12.022  -0.422  1.00  0.00           N  
ATOM   2771  N   ALA B 146     -34.571  14.139  -1.858  1.00  0.00           N  
ATOM   2772  CA  ALA B 146     -33.475  15.014  -1.538  1.00  0.00           C  
ATOM   2773  C   ALA B 146     -33.969  16.356  -1.117  1.00  0.00           C  
ATOM   2774  O   ALA B 146     -33.405  16.953  -0.225  1.00  0.00           O  
ATOM   2775  CB  ALA B 146     -32.541  15.148  -2.712  1.00  0.00           C  
ATOM   2776  N   GLY B 147     -35.022  16.843  -1.747  1.00  0.00           N  
ATOM   2777  CA  GLY B 147     -35.630  18.071  -1.367  1.00  0.00           C  
ATOM   2778  C   GLY B 147     -36.816  17.871  -0.454  1.00  0.00           C  
ATOM   2779  O   GLY B 147     -37.271  16.767  -0.208  1.00  0.00           O  
ATOM   2780  N   ASN B 148     -37.319  18.982   0.052  1.00  0.00           N  
ATOM   2781  CA  ASN B 148     -38.470  18.945   0.931  1.00  0.00           C  
ATOM   2782  C   ASN B 148     -39.759  18.680   0.184  1.00  0.00           C  
ATOM   2783  O   ASN B 148     -40.726  18.263   0.805  1.00  0.00           O  
ATOM   2784  CB  ASN B 148     -38.584  20.246   1.698  1.00  0.00           C  
ATOM   2785  CG  ASN B 148     -37.473  20.492   2.633  1.00  0.00           C  
ATOM   2786  OD1 ASN B 148     -36.613  19.715   2.857  1.00  0.00           O  
ATOM   2787  ND2 ASN B 148     -37.488  21.579   3.184  1.00  0.00           N  
ATOM   2788  N   LYS B 149     -39.799  18.920  -1.118  1.00  0.00           N  
ATOM   2789  CA  LYS B 149     -40.987  18.637  -1.902  1.00  0.00           C  
ATOM   2790  C   LYS B 149     -41.150  17.145  -2.074  1.00  0.00           C  
ATOM   2791  O   LYS B 149     -40.170  16.423  -2.218  1.00  0.00           O  
ATOM   2792  CB  LYS B 149     -40.910  19.313  -3.258  1.00  0.00           C  
ATOM   2793  CG  LYS B 149     -40.347  20.260  -3.588  1.00  0.00           C  
ATOM   2794  CD  LYS B 149     -40.278  20.841  -4.972  1.00  0.00           C  
ATOM   2795  CE  LYS B 149     -39.378  21.062  -5.514  1.00  0.00           C  
ATOM   2796  NZ  LYS B 149     -38.915  21.659  -6.195  1.00  0.00           N  
ATOM   2797  N   PRO B 150     -42.367  16.648  -2.038  1.00  0.00           N  
ATOM   2798  CA  PRO B 150     -42.569  15.230  -2.245  1.00  0.00           C  
ATOM   2799  C   PRO B 150     -42.355  14.860  -3.674  1.00  0.00           C  
ATOM   2800  O   PRO B 150     -42.847  15.498  -4.533  1.00  0.00           O  
ATOM   2801  CB  PRO B 150     -44.007  15.025  -1.831  1.00  0.00           C  
ATOM   2802  CG  PRO B 150     -44.648  16.353  -1.972  1.00  0.00           C  
ATOM   2803  CD  PRO B 150     -43.599  17.335  -1.668  1.00  0.00           C  
ATOM   2804  N   CYS B 151     -41.600  13.821  -3.924  1.00  0.00           N  
ATOM   2805  CA  CYS B 151     -41.353  13.343  -5.255  1.00  0.00           C  
ATOM   2806  C   CYS B 151     -42.497  12.542  -5.769  1.00  0.00           C  
ATOM   2807  O   CYS B 151     -42.813  12.634  -6.929  1.00  0.00           O  
ATOM   2808  CB  CYS B 151     -40.079  12.521  -5.293  1.00  0.00           C  
ATOM   2809  SG  CYS B 151     -38.660  13.326  -4.560  1.00  0.00           S  
ATOM   2810  N   ASN B 152     -43.112  11.760  -4.914  1.00  0.00           N  
ATOM   2811  CA  ASN B 152     -44.244  10.930  -5.216  1.00  0.00           C  
ATOM   2812  C   ASN B 152     -43.978   9.952  -6.337  1.00  0.00           C  
ATOM   2813  O   ASN B 152     -44.819   9.693  -7.169  1.00  0.00           O  
ATOM   2814  CB  ASN B 152     -45.442  11.773  -5.502  1.00  0.00           C  
ATOM   2815  CG  ASN B 152     -45.666  12.854  -4.487  1.00  0.00           C  
ATOM   2816  OD1 ASN B 152     -45.564  13.063  -3.852  1.00  0.00           O  
ATOM   2817  ND2 ASN B 152     -45.971  13.551  -4.329  1.00  0.00           N  
ATOM   2818  N   GLY B 153     -42.796   9.402  -6.361  1.00  0.00           N  
ATOM   2819  CA  GLY B 153     -42.432   8.466  -7.382  1.00  0.00           C  
ATOM   2820  C   GLY B 153     -42.119   9.057  -8.722  1.00  0.00           C  
ATOM   2821  O   GLY B 153     -42.031   8.347  -9.694  1.00  0.00           O  
ATOM   2822  N   VAL B 154     -41.946  10.334  -8.808  1.00  0.00           N  
ATOM   2823  CA  VAL B 154     -41.661  11.012 -10.053  1.00  0.00           C  
ATOM   2824  C   VAL B 154     -40.350  11.657  -9.926  1.00  0.00           C  
ATOM   2825  O   VAL B 154     -40.097  12.330  -8.948  1.00  0.00           O  
ATOM   2826  CB  VAL B 154     -42.702  12.016 -10.394  1.00  0.00           C  
ATOM   2827  CG1 VAL B 154     -42.411  12.673 -11.719  1.00  0.00           C  
ATOM   2828  CG2 VAL B 154     -44.034  11.394 -10.417  1.00  0.00           C  
ATOM   2829  N   ALA B 155     -39.515  11.440 -10.904  1.00  0.00           N  
ATOM   2830  CA  ALA B 155     -38.238  12.030 -10.918  1.00  0.00           C  
ATOM   2831  C   ALA B 155     -38.350  13.448 -11.290  1.00  0.00           C  
ATOM   2832  O   ALA B 155     -39.122  13.804 -12.173  1.00  0.00           O  
ATOM   2833  CB  ALA B 155     -37.380  11.326 -11.882  1.00  0.00           C  
ATOM   2834  N   GLY B 156     -37.576  14.253 -10.609  1.00  0.00           N  
ATOM   2835  CA  GLY B 156     -37.611  15.623 -10.850  1.00  0.00           C  
ATOM   2836  C   GLY B 156     -36.497  16.342 -10.154  1.00  0.00           C  
ATOM   2837  O   GLY B 156     -35.532  15.824  -9.862  1.00  0.00           O  
ATOM   2838  N   PHE B 157     -36.632  17.551  -9.901  1.00  0.00           N  
ATOM   2839  CA  PHE B 157     -35.665  18.359  -9.195  1.00  0.00           C  
ATOM   2840  C   PHE B 157     -35.614  18.062  -7.812  1.00  0.00           C  
ATOM   2841  O   PHE B 157     -36.601  17.966  -7.202  1.00  0.00           O  
ATOM   2842  CB  PHE B 157     -35.909  19.750  -9.332  1.00  0.00           C  
ATOM   2843  CG  PHE B 157     -35.513  20.312 -10.125  1.00  0.00           C  
ATOM   2844  CD1 PHE B 157     -34.708  21.014 -10.137  1.00  0.00           C  
ATOM   2845  CD2 PHE B 157     -35.944  20.131 -10.859  1.00  0.00           C  
ATOM   2846  CE1 PHE B 157     -34.880  20.984 -11.775  1.00  0.00           C  
ATOM   2847  CE2 PHE B 157     -35.038  21.191 -10.684  1.00  0.00           C  
ATOM   2848  CZ  PHE B 157     -34.775  21.345 -11.596  1.00  0.00           C  
ATOM   2849  N   ASN B 158     -34.452  17.896  -7.330  1.00  0.00           N  
ATOM   2850  CA  ASN B 158     -34.171  17.483  -6.041  1.00  0.00           C  
ATOM   2851  C   ASN B 158     -34.829  16.162  -5.721  1.00  0.00           C  
ATOM   2852  O   ASN B 158     -35.157  15.910  -4.600  1.00  0.00           O  
ATOM   2853  CB  ASN B 158     -34.501  18.545  -5.069  1.00  0.00           C  
ATOM   2854  CG  ASN B 158     -33.732  19.817  -5.199  1.00  0.00           C  
ATOM   2855  OD1 ASN B 158     -32.913  19.900  -5.678  1.00  0.00           O  
ATOM   2856  ND2 ASN B 158     -33.992  20.819  -4.771  1.00  0.00           N  
ATOM   2857  N   CYS B 159     -35.022  15.313  -6.705  1.00  0.00           N  
ATOM   2858  CA  CYS B 159     -35.589  13.992  -6.563  1.00  0.00           C  
ATOM   2859  C   CYS B 159     -34.743  13.045  -7.375  1.00  0.00           C  
ATOM   2860  O   CYS B 159     -35.034  12.785  -8.438  1.00  0.00           O  
ATOM   2861  CB  CYS B 159     -37.039  13.953  -7.008  1.00  0.00           C  
ATOM   2862  SG  CYS B 159     -38.191  14.753  -5.893  1.00  0.00           S  
ATOM   2863  N   TYR B 160     -33.694  12.539  -6.879  1.00  0.00           N  
ATOM   2864  CA  TYR B 160     -32.724  11.744  -7.612  1.00  0.00           C  
ATOM   2865  C   TYR B 160     -32.984  10.262  -7.420  1.00  0.00           C  
ATOM   2866  O   TYR B 160     -33.336   9.821  -6.324  1.00  0.00           O  
ATOM   2867  CB  TYR B 160     -31.306  12.079  -7.165  1.00  0.00           C  
ATOM   2868  CG  TYR B 160     -30.951  13.497  -7.191  1.00  0.00           C  
ATOM   2869  CD1 TYR B 160     -30.672  14.090  -8.315  1.00  0.00           C  
ATOM   2870  CD2 TYR B 160     -30.887  14.241  -6.088  1.00  0.00           C  
ATOM   2871  CE1 TYR B 160     -30.343  15.389  -8.341  1.00  0.00           C  
ATOM   2872  CE2 TYR B 160     -30.559  15.540  -6.104  1.00  0.00           C  
ATOM   2873  CZ  TYR B 160     -30.288  16.108  -7.233  1.00  0.00           C  
ATOM   2874  OH  TYR B 160     -29.962  17.398  -7.252  1.00  0.00           O  
ATOM   2875  N   PHE B 161     -32.815   9.503  -8.497  1.00  0.00           N  
ATOM   2876  CA  PHE B 161     -32.894   8.058  -8.415  1.00  0.00           C  
ATOM   2877  C   PHE B 161     -31.683   7.531  -7.664  1.00  0.00           C  
ATOM   2878  O   PHE B 161     -30.576   7.969  -7.908  1.00  0.00           O  
ATOM   2879  CB  PHE B 161     -32.966   7.445  -9.807  1.00  0.00           C  
ATOM   2880  CG  PHE B 161     -33.636   6.496 -10.034  1.00  0.00           C  
ATOM   2881  CD1 PHE B 161     -33.156   6.250 -10.508  1.00  0.00           C  
ATOM   2882  CD2 PHE B 161     -34.752   5.851  -9.788  1.00  0.00           C  
ATOM   2883  CE1 PHE B 161     -33.775   5.376 -10.724  1.00  0.00           C  
ATOM   2884  CE2 PHE B 161     -35.375   4.975  -9.999  1.00  0.00           C  
ATOM   2885  CZ  PHE B 161     -34.886   4.738 -10.469  1.00  0.00           C  
ATOM   2886  N   PRO B 162     -31.861   6.610  -6.737  1.00  0.00           N  
ATOM   2887  CA  PRO B 162     -30.741   6.215  -5.885  1.00  0.00           C  
ATOM   2888  C   PRO B 162     -29.689   5.367  -6.552  1.00  0.00           C  
ATOM   2889  O   PRO B 162     -28.502   5.562  -6.290  1.00  0.00           O  
ATOM   2890  CB  PRO B 162     -31.413   5.462  -4.776  1.00  0.00           C  
ATOM   2891  CG  PRO B 162     -32.800   5.486  -4.992  1.00  0.00           C  
ATOM   2892  CD  PRO B 162     -33.111   5.984  -6.324  1.00  0.00           C  
ATOM   2893  N   LEU B 163     -30.081   4.448  -7.415  1.00  0.00           N  
ATOM   2894  CA  LEU B 163     -29.151   3.499  -7.995  1.00  0.00           C  
ATOM   2895  C   LEU B 163     -28.407   4.159  -9.141  1.00  0.00           C  
ATOM   2896  O   LEU B 163     -28.988   4.487 -10.147  1.00  0.00           O  
ATOM   2897  CB  LEU B 163     -29.889   2.261  -8.475  1.00  0.00           C  
ATOM   2898  CG  LEU B 163     -30.800   1.583  -7.496  1.00  0.00           C  
ATOM   2899  CD1 LEU B 163     -31.489   0.385  -8.125  1.00  0.00           C  
ATOM   2900  CD2 LEU B 163     -30.056   1.192  -6.278  1.00  0.00           C  
ATOM   2901  N   ARG B 164     -27.115   4.355  -8.990  1.00  0.00           N  
ATOM   2902  CA  ARG B 164     -26.280   4.961 -10.009  1.00  0.00           C  
ATOM   2903  C   ARG B 164     -25.118   4.041 -10.341  1.00  0.00           C  
ATOM   2904  O   ARG B 164     -24.498   3.465  -9.465  1.00  0.00           O  
ATOM   2905  CB  ARG B 164     -25.757   6.317  -9.557  1.00  0.00           C  
ATOM   2906  CG  ARG B 164     -26.241   7.317  -9.839  1.00  0.00           C  
ATOM   2907  CD  ARG B 164     -25.687   8.639  -9.524  1.00  0.00           C  
ATOM   2908  NE  ARG B 164     -26.096   9.590  -9.823  1.00  0.00           N  
ATOM   2909  CZ  ARG B 164     -26.105  10.749 -10.024  1.00  0.00           C  
ATOM   2910  NH2 ARG B 164     -27.215  11.419 -10.062  1.00  0.00           N  
ATOM   2911  NH1 ARG B 164     -25.015  11.259 -10.194  1.00  0.00           N  
ATOM   2912  N   SER B 165     -24.829   3.903 -11.609  1.00  0.00           N  
ATOM   2913  CA  SER B 165     -23.737   3.068 -12.073  1.00  0.00           C  
ATOM   2914  C   SER B 165     -22.465   3.890 -12.222  1.00  0.00           C  
ATOM   2915  O   SER B 165     -22.495   5.076 -12.500  1.00  0.00           O  
ATOM   2916  CB  SER B 165     -24.097   2.407 -13.398  1.00  0.00           C  
ATOM   2917  OG  SER B 165     -24.374   3.378 -14.385  1.00  0.00           O  
ATOM   2918  N   TYR B 166     -21.336   3.245 -12.034  1.00  0.00           N  
ATOM   2919  CA  TYR B 166     -20.048   3.901 -12.163  1.00  0.00           C  
ATOM   2920  C   TYR B 166     -19.444   3.757 -13.546  1.00  0.00           C  
ATOM   2921  O   TYR B 166     -18.544   4.526 -13.882  1.00  0.00           O  
ATOM   2922  CB  TYR B 166     -19.062   3.364 -11.121  1.00  0.00           C  
ATOM   2923  CG  TYR B 166     -19.282   3.872  -9.720  1.00  0.00           C  
ATOM   2924  CD1 TYR B 166     -20.187   4.878  -9.431  1.00  0.00           C  
ATOM   2925  CD2 TYR B 166     -18.574   3.351  -8.690  1.00  0.00           C  
ATOM   2926  CE1 TYR B 166     -20.386   5.341  -8.152  1.00  0.00           C  
ATOM   2927  CE2 TYR B 166     -18.765   3.810  -7.408  1.00  0.00           C  
ATOM   2928  CZ  TYR B 166     -19.672   4.804  -7.147  1.00  0.00           C  
ATOM   2929  OH  TYR B 166     -19.866   5.264  -5.877  1.00  0.00           O  
ATOM   2930  N   SER B 167     -19.921   2.798 -14.340  1.00  0.00           N  
ATOM   2931  CA  SER B 167     -19.518   2.552 -15.724  1.00  0.00           C  
ATOM   2932  C   SER B 167     -18.015   2.285 -15.823  1.00  0.00           C  
ATOM   2933  O   SER B 167     -17.249   3.073 -16.367  1.00  0.00           O  
ATOM   2934  CB  SER B 167     -19.947   3.698 -16.646  1.00  0.00           C  
ATOM   2935  OG  SER B 167     -19.159   4.847 -16.438  1.00  0.00           O  
ATOM   2936  N   PHE B 168     -17.618   1.152 -15.251  1.00  0.00           N  
ATOM   2937  CA  PHE B 168     -16.212   0.774 -15.180  1.00  0.00           C  
ATOM   2938  C   PHE B 168     -15.645   0.493 -16.561  1.00  0.00           C  
ATOM   2939  O   PHE B 168     -16.236  -0.245 -17.349  1.00  0.00           O  
ATOM   2940  CB  PHE B 168     -16.044  -0.452 -14.292  1.00  0.00           C  
ATOM   2941  CG  PHE B 168     -16.465  -0.240 -12.888  1.00  0.00           C  
ATOM   2942  CD1 PHE B 168     -15.839   0.695 -12.106  1.00  0.00           C  
ATOM   2943  CD2 PHE B 168     -17.487  -0.973 -12.349  1.00  0.00           C  
ATOM   2944  CE1 PHE B 168     -16.224   0.895 -10.812  1.00  0.00           C  
ATOM   2945  CE2 PHE B 168     -17.879  -0.779 -11.054  1.00  0.00           C  
ATOM   2946  CZ  PHE B 168     -17.246   0.157 -10.285  1.00  0.00           C  
ATOM   2947  N   ARG B 169     -14.492   1.084 -16.846  1.00  0.00           N  
ATOM   2948  CA  ARG B 169     -13.795   0.958 -18.107  1.00  0.00           C  
ATOM   2949  C   ARG B 169     -12.346   0.573 -17.858  1.00  0.00           C  
ATOM   2950  O   ARG B 169     -11.777   0.921 -16.825  1.00  0.00           O  
ATOM   2951  CB  ARG B 169     -13.846   2.267 -18.897  1.00  0.00           C  
ATOM   2952  CG  ARG B 169     -15.245   2.786 -19.159  1.00  0.00           C  
ATOM   2953  CD  ARG B 169     -15.221   4.010 -20.033  1.00  0.00           C  
ATOM   2954  NE  ARG B 169     -16.550   4.548 -20.243  1.00  0.00           N  
ATOM   2955  CZ  ARG B 169     -16.807   5.611 -20.970  1.00  0.00           C  
ATOM   2956  NH1 ARG B 169     -15.843   6.280 -21.576  1.00  0.00           N  
ATOM   2957  NH2 ARG B 169     -18.061   6.014 -21.092  1.00  0.00           N  
ATOM   2958  N   PRO B 170     -11.719  -0.152 -18.785  1.00  0.00           N  
ATOM   2959  CA  PRO B 170     -10.289  -0.461 -18.628  1.00  0.00           C  
ATOM   2960  C   PRO B 170      -9.376   0.729 -18.821  1.00  0.00           C  
ATOM   2961  O   PRO B 170      -8.203   0.656 -18.439  1.00  0.00           O  
ATOM   2962  CB  PRO B 170     -10.039  -1.524 -19.693  1.00  0.00           C  
ATOM   2963  CG  PRO B 170     -11.118  -1.317 -20.691  1.00  0.00           C  
ATOM   2964  CD  PRO B 170     -12.313  -0.872 -19.917  1.00  0.00           C  
ATOM   2965  N   THR B 171      -9.868   1.816 -19.396  1.00  0.00           N  
ATOM   2966  CA  THR B 171      -9.060   2.996 -19.630  1.00  0.00           C  
ATOM   2967  C   THR B 171      -8.999   3.921 -18.433  1.00  0.00           C  
ATOM   2968  O   THR B 171      -8.336   4.953 -18.506  1.00  0.00           O  
ATOM   2969  CB  THR B 171      -9.598   3.761 -20.832  1.00  0.00           C  
ATOM   2970  OG1 THR B 171     -10.965   4.119 -20.609  1.00  0.00           O  
ATOM   2971  CG2 THR B 171      -9.508   2.916 -22.079  1.00  0.00           C  
ATOM   2972  N   TYR B 172      -9.667   3.582 -17.344  1.00  0.00           N  
ATOM   2973  CA  TYR B 172      -9.678   4.423 -16.170  1.00  0.00           C  
ATOM   2974  C   TYR B 172      -8.365   4.302 -15.399  1.00  0.00           C  
ATOM   2975  O   TYR B 172      -7.488   3.499 -15.722  1.00  0.00           O  
ATOM   2976  CB  TYR B 172     -10.849   4.060 -15.274  1.00  0.00           C  
ATOM   2977  CG  TYR B 172     -12.189   4.565 -15.745  1.00  0.00           C  
ATOM   2978  CD1 TYR B 172     -12.294   5.468 -16.778  1.00  0.00           C  
ATOM   2979  CD2 TYR B 172     -13.353   4.141 -15.148  1.00  0.00           C  
ATOM   2980  CE1 TYR B 172     -13.522   5.930 -17.206  1.00  0.00           C  
ATOM   2981  CE2 TYR B 172     -14.583   4.598 -15.567  1.00  0.00           C  
ATOM   2982  CZ  TYR B 172     -14.662   5.491 -16.596  1.00  0.00           C  
ATOM   2983  OH  TYR B 172     -15.886   5.947 -17.017  1.00  0.00           O  
ATOM   2984  N   GLY B 173      -8.240   5.118 -14.358  1.00  0.00           N  
ATOM   2985  CA  GLY B 173      -7.109   5.025 -13.462  1.00  0.00           C  
ATOM   2986  C   GLY B 173      -7.207   3.822 -12.547  1.00  0.00           C  
ATOM   2987  O   GLY B 173      -8.198   3.117 -12.500  1.00  0.00           O  
ATOM   2988  N   VAL B 174      -6.137   3.593 -11.807  1.00  0.00           N  
ATOM   2989  CA  VAL B 174      -6.048   2.424 -10.937  1.00  0.00           C  
ATOM   2990  C   VAL B 174      -7.028   2.518  -9.793  1.00  0.00           C  
ATOM   2991  O   VAL B 174      -7.614   1.517  -9.370  1.00  0.00           O  
ATOM   2992  CB  VAL B 174      -4.622   2.255 -10.439  1.00  0.00           C  
ATOM   2993  CG2 VAL B 174      -4.451   0.906  -9.769  1.00  0.00           C  
ATOM   2994  CG1 VAL B 174      -3.645   2.433 -11.577  1.00  0.00           C  
ATOM   2995  N   GLY B 175      -7.233   3.718  -9.286  1.00  0.00           N  
ATOM   2996  CA  GLY B 175      -8.193   3.912  -8.228  1.00  0.00           C  
ATOM   2997  C   GLY B 175      -9.631   3.800  -8.662  1.00  0.00           C  
ATOM   2998  O   GLY B 175     -10.507   3.590  -7.846  1.00  0.00           O  
ATOM   2999  N   HIS B 176      -9.901   3.941  -9.929  1.00  0.00           N  
ATOM   3000  CA  HIS B 176     -11.252   3.816 -10.448  1.00  0.00           C  
ATOM   3001  C   HIS B 176     -11.529   2.467 -11.078  1.00  0.00           C  
ATOM   3002  O   HIS B 176     -12.664   2.225 -11.494  1.00  0.00           O  
ATOM   3003  CB  HIS B 176     -11.538   4.921 -11.469  1.00  0.00           C  
ATOM   3004  CG  HIS B 176     -11.451   6.255 -10.939  1.00  0.00           C  
ATOM   3005  ND1 HIS B 176     -11.265   7.117 -10.619  1.00  0.00           N  
ATOM   3006  CD2 HIS B 176     -11.525   6.875 -10.672  1.00  0.00           C  
ATOM   3007  CE1 HIS B 176     -11.229   8.211 -10.178  1.00  0.00           C  
ATOM   3008  NE2 HIS B 176     -11.385   8.089 -10.201  1.00  0.00           N  
ATOM   3009  N   GLN B 177     -10.533   1.596 -11.170  1.00  0.00           N  
ATOM   3010  CA  GLN B 177     -10.755   0.263 -11.696  1.00  0.00           C  
ATOM   3011  C   GLN B 177     -11.532  -0.573 -10.688  1.00  0.00           C  
ATOM   3012  O   GLN B 177     -11.303  -0.454  -9.485  1.00  0.00           O  
ATOM   3013  CB  GLN B 177      -9.426  -0.408 -12.023  1.00  0.00           C  
ATOM   3014  CG  GLN B 177      -8.834   0.038 -13.331  1.00  0.00           C  
ATOM   3015  CD  GLN B 177      -7.368  -0.313 -13.455  1.00  0.00           C  
ATOM   3016  OE1 GLN B 177      -6.823  -1.069 -12.689  1.00  0.00           O  
ATOM   3017  NE2 GLN B 177      -6.719   0.239 -14.421  1.00  0.00           N  
ATOM   3018  N   PRO B 178     -12.463  -1.411 -11.141  1.00  0.00           N  
ATOM   3019  CA  PRO B 178     -13.275  -2.189 -10.202  1.00  0.00           C  
ATOM   3020  C   PRO B 178     -12.478  -3.288  -9.520  1.00  0.00           C  
ATOM   3021  O   PRO B 178     -11.521  -3.837 -10.071  1.00  0.00           O  
ATOM   3022  CB  PRO B 178     -14.374  -2.775 -11.090  1.00  0.00           C  
ATOM   3023  CG  PRO B 178     -13.752  -2.852 -12.436  1.00  0.00           C  
ATOM   3024  CD  PRO B 178     -12.857  -1.654 -12.537  1.00  0.00           C  
ATOM   3025  N   TYR B 179     -12.894  -3.606  -8.299  1.00  0.00           N  
ATOM   3026  CA  TYR B 179     -12.273  -4.631  -7.483  1.00  0.00           C  
ATOM   3027  C   TYR B 179     -13.343  -5.581  -7.002  1.00  0.00           C  
ATOM   3028  O   TYR B 179     -14.428  -5.159  -6.676  1.00  0.00           O  
ATOM   3029  CB  TYR B 179     -11.552  -4.031  -6.281  1.00  0.00           C  
ATOM   3030  CG  TYR B 179     -10.143  -3.572  -6.530  1.00  0.00           C  
ATOM   3031  CD1 TYR B 179      -9.887  -2.536  -7.394  1.00  0.00           C  
ATOM   3032  CD2 TYR B 179      -9.068  -4.167  -5.886  1.00  0.00           C  
ATOM   3033  CE1 TYR B 179      -8.600  -2.110  -7.617  1.00  0.00           C  
ATOM   3034  CE2 TYR B 179      -7.777  -3.748  -6.102  1.00  0.00           C  
ATOM   3035  CZ  TYR B 179      -7.550  -2.720  -6.968  1.00  0.00           C  
ATOM   3036  OH  TYR B 179      -6.268  -2.300  -7.188  1.00  0.00           O  
ATOM   3037  N   ARG B 180     -13.028  -6.862  -6.952  1.00  0.00           N  
ATOM   3038  CA  ARG B 180     -13.910  -7.877  -6.403  1.00  0.00           C  
ATOM   3039  C   ARG B 180     -13.530  -8.107  -4.954  1.00  0.00           C  
ATOM   3040  O   ARG B 180     -12.369  -8.407  -4.656  1.00  0.00           O  
ATOM   3041  CB  ARG B 180     -13.809  -9.164  -7.206  1.00  0.00           C  
ATOM   3042  CG  ARG B 180     -14.547  -9.123  -8.524  1.00  0.00           C  
ATOM   3043  CD  ARG B 180     -14.532 -10.455  -9.219  1.00  0.00           C  
ATOM   3044  NE  ARG B 180     -15.389 -10.468 -10.395  1.00  0.00           N  
ATOM   3045  CZ  ARG B 180     -15.762 -11.556 -11.043  1.00  0.00           C  
ATOM   3046  NH2 ARG B 180     -15.366 -12.745 -10.658  1.00  0.00           N  
ATOM   3047  NH1 ARG B 180     -16.551 -11.449 -12.104  1.00  0.00           N  
ATOM   3048  N   VAL B 181     -14.504  -7.957  -4.060  1.00  0.00           N  
ATOM   3049  CA  VAL B 181     -14.288  -7.977  -2.625  1.00  0.00           C  
ATOM   3050  C   VAL B 181     -15.162  -9.060  -2.019  1.00  0.00           C  
ATOM   3051  O   VAL B 181     -16.374  -9.099  -2.262  1.00  0.00           O  
ATOM   3052  CB  VAL B 181     -14.601  -6.615  -1.990  1.00  0.00           C  
ATOM   3053  CG2 VAL B 181     -14.439  -6.667  -0.492  1.00  0.00           C  
ATOM   3054  CG1 VAL B 181     -13.714  -5.538  -2.568  1.00  0.00           C  
ATOM   3055  N   VAL B 182     -14.541  -9.931  -1.231  1.00  0.00           N  
ATOM   3056  CA  VAL B 182     -15.225 -10.950  -0.454  1.00  0.00           C  
ATOM   3057  C   VAL B 182     -14.970 -10.668   1.018  1.00  0.00           C  
ATOM   3058  O   VAL B 182     -13.817 -10.576   1.455  1.00  0.00           O  
ATOM   3059  CB  VAL B 182     -14.752 -12.359  -0.828  1.00  0.00           C  
ATOM   3060  CG2 VAL B 182     -15.421 -13.398   0.049  1.00  0.00           C  
ATOM   3061  CG1 VAL B 182     -15.028 -12.635  -2.289  1.00  0.00           C  
ATOM   3062  N   VAL B 183     -16.045 -10.526   1.776  1.00  0.00           N  
ATOM   3063  CA  VAL B 183     -15.980 -10.351   3.218  1.00  0.00           C  
ATOM   3064  C   VAL B 183     -16.411 -11.657   3.858  1.00  0.00           C  
ATOM   3065  O   VAL B 183     -17.539 -12.110   3.651  1.00  0.00           O  
ATOM   3066  CB  VAL B 183     -16.862  -9.187   3.682  1.00  0.00           C  
ATOM   3067  CG2 VAL B 183     -16.908  -9.129   5.196  1.00  0.00           C  
ATOM   3068  CG1 VAL B 183     -16.353  -7.882   3.111  1.00  0.00           C  
ATOM   3069  N   LEU B 184     -15.510 -12.270   4.620  1.00  0.00           N  
ATOM   3070  CA  LEU B 184     -15.790 -13.495   5.351  1.00  0.00           C  
ATOM   3071  C   LEU B 184     -15.998 -13.135   6.812  1.00  0.00           C  
ATOM   3072  O   LEU B 184     -15.090 -12.630   7.460  1.00  0.00           O  
ATOM   3073  CB  LEU B 184     -14.651 -14.496   5.205  1.00  0.00           C  
ATOM   3074  CG  LEU B 184     -14.436 -15.178   3.877  1.00  0.00           C  
ATOM   3075  CD2 LEU B 184     -13.149 -15.958   3.874  1.00  0.00           C  
ATOM   3076  CD1 LEU B 184     -15.571 -16.077   3.565  1.00  0.00           C  
ATOM   3077  N   SER B 185     -17.191 -13.385   7.326  1.00  0.00           N  
ATOM   3078  CA  SER B 185     -17.500 -13.186   8.732  1.00  0.00           C  
ATOM   3079  C   SER B 185     -17.566 -14.542   9.414  1.00  0.00           C  
ATOM   3080  O   SER B 185     -18.310 -15.429   8.976  1.00  0.00           O  
ATOM   3081  CB  SER B 185     -18.818 -12.433   8.909  1.00  0.00           C  
ATOM   3082  OG  SER B 185     -19.910 -13.240   8.601  1.00  0.00           O  
ATOM   3083  N   PHE B 186     -16.782 -14.699  10.474  1.00  0.00           N  
ATOM   3084  CA  PHE B 186     -16.729 -15.922  11.255  1.00  0.00           C  
ATOM   3085  C   PHE B 186     -17.464 -15.722  12.565  1.00  0.00           C  
ATOM   3086  O   PHE B 186     -17.413 -14.663  13.171  1.00  0.00           O  
ATOM   3087  CB  PHE B 186     -15.291 -16.341  11.559  1.00  0.00           C  
ATOM   3088  CG  PHE B 186     -14.357 -16.231  10.398  1.00  0.00           C  
ATOM   3089  CD1 PHE B 186     -14.487 -17.049   9.308  1.00  0.00           C  
ATOM   3090  CD2 PHE B 186     -13.329 -15.324  10.409  1.00  0.00           C  
ATOM   3091  CE1 PHE B 186     -13.616 -16.951   8.240  1.00  0.00           C  
ATOM   3092  CE2 PHE B 186     -12.456 -15.219   9.348  1.00  0.00           C  
ATOM   3093  CZ  PHE B 186     -12.599 -16.034   8.262  1.00  0.00           C  
ATOM   3094  N   GLU B 187     -18.142 -16.743  12.999  1.00  0.00           N  
ATOM   3095  CA  GLU B 187     -18.681 -16.785  14.340  1.00  0.00           C  
ATOM   3096  C   GLU B 187     -17.708 -17.556  15.211  1.00  0.00           C  
ATOM   3097  O   GLU B 187     -17.378 -18.701  14.953  1.00  0.00           O  
ATOM   3098  CB  GLU B 187     -20.055 -17.433  14.353  1.00  0.00           C  
ATOM   3099  CG  GLU B 187     -21.091 -16.684  13.551  1.00  0.00           C  
ATOM   3100  CD  GLU B 187     -22.433 -17.383  13.519  1.00  0.00           C  
ATOM   3101  OE2 GLU B 187     -22.523 -18.533  13.975  1.00  0.00           O  
ATOM   3102  OE1 GLU B 187     -23.401 -16.782  13.039  1.00  0.00           O  
ATOM   3103  N   LEU B 188     -17.248 -16.924  16.236  1.00  0.00           N  
ATOM   3104  CA  LEU B 188     -16.204 -17.493  17.055  1.00  0.00           C  
ATOM   3105  C   LEU B 188     -16.690 -18.564  17.927  1.00  0.00           C  
ATOM   3106  O   LEU B 188     -17.172 -18.775  18.195  1.00  0.00           O  
ATOM   3107  CB  LEU B 188     -15.588 -16.430  17.838  1.00  0.00           C  
ATOM   3108  CG  LEU B 188     -14.839 -15.904  17.799  1.00  0.00           C  
ATOM   3109  CD2 LEU B 188     -14.613 -14.686  17.805  1.00  0.00           C  
ATOM   3110  CD1 LEU B 188     -13.671 -16.711  17.395  1.00  0.00           C  
ATOM   3111  N   LEU B 189     -16.535 -19.244  18.372  1.00  0.00           N  
ATOM   3112  CA  LEU B 189     -16.897 -20.366  19.113  1.00  0.00           C  
ATOM   3113  C   LEU B 189     -17.238 -20.751  19.953  1.00  0.00           C  
ATOM   3114  O   LEU B 189     -16.804 -20.785  20.288  1.00  0.00           O  
ATOM   3115  CB  LEU B 189     -16.578 -20.942  19.315  1.00  0.00           C  
ATOM   3116  CG  LEU B 189     -16.951 -21.427  19.635  1.00  0.00           C  
ATOM   3117  CD1 LEU B 189     -17.955 -22.050  19.046  1.00  0.00           C  
ATOM   3118  CD2 LEU B 189     -15.880 -21.513  20.208  1.00  0.00           C  
ATOM   3119  N   HIS B 190     -18.028 -21.031  20.298  1.00  0.00           N  
ATOM   3120  CA  HIS B 190     -18.448 -21.569  21.111  1.00  0.00           C  
ATOM   3121  C   HIS B 190     -19.551 -22.595  21.103  1.00  0.00           C  
ATOM   3122  O   HIS B 190     -20.022 -23.083  21.920  1.00  0.00           O  
ATOM   3123  CB  HIS B 190     -18.528 -20.739  21.676  1.00  0.00           C  
ATOM   3124  CG  HIS B 190     -17.949 -20.031  21.289  1.00  0.00           C  
ATOM   3125  ND1 HIS B 190     -17.845 -20.074  21.811  1.00  0.00           N  
ATOM   3126  CD2 HIS B 190     -17.446 -19.261  20.431  1.00  0.00           C  
ATOM   3127  CE1 HIS B 190     -17.301 -19.361  21.290  1.00  0.00           C  
ATOM   3128  NE2 HIS B 190     -17.050 -18.857  20.450  1.00  0.00           N  
ATOM   3129  N   ALA B 191     -19.971 -22.937  20.194  1.00  0.00           N  
ATOM   3130  CA  ALA B 191     -21.042 -23.863  19.986  1.00  0.00           C  
ATOM   3131  C   ALA B 191     -20.494 -25.087  19.349  1.00  0.00           C  
ATOM   3132  O   ALA B 191     -19.320 -25.132  19.116  1.00  0.00           O  
ATOM   3133  CB  ALA B 191     -22.086 -23.185  19.139  1.00  0.00           C  
ATOM   3134  N   PRO B 192     -21.274 -26.125  19.118  1.00  0.00           N  
ATOM   3135  CA  PRO B 192     -20.844 -27.136  18.207  1.00  0.00           C  
ATOM   3136  C   PRO B 192     -20.504 -26.549  16.854  1.00  0.00           C  
ATOM   3137  O   PRO B 192     -21.295 -25.822  16.254  1.00  0.00           O  
ATOM   3138  CB  PRO B 192     -22.019 -28.054  18.146  1.00  0.00           C  
ATOM   3139  CG  PRO B 192     -22.576 -28.010  19.490  1.00  0.00           C  
ATOM   3140  CD  PRO B 192     -22.328 -26.640  19.976  1.00  0.00           C  
ATOM   3141  N   ALA B 193     -19.308 -26.871  16.380  1.00  0.00           N  
ATOM   3142  CA  ALA B 193     -18.729 -26.223  15.217  1.00  0.00           C  
ATOM   3143  C   ALA B 193     -18.923 -27.084  13.986  1.00  0.00           C  
ATOM   3144  O   ALA B 193     -18.608 -28.274  13.995  1.00  0.00           O  
ATOM   3145  CB  ALA B 193     -17.249 -25.950  15.431  1.00  0.00           C  
ATOM   3146  N   THR B 194     -19.446 -26.477  12.928  1.00  0.00           N  
ATOM   3147  CA  THR B 194     -19.627 -27.178  11.670  1.00  0.00           C  
ATOM   3148  C   THR B 194     -18.493 -26.940  10.698  1.00  0.00           C  
ATOM   3149  O   THR B 194     -18.243 -27.783   9.854  1.00  0.00           O  
ATOM   3150  CB  THR B 194     -20.940 -26.775  11.046  1.00  0.00           C  
ATOM   3151  OG1 THR B 194     -20.859 -25.438  10.602  1.00  0.00           O  
ATOM   3152  CG2 THR B 194     -22.053 -26.894  12.058  1.00  0.00           C  
ATOM   3153  N   VAL B 195     -17.800 -25.811  10.797  1.00  0.00           N  
ATOM   3154  CA  VAL B 195     -16.669 -25.484   9.943  1.00  0.00           C  
ATOM   3155  C   VAL B 195     -15.394 -25.652  10.749  1.00  0.00           C  
ATOM   3156  O   VAL B 195     -15.251 -25.062  11.825  1.00  0.00           O  
ATOM   3157  CB  VAL B 195     -16.775 -24.055   9.395  1.00  0.00           C  
ATOM   3158  CG1 VAL B 195     -15.649 -23.772   8.440  1.00  0.00           C  
ATOM   3159  CG2 VAL B 195     -18.098 -23.841   8.724  1.00  0.00           C  
ATOM   3160  N   CYS B 196     -14.464 -26.446  10.232  1.00  0.00           N  
ATOM   3161  CA  CYS B 196     -13.192 -26.664  10.894  1.00  0.00           C  
ATOM   3162  C   CYS B 196     -12.087 -26.733   9.858  1.00  0.00           C  
ATOM   3163  O   CYS B 196     -12.323 -26.969   8.674  1.00  0.00           O  
ATOM   3164  CB  CYS B 196     -13.209 -27.935  11.743  1.00  0.00           C  
ATOM   3165  SG  CYS B 196     -14.058 -27.748  13.321  1.00  0.00           S  
ATOM   3166  N   GLY B 197     -10.873 -26.515  10.322  1.00  0.00           N  
ATOM   3167  CA  GLY B 197      -9.721 -26.531   9.458  1.00  0.00           C  
ATOM   3168  C   GLY B 197      -9.290 -27.926   9.098  1.00  0.00           C  
ATOM   3169  O   GLY B 197      -9.828 -28.913   9.576  1.00  0.00           O  
ATOM   3170  N   PRO B 198      -8.287 -28.030   8.229  1.00  0.00           N  
ATOM   3171  CA  PRO B 198      -7.806 -29.341   7.784  1.00  0.00           C  
ATOM   3172  C   PRO B 198      -6.912 -30.023   8.793  1.00  0.00           C  
ATOM   3173  O   PRO B 198      -5.920 -30.202   8.630  1.00  0.00           O  
ATOM   3174  CB  PRO B 198      -7.047 -29.018   6.497  1.00  0.00           C  
ATOM   3175  CG  PRO B 198      -6.586 -27.640   6.687  1.00  0.00           C  
ATOM   3176  CD  PRO B 198      -7.620 -26.949   7.524  1.00  0.00           C  
TER
ATOM   3177  N   PRO C   1     -20.905  28.150  16.047  1.00  0.00           N  
ATOM   3178  CA  PRO C   1     -20.969  29.480  15.428  1.00  0.00           C  
ATOM   3179  C   PRO C   1     -21.750  29.453  14.123  1.00  0.00           C  
ATOM   3180  O   PRO C   1     -21.725  28.472  13.377  1.00  0.00           O  
ATOM   3181  CB  PRO C   1     -19.497  29.832  15.190  1.00  0.00           C  
ATOM   3182  CG  PRO C   1     -18.770  28.710  15.531  1.00  0.00           C  
ATOM   3183  CD  PRO C   1     -19.514  27.714  16.246  1.00  0.00           C  
ATOM   3184  N   ASN C   2     -22.452  30.553  13.855  1.00  0.00           N  
ATOM   3185  CA  ASN C   2     -23.387  30.617  12.736  1.00  0.00           C  
ATOM   3186  C   ASN C   2     -22.720  31.179  11.488  1.00  0.00           C  
ATOM   3187  O   ASN C   2     -23.166  32.111  10.884  1.00  0.00           O  
ATOM   3188  CB  ASN C   2     -24.616  31.426  13.123  1.00  0.00           C  
ATOM   3189  CG  ASN C   2     -24.276  32.766  13.750  1.00  0.00           C  
ATOM   3190  OD1 ASN C   2     -23.121  33.157  13.842  1.00  0.00           O  
ATOM   3191  ND2 ASN C   2     -25.297  33.476  14.187  1.00  0.00           N  
ATOM   3192  N   ILE C   3     -21.645  30.592  11.096  1.00  0.00           N  
ATOM   3193  CA  ILE C   3     -20.978  30.932   9.855  1.00  0.00           C  
ATOM   3194  C   ILE C   3     -21.628  30.153   8.720  1.00  0.00           C  
ATOM   3195  O   ILE C   3     -22.005  28.994   8.877  1.00  0.00           O  
ATOM   3196  CB  ILE C   3     -19.474  30.668   9.961  1.00  0.00           C  
ATOM   3197  CG1 ILE C   3     -18.732  31.247   8.772  1.00  0.00           C  
ATOM   3198  CG2 ILE C   3     -18.985  29.890  10.498  1.00  0.00           C  
ATOM   3199  CD1 ILE C   3     -18.953  32.776   9.531  1.00  0.00           C  
ATOM   3200  N   THR C   4     -21.819  30.809   7.585  1.00  0.00           N  
ATOM   3201  CA  THR C   4     -22.484  30.204   6.443  1.00  0.00           C  
ATOM   3202  C   THR C   4     -21.588  30.044   5.226  1.00  0.00           C  
ATOM   3203  O   THR C   4     -22.022  29.451   4.235  1.00  0.00           O  
ATOM   3204  CB  THR C   4     -23.718  31.028   6.048  1.00  0.00           C  
ATOM   3205  OG1 THR C   4     -23.338  32.388   5.831  1.00  0.00           O  
ATOM   3206  CG2 THR C   4     -24.772  30.972   7.137  1.00  0.00           C  
ATOM   3207  N   ASN C   5     -20.360  30.546   5.268  1.00  0.00           N  
ATOM   3208  CA  ASN C   5     -19.473  30.490   4.117  1.00  0.00           C  
ATOM   3209  C   ASN C   5     -18.883  29.097   3.967  1.00  0.00           C  
ATOM   3210  O   ASN C   5     -18.502  28.463   4.887  1.00  0.00           O  
ATOM   3211  CB  ASN C   5     -18.355  31.515   4.255  1.00  0.00           C  
ATOM   3212  CG  ASN C   5     -18.862  32.926   4.378  1.00  0.00           C  
ATOM   3213  OD1 ASN C   5     -19.384  33.385   4.266  1.00  0.00           O  
ATOM   3214  ND2 ASN C   5     -18.710  33.625   4.610  1.00  0.00           N  
ATOM   3215  N   LEU C   6     -18.815  28.623   2.800  1.00  0.00           N  
ATOM   3216  CA  LEU C   6     -18.114  27.391   2.485  1.00  0.00           C  
ATOM   3217  C   LEU C   6     -16.672  27.714   2.150  1.00  0.00           C  
ATOM   3218  O   LEU C   6     -16.390  28.666   1.471  1.00  0.00           O  
ATOM   3219  CB  LEU C   6     -18.778  26.663   1.323  1.00  0.00           C  
ATOM   3220  CG  LEU C   6     -20.092  25.969   1.562  1.00  0.00           C  
ATOM   3221  CD1 LEU C   6     -20.874  25.775   0.973  1.00  0.00           C  
ATOM   3222  CD2 LEU C   6     -19.923  24.887   2.536  1.00  0.00           C  
ATOM   3223  N   CYS C   7     -15.762  26.925   2.639  1.00  0.00           N  
ATOM   3224  CA  CYS C   7     -14.351  27.196   2.461  1.00  0.00           C  
ATOM   3225  C   CYS C   7     -13.892  26.848   1.077  1.00  0.00           C  
ATOM   3226  O   CYS C   7     -14.354  25.881   0.507  1.00  0.00           O  
ATOM   3227  CB  CYS C   7     -13.520  26.448   3.449  1.00  0.00           C  
ATOM   3228  SG  CYS C   7     -13.044  27.210   4.613  1.00  0.00           S  
ATOM   3229  N   PRO C   8     -12.991  27.619   0.507  1.00  0.00           N  
ATOM   3230  CA  PRO C   8     -12.498  27.310  -0.818  1.00  0.00           C  
ATOM   3231  C   PRO C   8     -11.501  26.179  -0.827  1.00  0.00           C  
ATOM   3232  O   PRO C   8     -10.305  26.376  -1.010  1.00  0.00           O  
ATOM   3233  CB  PRO C   8     -11.863  28.605  -1.249  1.00  0.00           C  
ATOM   3234  CG  PRO C   8     -11.460  29.250  -0.002  1.00  0.00           C  
ATOM   3235  CD  PRO C   8     -12.522  28.900   0.962  1.00  0.00           C  
ATOM   3236  N   PHE C   9     -11.983  24.975  -0.629  1.00  0.00           N  
ATOM   3237  CA  PHE C   9     -11.145  23.816  -0.834  1.00  0.00           C  
ATOM   3238  C   PHE C   9     -10.904  23.567  -2.303  1.00  0.00           C  
ATOM   3239  O   PHE C   9      -9.902  22.962  -2.676  1.00  0.00           O  
ATOM   3240  CB  PHE C   9     -11.763  22.589  -0.201  1.00  0.00           C  
ATOM   3241  CG  PHE C   9     -11.854  22.654   1.269  1.00  0.00           C  
ATOM   3242  CD2 PHE C   9     -10.754  22.516   2.060  1.00  0.00           C  
ATOM   3243  CD1 PHE C   9     -13.043  22.825   1.862  1.00  0.00           C  
ATOM   3244  CE2 PHE C   9     -10.832  22.567   3.415  1.00  0.00           C  
ATOM   3245  CE1 PHE C   9     -13.128  22.875   3.216  1.00  0.00           C  
ATOM   3246  CZ  PHE C   9     -12.021  22.747   3.993  1.00  0.00           C  
ATOM   3247  N   ASP C  10     -11.807  24.018  -3.144  1.00  0.00           N  
ATOM   3248  CA  ASP C  10     -11.626  23.838  -4.558  1.00  0.00           C  
ATOM   3249  C   ASP C  10     -10.526  24.699  -5.098  1.00  0.00           C  
ATOM   3250  O   ASP C  10      -9.864  24.347  -6.066  1.00  0.00           O  
ATOM   3251  CB  ASP C  10     -12.929  24.126  -5.258  1.00  0.00           C  
ATOM   3252  CG  ASP C  10     -14.048  23.279  -4.752  1.00  0.00           C  
ATOM   3253  OD2 ASP C  10     -13.994  22.857  -3.797  1.00  0.00           O  
ATOM   3254  OD1 ASP C  10     -14.982  23.036  -5.308  1.00  0.00           O  
ATOM   3255  N   GLU C  11     -10.318  25.826  -4.493  1.00  0.00           N  
ATOM   3256  CA  GLU C  11      -9.236  26.653  -4.916  1.00  0.00           C  
ATOM   3257  C   GLU C  11      -7.892  26.073  -4.574  1.00  0.00           C  
ATOM   3258  O   GLU C  11      -6.893  26.360  -5.184  1.00  0.00           O  
ATOM   3259  CB  GLU C  11      -9.413  28.012  -4.311  1.00  0.00           C  
ATOM   3260  CG  GLU C  11     -10.705  28.691  -4.633  1.00  0.00           C  
ATOM   3261  CD  GLU C  11     -10.833  30.047  -4.031  1.00  0.00           C  
ATOM   3262  OE2 GLU C  11     -11.086  30.868  -4.169  1.00  0.00           O  
ATOM   3263  OE1 GLU C  11     -10.680  30.291  -3.419  1.00  0.00           O  
ATOM   3264  N   VAL C  12      -7.845  25.270  -3.607  1.00  0.00           N  
ATOM   3265  CA  VAL C  12      -6.617  24.607  -3.241  1.00  0.00           C  
ATOM   3266  C   VAL C  12      -6.419  23.334  -4.028  1.00  0.00           C  
ATOM   3267  O   VAL C  12      -5.332  23.035  -4.520  1.00  0.00           O  
ATOM   3268  CB  VAL C  12      -6.618  24.359  -1.743  1.00  0.00           C  
ATOM   3269  CG1 VAL C  12      -5.363  23.637  -1.300  1.00  0.00           C  
ATOM   3270  CG2 VAL C  12      -6.776  25.649  -1.012  1.00  0.00           C  
ATOM   3271  N   PHE C  13      -7.468  22.576  -4.177  1.00  0.00           N  
ATOM   3272  CA  PHE C  13      -7.360  21.279  -4.805  1.00  0.00           C  
ATOM   3273  C   PHE C  13      -7.492  21.351  -6.308  1.00  0.00           C  
ATOM   3274  O   PHE C  13      -6.743  20.709  -7.009  1.00  0.00           O  
ATOM   3275  CB  PHE C  13      -8.414  20.332  -4.234  1.00  0.00           C  
ATOM   3276  CG  PHE C  13      -8.110  19.838  -2.868  1.00  0.00           C  
ATOM   3277  CD2 PHE C  13      -7.826  20.257  -1.915  1.00  0.00           C  
ATOM   3278  CD1 PHE C  13      -8.106  18.951  -2.539  1.00  0.00           C  
ATOM   3279  CE2 PHE C  13      -7.547  19.802  -0.657  1.00  0.00           C  
ATOM   3280  CE1 PHE C  13      -7.827  18.492  -1.283  1.00  0.00           C  
ATOM   3281  CZ  PHE C  13      -7.547  18.918  -0.342  1.00  0.00           C  
ATOM   3282  N   ASN C  14      -8.433  22.118  -6.821  1.00  0.00           N  
ATOM   3283  CA  ASN C  14      -8.671  22.215  -8.247  1.00  0.00           C  
ATOM   3284  C   ASN C  14      -7.936  23.404  -8.862  1.00  0.00           C  
ATOM   3285  O   ASN C  14      -8.452  24.090  -9.716  1.00  0.00           O  
ATOM   3286  CB  ASN C  14     -10.163  22.298  -8.522  1.00  0.00           C  
ATOM   3287  CG  ASN C  14     -10.773  21.293  -8.738  1.00  0.00           C  
ATOM   3288  OD1 ASN C  14     -10.630  20.734  -8.639  1.00  0.00           O  
ATOM   3289  ND2 ASN C  14     -11.458  21.063  -9.035  1.00  0.00           N  
ATOM   3290  N   ALA C  15      -6.731  23.653  -8.431  1.00  0.00           N  
ATOM   3291  CA  ALA C  15      -5.891  24.681  -9.022  1.00  0.00           C  
ATOM   3292  C   ALA C  15      -5.129  24.106 -10.188  1.00  0.00           C  
ATOM   3293  O   ALA C  15      -4.798  22.955 -10.193  1.00  0.00           O  
ATOM   3294  CB  ALA C  15      -4.928  25.257  -8.001  1.00  0.00           C  
ATOM   3295  N   THR C  16      -4.867  24.920 -11.189  1.00  0.00           N  
ATOM   3296  CA  THR C  16      -4.186  24.458 -12.380  1.00  0.00           C  
ATOM   3297  C   THR C  16      -2.730  24.166 -12.133  1.00  0.00           C  
ATOM   3298  O   THR C  16      -2.218  23.142 -12.544  1.00  0.00           O  
ATOM   3299  CB  THR C  16      -4.309  25.466 -13.480  1.00  0.00           C  
ATOM   3300  OG1 THR C  16      -3.690  26.663 -13.093  1.00  0.00           O  
ATOM   3301  CG2 THR C  16      -5.765  25.727 -13.767  1.00  0.00           C  
ATOM   3302  N   ARG C  17      -2.049  25.050 -11.462  1.00  0.00           N  
ATOM   3303  CA  ARG C  17      -0.646  24.901 -11.191  1.00  0.00           C  
ATOM   3304  C   ARG C  17      -0.423  24.969  -9.688  1.00  0.00           C  
ATOM   3305  O   ARG C  17      -0.844  25.892  -9.029  1.00  0.00           O  
ATOM   3306  CB  ARG C  17       0.162  25.967 -11.905  1.00  0.00           C  
ATOM   3307  CG  ARG C  17       0.717  25.897 -12.774  1.00  0.00           C  
ATOM   3308  CD  ARG C  17       1.468  24.707 -13.101  1.00  0.00           C  
ATOM   3309  NE  ARG C  17       2.029  24.476 -13.936  1.00  0.00           N  
ATOM   3310  CZ  ARG C  17       2.436  23.975 -14.233  1.00  0.00           C  
ATOM   3311  NH2 ARG C  17       3.020  23.943 -13.569  1.00  0.00           N  
ATOM   3312  NH1 ARG C  17       2.270  23.506 -15.216  1.00  0.00           N  
ATOM   3313  N   PHE C  18       0.241  23.989  -9.148  1.00  0.00           N  
ATOM   3314  CA  PHE C  18       0.624  23.993  -7.747  1.00  0.00           C  
ATOM   3315  C   PHE C  18       1.943  24.705  -7.579  1.00  0.00           C  
ATOM   3316  O   PHE C  18       2.693  24.821  -8.482  1.00  0.00           O  
ATOM   3317  CB  PHE C  18       0.716  22.581  -7.187  1.00  0.00           C  
ATOM   3318  CG  PHE C  18      -0.581  22.026  -6.701  1.00  0.00           C  
ATOM   3319  CD1 PHE C  18      -1.772  22.674  -6.959  1.00  0.00           C  
ATOM   3320  CD2 PHE C  18      -0.601  20.861  -5.962  1.00  0.00           C  
ATOM   3321  CE1 PHE C  18      -2.958  22.160  -6.506  1.00  0.00           C  
ATOM   3322  CE2 PHE C  18      -1.784  20.344  -5.502  1.00  0.00           C  
ATOM   3323  CZ  PHE C  18      -2.963  20.994  -5.775  1.00  0.00           C  
ATOM   3324  N   ALA C  19       2.224  25.183  -6.407  1.00  0.00           N  
ATOM   3325  CA  ALA C  19       3.425  25.924  -6.128  1.00  0.00           C  
ATOM   3326  C   ALA C  19       4.610  25.039  -5.989  1.00  0.00           C  
ATOM   3327  O   ALA C  19       4.481  23.863  -5.917  1.00  0.00           O  
ATOM   3328  CB  ALA C  19       3.286  26.734  -4.896  1.00  0.00           C  
ATOM   3329  N   SER C  20       5.783  25.626  -5.965  1.00  0.00           N  
ATOM   3330  CA  SER C  20       7.003  24.911  -5.763  1.00  0.00           C  
ATOM   3331  C   SER C  20       7.186  24.528  -4.372  1.00  0.00           C  
ATOM   3332  O   SER C  20       6.572  25.018  -3.468  1.00  0.00           O  
ATOM   3333  CB  SER C  20       8.177  25.667  -6.176  1.00  0.00           C  
ATOM   3334  OG  SER C  20       8.776  26.373  -5.815  1.00  0.00           O  
ATOM   3335  N   VAL C  21       8.039  23.635  -4.204  1.00  0.00           N  
ATOM   3336  CA  VAL C  21       8.198  23.112  -2.950  1.00  0.00           C  
ATOM   3337  C   VAL C  21       8.852  24.026  -2.111  1.00  0.00           C  
ATOM   3338  O   VAL C  21       8.439  24.181  -0.995  1.00  0.00           O  
ATOM   3339  CB  VAL C  21       8.945  21.904  -3.087  1.00  0.00           C  
ATOM   3340  CG2 VAL C  21       9.250  21.395  -1.839  1.00  0.00           C  
ATOM   3341  CG1 VAL C  21       8.190  21.017  -3.745  1.00  0.00           C  
ATOM   3342  N   TYR C  22       9.857  24.665  -2.639  1.00  0.00           N  
ATOM   3343  CA  TYR C  22      10.582  25.531  -1.892  1.00  0.00           C  
ATOM   3344  C   TYR C  22       9.944  26.796  -1.695  1.00  0.00           C  
ATOM   3345  O   TYR C  22      10.369  27.526  -0.896  1.00  0.00           O  
ATOM   3346  CB  TYR C  22      11.914  25.655  -2.547  1.00  0.00           C  
ATOM   3347  CG  TYR C  22      12.415  25.172  -2.903  1.00  0.00           C  
ATOM   3348  CD2 TYR C  22      13.099  25.259  -2.104  1.00  0.00           C  
ATOM   3349  CD1 TYR C  22      12.203  24.617  -4.033  1.00  0.00           C  
ATOM   3350  CE2 TYR C  22      13.555  24.815  -2.421  1.00  0.00           C  
ATOM   3351  CE1 TYR C  22      12.658  24.169  -4.358  1.00  0.00           C  
ATOM   3352  CZ  TYR C  22      13.332  24.270  -3.547  1.00  0.00           C  
ATOM   3353  OH  TYR C  22      13.788  23.826  -3.862  1.00  0.00           O  
ATOM   3354  N   ALA C  23       8.942  27.072  -2.398  1.00  0.00           N  
ATOM   3355  CA  ALA C  23       8.200  28.203  -2.196  1.00  0.00           C  
ATOM   3356  C   ALA C  23       7.049  27.924  -1.438  1.00  0.00           C  
ATOM   3357  O   ALA C  23       6.382  28.325  -1.595  1.00  0.00           O  
ATOM   3358  CB  ALA C  23       7.922  28.824  -3.412  1.00  0.00           C  
ATOM   3359  N   TRP C  24       6.830  27.233  -0.611  1.00  0.00           N  
ATOM   3360  CA  TRP C  24       5.812  26.783   0.142  1.00  0.00           C  
ATOM   3361  C   TRP C  24       4.712  27.785   0.412  1.00  0.00           C  
ATOM   3362  O   TRP C  24       4.785  28.606   1.277  1.00  0.00           O  
ATOM   3363  CB  TRP C  24       6.322  26.288   1.303  1.00  0.00           C  
ATOM   3364  CG  TRP C  24       6.707  25.765   2.198  1.00  0.00           C  
ATOM   3365  CD1 TRP C  24       6.240  25.679   3.058  1.00  0.00           C  
ATOM   3366  CD2 TRP C  24       7.607  25.263   2.379  1.00  0.00           C  
ATOM   3367  NE1 TRP C  24       7.287  24.914   3.051  1.00  0.00           N  
ATOM   3368  CE2 TRP C  24       6.015  25.702   4.236  1.00  0.00           C  
ATOM   3369  CE3 TRP C  24       8.021  25.317   3.824  1.00  0.00           C  
ATOM   3370  CZ2 TRP C  24       6.271  25.451   5.416  1.00  0.00           C  
ATOM   3371  CZ3 TRP C  24       8.277  25.069   5.008  1.00  0.00           C  
ATOM   3372  CH2 TRP C  24       7.398  25.140   5.789  1.00  0.00           C  
ATOM   3373  N   ASN C  25       3.684  27.714  -0.346  1.00  0.00           N  
ATOM   3374  CA  ASN C  25       2.547  28.594  -0.204  1.00  0.00           C  
ATOM   3375  C   ASN C  25       1.571  28.004   0.779  1.00  0.00           C  
ATOM   3376  O   ASN C  25       0.919  27.018   0.527  1.00  0.00           O  
ATOM   3377  CB  ASN C  25       1.916  28.889  -1.550  1.00  0.00           C  
ATOM   3378  CG  ASN C  25       1.881  29.127  -2.114  1.00  0.00           C  
ATOM   3379  OD1 ASN C  25       2.173  28.772  -1.935  1.00  0.00           O  
ATOM   3380  ND2 ASN C  25       1.522  29.748  -2.811  1.00  0.00           N  
ATOM   3381  N   ARG C  26       1.466  28.625   1.904  1.00  0.00           N  
ATOM   3382  CA  ARG C  26       0.591  28.187   2.957  1.00  0.00           C  
ATOM   3383  C   ARG C  26      -0.706  28.951   2.840  1.00  0.00           C  
ATOM   3384  O   ARG C  26      -0.733  30.144   2.952  1.00  0.00           O  
ATOM   3385  CB  ARG C  26       1.234  28.388   4.317  1.00  0.00           C  
ATOM   3386  CG  ARG C  26       0.471  28.145   5.450  1.00  0.00           C  
ATOM   3387  CD  ARG C  26       1.230  28.355   6.673  1.00  0.00           C  
ATOM   3388  NE  ARG C  26       1.637  27.280   7.275  1.00  0.00           N  
ATOM   3389  CZ  ARG C  26       1.922  26.827   8.405  1.00  0.00           C  
ATOM   3390  NH1 ARG C  26       2.725  26.423   8.641  1.00  0.00           N  
ATOM   3391  NH2 ARG C  26       1.411  26.751   9.310  1.00  0.00           N  
ATOM   3392  N   LYS C  27      -1.773  28.264   2.604  1.00  0.00           N  
ATOM   3393  CA  LYS C  27      -3.083  28.861   2.456  1.00  0.00           C  
ATOM   3394  C   LYS C  27      -3.808  28.830   3.792  1.00  0.00           C  
ATOM   3395  O   LYS C  27      -3.902  27.782   4.427  1.00  0.00           O  
ATOM   3396  CB  LYS C  27      -3.882  28.127   1.391  1.00  0.00           C  
ATOM   3397  CG  LYS C  27      -4.642  28.392   0.870  1.00  0.00           C  
ATOM   3398  CD  LYS C  27      -4.956  28.937   0.132  1.00  0.00           C  
ATOM   3399  CE  LYS C  27      -5.766  29.216  -0.442  1.00  0.00           C  
ATOM   3400  NZ  LYS C  27      -5.998  30.488  -1.166  1.00  0.00           N  
ATOM   3401  N   ARG C  28      -4.307  29.978   4.218  1.00  0.00           N  
ATOM   3402  CA  ARG C  28      -5.005  30.113   5.486  1.00  0.00           C  
ATOM   3403  C   ARG C  28      -6.495  29.899   5.281  1.00  0.00           C  
ATOM   3404  O   ARG C  28      -7.106  30.526   4.410  1.00  0.00           O  
ATOM   3405  CB  ARG C  28      -4.742  31.490   6.092  1.00  0.00           C  
ATOM   3406  CG  ARG C  28      -5.597  31.818   7.279  1.00  0.00           C  
ATOM   3407  CD  ARG C  28      -5.227  32.475   8.096  1.00  0.00           C  
ATOM   3408  NE  ARG C  28      -5.514  33.007   9.020  1.00  0.00           N  
ATOM   3409  CZ  ARG C  28      -6.102  33.501   9.787  1.00  0.00           C  
ATOM   3410  NH2 ARG C  28      -5.693  33.530  10.690  1.00  0.00           N  
ATOM   3411  NH1 ARG C  28      -7.103  33.977   9.674  1.00  0.00           N  
ATOM   3412  N   ILE C  29      -7.076  29.015   6.082  1.00  0.00           N  
ATOM   3413  CA  ILE C  29      -8.492  28.705   6.047  1.00  0.00           C  
ATOM   3414  C   ILE C  29      -9.067  29.113   7.391  1.00  0.00           C  
ATOM   3415  O   ILE C  29      -8.682  28.563   8.433  1.00  0.00           O  
ATOM   3416  CB  ILE C  29      -8.736  27.219   5.760  1.00  0.00           C  
ATOM   3417  CG1 ILE C  29      -8.364  26.894   4.326  1.00  0.00           C  
ATOM   3418  CG2 ILE C  29     -10.161  26.838   6.037  1.00  0.00           C  
ATOM   3419  CD1 ILE C  29      -8.349  25.427   3.993  1.00  0.00           C  
ATOM   3420  N   SER C  30      -9.958  30.096   7.367  1.00  0.00           N  
ATOM   3421  CA  SER C  30     -10.575  30.622   8.575  1.00  0.00           C  
ATOM   3422  C   SER C  30     -11.984  31.000   8.324  1.00  0.00           C  
ATOM   3423  O   SER C  30     -12.338  31.025   7.840  1.00  0.00           O  
ATOM   3424  CB  SER C  30      -9.827  31.806   9.110  1.00  0.00           C  
ATOM   3425  OG  SER C  30      -9.842  32.841   8.199  1.00  0.00           O  
ATOM   3426  N   ASN C  31     -12.789  31.272   8.680  1.00  0.00           N  
ATOM   3427  CA  ASN C  31     -14.167  31.713   8.622  1.00  0.00           C  
ATOM   3428  C   ASN C  31     -14.925  30.940   7.566  1.00  0.00           C  
ATOM   3429  O   ASN C  31     -15.357  31.478   6.608  1.00  0.00           O  
ATOM   3430  CB  ASN C  31     -14.256  33.197   8.375  1.00  0.00           C  
ATOM   3431  CG  ASN C  31     -14.058  33.986   9.635  1.00  0.00           C  
ATOM   3432  OD1 ASN C  31     -14.250  34.183  10.351  1.00  0.00           O  
ATOM   3433  ND2 ASN C  31     -13.672  34.440   9.915  1.00  0.00           N  
ATOM   3434  N   CYS C  32     -15.096  29.665   7.756  1.00  0.00           N  
ATOM   3435  CA  CYS C  32     -15.744  28.796   6.821  1.00  0.00           C  
ATOM   3436  C   CYS C  32     -16.411  27.641   7.479  1.00  0.00           C  
ATOM   3437  O   CYS C  32     -16.164  27.385   8.606  1.00  0.00           O  
ATOM   3438  CB  CYS C  32     -14.801  28.300   5.848  1.00  0.00           C  
ATOM   3439  SG  CYS C  32     -13.721  28.653   5.048  1.00  0.00           S  
ATOM   3440  N   VAL C  33     -17.265  26.944   6.750  1.00  0.00           N  
ATOM   3441  CA  VAL C  33     -17.821  25.666   7.155  1.00  0.00           C  
ATOM   3442  C   VAL C  33     -17.093  24.594   6.365  1.00  0.00           C  
ATOM   3443  O   VAL C  33     -17.206  24.533   5.153  1.00  0.00           O  
ATOM   3444  CB  VAL C  33     -19.329  25.605   6.917  1.00  0.00           C  
ATOM   3445  CG1 VAL C  33     -19.851  24.211   7.134  1.00  0.00           C  
ATOM   3446  CG2 VAL C  33     -20.026  26.569   7.821  1.00  0.00           C  
ATOM   3447  N   ALA C  34     -16.333  23.757   7.046  1.00  0.00           N  
ATOM   3448  CA  ALA C  34     -15.464  22.778   6.404  1.00  0.00           C  
ATOM   3449  C   ALA C  34     -16.204  21.465   6.265  1.00  0.00           C  
ATOM   3450  O   ALA C  34     -16.228  20.651   7.176  1.00  0.00           O  
ATOM   3451  CB  ALA C  34     -14.183  22.599   7.185  1.00  0.00           C  
ATOM   3452  N   ASP C  35     -16.807  21.258   5.108  1.00  0.00           N  
ATOM   3453  CA  ASP C  35     -17.447  20.001   4.779  1.00  0.00           C  
ATOM   3454  C   ASP C  35     -16.449  19.120   4.046  1.00  0.00           C  
ATOM   3455  O   ASP C  35     -16.057  19.417   2.922  1.00  0.00           O  
ATOM   3456  CB  ASP C  35     -18.689  20.236   3.960  1.00  0.00           C  
ATOM   3457  CG  ASP C  35     -19.425  19.833   3.537  1.00  0.00           C  
ATOM   3458  OD2 ASP C  35     -18.946  19.323   3.723  1.00  0.00           O  
ATOM   3459  OD1 ASP C  35     -20.487  20.027   3.017  1.00  0.00           O  
ATOM   3460  N   TYR C  36     -16.033  18.041   4.685  1.00  0.00           N  
ATOM   3461  CA  TYR C  36     -15.006  17.178   4.138  1.00  0.00           C  
ATOM   3462  C   TYR C  36     -15.562  16.113   3.210  1.00  0.00           C  
ATOM   3463  O   TYR C  36     -14.816  15.362   2.650  1.00  0.00           O  
ATOM   3464  CB  TYR C  36     -14.212  16.529   5.272  1.00  0.00           C  
ATOM   3465  CG  TYR C  36     -13.434  17.513   6.112  1.00  0.00           C  
ATOM   3466  CD1 TYR C  36     -12.143  17.882   5.762  1.00  0.00           C  
ATOM   3467  CD2 TYR C  36     -13.989  18.073   7.255  1.00  0.00           C  
ATOM   3468  CE1 TYR C  36     -11.426  18.784   6.526  1.00  0.00           C  
ATOM   3469  CE2 TYR C  36     -13.280  18.976   8.025  1.00  0.00           C  
ATOM   3470  CZ  TYR C  36     -12.000  19.326   7.655  1.00  0.00           C  
ATOM   3471  OH  TYR C  36     -11.293  20.223   8.417  1.00  0.00           O  
ATOM   3472  N   SER C  37     -16.852  16.035   3.034  1.00  0.00           N  
ATOM   3473  CA  SER C  37     -17.435  15.079   2.101  1.00  0.00           C  
ATOM   3474  C   SER C  37     -17.107  15.386   0.678  1.00  0.00           C  
ATOM   3475  O   SER C  37     -17.021  14.491  -0.163  1.00  0.00           O  
ATOM   3476  CB  SER C  37     -18.908  15.030   2.274  1.00  0.00           C  
ATOM   3477  OG  SER C  37     -19.474  16.254   1.995  1.00  0.00           O  
ATOM   3478  N   VAL C  38     -16.912  16.640   0.398  1.00  0.00           N  
ATOM   3479  CA  VAL C  38     -16.468  17.022  -0.887  1.00  0.00           C  
ATOM   3480  C   VAL C  38     -15.117  16.537  -1.149  1.00  0.00           C  
ATOM   3481  O   VAL C  38     -14.823  16.220  -2.270  1.00  0.00           O  
ATOM   3482  CB  VAL C  38     -16.555  18.505  -0.986  1.00  0.00           C  
ATOM   3483  CG1 VAL C  38     -17.913  18.930  -0.859  1.00  0.00           C  
ATOM   3484  CG2 VAL C  38     -15.809  19.136  -1.475  1.00  0.00           C  
ATOM   3485  N   LEU C  39     -14.295  16.435  -0.121  1.00  0.00           N  
ATOM   3486  CA  LEU C  39     -12.987  15.907  -0.276  1.00  0.00           C  
ATOM   3487  C   LEU C  39     -13.040  14.458  -0.595  1.00  0.00           C  
ATOM   3488  O   LEU C  39     -12.206  13.979  -1.281  1.00  0.00           O  
ATOM   3489  CB  LEU C  39     -12.160  16.167   0.954  1.00  0.00           C  
ATOM   3490  CG  LEU C  39     -11.359  16.972   1.258  1.00  0.00           C  
ATOM   3491  CD1 LEU C  39     -10.856  17.782   0.122  1.00  0.00           C  
ATOM   3492  CD2 LEU C  39     -10.400  17.010   2.381  1.00  0.00           C  
ATOM   3493  N   TYR C  40     -14.030  13.756  -0.131  1.00  0.00           N  
ATOM   3494  CA  TYR C  40     -14.154  12.364  -0.363  1.00  0.00           C  
ATOM   3495  C   TYR C  40     -14.764  12.070  -1.684  1.00  0.00           C  
ATOM   3496  O   TYR C  40     -14.540  11.010  -2.200  1.00  0.00           O  
ATOM   3497  CB  TYR C  40     -14.972  11.733   0.711  1.00  0.00           C  
ATOM   3498  CG  TYR C  40     -14.353  11.812   2.047  1.00  0.00           C  
ATOM   3499  CD1 TYR C  40     -13.021  11.726   2.202  1.00  0.00           C  
ATOM   3500  CD2 TYR C  40     -15.103  11.969   3.154  1.00  0.00           C  
ATOM   3501  CE1 TYR C  40     -12.452  11.796   3.422  1.00  0.00           C  
ATOM   3502  CE2 TYR C  40     -14.544  12.041   4.378  1.00  0.00           C  
ATOM   3503  CZ  TYR C  40     -13.218  11.954   4.504  1.00  0.00           C  
ATOM   3504  OH  TYR C  40     -12.658  12.024   5.718  1.00  0.00           O  
ATOM   3505  N   ASN C  41     -15.526  12.978  -2.246  1.00  0.00           N  
ATOM   3506  CA  ASN C  41     -16.108  12.786  -3.499  1.00  0.00           C  
ATOM   3507  C   ASN C  41     -15.255  13.249  -4.585  1.00  0.00           C  
ATOM   3508  O   ASN C  41     -15.580  13.060  -5.686  1.00  0.00           O  
ATOM   3509  CB  ASN C  41     -17.452  13.481  -3.556  1.00  0.00           C  
ATOM   3510  CG  ASN C  41     -18.414  12.905  -2.634  1.00  0.00           C  
ATOM   3511  OD1 ASN C  41     -18.526  11.884  -2.511  1.00  0.00           O  
ATOM   3512  ND2 ASN C  41     -19.115  13.558  -1.983  1.00  0.00           N  
ATOM   3513  N   LEU C  42     -14.183  13.850  -4.306  1.00  0.00           N  
ATOM   3514  CA  LEU C  42     -13.304  14.296  -5.272  1.00  0.00           C  
ATOM   3515  C   LEU C  42     -12.289  13.266  -5.635  1.00  0.00           C  
ATOM   3516  O   LEU C  42     -11.687  13.066  -5.354  1.00  0.00           O  
ATOM   3517  CB  LEU C  42     -12.650  15.490  -4.813  1.00  0.00           C  
ATOM   3518  CG  LEU C  42     -12.958  16.463  -4.957  1.00  0.00           C  
ATOM   3519  CD2 LEU C  42     -12.452  17.746  -4.681  1.00  0.00           C  
ATOM   3520  CD1 LEU C  42     -13.106  16.387  -5.625  1.00  0.00           C  
ATOM   3521  N   ALA C  43     -12.110  12.615  -6.282  1.00  0.00           N  
ATOM   3522  CA  ALA C  43     -11.227  11.588  -6.662  1.00  0.00           C  
ATOM   3523  C   ALA C  43     -10.281  11.162  -6.429  1.00  0.00           C  
ATOM   3524  O   ALA C  43     -10.070  10.476  -5.612  1.00  0.00           O  
ATOM   3525  CB  ALA C  43     -11.039  11.479  -7.389  1.00  0.00           C  
ATOM   3526  N   PRO C  44      -9.665  11.518  -7.111  1.00  0.00           N  
ATOM   3527  CA  PRO C  44      -8.680  10.916  -7.005  1.00  0.00           C  
ATOM   3528  C   PRO C  44      -7.836  10.939  -5.815  1.00  0.00           C  
ATOM   3529  O   PRO C  44      -7.007  11.008  -5.801  1.00  0.00           O  
ATOM   3530  CB  PRO C  44      -8.324  11.384  -8.159  1.00  0.00           C  
ATOM   3531  CG  PRO C  44      -9.083  12.456  -8.429  1.00  0.00           C  
ATOM   3532  CD  PRO C  44      -9.820  12.449  -8.042  1.00  0.00           C  
ATOM   3533  N   PHE C  45      -8.028  10.865  -4.811  1.00  0.00           N  
ATOM   3534  CA  PHE C  45      -7.222  10.921  -3.627  1.00  0.00           C  
ATOM   3535  C   PHE C  45      -6.874   9.677  -3.234  1.00  0.00           C  
ATOM   3536  O   PHE C  45      -7.594   9.005  -3.109  1.00  0.00           O  
ATOM   3537  CB  PHE C  45      -7.825  11.545  -2.605  1.00  0.00           C  
ATOM   3538  CG  PHE C  45      -7.900  12.791  -2.726  1.00  0.00           C  
ATOM   3539  CD1 PHE C  45      -8.825  13.125  -3.230  1.00  0.00           C  
ATOM   3540  CD2 PHE C  45      -7.035  13.629  -2.314  1.00  0.00           C  
ATOM   3541  CE1 PHE C  45      -8.892  14.273  -3.338  1.00  0.00           C  
ATOM   3542  CE2 PHE C  45      -7.101  14.779  -2.426  1.00  0.00           C  
ATOM   3543  CZ  PHE C  45      -8.025  15.101  -2.933  1.00  0.00           C  
ATOM   3544  N   PHE C  46      -5.767   9.372  -3.035  1.00  0.00           N  
ATOM   3545  CA  PHE C  46      -5.351   8.181  -2.709  1.00  0.00           C  
ATOM   3546  C   PHE C  46      -5.028   7.982  -1.236  1.00  0.00           C  
ATOM   3547  O   PHE C  46      -5.378   7.180  -0.659  1.00  0.00           O  
ATOM   3548  CB  PHE C  46      -4.289   7.890  -3.487  1.00  0.00           C  
ATOM   3549  CG  PHE C  46      -3.879   7.028  -4.021  1.00  0.00           C  
ATOM   3550  CD2 PHE C  46      -4.583   6.267  -4.652  1.00  0.00           C  
ATOM   3551  CD1 PHE C  46      -2.783   6.972  -3.902  1.00  0.00           C  
ATOM   3552  CE2 PHE C  46      -4.207   5.470  -5.149  1.00  0.00           C  
ATOM   3553  CE1 PHE C  46      -2.401   6.177  -4.398  1.00  0.00           C  
ATOM   3554  CZ  PHE C  46      -3.115   5.425  -5.022  1.00  0.00           C  
ATOM   3555  N   THR C  47      -4.361   8.687  -0.617  1.00  0.00           N  
ATOM   3556  CA  THR C  47      -3.975   8.507   0.775  1.00  0.00           C  
ATOM   3557  C   THR C  47      -4.561   9.614   1.626  1.00  0.00           C  
ATOM   3558  O   THR C  47      -4.587  10.778   1.230  1.00  0.00           O  
ATOM   3559  CB  THR C  47      -2.455   8.488   0.923  1.00  0.00           C  
ATOM   3560  OG1 THR C  47      -1.818   8.897   0.273  1.00  0.00           O  
ATOM   3561  CG2 THR C  47      -2.002   7.617   0.972  1.00  0.00           C  
ATOM   3562  N   PHE C  48      -5.033   9.242   2.800  1.00  0.00           N  
ATOM   3563  CA  PHE C  48      -5.639  10.176   3.743  1.00  0.00           C  
ATOM   3564  C   PHE C  48      -5.087   9.921   5.103  1.00  0.00           C  
ATOM   3565  O   PHE C  48      -5.767   9.518   5.963  1.00  0.00           O  
ATOM   3566  CB  PHE C  48      -7.120  10.045   3.750  1.00  0.00           C  
ATOM   3567  CG  PHE C  48      -7.932  10.948   3.754  1.00  0.00           C  
ATOM   3568  CD1 PHE C  48      -7.736  11.959   3.267  1.00  0.00           C  
ATOM   3569  CD2 PHE C  48      -8.890  10.781   4.246  1.00  0.00           C  
ATOM   3570  CE1 PHE C  48      -8.486  12.787   3.269  1.00  0.00           C  
ATOM   3571  CE2 PHE C  48      -9.642  11.603   4.251  1.00  0.00           C  
ATOM   3572  CZ  PHE C  48      -9.440  12.607   3.762  1.00  0.00           C  
ATOM   3573  N   LYS C  49      -3.853  10.127   5.306  1.00  0.00           N  
ATOM   3574  CA  LYS C  49      -3.219   9.763   6.541  1.00  0.00           C  
ATOM   3575  C   LYS C  49      -3.257  10.898   7.543  1.00  0.00           C  
ATOM   3576  O   LYS C  49      -2.862  11.987   7.259  1.00  0.00           O  
ATOM   3577  CB  LYS C  49      -1.834   9.326   6.271  1.00  0.00           C  
ATOM   3578  CG  LYS C  49      -1.011   9.028   6.323  1.00  0.00           C  
ATOM   3579  CD  LYS C  49       0.300   8.504   6.216  1.00  0.00           C  
ATOM   3580  CE  LYS C  49       0.726   9.207   6.209  1.00  0.00           C  
ATOM   3581  NZ  LYS C  49       1.375   8.835   5.797  1.00  0.00           N  
ATOM   3582  N   CYS C  50      -3.765  10.651   8.717  1.00  0.00           N  
ATOM   3583  CA  CYS C  50      -3.985  11.695   9.700  1.00  0.00           C  
ATOM   3584  C   CYS C  50      -3.301  11.348  11.012  1.00  0.00           C  
ATOM   3585  O   CYS C  50      -3.235  10.193  11.408  1.00  0.00           O  
ATOM   3586  CB  CYS C  50      -5.478  11.930   9.928  1.00  0.00           C  
ATOM   3587  SG  CYS C  50      -6.381  12.489   8.462  1.00  0.00           S  
ATOM   3588  N   TYR C  51      -2.795  12.365  11.680  1.00  0.00           N  
ATOM   3589  CA  TYR C  51      -2.120  12.241  12.961  1.00  0.00           C  
ATOM   3590  C   TYR C  51      -2.844  13.098  13.984  1.00  0.00           C  
ATOM   3591  O   TYR C  51      -3.014  14.303  13.777  1.00  0.00           O  
ATOM   3592  CB  TYR C  51      -0.657  12.671  12.856  1.00  0.00           C  
ATOM   3593  CG  TYR C  51       0.134  11.914  11.843  1.00  0.00           C  
ATOM   3594  CD2 TYR C  51       0.570  10.643  12.091  1.00  0.00           C  
ATOM   3595  CD1 TYR C  51       0.447  12.470  10.638  1.00  0.00           C  
ATOM   3596  CE2 TYR C  51       1.297   9.945  11.169  1.00  0.00           C  
ATOM   3597  CE1 TYR C  51       1.171  11.778   9.707  1.00  0.00           C  
ATOM   3598  CZ  TYR C  51       1.593  10.515   9.979  1.00  0.00           C  
ATOM   3599  OH  TYR C  51       2.315   9.821   9.061  1.00  0.00           O  
ATOM   3600  N   GLY C  52      -3.262  12.476  15.083  1.00  0.00           N  
ATOM   3601  CA  GLY C  52      -3.943  13.158  16.156  1.00  0.00           C  
ATOM   3602  C   GLY C  52      -5.452  13.176  16.047  1.00  0.00           C  
ATOM   3603  O   GLY C  52      -6.127  13.353  17.039  1.00  0.00           O
[truncated: 1,289,268 more chars]
