# Supplementary material for: CSM Software: Continuous Symmetry and Chirality Measures for Quantitative Structural Analysis
Source: J Chem Inf Model. 2024 Jul 2;64(14):5375–80. doi: 10.1021/acs.jcim.4c00609 (PMC11267602; doi:10.1021/acs.jcim.4c00609)
Supplement: Supplementary file 2 — ci4c00609_si_002.zip [file ci4c00609_si_002.zip › Examples/Example_3/out_rbd/version.txt]

csm approx c3 --input . --output out_rbd --use-chains --use-sequence --babel-bond --select-res 330-527
CSM VERSION: 1.3.7b1
