# Supplementary material for: CSM Software: Continuous Symmetry and Chirality Measures for Quantitative Structural Analysis
Source: J Chem Inf Model. 2024 Jul 2;64(14):5375–80. doi: 10.1021/acs.jcim.4c00609 (PMC11267602; doi:10.1021/acs.jcim.4c00609)
Supplement: Supplementary file 2 — ci4c00609_si_002.zip [file ci4c00609_si_002.zip › Examples/Example_3/out_sars_c3/initial_coordinates.pdb]

MODEL     1
HEADER    VIRAL PROTEIN                           06-JAN-22   7TF8              
TITLE      7tf8.pdb  L01_c3
TITLE      (Original)
COMPND    MOL_ID: 1;                                                            
COMPND   2 MOLECULE: SPIKE GLYCOPROTEIN;                                        
COMPND   3 CHAIN: A, B, C;                                                      
COMPND   4 SYNONYM: S GLYCOPROTEIN,E2,PEPLOMER PROTEIN;                         
COMPND   5 ENGINEERED: YES                                                      
SOURCE    MOL_ID: 1;                                                            
SOURCE   2 ORGANISM_SCIENTIFIC: SEVERE ACUTE RESPIRATORY SYNDROME CORONAVIRUS   
SOURCE   3 2;                                                                   
SOURCE   4 ORGANISM_TAXID: 2697049;                                             
SOURCE   5 VARIANT: B.1.1.529 SARS-COV-2 SPIKE PROTEIN VARIANT (S-GSAS-         
SOURCE   6 B.1.1.529);                                                          
SOURCE   7 GENE: S, 2;                                                          
SOURCE   8 EXPRESSION_SYSTEM: HOMO SAPIENS;                                     
SOURCE   9 EXPRESSION_SYSTEM_COMMON: HUMAN;                                     
SOURCE  10 EXPRESSION_SYSTEM_TAXID: 9606                                        
KEYWDS    OMICRON SPIKE PROTEIN, SARS-COV-2, VARIANT OF CONCERN, 3-DOWN, VIRAL  
KEYWDS   2 PROTEIN                                                              
EXPDTA    ELECTRON MICROSCOPY                                                   
AUTHOR    V.STALLS,P.ACHARYA                                                    
REVDAT   1   16-FEB-22 7TF8    0                                                
JRNL        AUTH   S.M.GOBEIL,R.HENDERSON,V.STALLS,K.JANOWSKA,X.HUANG,A.MAY,    
JRNL        AUTH 2 M.SPEAKMAN,E.BEAUDOIN,K.MANNE,D.LI,R.PARKS,M.BARR,M.DEYTON,  
JRNL        AUTH 3 M.MARTIN,K.MANSOURI,R.J.EDWARDS,G.D.SEMPOWSKI,K.O.SAUNDERS,  
JRNL        AUTH 4 K.WIEHE,W.WILLIAMS,B.KORBER,B.F.HAYNES,P.ACHARYA             
JRNL        TITL   STRUCTURAL DIVERSITY OF THE SARS-COV-2 OMICRON SPIKE.        
JRNL        REF    BIORXIV                                    2022              
JRNL        REFN                                                                
JRNL        PMID   35118469                                                     
JRNL        DOI    10.1101/2022.01.25.477784                                    
REMARK   2                                                                      
REMARK   2 RESOLUTION.    3.36 ANGSTROMS.                                       
REMARK   3                                                                      
REMARK   3 REFINEMENT.                                                          
REMARK   3   SOFTWARE PACKAGES      : EPU, CRYOSPARC, COOT, ISOLDE, PHENIX      
REMARK   3   RECONSTRUCTION SCHEMA  : FOURIER SPACE                             
REMARK   3                                                                      
REMARK   3 EM MAP-MODEL FITTING AND REFINEMENT                                  
REMARK   3   PDB ENTRY                    : 7KDK                                
REMARK   3   REFINEMENT SPACE             : NULL                                
REMARK   3   REFINEMENT PROTOCOL          : FLEXIBLE FIT                        
REMARK   3   REFINEMENT TARGET            : NULL                                
REMARK   3   OVERALL ANISOTROPIC B VALUE  : NULL                                
REMARK   3                                                                      
REMARK   3 FITTING PROCEDURE : NULL                                             
REMARK   3                                                                      
REMARK   3 EM IMAGE RECONSTRUCTION STATISTICS                                   
REMARK   3   NOMINAL PIXEL SIZE (ANGSTROMS)    : NULL                           
REMARK   3   ACTUAL PIXEL SIZE  (ANGSTROMS)    : NULL                           
REMARK   3   EFFECTIVE RESOLUTION (ANGSTROMS)  : 3.360                          
REMARK   3   NUMBER OF PARTICLES               : 387017                         
REMARK   3   CTF CORRECTION METHOD             : PHASE FLIPPING AND AMPLITUDE   
REMARK   3                                       CORRECTION                     
REMARK   3                                                                      
REMARK   3 EM RECONSTRUCTION MAGNIFICATION CALIBRATION: NULL                    
REMARK   3                                                                      
REMARK   3 OTHER DETAILS: NULL                                                  
REMARK   4                                                                      
REMARK   4 7TF8 COMPLIES WITH FORMAT V. 3.30, 13-JUL-11                         
REMARK 100                                                                      
REMARK 100 THIS ENTRY HAS BEEN PROCESSED BY RCSB ON 07-JAN-22.                  
REMARK 100 THE DEPOSITION ID IS D_1000262207.                                   
REMARK 245                                                                      
REMARK 245 EXPERIMENTAL DETAILS                                                 
REMARK 245   RECONSTRUCTION METHOD          : SINGLE PARTICLE                   
REMARK 245   SPECIMEN TYPE                  : NULL                              
REMARK 245                                                                      
REMARK 245 ELECTRON MICROSCOPE SAMPLE                                           
REMARK 245   SAMPLE TYPE                    : PARTICLE                          
REMARK 245   PARTICLE TYPE                  : POINT                             
REMARK 245   NAME OF SAMPLE                 : SARS-COV-2 S-GSAS-OMICRON SPIKE   
REMARK 245                                    ECTODOMAIN                        
REMARK 245   SAMPLE CONCENTRATION (MG ML-1) : 1.50                              
REMARK 245   SAMPLE SUPPORT DETAILS         : NULL                              
REMARK 245   SAMPLE VITRIFICATION DETAILS   : NULL                              
REMARK 245   SAMPLE BUFFER                  : NULL                              
REMARK 245   PH                             : 8.00                              
REMARK 245   SAMPLE DETAILS                 : NULL                              
REMARK 245                                                                      
REMARK 245 DATA ACQUISITION                                                     
REMARK 245   DATE OF EXPERIMENT                : NULL                           
REMARK 245   NUMBER OF MICROGRAPHS-IMAGES      : 12498                          
REMARK 245   TEMPERATURE (KELVIN)              : NULL                           
REMARK 245   MICROSCOPE MODEL                  : FEI TITAN KRIOS                
REMARK 245   DETECTOR TYPE                     : GATAN K3 (6K X 4K)             
REMARK 245   MINIMUM DEFOCUS (NM)              : 700.00                         
REMARK 245   MAXIMUM DEFOCUS (NM)              : 2200.00                        
REMARK 245   MINIMUM TILT ANGLE (DEGREES)      : NULL                           
REMARK 245   MAXIMUM TILT ANGLE (DEGREES)      : NULL                           
REMARK 245   NOMINAL CS                        : 2.70                           
REMARK 245   IMAGING MODE                      : BRIGHT FIELD                   
REMARK 245   ELECTRON DOSE (ELECTRONS NM**-2)  : 6000.00                        
REMARK 245   ILLUMINATION MODE                 : FLOOD BEAM                     
REMARK 245   NOMINAL MAGNIFICATION             : NULL                           
REMARK 245   CALIBRATED MAGNIFICATION          : NULL                           
REMARK 245   SOURCE                            : FIELD EMISSION GUN             
REMARK 245   ACCELERATION VOLTAGE (KV)         : 300                            
REMARK 245   IMAGING DETAILS                   : NULL                           
REMARK 247                                                                      
REMARK 247 ELECTRON MICROSCOPY                                                  
REMARK 247  THE COORDINATES IN THIS ENTRY WERE GENERATED FROM ELECTRON          
REMARK 247  MICROSCOPY DATA. PROTEIN DATA BANK CONVENTIONS REQUIRE              
REMARK 247  THAT CRYST1 AND SCALE RECORDS BE INCLUDED, BUT THE VALUES           
REMARK 247  ON THESE RECORDS ARE MEANINGLESS EXCEPT FOR THE CALCULATION         
REMARK 247  OF THE STRUCTURE FACTORS.                                           
REMARK 300                                                                      
REMARK 300 BIOMOLECULE: 1                                                       
REMARK 300 SEE REMARK 350 FOR THE AUTHOR PROVIDED AND/OR PROGRAM                
REMARK 300 GENERATED ASSEMBLY INFORMATION FOR THE STRUCTURE IN                  
REMARK 300 THIS ENTRY. THE REMARK MAY ALSO PROVIDE INFORMATION ON               
REMARK 300 BURIED SURFACE AREA.                                                 
REMARK 350                                                                      
REMARK 350 COORDINATES FOR A COMPLETE MULTIMER REPRESENTING THE KNOWN           
REMARK 350 BIOLOGICALLY SIGNIFICANT OLIGOMERIZATION STATE OF THE                
REMARK 350 MOLECULE CAN BE GENERATED BY APPLYING BIOMT TRANSFORMATIONS          
REMARK 350 GIVEN BELOW.  BOTH NON-CRYSTALLOGRAPHIC AND                          
REMARK 350 CRYSTALLOGRAPHIC OPERATIONS ARE GIVEN.                               
REMARK 350                                                                      
REMARK 350 BIOMOLECULE: 1                                                       
REMARK 350 AUTHOR DETERMINED BIOLOGICAL UNIT: TRIMERIC                          
REMARK 350 APPLY THE FOLLOWING TO CHAINS: A, B, C, D, E, G, H, M, O, P,         
REMARK 350                    AND CHAINS: S, U, V, Z, a, b, h, o, q             
REMARK 350   BIOMT1   1  1.000000  0.000000  0.000000        0.00000            
REMARK 350   BIOMT2   1  0.000000  1.000000  0.000000        0.00000            
REMARK 350   BIOMT3   1  0.000000  0.000000  1.000000        0.00000            
REMARK 465                                                                      
REMARK 465 MISSING RESIDUES                                                     
REMARK 465 THE FOLLOWING RESIDUES WERE NOT LOCATED IN THE                       
REMARK 465 EXPERIMENT. (M=MODEL NUMBER; RES=RESIDUE NAME; C=CHAIN               
REMARK 465 IDENTIFIER; SSSEQ=SEQUENCE NUMBER; I=INSERTION CODE.)                
REMARK 465                                                                      
REMARK 465   M RES C SSSEQI                                                     
REMARK 465     MET A     1                                                      
REMARK 465     PHE A     2                                                      
REMARK 465     VAL A     3                                                      
REMARK 465     PHE A     4                                                      
REMARK 465     LEU A     5                                                      
REMARK 465     VAL A     6                                                      
REMARK 465     LEU A     7                                                      
REMARK 465     LEU A     8                                                      
REMARK 465     PRO A     9                                                      
REMARK 465     LEU A    10                                                      
REMARK 465     VAL A    11                                                      
REMARK 465     SER A    12                                                      
REMARK 465     SER A    13                                                      
REMARK 465     GLN A    14                                                      
REMARK 465     CYS A    15                                                      
REMARK 465     VAL A    16                                                      
REMARK 465     ASN A    17                                                      
REMARK 465     LEU A    18                                                      
REMARK 465     THR A    19                                                      
REMARK 465     THR A    20                                                      
REMARK 465     ARG A    21                                                      
REMARK 465     THR A    22                                                      
REMARK 465     GLN A    23                                                      
REMARK 465     LEU A    24                                                      
REMARK 465     PRO A    25                                                      
REMARK 465     PRO A    26                                                      
REMARK 465     SER A    71                                                      
REMARK 465     GLY A    72                                                      
REMARK 465     THR A    73                                                      
REMARK 465     ASN A    74                                                      
REMARK 465     GLY A    75                                                      
REMARK 465     THR A    76                                                      
REMARK 465     LYS A    77                                                      
REMARK 465     ARG A    78                                                      
REMARK 465     PHE A    79                                                      
REMARK 465     HIS A   146                                                      
REMARK 465     LYS A   147                                                      
REMARK 465     ASN A   148                                                      
REMARK 465     ASN A   149                                                      
REMARK 465     LYS A   150                                                      
REMARK 465     SER A   151                                                      
REMARK 465     TRP A   152                                                      
REMARK 465     MET A   153                                                      
REMARK 465     GLU A   154                                                      
REMARK 465     SER A   155                                                      
REMARK 465     GLU A   156                                                      
REMARK 465     PHE A   157                                                      
REMARK 465     ARG A   158                                                      
REMARK 465     VAL A   159                                                      
REMARK 465     TYR A   160                                                      
REMARK 465     SER A   161                                                      
REMARK 465     SER A   162                                                      
REMARK 465     ALA A   163                                                      
REMARK 465     ASN A   164                                                      
REMARK 465     GLN A   173                                                      
REMARK 465     PRO A   174                                                      
REMARK 465     PHE A   175                                                      
REMARK 465     LEU A   176                                                      
REMARK 465     MET A   177                                                      
REMARK 465     ASP A   178                                                      
REMARK 465     LEU A   179                                                      
REMARK 465     GLU A   180                                                      
REMARK 465     GLY A   181                                                      
REMARK 465     LYS A   182                                                      
REMARK 465     GLN A   183                                                      
REMARK 465     GLY A   184                                                      
REMARK 465     ASN A   185                                                      
REMARK 465     ARG A   246                                                      
REMARK 465     SER A   247                                                      
REMARK 465     TYR A   248                                                      
REMARK 465     LEU A   249                                                      
REMARK 465     THR A   250                                                      
REMARK 465     PRO A   251                                                      
REMARK 465     GLY A   252                                                      
REMARK 465     ASP A   253                                                      
REMARK 465     SER A   254                                                      
REMARK 465     SER A   255                                                      
REMARK 465     SER A   256                                                      
REMARK 465     GLY A   257                                                      
REMARK 465     TRP A   258                                                      
REMARK 465     THR A   259                                                      
REMARK 465     ALA A   260                                                      
REMARK 465     GLY A   261                                                      
REMARK 465     ALA A   262                                                      
REMARK 465     LYS A   679                                                      
REMARK 465     SER A   680                                                      
REMARK 465     HIS A   681                                                      
REMARK 465     GLY A   682                                                      
REMARK 465     SER A   683                                                      
REMARK 465     ALA A   684                                                      
REMARK 465     SER A   685                                                      
REMARK 465     SER A   686                                                      
REMARK 465     VAL A   687                                                      
REMARK 465     ALA A   688                                                      
REMARK 465     MET B     1                                                      
REMARK 465     PHE B     2                                                      
REMARK 465     VAL B     3                                                      
REMARK 465     PHE B     4                                                      
REMARK 465     LEU B     5                                                      
REMARK 465     VAL B     6                                                      
REMARK 465     LEU B     7                                                      
REMARK 465     LEU B     8                                                      
REMARK 465     PRO B     9                                                      
REMARK 465     LEU B    10                                                      
REMARK 465     VAL B    11                                                      
REMARK 465     SER B    12                                                      
REMARK 465     SER B    13                                                      
REMARK 465     GLN B    14                                                      
REMARK 465     CYS B    15                                                      
REMARK 465     VAL B    16                                                      
REMARK 465     ASN B    17                                                      
REMARK 465     LEU B    18                                                      
REMARK 465     THR B    19                                                      
REMARK 465     THR B    20                                                      
REMARK 465     ARG B    21                                                      
REMARK 465     THR B    22                                                      
REMARK 465     GLN B    23                                                      
REMARK 465     LEU B    24                                                      
REMARK 465     PRO B    25                                                      
REMARK 465     PRO B    26                                                      
REMARK 465     SER B    71                                                      
REMARK 465     GLY B    72                                                      
REMARK 465     THR B    73                                                      
REMARK 465     ASN B    74                                                      
REMARK 465     GLY B    75                                                      
REMARK 465     THR B    76                                                      
REMARK 465     LYS B    77                                                      
REMARK 465     ARG B    78                                                      
REMARK 465     PHE B    79                                                      
REMARK 465     HIS B   146                                                      
REMARK 465     LYS B   147                                                      
REMARK 465     ASN B   148                                                      
REMARK 465     ASN B   149                                                      
REMARK 465     LYS B   150                                                      
REMARK 465     SER B   151                                                      
REMARK 465     TRP B   152                                                      
REMARK 465     MET B   153                                                      
REMARK 465     GLU B   154                                                      
REMARK 465     SER B   155                                                      
REMARK 465     GLU B   156                                                      
REMARK 465     PHE B   157                                                      
REMARK 465     ARG B   158                                                      
REMARK 465     VAL B   159                                                      
REMARK 465     TYR B   160                                                      
REMARK 465     SER B   161                                                      
REMARK 465     SER B   162                                                      
REMARK 465     ALA B   163                                                      
REMARK 465     ASN B   164                                                      
REMARK 465     GLN B   173                                                      
REMARK 465     PRO B   174                                                      
REMARK 465     PHE B   175                                                      
REMARK 465     LEU B   176                                                      
REMARK 465     MET B   177                                                      
REMARK 465     ASP B   178                                                      
REMARK 465     LEU B   179                                                      
REMARK 465     GLU B   180                                                      
REMARK 465     GLY B   181                                                      
REMARK 465     LYS B   182                                                      
REMARK 465     GLN B   183                                                      
REMARK 465     GLY B   184                                                      
REMARK 465     ASN B   185                                                      
REMARK 465     ARG B   246                                                      
REMARK 465     SER B   247                                                      
REMARK 465     TYR B   248                                                      
REMARK 465     LEU B   249                                                      
REMARK 465     THR B   250                                                      
REMARK 465     PRO B   251                                                      
REMARK 465     GLY B   252                                                      
REMARK 465     ASP B   253                                                      
REMARK 465     SER B   254                                                      
REMARK 465     SER B   255                                                      
REMARK 465     SER B   256                                                      
REMARK 465     GLY B   257                                                      
REMARK 465     TRP B   258                                                      
REMARK 465     THR B   259                                                      
REMARK 465     ALA B   260                                                      
REMARK 465     GLY B   261                                                      
REMARK 465     ALA B   262                                                      
REMARK 465     GLY B   682                                                      
REMARK 465     SER B   683                                                      
REMARK 465     ALA B   684                                                      
REMARK 465     SER B   685                                                      
REMARK 465     SER B   686                                                      
REMARK 465     VAL B   687                                                      
REMARK 465     ALA B   688                                                      
REMARK 465     MET C     1                                                      
REMARK 465     PHE C     2                                                      
REMARK 465     VAL C     3                                                      
REMARK 465     PHE C     4                                                      
REMARK 465     LEU C     5                                                      
REMARK 465     VAL C     6                                                      
REMARK 465     LEU C     7                                                      
REMARK 465     LEU C     8                                                      
REMARK 465     PRO C     9                                                      
REMARK 465     LEU C    10                                                      
REMARK 465     VAL C    11                                                      
REMARK 465     SER C    12                                                      
REMARK 465     SER C    13                                                      
REMARK 465     GLN C    14                                                      
REMARK 465     CYS C    15                                                      
REMARK 465     VAL C    16                                                      
REMARK 465     ASN C    17                                                      
REMARK 465     LEU C    18                                                      
REMARK 465     THR C    19                                                      
REMARK 465     THR C    20                                                      
REMARK 465     ARG C    21                                                      
REMARK 465     THR C    22                                                      
REMARK 465     GLN C    23                                                      
REMARK 465     LEU C    24                                                      
REMARK 465     PRO C    25                                                      
REMARK 465     PRO C    26                                                      
REMARK 465     SER C    71                                                      
REMARK 465     GLY C    72                                                      
REMARK 465     THR C    73                                                      
REMARK 465     ASN C    74                                                      
REMARK 465     GLY C    75                                                      
REMARK 465     THR C    76                                                      
REMARK 465     LYS C    77                                                      
REMARK 465     ARG C    78                                                      
REMARK 465     PHE C    79                                                      
REMARK 465     HIS C   146                                                      
REMARK 465     LYS C   147                                                      
REMARK 465     ASN C   148                                                      
REMARK 465     ASN C   149                                                      
REMARK 465     LYS C   150                                                      
REMARK 465     SER C   151                                                      
REMARK 465     TRP C   152                                                      
REMARK 465     MET C   153                                                      
REMARK 465     GLU C   154                                                      
REMARK 465     SER C   155                                                      
REMARK 465     GLU C   156                                                      
REMARK 465     PHE C   157                                                      
REMARK 465     ARG C   158                                                      
REMARK 465     VAL C   159                                                      
REMARK 465     TYR C   160                                                      
REMARK 465     SER C   161                                                      
REMARK 465     SER C   162                                                      
REMARK 465     ALA C   163                                                      
REMARK 465     ASN C   164                                                      
REMARK 465     GLN C   173                                                      
REMARK 465     PRO C   174                                                      
REMARK 465     PHE C   175                                                      
REMARK 465     LEU C   176                                                      
REMARK 465     MET C   177                                                      
REMARK 465     ASP C   178                                                      
REMARK 465     LEU C   179                                                      
REMARK 465     GLU C   180                                                      
REMARK 465     GLY C   181                                                      
REMARK 465     LYS C   182                                                      
REMARK 465     GLN C   183                                                      
REMARK 465     GLY C   184                                                      
REMARK 465     ASN C   185                                                      
REMARK 465     ARG C   246                                                      
REMARK 465     SER C   247                                                      
REMARK 465     TYR C   248                                                      
REMARK 465     LEU C   249                                                      
REMARK 465     THR C   250                                                      
REMARK 465     PRO C   251                                                      
REMARK 465     GLY C   252                                                      
REMARK 465     ASP C   253                                                      
REMARK 465     SER C   254                                                      
REMARK 465     SER C   255                                                      
REMARK 465     SER C   256                                                      
REMARK 465     GLY C   257                                                      
REMARK 465     TRP C   258                                                      
REMARK 465     THR C   259                                                      
REMARK 465     ALA C   260                                                      
REMARK 465     GLY C   261                                                      
REMARK 465     ALA C   262                                                      
REMARK 465     LYS C   679                                                      
REMARK 465     SER C   680                                                      
REMARK 465     HIS C   681                                                      
REMARK 465     GLY C   682                                                      
REMARK 465     SER C   683                                                      
REMARK 465     ALA C   684                                                      
REMARK 465     SER C   685                                                      
REMARK 465     SER C   686                                                      
REMARK 465     VAL C   687                                                      
REMARK 465     ALA C   688                                                      
REMARK 500                                                                      
REMARK 500 GEOMETRY AND STEREOCHEMISTRY                                         
REMARK 500 SUBTOPIC: TORSION ANGLES                                             
REMARK 500                                                                      
REMARK 500 TORSION ANGLES OUTSIDE THE EXPECTED RAMACHANDRAN REGIONS:            
REMARK 500 (M=MODEL NUMBER; RES=RESIDUE NAME; C=CHAIN IDENTIFIER;               
REMARK 500 SSEQ=SEQUENCE NUMBER; I=INSERTION CODE).                             
REMARK 500                                                                      
REMARK 500 STANDARD TABLE:                                                      
REMARK 500 FORMAT:(10X,I3,1X,A3,1X,A1,I4,A1,4X,F7.2,3X,F7.2)                    
REMARK 500                                                                      
REMARK 500 EXPECTED VALUES: GJ KLEYWEGT AND TA JONES (1996). PHI/PSI-           
REMARK 500 CHOLOGY: RAMACHANDRAN REVISITED. STRUCTURE 4, 1395 - 1400            
REMARK 500                                                                      
REMARK 500  M RES CSSEQI        PSI       PHI                                   
REMARK 500    PHE A  32     -130.62     58.05                                   
REMARK 500    LYS A  41       56.48    -92.73                                   
REMARK 500    ASN A  87     -139.89     55.09                                   
REMARK 500    ALA A 123     -118.56     53.69                                   
REMARK 500    ARG A 214     -139.50     50.26                                   
REMARK 500    LEU A 226      -55.33   -120.45                                   
REMARK 500    ASP A 428       33.08    -97.10                                   
REMARK 500    LEU A 629     -108.82     55.28                                   
REMARK 500    ASP A 663      -60.35    -94.84                                   
REMARK 500    VAL A 729      -53.96   -122.91                                   
REMARK 500    ASP A 745       61.84     60.73                                   
REMARK 500    LYS A 795       58.69    -94.36                                   
REMARK 500    TYR A 837       -8.10     67.76                                   
REMARK 500    LEU A 849       -6.13     71.11                                   
REMARK 500    LEU A 945       56.43    -90.28                                   
REMARK 500    PHE B  32     -133.61     58.69                                   
REMARK 500    ASN B  87     -122.24     57.88                                   
REMARK 500    GLU B 132       32.46    -99.69                                   
REMARK 500    PRO B 230       56.88    -90.54                                   
REMARK 500    ASN B 331       34.28    -97.39                                   
REMARK 500    HIS B 519       32.66    -94.14                                   
REMARK 500    SER B 637       10.37   -141.42                                   
REMARK 500    LYS B 679     -133.91     63.08                                   
REMARK 500    VAL B 729      -52.69   -124.27                                   
REMARK 500    ASP B 745       65.03     60.21                                   
REMARK 500    ASN C  87     -136.53     53.52                                   
REMARK 500    ASN C 331       57.83    -93.74                                   
REMARK 500    SER C 438       38.74    -98.97                                   
REMARK 500    ASP C 663      -60.49    -94.46                                   
REMARK 500    CYS C 743      -66.95    -95.43                                   
REMARK 500    ALA C 829     -167.54    -79.93                                   
REMARK 500    PHE C 833      -10.43     71.50                                   
REMARK 500    LYS C 835     -113.40     54.18                                   
REMARK 500    ASP C 843       50.17    -91.85                                   
REMARK 500    ASP C 848       -8.46     71.24                                   
REMARK 500    LEU C 849       -6.05     67.21                                   
REMARK 500    LEU C 945       34.76    -94.50                                   
REMARK 500                                                                      
REMARK 500 REMARK: NULL                                                         
REMARK 900                                                                      
REMARK 900 RELATED ENTRIES                                                      
REMARK 900 RELATED ID: EMD-25865   RELATED DB: EMDB                             
REMARK 900 SARS-COV-2 OMICRON 3-RBD DOWN SPIKE PROTEIN TRIMER WITHOUT THE P986- 
REMARK 900 P987 STABILIZING MUTATIONS (S-GSAS-OMICRON)                          
REMARK     index=1;filename: 7tf8.pdb
DBREF  7TF8 A    1  1147  UNP    P0DTC2   SPIKE_SARS2      1   1147             
DBREF  7TF8 B    1  1147  UNP    P0DTC2   SPIKE_SARS2      1   1147             
DBREF  7TF8 C    1  1147  UNP    P0DTC2   SPIKE_SARS2      1   1147             
SEQADV 7TF8 VAL A   67  UNP  P0DTC2    ALA    67 VARIANT                        
SEQADV 7TF8     A       UNP  P0DTC2    HIS    69 DELETION                       
SEQADV 7TF8     A       UNP  P0DTC2    VAL    70 DELETION                       
SEQADV 7TF8 ILE A   95  UNP  P0DTC2    THR    95 VARIANT                        
SEQADV 7TF8     A       UNP  P0DTC2    GLY   142 DELETION                       
SEQADV 7TF8     A       UNP  P0DTC2    VAL   143 DELETION                       
SEQADV 7TF8     A       UNP  P0DTC2    TYR   144 DELETION                       
SEQADV 7TF8 ASP A  142  UNP  P0DTC2    TYR   145 VARIANT                        
SEQADV 7TF8 ILE A  212  UNP  P0DTC2              INSERTION                      
SEQADV 7TF8 VAL A  213  UNP  P0DTC2              INSERTION                      
SEQADV 7TF8 ARG A  214  UNP  P0DTC2    ASN   211 VARIANT                        
SEQADV 7TF8 GLU A  214A UNP  P0DTC2    LEU   212 VARIANT                        
SEQADV 7TF8 PRO A  214B UNP  P0DTC2    VAL   213 VARIANT                        
SEQADV 7TF8 GLU A  214C UNP  P0DTC2    ARG   214 VARIANT                        
SEQADV 7TF8 ASP A  339  UNP  P0DTC2    GLY   339 VARIANT                        
SEQADV 7TF8 LEU A  371  UNP  P0DTC2    SER   371 VARIANT                        
SEQADV 7TF8 PRO A  373  UNP  P0DTC2    SER   373 VARIANT                        
SEQADV 7TF8 PHE A  375  UNP  P0DTC2    SER   375 VARIANT                        
SEQADV 7TF8 ASN A  417  UNP  P0DTC2    LYS   417 VARIANT                        
SEQADV 7TF8 LYS A  440  UNP  P0DTC2    ASN   440 VARIANT                        
SEQADV 7TF8 SER A  446  UNP  P0DTC2    GLY   446 VARIANT                        
SEQADV 7TF8 ASN A  477  UNP  P0DTC2    SER   477 VARIANT                        
SEQADV 7TF8 LYS A  478  UNP  P0DTC2    THR   478 VARIANT                        
SEQADV 7TF8 ALA A  484  UNP  P0DTC2    GLU   484 VARIANT                        
SEQADV 7TF8 ARG A  493  UNP  P0DTC2    GLN   493 VARIANT                        
SEQADV 7TF8 SER A  496  UNP  P0DTC2    GLY   496 VARIANT                        
SEQADV 7TF8 ARG A  498  UNP  P0DTC2    GLN   498 VARIANT                        
SEQADV 7TF8 TYR A  501  UNP  P0DTC2    ASN   501 VARIANT                        
SEQADV 7TF8 HIS A  505  UNP  P0DTC2    TYR   505 VARIANT                        
SEQADV 7TF8 LYS A  547  UNP  P0DTC2    THR   547 VARIANT                        
SEQADV 7TF8 GLY A  614  UNP  P0DTC2    ASP   614 VARIANT                        
SEQADV 7TF8 TYR A  655  UNP  P0DTC2    HIS   655 VARIANT                        
SEQADV 7TF8 LYS A  679  UNP  P0DTC2    ASN   679 VARIANT                        
SEQADV 7TF8 HIS A  681  UNP  P0DTC2    PRO   681 VARIANT                        
SEQADV 7TF8 GLY A  682  UNP  P0DTC2    ARG   682 VARIANT                        
SEQADV 7TF8 SER A  683  UNP  P0DTC2    ARG   683 VARIANT                        
SEQADV 7TF8 SER A  685  UNP  P0DTC2    ARG   685 VARIANT                        
SEQADV 7TF8 LYS A  764  UNP  P0DTC2    ASN   764 VARIANT                        
SEQADV 7TF8 TYR A  796  UNP  P0DTC2    ASP   796 VARIANT                        
SEQADV 7TF8 LYS A  856  UNP  P0DTC2    ASN   856 VARIANT                        
SEQADV 7TF8 HIS A  954  UNP  P0DTC2    GLN   954 VARIANT                        
SEQADV 7TF8 LYS A  969  UNP  P0DTC2    ASN   969 VARIANT                        
SEQADV 7TF8 PHE A  981  UNP  P0DTC2    LEU   981 VARIANT                        
SEQADV 7TF8 VAL B   67  UNP  P0DTC2    ALA    67 VARIANT                        
SEQADV 7TF8     B       UNP  P0DTC2    HIS    69 DELETION                       
SEQADV 7TF8     B       UNP  P0DTC2    VAL    70 DELETION                       
SEQADV 7TF8 ILE B   95  UNP  P0DTC2    THR    95 VARIANT                        
SEQADV 7TF8     B       UNP  P0DTC2    GLY   142 DELETION                       
SEQADV 7TF8     B       UNP  P0DTC2    VAL   143 DELETION                       
SEQADV 7TF8     B       UNP  P0DTC2    TYR   144 DELETION                       
SEQADV 7TF8 ASP B  142  UNP  P0DTC2    TYR   145 VARIANT                        
SEQADV 7TF8 ILE B  212  UNP  P0DTC2              INSERTION                      
SEQADV 7TF8 VAL B  213  UNP  P0DTC2              INSERTION                      
SEQADV 7TF8 ARG B  214  UNP  P0DTC2    ASN   211 VARIANT                        
SEQADV 7TF8 GLU B  214A UNP  P0DTC2    LEU   212 VARIANT                        
SEQADV 7TF8 PRO B  214B UNP  P0DTC2    VAL   213 VARIANT                        
SEQADV 7TF8 GLU B  214C UNP  P0DTC2    ARG   214 VARIANT                        
SEQADV 7TF8 ASP B  339  UNP  P0DTC2    GLY   339 VARIANT                        
SEQADV 7TF8 LEU B  371  UNP  P0DTC2    SER   371 VARIANT                        
SEQADV 7TF8 PRO B  373  UNP  P0DTC2    SER   373 VARIANT                        
SEQADV 7TF8 PHE B  375  UNP  P0DTC2    SER   375 VARIANT                        
SEQADV 7TF8 ASN B  417  UNP  P0DTC2    LYS   417 VARIANT                        
SEQADV 7TF8 LYS B  440  UNP  P0DTC2    ASN   440 VARIANT                        
SEQADV 7TF8 SER B  446  UNP  P0DTC2    GLY   446 VARIANT                        
SEQADV 7TF8 ASN B  477  UNP  P0DTC2    SER   477 VARIANT                        
SEQADV 7TF8 LYS B  478  UNP  P0DTC2    THR   478 VARIANT                        
SEQADV 7TF8 ALA B  484  UNP  P0DTC2    GLU   484 VARIANT                        
SEQADV 7TF8 ARG B  493  UNP  P0DTC2    GLN   493 VARIANT                        
SEQADV 7TF8 SER B  496  UNP  P0DTC2    GLY   496 VARIANT                        
SEQADV 7TF8 ARG B  498  UNP  P0DTC2    GLN   498 VARIANT                        
SEQADV 7TF8 TYR B  501  UNP  P0DTC2    ASN   501 VARIANT                        
SEQADV 7TF8 HIS B  505  UNP  P0DTC2    TYR   505 VARIANT                        
SEQADV 7TF8 LYS B  547  UNP  P0DTC2    THR   547 VARIANT                        
SEQADV 7TF8 GLY B  614  UNP  P0DTC2    ASP   614 VARIANT                        
SEQADV 7TF8 TYR B  655  UNP  P0DTC2    HIS   655 VARIANT                        
SEQADV 7TF8 LYS B  679  UNP  P0DTC2    ASN   679 VARIANT                        
SEQADV 7TF8 HIS B  681  UNP  P0DTC2    PRO   681 VARIANT                        
SEQADV 7TF8 GLY B  682  UNP  P0DTC2    ARG   682 VARIANT                        
SEQADV 7TF8 SER B  683  UNP  P0DTC2    ARG   683 VARIANT                        
SEQADV 7TF8 SER B  685  UNP  P0DTC2    ARG   685 VARIANT                        
SEQADV 7TF8 LYS B  764  UNP  P0DTC2    ASN   764 VARIANT                        
SEQADV 7TF8 TYR B  796  UNP  P0DTC2    ASP   796 VARIANT                        
SEQADV 7TF8 LYS B  856  UNP  P0DTC2    ASN   856 VARIANT                        
SEQADV 7TF8 HIS B  954  UNP  P0DTC2    GLN   954 VARIANT                        
SEQADV 7TF8 LYS B  969  UNP  P0DTC2    ASN   969 VARIANT                        
SEQADV 7TF8 PHE B  981  UNP  P0DTC2    LEU   981 VARIANT                        
SEQADV 7TF8 VAL C   67  UNP  P0DTC2    ALA    67 VARIANT                        
SEQADV 7TF8     C       UNP  P0DTC2    HIS    69 DELETION                       
SEQADV 7TF8     C       UNP  P0DTC2    VAL    70 DELETION                       
SEQADV 7TF8 ILE C   95  UNP  P0DTC2    THR    95 VARIANT                        
SEQADV 7TF8     C       UNP  P0DTC2    GLY   142 DELETION                       
SEQADV 7TF8     C       UNP  P0DTC2    VAL   143 DELETION                       
SEQADV 7TF8     C       UNP  P0DTC2    TYR   144 DELETION                       
SEQADV 7TF8 ASP C  142  UNP  P0DTC2    TYR   145 VARIANT                        
SEQADV 7TF8 ILE C  212  UNP  P0DTC2              INSERTION                      
SEQADV 7TF8 VAL C  213  UNP  P0DTC2              INSERTION                      
SEQADV 7TF8 ARG C  214  UNP  P0DTC2    ASN   211 VARIANT                        
SEQADV 7TF8 GLU C  214A UNP  P0DTC2    LEU   212 VARIANT                        
SEQADV 7TF8 PRO C  214B UNP  P0DTC2    VAL   213 VARIANT                        
SEQADV 7TF8 GLU C  214C UNP  P0DTC2    ARG   214 VARIANT                        
SEQADV 7TF8 ASP C  339  UNP  P0DTC2    GLY   339 VARIANT                        
SEQADV 7TF8 LEU C  371  UNP  P0DTC2    SER   371 VARIANT                        
SEQADV 7TF8 PRO C  373  UNP  P0DTC2    SER   373 VARIANT                        
SEQADV 7TF8 PHE C  375  UNP  P0DTC2    SER   375 VARIANT                        
SEQADV 7TF8 ASN C  417  UNP  P0DTC2    LYS   417 VARIANT                        
SEQADV 7TF8 LYS C  440  UNP  P0DTC2    ASN   440 VARIANT                        
SEQADV 7TF8 SER C  446  UNP  P0DTC2    GLY   446 VARIANT                        
SEQADV 7TF8 ASN C  477  UNP  P0DTC2    SER   477 VARIANT                        
SEQADV 7TF8 LYS C  478  UNP  P0DTC2    THR   478 VARIANT                        
SEQADV 7TF8 ALA C  484  UNP  P0DTC2    GLU   484 VARIANT                        
SEQADV 7TF8 ARG C  493  UNP  P0DTC2    GLN   493 VARIANT                        
SEQADV 7TF8 SER C  496  UNP  P0DTC2    GLY   496 VARIANT                        
SEQADV 7TF8 ARG C  498  UNP  P0DTC2    GLN   498 VARIANT                        
SEQADV 7TF8 TYR C  501  UNP  P0DTC2    ASN   501 VARIANT                        
SEQADV 7TF8 HIS C  505  UNP  P0DTC2    TYR   505 VARIANT                        
SEQADV 7TF8 LYS C  547  UNP  P0DTC2    THR   547 VARIANT                        
SEQADV 7TF8 GLY C  614  UNP  P0DTC2    ASP   614 VARIANT                        
SEQADV 7TF8 TYR C  655  UNP  P0DTC2    HIS   655 VARIANT                        
SEQADV 7TF8 LYS C  679  UNP  P0DTC2    ASN   679 VARIANT                        
SEQADV 7TF8 HIS C  681  UNP  P0DTC2    PRO   681 VARIANT                        
SEQADV 7TF8 GLY C  682  UNP  P0DTC2    ARG   682 VARIANT                        
SEQADV 7TF8 SER C  683  UNP  P0DTC2    ARG   683 VARIANT                        
SEQADV 7TF8 SER C  685  UNP  P0DTC2    ARG   685 VARIANT                        
SEQADV 7TF8 LYS C  764  UNP  P0DTC2    ASN   764 VARIANT                        
SEQADV 7TF8 TYR C  796  UNP  P0DTC2    ASP   796 VARIANT                        
SEQADV 7TF8 LYS C  856  UNP  P0DTC2    ASN   856 VARIANT                        
SEQADV 7TF8 HIS C  954  UNP  P0DTC2    GLN   954 VARIANT                        
SEQADV 7TF8 LYS C  969  UNP  P0DTC2    ASN   969 VARIANT                        
SEQADV 7TF8 PHE C  981  UNP  P0DTC2    LEU   981 VARIANT                        
SEQRES   1 A 1144  MET PHE VAL PHE LEU VAL LEU LEU PRO LEU VAL SER SER          
SEQRES   2 A 1144  GLN CYS VAL ASN LEU THR THR ARG THR GLN LEU PRO PRO          
SEQRES   3 A 1144  ALA TYR THR ASN SER PHE THR ARG GLY VAL TYR TYR PRO          
SEQRES   4 A 1144  ASP LYS VAL PHE ARG SER SER VAL LEU HIS SER THR GLN          
SEQRES   5 A 1144  ASP LEU PHE LEU PRO PHE PHE SER ASN VAL THR TRP PHE          
SEQRES   6 A 1144  HIS VAL ILE SER GLY THR ASN GLY THR LYS ARG PHE ASP          
SEQRES   7 A 1144  ASN PRO VAL LEU PRO PHE ASN ASP GLY VAL TYR PHE ALA          
SEQRES   8 A 1144  SER ILE GLU LYS SER ASN ILE ILE ARG GLY TRP ILE PHE          
SEQRES   9 A 1144  GLY THR THR LEU ASP SER LYS THR GLN SER LEU LEU ILE          
SEQRES  10 A 1144  VAL ASN ASN ALA THR ASN VAL VAL ILE LYS VAL CYS GLU          
SEQRES  11 A 1144  PHE GLN PHE CYS ASN ASP PRO PHE LEU ASP HIS LYS ASN          
SEQRES  12 A 1144  ASN LYS SER TRP MET GLU SER GLU PHE ARG VAL TYR SER          
SEQRES  13 A 1144  SER ALA ASN ASN CYS THR PHE GLU TYR VAL SER GLN PRO          
SEQRES  14 A 1144  PHE LEU MET ASP LEU GLU GLY LYS GLN GLY ASN PHE LYS          
SEQRES  15 A 1144  ASN LEU ARG GLU PHE VAL PHE LYS ASN ILE ASP GLY TYR          
SEQRES  16 A 1144  PHE LYS ILE TYR SER LYS HIS THR PRO ILE ILE VAL ARG          
SEQRES  17 A 1144  GLU PRO GLU ASP LEU PRO GLN GLY PHE SER ALA LEU GLU          
SEQRES  18 A 1144  PRO LEU VAL ASP LEU PRO ILE GLY ILE ASN ILE THR ARG          
SEQRES  19 A 1144  PHE GLN THR LEU LEU ALA LEU HIS ARG SER TYR LEU THR          
SEQRES  20 A 1144  PRO GLY ASP SER SER SER GLY TRP THR ALA GLY ALA ALA          
SEQRES  21 A 1144  ALA TYR TYR VAL GLY TYR LEU GLN PRO ARG THR PHE LEU          
SEQRES  22 A 1144  LEU LYS TYR ASN GLU ASN GLY THR ILE THR ASP ALA VAL          
SEQRES  23 A 1144  ASP CYS ALA LEU ASP PRO LEU SER GLU THR LYS CYS THR          
SEQRES  24 A 1144  LEU LYS SER PHE THR VAL GLU LYS GLY ILE TYR GLN THR          
SEQRES  25 A 1144  SER ASN PHE ARG VAL GLN PRO THR GLU SER ILE VAL ARG          
SEQRES  26 A 1144  PHE PRO ASN ILE THR ASN LEU CYS PRO PHE ASP GLU VAL          
SEQRES  27 A 1144  PHE ASN ALA THR ARG PHE ALA SER VAL TYR ALA TRP ASN          
SEQRES  28 A 1144  ARG LYS ARG ILE SER ASN CYS VAL ALA ASP TYR SER VAL          
SEQRES  29 A 1144  LEU TYR ASN LEU ALA PRO PHE PHE THR PHE LYS CYS TYR          
SEQRES  30 A 1144  GLY VAL SER PRO THR LYS LEU ASN ASP LEU CYS PHE THR          
SEQRES  31 A 1144  ASN VAL TYR ALA ASP SER PHE VAL ILE ARG GLY ASP GLU          
SEQRES  32 A 1144  VAL ARG GLN ILE ALA PRO GLY GLN THR GLY ASN ILE ALA          
SEQRES  33 A 1144  ASP TYR ASN TYR LYS LEU PRO ASP ASP PHE THR GLY CYS          
SEQRES  34 A 1144  VAL ILE ALA TRP ASN SER ASN LYS LEU ASP SER LYS VAL          
SEQRES  35 A 1144  SER GLY ASN TYR ASN TYR LEU TYR ARG LEU PHE ARG LYS          
SEQRES  36 A 1144  SER ASN LEU LYS PRO PHE GLU ARG ASP ILE SER THR GLU          
SEQRES  37 A 1144  ILE TYR GLN ALA GLY ASN LYS PRO CYS ASN GLY VAL ALA          
SEQRES  38 A 1144  GLY PHE ASN CYS TYR PHE PRO LEU ARG SER TYR SER PHE          
SEQRES  39 A 1144  ARG PRO THR TYR GLY VAL GLY HIS GLN PRO TYR ARG VAL          
SEQRES  40 A 1144  VAL VAL LEU SER PHE GLU LEU LEU HIS ALA PRO ALA THR          
SEQRES  41 A 1144  VAL CYS GLY PRO LYS LYS SER THR ASN LEU VAL LYS ASN          
SEQRES  42 A 1144  LYS CYS VAL ASN PHE ASN PHE ASN GLY LEU LYS GLY THR          
SEQRES  43 A 1144  GLY VAL LEU THR GLU SER ASN LYS LYS PHE LEU PRO PHE          
SEQRES  44 A 1144  GLN GLN PHE GLY ARG ASP ILE ALA ASP THR THR ASP ALA          
SEQRES  45 A 1144  VAL ARG ASP PRO GLN THR LEU GLU ILE LEU ASP ILE THR          
SEQRES  46 A 1144  PRO CYS SER PHE GLY GLY VAL SER VAL ILE THR PRO GLY          
SEQRES  47 A 1144  THR ASN THR SER ASN GLN VAL ALA VAL LEU TYR GLN GLY          
SEQRES  48 A 1144  VAL ASN CYS THR GLU VAL PRO VAL ALA ILE HIS ALA ASP          
SEQRES  49 A 1144  GLN LEU THR PRO THR TRP ARG VAL TYR SER THR GLY SER          
SEQRES  50 A 1144  ASN VAL PHE GLN THR ARG ALA GLY CYS LEU ILE GLY ALA          
SEQRES  51 A 1144  GLU TYR VAL ASN ASN SER TYR GLU CYS ASP ILE PRO ILE          
SEQRES  52 A 1144  GLY ALA GLY ILE CYS ALA SER TYR GLN THR GLN THR LYS          
SEQRES  53 A 1144  SER HIS GLY SER ALA SER SER VAL ALA SER GLN SER ILE          
SEQRES  54 A 1144  ILE ALA TYR THR MET SER LEU GLY ALA GLU ASN SER VAL          
SEQRES  55 A 1144  ALA TYR SER ASN ASN SER ILE ALA ILE PRO THR ASN PHE          
SEQRES  56 A 1144  THR ILE SER VAL THR THR GLU ILE LEU PRO VAL SER MET          
SEQRES  57 A 1144  THR LYS THR SER VAL ASP CYS THR MET TYR ILE CYS GLY          
SEQRES  58 A 1144  ASP SER THR GLU CYS SER ASN LEU LEU LEU GLN TYR GLY          
SEQRES  59 A 1144  SER PHE CYS THR GLN LEU LYS ARG ALA LEU THR GLY ILE          
SEQRES  60 A 1144  ALA VAL GLU GLN ASP LYS ASN THR GLN GLU VAL PHE ALA          
SEQRES  61 A 1144  GLN VAL LYS GLN ILE TYR LYS THR PRO PRO ILE LYS TYR          
SEQRES  62 A 1144  PHE GLY GLY PHE ASN PHE SER GLN ILE LEU PRO ASP PRO          
SEQRES  63 A 1144  SER LYS PRO SER LYS ARG SER PHE ILE GLU ASP LEU LEU          
SEQRES  64 A 1144  PHE ASN LYS VAL THR LEU ALA ASP ALA GLY PHE ILE LYS          
SEQRES  65 A 1144  GLN TYR GLY ASP CYS LEU GLY ASP ILE ALA ALA ARG ASP          
SEQRES  66 A 1144  LEU ILE CYS ALA GLN LYS PHE LYS GLY LEU THR VAL LEU          
SEQRES  67 A 1144  PRO PRO LEU LEU THR ASP GLU MET ILE ALA GLN TYR THR          
SEQRES  68 A 1144  SER ALA LEU LEU ALA GLY THR ILE THR SER GLY TRP THR          
SEQRES  69 A 1144  PHE GLY ALA GLY ALA ALA LEU GLN ILE PRO PHE ALA MET          
SEQRES  70 A 1144  GLN MET ALA TYR ARG PHE ASN GLY ILE GLY VAL THR GLN          
SEQRES  71 A 1144  ASN VAL LEU TYR GLU ASN GLN LYS LEU ILE ALA ASN GLN          
SEQRES  72 A 1144  PHE ASN SER ALA ILE GLY LYS ILE GLN ASP SER LEU SER          
SEQRES  73 A 1144  SER THR ALA SER ALA LEU GLY LYS LEU GLN ASP VAL VAL          
SEQRES  74 A 1144  ASN HIS ASN ALA GLN ALA LEU ASN THR LEU VAL LYS GLN          
SEQRES  75 A 1144  LEU SER SER LYS PHE GLY ALA ILE SER SER VAL LEU ASN          
SEQRES  76 A 1144  ASP ILE PHE SER ARG LEU ASP LYS VAL GLU ALA GLU VAL          
SEQRES  77 A 1144  GLN ILE ASP ARG LEU ILE THR GLY ARG LEU GLN SER LEU          
SEQRES  78 A 1144  GLN THR TYR VAL THR GLN GLN LEU ILE ARG ALA ALA GLU          
SEQRES  79 A 1144  ILE ARG ALA SER ALA ASN LEU ALA ALA THR LYS MET SER          
SEQRES  80 A 1144  GLU CYS VAL LEU GLY GLN SER LYS ARG VAL ASP PHE CYS          
SEQRES  81 A 1144  GLY LYS GLY TYR HIS LEU MET SER PHE PRO GLN SER ALA          
SEQRES  82 A 1144  PRO HIS GLY VAL VAL PHE LEU HIS VAL THR TYR VAL PRO          
SEQRES  83 A 1144  ALA GLN GLU LYS ASN PHE THR THR ALA PRO ALA ILE CYS          
SEQRES  84 A 1144  HIS ASP GLY LYS ALA HIS PHE PRO ARG GLU GLY VAL PHE          
SEQRES  85 A 1144  VAL SER ASN GLY THR HIS TRP PHE VAL THR GLN ARG ASN          
SEQRES  86 A 1144  PHE TYR GLU PRO GLN ILE ILE THR THR ASP ASN THR PHE          
SEQRES  87 A 1144  VAL SER GLY ASN CYS ASP VAL VAL ILE GLY ILE VAL ASN          
SEQRES  88 A 1144  ASN THR VAL TYR ASP PRO LEU GLN PRO GLU LEU ASP SER          
SEQRES   1 B 1144  MET PHE VAL PHE LEU VAL LEU LEU PRO LEU VAL SER SER          
SEQRES   2 B 1144  GLN CYS VAL ASN LEU THR THR ARG THR GLN LEU PRO PRO          
SEQRES   3 B 1144  ALA TYR THR ASN SER PHE THR ARG GLY VAL TYR TYR PRO          
SEQRES   4 B 1144  ASP LYS VAL PHE ARG SER SER VAL LEU HIS SER THR GLN          
SEQRES   5 B 1144  ASP LEU PHE LEU PRO PHE PHE SER ASN VAL THR TRP PHE          
SEQRES   6 B 1144  HIS VAL ILE SER GLY THR ASN GLY THR LYS ARG PHE ASP          
SEQRES   7 B 1144  ASN PRO VAL LEU PRO PHE ASN ASP GLY VAL TYR PHE ALA          
SEQRES   8 B 1144  SER ILE GLU LYS SER ASN ILE ILE ARG GLY TRP ILE PHE          
SEQRES   9 B 1144  GLY THR THR LEU ASP SER LYS THR GLN SER LEU LEU ILE          
SEQRES  10 B 1144  VAL ASN ASN ALA THR ASN VAL VAL ILE LYS VAL CYS GLU          
SEQRES  11 B 1144  PHE GLN PHE CYS ASN ASP PRO PHE LEU ASP HIS LYS ASN          
SEQRES  12 B 1144  ASN LYS SER TRP MET GLU SER GLU PHE ARG VAL TYR SER          
SEQRES  13 B 1144  SER ALA ASN ASN CYS THR PHE GLU TYR VAL SER GLN PRO          
SEQRES  14 B 1144  PHE LEU MET ASP LEU GLU GLY LYS GLN GLY ASN PHE LYS          
SEQRES  15 B 1144  ASN LEU ARG GLU PHE VAL PHE LYS ASN ILE ASP GLY TYR          
SEQRES  16 B 1144  PHE LYS ILE TYR SER LYS HIS THR PRO ILE ILE VAL ARG          
SEQRES  17 B 1144  GLU PRO GLU ASP LEU PRO GLN GLY PHE SER ALA LEU GLU          
SEQRES  18 B 1144  PRO LEU VAL ASP LEU PRO ILE GLY ILE ASN ILE THR ARG          
SEQRES  19 B 1144  PHE GLN THR LEU LEU ALA LEU HIS ARG SER TYR LEU THR          
SEQRES  20 B 1144  PRO GLY ASP SER SER SER GLY TRP THR ALA GLY ALA ALA          
SEQRES  21 B 1144  ALA TYR TYR VAL GLY TYR LEU GLN PRO ARG THR PHE LEU          
SEQRES  22 B 1144  LEU LYS TYR ASN GLU ASN GLY THR ILE THR ASP ALA VAL          
SEQRES  23 B 1144  ASP CYS ALA LEU ASP PRO LEU SER GLU THR LYS CYS THR          
SEQRES  24 B 1144  LEU LYS SER PHE THR VAL GLU LYS GLY ILE TYR GLN THR          
SEQRES  25 B 1144  SER ASN PHE ARG VAL GLN PRO THR GLU SER ILE VAL ARG          
SEQRES  26 B 1144  PHE PRO ASN ILE THR ASN LEU CYS PRO PHE ASP GLU VAL          
SEQRES  27 B 1144  PHE ASN ALA THR ARG PHE ALA SER VAL TYR ALA TRP ASN          
SEQRES  28 B 1144  ARG LYS ARG ILE SER ASN CYS VAL ALA ASP TYR SER VAL          
SEQRES  29 B 1144  LEU TYR ASN LEU ALA PRO PHE PHE THR PHE LYS CYS TYR          
SEQRES  30 B 1144  GLY VAL SER PRO THR LYS LEU ASN ASP LEU CYS PHE THR          
SEQRES  31 B 1144  ASN VAL TYR ALA ASP SER PHE VAL ILE ARG GLY ASP GLU          
SEQRES  32 B 1144  VAL ARG GLN ILE ALA PRO GLY GLN THR GLY ASN ILE ALA          
SEQRES  33 B 1144  ASP TYR ASN TYR LYS LEU PRO ASP ASP PHE THR GLY CYS          
SEQRES  34 B 1144  VAL ILE ALA TRP ASN SER ASN LYS LEU ASP SER LYS VAL          
SEQRES  35 B 1144  SER GLY ASN TYR ASN TYR LEU TYR ARG LEU PHE ARG LYS          
SEQRES  36 B 1144  SER ASN LEU LYS PRO PHE GLU ARG ASP ILE SER THR GLU          
SEQRES  37 B 1144  ILE TYR GLN ALA GLY ASN LYS PRO CYS ASN GLY VAL ALA          
SEQRES  38 B 1144  GLY PHE ASN CYS TYR PHE PRO LEU ARG SER TYR SER PHE          
SEQRES  39 B 1144  ARG PRO THR TYR GLY VAL GLY HIS GLN PRO TYR ARG VAL          
SEQRES  40 B 1144  VAL VAL LEU SER PHE GLU LEU LEU HIS ALA PRO ALA THR          
SEQRES  41 B 1144  VAL CYS GLY PRO LYS LYS SER THR ASN LEU VAL LYS ASN          
SEQRES  42 B 1144  LYS CYS VAL ASN PHE ASN PHE ASN GLY LEU LYS GLY THR          
SEQRES  43 B 1144  GLY VAL LEU THR GLU SER ASN LYS LYS PHE LEU PRO PHE          
SEQRES  44 B 1144  GLN GLN PHE GLY ARG ASP ILE ALA ASP THR THR ASP ALA          
SEQRES  45 B 1144  VAL ARG ASP PRO GLN THR LEU GLU ILE LEU ASP ILE THR          
SEQRES  46 B 1144  PRO CYS SER PHE GLY GLY VAL SER VAL ILE THR PRO GLY          
SEQRES  47 B 1144  THR ASN THR SER ASN GLN VAL ALA VAL LEU TYR GLN GLY          
SEQRES  48 B 1144  VAL ASN CYS THR GLU VAL PRO VAL ALA ILE HIS ALA ASP          
SEQRES  49 B 1144  GLN LEU THR PRO THR TRP ARG VAL TYR SER THR GLY SER          
SEQRES  50 B 1144  ASN VAL PHE GLN THR ARG ALA GLY CYS LEU ILE GLY ALA          
SEQRES  51 B 1144  GLU TYR VAL ASN ASN SER TYR GLU CYS ASP ILE PRO ILE          
SEQRES  52 B 1144  GLY ALA GLY ILE CYS ALA SER TYR GLN THR GLN THR LYS          
SEQRES  53 B 1144  SER HIS GLY SER ALA SER SER VAL ALA SER GLN SER ILE          
SEQRES  54 B 1144  ILE ALA TYR THR MET SER LEU GLY ALA GLU ASN SER VAL          
SEQRES  55 B 1144  ALA TYR SER ASN ASN SER ILE ALA ILE PRO THR ASN PHE          
SEQRES  56 B 1144  THR ILE SER VAL THR THR GLU ILE LEU PRO VAL SER MET          
SEQRES  57 B 1144  THR LYS THR SER VAL ASP CYS THR MET TYR ILE CYS GLY          
SEQRES  58 B 1144  ASP SER THR GLU CYS SER ASN LEU LEU LEU GLN TYR GLY          
SEQRES  59 B 1144  SER PHE CYS THR GLN LEU LYS ARG ALA LEU THR GLY ILE          
SEQRES  60 B 1144  ALA VAL GLU GLN ASP LYS ASN THR GLN GLU VAL PHE ALA          
SEQRES  61 B 1144  GLN VAL LYS GLN ILE TYR LYS THR PRO PRO ILE LYS TYR          
SEQRES  62 B 1144  PHE GLY GLY PHE ASN PHE SER GLN ILE LEU PRO ASP PRO          
SEQRES  63 B 1144  SER LYS PRO SER LYS ARG SER PHE ILE GLU ASP LEU LEU          
SEQRES  64 B 1144  PHE ASN LYS VAL THR LEU ALA ASP ALA GLY PHE ILE LYS          
SEQRES  65 B 1144  GLN TYR GLY ASP CYS LEU GLY ASP ILE ALA ALA ARG ASP          
SEQRES  66 B 1144  LEU ILE CYS ALA GLN LYS PHE LYS GLY LEU THR VAL LEU          
SEQRES  67 B 1144  PRO PRO LEU LEU THR ASP GLU MET ILE ALA GLN TYR THR          
SEQRES  68 B 1144  SER ALA LEU LEU ALA GLY THR ILE THR SER GLY TRP THR          
SEQRES  69 B 1144  PHE GLY ALA GLY ALA ALA LEU GLN ILE PRO PHE ALA MET          
SEQRES  70 B 1144  GLN MET ALA TYR ARG PHE ASN GLY ILE GLY VAL THR GLN          
SEQRES  71 B 1144  ASN VAL LEU TYR GLU ASN GLN LYS LEU ILE ALA ASN GLN          
SEQRES  72 B 1144  PHE ASN SER ALA ILE GLY LYS ILE GLN ASP SER LEU SER          
SEQRES  73 B 1144  SER THR ALA SER ALA LEU GLY LYS LEU GLN ASP VAL VAL          
SEQRES  74 B 1144  ASN HIS ASN ALA GLN ALA LEU ASN THR LEU VAL LYS GLN          
SEQRES  75 B 1144  LEU SER SER LYS PHE GLY ALA ILE SER SER VAL LEU ASN          
SEQRES  76 B 1144  ASP ILE PHE SER ARG LEU ASP LYS VAL GLU ALA GLU VAL          
SEQRES  77 B 1144  GLN ILE ASP ARG LEU ILE THR GLY ARG LEU GLN SER LEU          
SEQRES  78 B 1144  GLN THR TYR VAL THR GLN GLN LEU ILE ARG ALA ALA GLU          
SEQRES  79 B 1144  ILE ARG ALA SER ALA ASN LEU ALA ALA THR LYS MET SER          
SEQRES  80 B 1144  GLU CYS VAL LEU GLY GLN SER LYS ARG VAL ASP PHE CYS          
SEQRES  81 B 1144  GLY LYS GLY TYR HIS LEU MET SER PHE PRO GLN SER ALA          
SEQRES  82 B 1144  PRO HIS GLY VAL VAL PHE LEU HIS VAL THR TYR VAL PRO          
SEQRES  83 B 1144  ALA GLN GLU LYS ASN PHE THR THR ALA PRO ALA ILE CYS          
SEQRES  84 B 1144  HIS ASP GLY LYS ALA HIS PHE PRO ARG GLU GLY VAL PHE          
SEQRES  85 B 1144  VAL SER ASN GLY THR HIS TRP PHE VAL THR GLN ARG ASN          
SEQRES  86 B 1144  PHE TYR GLU PRO GLN ILE ILE THR THR ASP ASN THR PHE          
SEQRES  87 B 1144  VAL SER GLY ASN CYS ASP VAL VAL ILE GLY ILE VAL ASN          
SEQRES  88 B 1144  ASN THR VAL TYR ASP PRO LEU GLN PRO GLU LEU ASP SER          
SEQRES   1 C 1144  MET PHE VAL PHE LEU VAL LEU LEU PRO LEU VAL SER SER          
SEQRES   2 C 1144  GLN CYS VAL ASN LEU THR THR ARG THR GLN LEU PRO PRO          
SEQRES   3 C 1144  ALA TYR THR ASN SER PHE THR ARG GLY VAL TYR TYR PRO          
SEQRES   4 C 1144  ASP LYS VAL PHE ARG SER SER VAL LEU HIS SER THR GLN          
SEQRES   5 C 1144  ASP LEU PHE LEU PRO PHE PHE SER ASN VAL THR TRP PHE          
SEQRES   6 C 1144  HIS VAL ILE SER GLY THR ASN GLY THR LYS ARG PHE ASP          
SEQRES   7 C 1144  ASN PRO VAL LEU PRO PHE ASN ASP GLY VAL TYR PHE ALA          
SEQRES   8 C 1144  SER ILE GLU LYS SER ASN ILE ILE ARG GLY TRP ILE PHE          
SEQRES   9 C 1144  GLY THR THR LEU ASP SER LYS THR GLN SER LEU LEU ILE          
SEQRES  10 C 1144  VAL ASN ASN ALA THR ASN VAL VAL ILE LYS VAL CYS GLU          
SEQRES  11 C 1144  PHE GLN PHE CYS ASN ASP PRO PHE LEU ASP HIS LYS ASN          
SEQRES  12 C 1144  ASN LYS SER TRP MET GLU SER GLU PHE ARG VAL TYR SER          
SEQRES  13 C 1144  SER ALA ASN ASN CYS THR PHE GLU TYR VAL SER GLN PRO          
SEQRES  14 C 1144  PHE LEU MET ASP LEU GLU GLY LYS GLN GLY ASN PHE LYS          
SEQRES  15 C 1144  ASN LEU ARG GLU PHE VAL PHE LYS ASN ILE ASP GLY TYR          
SEQRES  16 C 1144  PHE LYS ILE TYR SER LYS HIS THR PRO ILE ILE VAL ARG          
SEQRES  17 C 1144  GLU PRO GLU ASP LEU PRO GLN GLY PHE SER ALA LEU GLU          
SEQRES  18 C 1144  PRO LEU VAL ASP LEU PRO ILE GLY ILE ASN ILE THR ARG          
SEQRES  19 C 1144  PHE GLN THR LEU LEU ALA LEU HIS ARG SER TYR LEU THR          
SEQRES  20 C 1144  PRO GLY ASP SER SER SER GLY TRP THR ALA GLY ALA ALA          
SEQRES  21 C 1144  ALA TYR TYR VAL GLY TYR LEU GLN PRO ARG THR PHE LEU          
SEQRES  22 C 1144  LEU LYS TYR ASN GLU ASN GLY THR ILE THR ASP ALA VAL          
SEQRES  23 C 1144  ASP CYS ALA LEU ASP PRO LEU SER GLU THR LYS CYS THR          
SEQRES  24 C 1144  LEU LYS SER PHE THR VAL GLU LYS GLY ILE TYR GLN THR          
SEQRES  25 C 1144  SER ASN PHE ARG VAL GLN PRO THR GLU SER ILE VAL ARG          
SEQRES  26 C 1144  PHE PRO ASN ILE THR ASN LEU CYS PRO PHE ASP GLU VAL          
SEQRES  27 C 1144  PHE ASN ALA THR ARG PHE ALA SER VAL TYR ALA TRP ASN          
SEQRES  28 C 1144  ARG LYS ARG ILE SER ASN CYS VAL ALA ASP TYR SER VAL          
SEQRES  29 C 1144  LEU TYR ASN LEU ALA PRO PHE PHE THR PHE LYS CYS TYR          
SEQRES  30 C 1144  GLY VAL SER PRO THR LYS LEU ASN ASP LEU CYS PHE THR          
SEQRES  31 C 1144  ASN VAL TYR ALA ASP SER PHE VAL ILE ARG GLY ASP GLU          
SEQRES  32 C 1144  VAL ARG GLN ILE ALA PRO GLY GLN THR GLY ASN ILE ALA          
SEQRES  33 C 1144  ASP TYR ASN TYR LYS LEU PRO ASP ASP PHE THR GLY CYS          
SEQRES  34 C 1144  VAL ILE ALA TRP ASN SER ASN LYS LEU ASP SER LYS VAL          
SEQRES  35 C 1144  SER GLY ASN TYR ASN TYR LEU TYR ARG LEU PHE ARG LYS          
SEQRES  36 C 1144  SER ASN LEU LYS PRO PHE GLU ARG ASP ILE SER THR GLU          
SEQRES  37 C 1144  ILE TYR GLN ALA GLY ASN LYS PRO CYS ASN GLY VAL ALA          
SEQRES  38 C 1144  GLY PHE ASN CYS TYR PHE PRO LEU ARG SER TYR SER PHE          
SEQRES  39 C 1144  ARG PRO THR TYR GLY VAL GLY HIS GLN PRO TYR ARG VAL          
SEQRES  40 C 1144  VAL VAL LEU SER PHE GLU LEU LEU HIS ALA PRO ALA THR          
SEQRES  41 C 1144  VAL CYS GLY PRO LYS LYS SER THR ASN LEU VAL LYS ASN          
SEQRES  42 C 1144  LYS CYS VAL ASN PHE ASN PHE ASN GLY LEU LYS GLY THR          
SEQRES  43 C 1144  GLY VAL LEU THR GLU SER ASN LYS LYS PHE LEU PRO PHE          
SEQRES  44 C 1144  GLN GLN PHE GLY ARG ASP ILE ALA ASP THR THR ASP ALA          
SEQRES  45 C 1144  VAL ARG ASP PRO GLN THR LEU GLU ILE LEU ASP ILE THR          
SEQRES  46 C 1144  PRO CYS SER PHE GLY GLY VAL SER VAL ILE THR PRO GLY          
SEQRES  47 C 1144  THR ASN THR SER ASN GLN VAL ALA VAL LEU TYR GLN GLY          
SEQRES  48 C 1144  VAL ASN CYS THR GLU VAL PRO VAL ALA ILE HIS ALA ASP          
SEQRES  49 C 1144  GLN LEU THR PRO THR TRP ARG VAL TYR SER THR GLY SER          
SEQRES  50 C 1144  ASN VAL PHE GLN THR ARG ALA GLY CYS LEU ILE GLY ALA          
SEQRES  51 C 1144  GLU TYR VAL ASN ASN SER TYR GLU CYS ASP ILE PRO ILE          
SEQRES  52 C 1144  GLY ALA GLY ILE CYS ALA SER TYR GLN THR GLN THR LYS          
SEQRES  53 C 1144  SER HIS GLY SER ALA SER SER VAL ALA SER GLN SER ILE          
SEQRES  54 C 1144  ILE ALA TYR THR MET SER LEU GLY ALA GLU ASN SER VAL          
SEQRES  55 C 1144  ALA TYR SER ASN ASN SER ILE ALA ILE PRO THR ASN PHE          
SEQRES  56 C 1144  THR ILE SER VAL THR THR GLU ILE LEU PRO VAL SER MET          
SEQRES  57 C 1144  THR LYS THR SER VAL ASP CYS THR MET TYR ILE CYS GLY          
SEQRES  58 C 1144  ASP SER THR GLU CYS SER ASN LEU LEU LEU GLN TYR GLY          
SEQRES  59 C 1144  SER PHE CYS THR GLN LEU LYS ARG ALA LEU THR GLY ILE          
SEQRES  60 C 1144  ALA VAL GLU GLN ASP LYS ASN THR GLN GLU VAL PHE ALA          
SEQRES  61 C 1144  GLN VAL LYS GLN ILE TYR LYS THR PRO PRO ILE LYS TYR          
SEQRES  62 C 1144  PHE GLY GLY PHE ASN PHE SER GLN ILE LEU PRO ASP PRO          
SEQRES  63 C 1144  SER LYS PRO SER LYS ARG SER PHE ILE GLU ASP LEU LEU          
SEQRES  64 C 1144  PHE ASN LYS VAL THR LEU ALA ASP ALA GLY PHE ILE LYS          
SEQRES  65 C 1144  GLN TYR GLY ASP CYS LEU GLY ASP ILE ALA ALA ARG ASP          
SEQRES  66 C 1144  LEU ILE CYS ALA GLN LYS PHE LYS GLY LEU THR VAL LEU          
SEQRES  67 C 1144  PRO PRO LEU LEU THR ASP GLU MET ILE ALA GLN TYR THR          
SEQRES  68 C 1144  SER ALA LEU LEU ALA GLY THR ILE THR SER GLY TRP THR          
SEQRES  69 C 1144  PHE GLY ALA GLY ALA ALA LEU GLN ILE PRO PHE ALA MET          
SEQRES  70 C 1144  GLN MET ALA TYR ARG PHE ASN GLY ILE GLY VAL THR GLN          
SEQRES  71 C 1144  ASN VAL LEU TYR GLU ASN GLN LYS LEU ILE ALA ASN GLN          
SEQRES  72 C 1144  PHE ASN SER ALA ILE GLY LYS ILE GLN ASP SER LEU SER          
SEQRES  73 C 1144  SER THR ALA SER ALA LEU GLY LYS LEU GLN ASP VAL VAL          
SEQRES  74 C 1144  ASN HIS ASN ALA GLN ALA LEU ASN THR LEU VAL LYS GLN          
SEQRES  75 C 1144  LEU SER SER LYS PHE GLY ALA ILE SER SER VAL LEU ASN          
SEQRES  76 C 1144  ASP ILE PHE SER ARG LEU ASP LYS VAL GLU ALA GLU VAL          
SEQRES  77 C 1144  GLN ILE ASP ARG LEU ILE THR GLY ARG LEU GLN SER LEU          
SEQRES  78 C 1144  GLN THR TYR VAL THR GLN GLN LEU ILE ARG ALA ALA GLU          
SEQRES  79 C 1144  ILE ARG ALA SER ALA ASN LEU ALA ALA THR LYS MET SER          
SEQRES  80 C 1144  GLU CYS VAL LEU GLY GLN SER LYS ARG VAL ASP PHE CYS          
SEQRES  81 C 1144  GLY LYS GLY TYR HIS LEU MET SER PHE PRO GLN SER ALA          
SEQRES  82 C 1144  PRO HIS GLY VAL VAL PHE LEU HIS VAL THR TYR VAL PRO          
SEQRES  83 C 1144  ALA GLN GLU LYS ASN PHE THR THR ALA PRO ALA ILE CYS          
SEQRES  84 C 1144  HIS ASP GLY LYS ALA HIS PHE PRO ARG GLU GLY VAL PHE          
SEQRES  85 C 1144  VAL SER ASN GLY THR HIS TRP PHE VAL THR GLN ARG ASN          
SEQRES  86 C 1144  PHE TYR GLU PRO GLN ILE ILE THR THR ASP ASN THR PHE          
SEQRES  87 C 1144  VAL SER GLY ASN CYS ASP VAL VAL ILE GLY ILE VAL ASN          
SEQRES  88 C 1144  ASN THR VAL TYR ASP PRO LEU GLN PRO GLU LEU ASP SER          
HET    NAG  D   1      14                                                       
HET    NAG  D   2      14                                                       
HET    NAG  E   1      14                                                       
HET    NAG  E   2      14                                                       
HET    NAG  G   1      14                                                       
HET    NAG  G   2      14                                                       
HET    NAG  H   1      14                                                       
HET    NAG  H   2      14                                                       
HET    NAG  M   1      14                                                       
HET    NAG  M   2      14                                                       
HET    BMA  M   3      11                                                       
HET    MAN  M   4      11                                                       
HET    NAG  O   1      14                                                       
HET    NAG  O   2      14                                                       
HET    BMA  O   3      11                                                       
HET    MAN  O   4      11                                                       
HET    MAN  O   5      11                                                       
HET    NAG  P   1      14                                                       
HET    NAG  P   2      14                                                       
HET    BMA  P   3      11                                                       
HET    NAG  S   1      14                                                       
HET    NAG  S   2      14                                                       
HET    BMA  S   3      11                                                       
HET    MAN  S   4      11                                                       
HET    NAG  U   1      14                                                       
HET    NAG  U   2      14                                                       
HET    BMA  U   3      11                                                       
HET    MAN  U   4      11                                                       
HET    MAN  U   5      11                                                       
HET    NAG  V   1      14                                                       
HET    NAG  V   2      14                                                       
HET    BMA  V   3      11                                                       
HET    NAG  Z   1      14                                                       
HET    NAG  Z   2      14                                                       
HET    BMA  Z   3      11                                                       
HET    MAN  Z   4      11                                                       
HET    MAN  Z   5      11                                                       
HET    NAG  a   1      14                                                       
HET    NAG  a   2      14                                                       
HET    BMA  a   3      11                                                       
HET    MAN  a   4      11                                                       
HET    NAG  b   1      14                                                       
HET    NAG  b   2      14                                                       
HET    BMA  b   3      11                                                       
HET    NAG  h   1      14                                                       
HET    NAG  h   2      14                                                       
HET    NAG  o   1      14                                                       
HET    NAG  o   2      14                                                       
HET    BMA  o   3      11                                                       
HET    MAN  o   4      11                                                       
HET    MAN  o   5      11                                                       
HET    NAG  q   1      14                                                       
HET    NAG  q   2      14                                                       
HET    NAG  A1201      14                                                       
HET    NAG  A1202      14                                                       
HET    NAG  A1203      14                                                       
HET    NAG  A1204      14                                                       
HET    NAG  A1205      14                                                       
HET    NAG  A1206      14                                                       
HET    NAG  A1207      14                                                       
HET    NAG  A1208      14                                                       
HET    NAG  A1209      14                                                       
HET    NAG  B1201      14                                                       
HET    NAG  B1202      14                                                       
HET    NAG  B1203      14                                                       
HET    NAG  B1204      14                                                       
HET    NAG  B1205      14                                                       
HET    NAG  B1206      14                                                       
HET    NAG  C1201      14                                                       
HET    NAG  C1202      14                                                       
HET    NAG  C1203      14                                                       
HET    NAG  C1204      14                                                       
HET    NAG  C1205      14                                                       
HET    NAG  C1206      14                                                       
HET    NAG  C1207      14                                                       
HET    NAG  C1208      14                                                       
HET    NAG  C1209      14                                                       
HET    NAG  C1210      14                                                       
HETNAM     NAG 2-ACETAMIDO-2-DEOXY-BETA-D-GLUCOPYRANOSE                         
HETNAM     BMA BETA-D-MANNOPYRANOSE                                             
HETNAM     MAN ALPHA-D-MANNOPYRANOSE                                            
HETSYN     NAG N-ACETYL-BETA-D-GLUCOSAMINE; 2-ACETAMIDO-2-DEOXY-BETA-           
HETSYN   2 NAG  D-GLUCOSE; 2-ACETAMIDO-2-DEOXY-D-GLUCOSE; 2-ACETAMIDO-          
HETSYN   3 NAG  2-DEOXY-GLUCOSE; N-ACETYL-D-GLUCOSAMINE                         
HETSYN     BMA BETA-D-MANNOSE; D-MANNOSE; MANNOSE                               
HETSYN     MAN ALPHA-D-MANNOSE; D-MANNOSE; MANNOSE                              
FORMUL   4  NAG    57(C8 H15 N O6)                                              
FORMUL   8  BMA    10(C6 H12 O6)                                                
FORMUL   8  MAN    11(C6 H12 O6)                                                
HELIX    1 AA1 ASP A  294  LYS A  304  1                                  11    
HELIX    2 AA2 PHE A  338  ASN A  343  1                                   6    
HELIX    3 AA3 ASP A  364  SER A  366  5                                   3    
HELIX    4 AA4 VAL A  367  ALA A  372  1                                   6    
HELIX    5 AA5 LYS A  386  ASP A  389  5                                   4    
HELIX    6 AA6 ASP A  405  ILE A  410  5                                   6    
HELIX    7 AA7 GLY A  416  ASN A  422  1                                   7    
HELIX    8 AA8 GLU A  619  ILE A  624  1                                   6    
HELIX    9 AA9 PRO A  631  SER A  637  5                                   7    
HELIX   10 AB1 ASP A  737  CYS A  743  1                                   7    
HELIX   11 AB2 SER A  746  LEU A  754  1                                   9    
HELIX   12 AB3 GLN A  755  GLY A  757  5                                   3    
HELIX   13 AB4 SER A  758  ALA A  783  1                                  26    
HELIX   14 AB5 SER A  816  VAL A  826  1                                  11    
HELIX   15 AB6 LEU A  849  PHE A  855  1                                   7    
HELIX   16 AB7 THR A  866  GLY A  885  1                                  20    
HELIX   17 AB8 TRP A  886  GLY A  891  1                                   6    
HELIX   18 AB9 PRO A  897  ILE A  909  1                                  13    
HELIX   19 AC1 GLN A  913  GLU A  918  1                                   6    
HELIX   20 AC2 ASN A  919  SER A  940  1                                  22    
HELIX   21 AC3 LEU A  945  LEU A  966  1                                  22    
HELIX   22 AC4 VAL A  976  LEU A  984  1                                   9    
HELIX   23 AC5 GLU A  988  CYS A 1032  1                                  45    
HELIX   24 AC6 ASP A 1127  VAL A 1129  5                                   3    
HELIX   25 AC7 PRO A 1140  ASP A 1146  1                                   7    
HELIX   26 AC8 ASP B  294  LYS B  304  1                                  11    
HELIX   27 AC9 PRO B  337  VAL B  341  5                                   5    
HELIX   28 AD1 TYR B  365  LEU B  371  1                                   7    
HELIX   29 AD2 SER B  383  LEU B  387  5                                   5    
HELIX   30 AD3 ASP B  405  ILE B  410  5                                   6    
HELIX   31 AD4 GLY B  416  ASN B  422  1                                   7    
HELIX   32 AD5 GLU B  619  ILE B  624  1                                   6    
HELIX   33 AD6 THR B  630  VAL B  635  1                                   6    
HELIX   34 AD7 ASP B  737  CYS B  743  1                                   7    
HELIX   35 AD8 SER B  746  LEU B  754  1                                   9    
HELIX   36 AD9 GLN B  755  GLY B  757  5                                   3    
HELIX   37 AE1 SER B  758  ALA B  783  1                                  26    
HELIX   38 AE2 SER B  816  VAL B  826  1                                  11    
HELIX   39 AE3 GLN B  836  GLY B  842  1                                   7    
HELIX   40 AE4 ASP B  848  PHE B  855  1                                   8    
HELIX   41 AE5 THR B  866  GLY B  885  1                                  20    
HELIX   42 AE6 TRP B  886  GLY B  891  1                                   6    
HELIX   43 AE7 PRO B  897  ILE B  909  1                                  13    
HELIX   44 AE8 GLN B  913  GLU B  918  1                                   6    
HELIX   45 AE9 ASN B  919  THR B  941  1                                  23    
HELIX   46 AF1 ALA B  942  ALA B  944  5                                   3    
HELIX   47 AF2 LEU B  945  GLN B  965  1                                  21    
HELIX   48 AF3 LEU B  966  SER B  968  5                                   3    
HELIX   49 AF4 VAL B  976  LEU B  984  1                                   9    
HELIX   50 AF5 ASP B  985  VAL B 1033  1                                  49    
HELIX   51 AF6 LEU B 1141  ASP B 1146  1                                   6    
HELIX   52 AF7 ASP C  294  LYS C  304  1                                  11    
HELIX   53 AF8 PRO C  337  ASN C  343  1                                   7    
HELIX   54 AF9 TYR C  365  ASN C  370  1                                   6    
HELIX   55 AG1 SER C  383  LEU C  387  5                                   5    
HELIX   56 AG2 GLU C  406  ALA C  411  1                                   6    
HELIX   57 AG3 GLY C  416  ASN C  422  1                                   7    
HELIX   58 AG4 SER C  438  SER C  443  1                                   6    
HELIX   59 AG5 ASP C  737  CYS C  743  1                                   7    
HELIX   60 AG6 SER C  746  LEU C  754  1                                   9    
HELIX   61 AG7 SER C  758  ALA C  783  1                                  26    
HELIX   62 AG8 SER C  816  VAL C  826  1                                  11    
HELIX   63 AG9 ILE C  850  PHE C  855  1                                   6    
HELIX   64 AH1 THR C  866  GLY C  885  1                                  20    
HELIX   65 AH2 PRO C  897  ILE C  909  1                                  13    
HELIX   66 AH3 GLN C  913  GLU C  918  1                                   6    
HELIX   67 AH4 ASN C  919  SER C  939  1                                  21    
HELIX   68 AH5 LEU C  945  GLN C  965  1                                  21    
HELIX   69 AH6 LEU C  966  SER C  968  5                                   3    
HELIX   70 AH7 VAL C  976  LEU C  984  1                                   9    
HELIX   71 AH8 ASP C  985  VAL C 1033  1                                  49    
HELIX   72 AH9 PRO C 1140  ASP C 1146  1                                   7    
SHEET    1 AA1 8 TYR A  28  ASN A  30  0                                        
SHEET    2 AA1 8 ASN A  61  HIS A  66 -1  O  VAL A  62   N  THR A  29           
SHEET    3 AA1 8 ALA A 264  TYR A 269 -1  O  TYR A 265   N  PHE A  65           
SHEET    4 AA1 8 GLY A  89  GLU A  96 -1  N  ILE A  95   O  ALA A 264           
SHEET    5 AA1 8 ASN A 188  ILE A 197 -1  O  PHE A 192   N  PHE A  92           
SHEET    6 AA1 8 TYR A 200  PRO A 209 -1  O  LYS A 206   N  GLU A 191           
SHEET    7 AA1 8 ALA A 222  LEU A 229 -1  O  GLU A 224   N  SER A 205           
SHEET    8 AA1 8 VAL A  36  TYR A  37  1  N  VAL A  36   O  LEU A 223           
SHEET    1 AA2 7 VAL A  42  PHE A  43  0                                        
SHEET    2 AA2 7 PHE C 565  ARG C 567  1  O  PHE C 565   N  PHE A  43           
SHEET    3 AA2 7 THR C 573  ARG C 577 -1  O  ALA C 575   N  GLY C 566           
SHEET    4 AA2 7 ILE C 584  THR C 588 -1  O  LEU C 585   N  VAL C 576           
SHEET    5 AA2 7 LEU C 546  GLU C 554 -1  N  VAL C 551   O  THR C 588           
SHEET    6 AA2 7 CYS C 538  PHE C 543 -1  N  VAL C 539   O  GLY C 550           
SHEET    7 AA2 7 SER C 325  ARG C 328  1  N  ILE C 326   O  ASN C 540           
SHEET    1 AA3 3 VAL A  47  PHE A  55  0                                        
SHEET    2 AA3 3 GLN A 271  TYR A 279 -1  O  TYR A 279   N  VAL A  47           
SHEET    3 AA3 3 ILE A 285  ASP A 290 -1  O  VAL A 289   N  LEU A 276           
SHEET    1 AA4 6 LEU A  84  PRO A  85  0                                        
SHEET    2 AA4 6 ARG A 237  LEU A 242 -1  O  PHE A 238   N  LEU A  84           
SHEET    3 AA4 6 ILE A 101  GLY A 107 -1  N  GLY A 103   O  LEU A 241           
SHEET    4 AA4 6 LEU A 117  ASN A 122 -1  O  ILE A 119   N  TRP A 104           
SHEET    5 AA4 6 ASN A 125  LYS A 129 -1  O  VAL A 127   N  VAL A 120           
SHEET    6 AA4 6 GLU A 169  VAL A 171 -1  O  TYR A 170   N  ILE A 128           
SHEET    1 AA5 5 GLY A 311  ARG A 319  0                                        
SHEET    2 AA5 5 PHE A 592  THR A 599 -1  O  VAL A 597   N  TYR A 313           
SHEET    3 AA5 5 ALA A 609  GLN A 613 -1  O  LEU A 611   N  SER A 596           
SHEET    4 AA5 5 GLY A 648  ILE A 651 -1  O  ILE A 651   N  VAL A 610           
SHEET    5 AA5 5 VAL A 642  GLN A 644 -1  N  PHE A 643   O  LEU A 650           
SHEET    1 AA6 7 SER A 325  ARG A 328  0                                        
SHEET    2 AA6 7 CYS A 538  PHE A 543  1  O  ASN A 540   N  ILE A 326           
SHEET    3 AA6 7 LEU A 546  GLU A 554 -1  O  GLY A 550   N  VAL A 539           
SHEET    4 AA6 7 ILE A 584  THR A 588 -1  O  THR A 588   N  VAL A 551           
SHEET    5 AA6 7 THR A 573  ARG A 577 -1  N  VAL A 576   O  LEU A 585           
SHEET    6 AA6 7 PHE A 565  ARG A 567 -1  N  GLY A 566   O  ALA A 575           
SHEET    7 AA6 7 VAL B  42  PHE B  43  1  O  PHE B  43   N  PHE A 565           
SHEET    1 AA7 5 ASN A 354  ILE A 358  0                                        
SHEET    2 AA7 5 VAL A 395  ARG A 403 -1  O  VAL A 395   N  ILE A 358           
SHEET    3 AA7 5 PRO A 507  PHE A 515 -1  O  VAL A 510   N  PHE A 400           
SHEET    4 AA7 5 GLY A 431  ASN A 437 -1  N  CYS A 432   O  LEU A 513           
SHEET    5 AA7 5 THR A 376  TYR A 380 -1  N  LYS A 378   O  VAL A 433           
SHEET    1 AA8 3 CYS A 361  VAL A 362  0                                        
SHEET    2 AA8 3 VAL A 524  CYS A 525  1  O  CYS A 525   N  CYS A 361           
SHEET    3 AA8 3 CYS A 391  PHE A 392 -1  N  PHE A 392   O  VAL A 524           
SHEET    1 AA9 2 LEU A 452  ARG A 454  0                                        
SHEET    2 AA9 2 LEU A 492  SER A 494 -1  O  ARG A 493   N  TYR A 453           
SHEET    1 AB1 4 GLU A 654  TYR A 655  0                                        
SHEET    2 AB1 4 GLN A 690  THR A 696  1  O  ALA A 694   N  GLU A 654           
SHEET    3 AB1 4 ILE A 670  THR A 676 -1  N  CYS A 671   O  TYR A 695           
SHEET    4 AB1 4 ILE A 664  GLY A 667 -1  N  GLY A 667   O  ILE A 670           
SHEET    1 AB2 2 ALA A 701  SER A 704  0                                        
SHEET    2 AB2 2 GLN B 787  LYS B 790  1  O  ILE B 788   N  ASN A 703           
SHEET    1 AB3 5 SER A 711  PRO A 715  0                                        
SHEET    2 AB3 5 GLU A1072  THR A1077 -1  O  PHE A1075   N  ILE A 712           
SHEET    3 AB3 5 VAL A1094  SER A1097 -1  O  SER A1097   N  THR A1076           
SHEET    4 AB3 5 TRP A1102  THR A1105 -1  O  PHE A1103   N  VAL A1096           
SHEET    5 AB3 5 GLN A1113  ILE A1114 -1  O  GLN A1113   N  VAL A1104           
SHEET    1 AB4 3 PHE A 718  PRO A 728  0                                        
SHEET    2 AB4 3 GLY A1059  PRO A1069 -1  O  VAL A1060   N  LEU A 727           
SHEET    3 AB4 3 TYR A1047  MET A1050 -1  N  LEU A1049   O  VAL A1065           
SHEET    1 AB5 3 PHE A 718  PRO A 728  0                                        
SHEET    2 AB5 3 GLY A1059  PRO A1069 -1  O  VAL A1060   N  LEU A 727           
SHEET    3 AB5 3 PRO A1053  ALA A1056 -1  N  GLN A1054   O  VAL A1061           
SHEET    1 AB6 2 LYS A 733  VAL A 736  0                                        
SHEET    2 AB6 2 LEU A 858  LEU A 861 -1  O  LEU A 861   N  LYS A 733           
SHEET    1 AB7 2 GLN A 787  LYS A 790  0                                        
SHEET    2 AB7 2 ALA C 701  SER C 704  1  O  ASN C 703   N  ILE A 788           
SHEET    1 AB8 4 THR A1120  ASN A1125  0                                        
SHEET    2 AB8 4 LYS A1086  PRO A1090 -1  N  PHE A1089   O  PHE A1121           
SHEET    3 AB8 4 ILE A1081  HIS A1083 -1  N  ILE A1081   O  HIS A1088           
SHEET    4 AB8 4 VAL A1133  ASN A1134  1  O  VAL A1133   N  CYS A1082           
SHEET    1 AB9 8 TYR B  28  ASN B  30  0                                        
SHEET    2 AB9 8 ASN B  61  HIS B  66 -1  O  VAL B  62   N  THR B  29           
SHEET    3 AB9 8 ALA B 264  TYR B 269 -1  O  TYR B 265   N  PHE B  65           
SHEET    4 AB9 8 GLY B  89  ILE B  95 -1  N  TYR B  91   O  GLY B 268           
SHEET    5 AB9 8 LEU B 189  ILE B 197 -1  O  PHE B 194   N  VAL B  90           
SHEET    6 AB9 8 TYR B 200  THR B 208 -1  O  THR B 208   N  LEU B 189           
SHEET    7 AB9 8 ALA B 222  LEU B 229 -1  O  VAL B 227   N  ILE B 203           
SHEET    8 AB9 8 VAL B  36  TYR B  37  1  N  VAL B  36   O  LEU B 223           
SHEET    1 AC1 3 VAL B  47  PHE B  55  0                                        
SHEET    2 AC1 3 GLN B 271  TYR B 279 -1  O  LEU B 277   N  HIS B  49           
SHEET    3 AC1 3 ILE B 285  ASP B 290 -1  O  ASP B 287   N  LYS B 278           
SHEET    1 AC2 5 LEU B  84  PRO B  85  0                                        
SHEET    2 AC2 5 ARG B 237  LEU B 242 -1  O  PHE B 238   N  LEU B  84           
SHEET    3 AC2 5 ILE B 101  GLY B 107 -1  N  GLY B 103   O  LEU B 241           
SHEET    4 AC2 5 SER B 116  ILE B 119 -1  O  LEU B 117   N  TRP B 104           
SHEET    5 AC2 5 ILE B 128  LYS B 129 -1  O  LYS B 129   N  LEU B 118           
SHEET    1 AC3 5 GLY B 311  SER B 316  0                                        
SHEET    2 AC3 5 GLY B 594  THR B 599 -1  O  THR B 599   N  GLY B 311           
SHEET    3 AC3 5 ALA B 609  GLN B 613 -1  O  LEU B 611   N  SER B 596           
SHEET    4 AC3 5 GLY B 648  ILE B 651 -1  O  ILE B 651   N  VAL B 610           
SHEET    5 AC3 5 VAL B 642  THR B 645 -1  N  PHE B 643   O  LEU B 650           
SHEET    1 AC4 7 VAL B 327  ARG B 328  0                                        
SHEET    2 AC4 7 CYS B 538  PHE B 543  1  O  ASN B 542   N  ARG B 328           
SHEET    3 AC4 7 LEU B 546  GLU B 554 -1  O  GLY B 550   N  VAL B 539           
SHEET    4 AC4 7 ILE B 584  THR B 588 -1  O  ASP B 586   N  THR B 553           
SHEET    5 AC4 7 THR B 573  ARG B 577 -1  N  ASP B 574   O  ILE B 587           
SHEET    6 AC4 7 PHE B 565  ARG B 567 -1  N  GLY B 566   O  ALA B 575           
SHEET    7 AC4 7 VAL C  42  PHE C  43  1  O  PHE C  43   N  PHE B 565           
SHEET    1 AC5 5 ARG B 355  ILE B 358  0                                        
SHEET    2 AC5 5 VAL B 395  ARG B 403 -1  O  VAL B 395   N  ILE B 358           
SHEET    3 AC5 5 PRO B 507  SER B 514 -1  O  VAL B 510   N  PHE B 400           
SHEET    4 AC5 5 GLY B 431  ASN B 437 -1  N  ILE B 434   O  VAL B 511           
SHEET    5 AC5 5 THR B 376  TYR B 380 -1  N  TYR B 380   O  GLY B 431           
SHEET    1 AC6 3 CYS B 361  VAL B 362  0                                        
SHEET    2 AC6 3 VAL B 524  CYS B 525  1  O  CYS B 525   N  CYS B 361           
SHEET    3 AC6 3 CYS B 391  PHE B 392 -1  N  PHE B 392   O  VAL B 524           
SHEET    1 AC7 2 TYR B 453  ARG B 454  0                                        
SHEET    2 AC7 2 LEU B 492  ARG B 493 -1  O  ARG B 493   N  TYR B 453           
SHEET    1 AC8 4 GLU B 654  TYR B 655  0                                        
SHEET    2 AC8 4 SER B 691  THR B 696  1  O  ALA B 694   N  GLU B 654           
SHEET    3 AC8 4 ILE B 670  GLN B 675 -1  N  SER B 673   O  ILE B 693           
SHEET    4 AC8 4 ILE B 664  GLY B 667 -1  N  GLY B 667   O  ILE B 670           
SHEET    1 AC9 2 GLU B 702  SER B 704  0                                        
SHEET    2 AC9 2 ILE C 788  LYS C 790  1  O  ILE C 788   N  ASN B 703           
SHEET    1 AD1 5 SER B 711  ALA B 713  0                                        
SHEET    2 AD1 5 ASN B1074  ALA B1078 -1  O  PHE B1075   N  ILE B 712           
SHEET    3 AD1 5 VAL B1094  ASN B1098 -1  O  SER B1097   N  THR B1076           
SHEET    4 AD1 5 HIS B1101  THR B1105 -1  O  PHE B1103   N  VAL B1096           
SHEET    5 AD1 5 GLN B1113  ILE B1114 -1  O  GLN B1113   N  VAL B1104           
SHEET    1 AD2 3 PHE B 718  PRO B 728  0                                        
SHEET    2 AD2 3 GLY B1059  PRO B1069 -1  O  PHE B1062   N  GLU B 725           
SHEET    3 AD2 3 TYR B1047  ALA B1056 -1  N  TYR B1047   O  TYR B1067           
SHEET    1 AD3 2 LYS B 733  VAL B 736  0                                        
SHEET    2 AD3 2 LEU B 858  LEU B 861 -1  O  THR B 859   N  SER B 735           
SHEET    1 AD4 3 ILE B1081  HIS B1083  0                                        
SHEET    2 AD4 3 LYS B1086  PRO B1090 -1  O  LYS B1086   N  HIS B1083           
SHEET    3 AD4 3 THR B1120  GLY B1124 -1  O  GLY B1124   N  ALA B1087           
SHEET    1 AD5 8 TYR C  28  ASN C  30  0                                        
SHEET    2 AD5 8 ASN C  61  HIS C  66 -1  O  VAL C  62   N  THR C  29           
SHEET    3 AD5 8 ALA C 264  TYR C 269 -1  O  TYR C 265   N  PHE C  65           
SHEET    4 AD5 8 GLY C  89  GLU C  96 -1  N  ILE C  95   O  ALA C 264           
SHEET    5 AD5 8 ASN C 188  ILE C 197 -1  O  PHE C 192   N  PHE C  92           
SHEET    6 AD5 8 TYR C 200  HIS C 207 -1  O  LYS C 202   N  LYS C 195           
SHEET    7 AD5 8 ALA C 222  LEU C 229 -1  O  LEU C 229   N  PHE C 201           
SHEET    8 AD5 8 VAL C  36  TYR C  37  1  N  VAL C  36   O  LEU C 223           
SHEET    1 AD6 3 VAL C  47  PHE C  55  0                                        
SHEET    2 AD6 3 GLN C 271  TYR C 279 -1  O  ARG C 273   N  ASP C  53           
SHEET    3 AD6 3 ILE C 285  ASP C 290 -1  O  ASP C 287   N  LYS C 278           
SHEET    1 AD7 6 LEU C  84  PRO C  85  0                                        
SHEET    2 AD7 6 ARG C 237  LEU C 242 -1  O  PHE C 238   N  LEU C  84           
SHEET    3 AD7 6 ILE C 101  GLY C 107 -1  N  ILE C 105   O  GLN C 239           
SHEET    4 AD7 6 LEU C 117  VAL C 120 -1  O  ILE C 119   N  TRP C 104           
SHEET    5 AD7 6 VAL C 127  LYS C 129 -1  O  VAL C 127   N  VAL C 120           
SHEET    6 AD7 6 GLU C 169  VAL C 171 -1  O  TYR C 170   N  ILE C 128           
SHEET    1 AD8 5 GLY C 311  ARG C 319  0                                        
SHEET    2 AD8 5 PHE C 592  THR C 599 -1  O  VAL C 597   N  TYR C 313           
SHEET    3 AD8 5 ALA C 609  GLN C 613 -1  O  ALA C 609   N  ILE C 598           
SHEET    4 AD8 5 GLY C 648  ILE C 651 -1  O  ILE C 651   N  VAL C 610           
SHEET    5 AD8 5 VAL C 642  GLN C 644 -1  N  PHE C 643   O  LEU C 650           
SHEET    1 AD9 5 LYS C 356  ILE C 358  0                                        
SHEET    2 AD9 5 VAL C 395  ILE C 402 -1  O  VAL C 395   N  ILE C 358           
SHEET    3 AD9 5 TYR C 508  PHE C 515 -1  O  VAL C 510   N  PHE C 400           
SHEET    4 AD9 5 GLY C 431  ASN C 437 -1  N  ILE C 434   O  VAL C 511           
SHEET    5 AD9 5 THR C 376  TYR C 380 -1  N  LYS C 378   O  VAL C 433           
SHEET    1 AE1 3 CYS C 361  VAL C 362  0                                        
SHEET    2 AE1 3 VAL C 524  CYS C 525  1  O  CYS C 525   N  CYS C 361           
SHEET    3 AE1 3 CYS C 391  PHE C 392 -1  N  PHE C 392   O  VAL C 524           
SHEET    1 AE2 2 LEU C 452  ARG C 454  0                                        
SHEET    2 AE2 2 LEU C 492  SER C 494 -1  O  ARG C 493   N  TYR C 453           
SHEET    1 AE3 2 TYR C 473  GLN C 474  0                                        
SHEET    2 AE3 2 CYS C 488  TYR C 489 -1  O  TYR C 489   N  TYR C 473           
SHEET    1 AE4 4 GLU C 654  TYR C 655  0                                        
SHEET    2 AE4 4 SER C 691  THR C 696  1  O  ALA C 694   N  GLU C 654           
SHEET    3 AE4 4 ILE C 670  GLN C 675 -1  N  CYS C 671   O  TYR C 695           
SHEET    4 AE4 4 ILE C 664  GLY C 667 -1  N  GLY C 667   O  ILE C 670           
SHEET    1 AE5 5 ILE C 712  ALA C 713  0                                        
SHEET    2 AE5 5 ASN C1074  ALA C1078 -1  O  PHE C1075   N  ILE C 712           
SHEET    3 AE5 5 VAL C1094  SER C1097 -1  O  PHE C1095   N  ALA C1078           
SHEET    4 AE5 5 TRP C1102  THR C1105 -1  O  PHE C1103   N  VAL C1096           
SHEET    5 AE5 5 GLN C1113  ILE C1114 -1  O  GLN C1113   N  VAL C1104           
SHEET    1 AE6 3 PHE C 718  PRO C 728  0                                        
SHEET    2 AE6 3 GLY C1059  PRO C1069 -1  O  PHE C1062   N  GLU C 725           
SHEET    3 AE6 3 TYR C1047  ALA C1056 -1  N  TYR C1047   O  TYR C1067           
SHEET    1 AE7 2 LYS C 733  VAL C 736  0                                        
SHEET    2 AE7 2 LEU C 858  LEU C 861 -1  O  THR C 859   N  SER C 735           
SHEET    1 AE8 4 THR C1120  ASN C1125  0                                        
SHEET    2 AE8 4 LYS C1086  PRO C1090 -1  N  PHE C1089   O  PHE C1121           
SHEET    3 AE8 4 ILE C1081  HIS C1083 -1  N  ILE C1081   O  HIS C1088           
SHEET    4 AE8 4 VAL C1133  ASN C1134  1  O  VAL C1133   N  CYS C1082           
SSBOND   1 CYS A  131    CYS A  166                          1555   1555  2.03  
SSBOND   2 CYS A  291    CYS A  301                          1555   1555  2.03  
SSBOND   3 CYS A  336    CYS A  361                          1555   1555  2.03  
SSBOND   4 CYS A  379    CYS A  432                          1555   1555  2.03  
SSBOND   5 CYS A  391    CYS A  525                          1555   1555  2.03  
SSBOND   6 CYS A  480    CYS A  488                          1555   1555  2.03  
SSBOND   7 CYS A  538    CYS A  590                          1555   1555  2.03  
SSBOND   8 CYS A  617    CYS A  649                          1555   1555  2.03  
SSBOND   9 CYS A  662    CYS A  671                          1555   1555  2.03  
SSBOND  10 CYS A  738    CYS A  760                          1555   1555  2.03  
SSBOND  11 CYS A  743    CYS A  749                          1555   1555  2.04  
SSBOND  12 CYS A  840    CYS A  851                          1555   1555  2.03  
SSBOND  13 CYS A 1032    CYS A 1043                          1555   1555  2.03  
SSBOND  14 CYS A 1082    CYS A 1126                          1555   1555  2.03  
SSBOND  15 CYS B  131    CYS B  166                          1555   1555  2.03  
SSBOND  16 CYS B  291    CYS B  301                          1555   1555  2.03  
SSBOND  17 CYS B  336    CYS B  361                          1555   1555  2.03  
SSBOND  18 CYS B  379    CYS B  432                          1555   1555  2.03  
SSBOND  19 CYS B  391    CYS B  525                          1555   1555  2.03  
SSBOND  20 CYS B  480    CYS B  488                          1555   1555  2.03  
SSBOND  21 CYS B  538    CYS B  590                          1555   1555  2.02  
SSBOND  22 CYS B  617    CYS B  649                          1555   1555  2.03  
SSBOND  23 CYS B  662    CYS B  671                          1555   1555  2.03  
SSBOND  24 CYS B  738    CYS B  760                          1555   1555  2.03  
SSBOND  25 CYS B  743    CYS B  749                          1555   1555  2.04  
SSBOND  26 CYS B  840    CYS B  851                          1555   1555  2.03  
SSBOND  27 CYS B 1032    CYS B 1043                          1555   1555  2.02  
SSBOND  28 CYS B 1082    CYS B 1126                          1555   1555  2.04  
SSBOND  29 CYS C  131    CYS C  166                          1555   1555  2.03  
SSBOND  30 CYS C  291    CYS C  301                          1555   1555  2.03  
SSBOND  31 CYS C  336    CYS C  361                          1555   1555  2.03  
SSBOND  32 CYS C  379    CYS C  432                          1555   1555  2.03  
SSBOND  33 CYS C  391    CYS C  525                          1555   1555  2.03  
SSBOND  34 CYS C  480    CYS C  488                          1555   1555  2.03  
SSBOND  35 CYS C  538    CYS C  590                          1555   1555  2.03  
SSBOND  36 CYS C  617    CYS C  649                          1555   1555  2.03  
SSBOND  37 CYS C  662    CYS C  671                          1555   1555  2.03  
SSBOND  38 CYS C  738    CYS C  760                          1555   1555  2.03  
SSBOND  39 CYS C  743    CYS C  749                          1555   1555  2.03  
SSBOND  40 CYS C  840    CYS C  851                          1555   1555  2.03  
SSBOND  41 CYS C 1032    CYS C 1043                          1555   1555  2.02  
SSBOND  42 CYS C 1082    CYS C 1126                          1555   1555  2.03  
LINK         ND2 ASN A  61                 C1  NAG A1207     1555   1555  1.44  
LINK         ND2 ASN A 122                 C1  NAG A1202     1555   1555  1.44  
LINK         ND2 ASN A 165                 C1  NAG A1208     1555   1555  1.44  
LINK         ND2 ASN A 234                 C1  NAG G   1     1555   1555  1.44  
LINK         ND2 ASN A 282                 C1  NAG H   1     1555   1555  1.44  
LINK         ND2 ASN A 331                 C1  NAG A1203     1555   1555  1.45  
LINK         ND2 ASN A 343                 C1  NAG A1201     1555   1555  1.44  
LINK         ND2 ASN A 616                 C1  NAG A1204     1555   1555  1.44  
LINK         ND2 ASN A 657                 C1  NAG A1209     1555   1555  1.44  
LINK         ND2 ASN A 709                 C1  NAG A1205     1555   1555  1.44  
LINK         ND2 ASN A 717                 C1  NAG M   1     1555   1555  1.44  
LINK         ND2 ASN A 801                 C1  NAG O   1     1555   1555  1.44  
LINK         ND2 ASN A1074                 C1  NAG P   1     1555   1555  1.44  
LINK         ND2 ASN A1098                 C1  NAG D   1     1555   1555  1.44  
LINK         ND2 ASN A1134                 C1  NAG A1206     1555   1555  1.44  
LINK         ND2 ASN B  61                 C1  NAG S   1     1555   1555  1.44  
LINK         ND2 ASN B 234                 C1  NAG U   1     1555   1555  1.44  
LINK         ND2 ASN B 282                 C1  NAG V   1     1555   1555  1.44  
LINK         ND2 ASN B 331                 C1  NAG B1203     1555   1555  1.45  
LINK         ND2 ASN B 616                 C1  NAG B1201     1555   1555  1.44  
LINK         ND2 ASN B 657                 C1  NAG B1202     1555   1555  1.44  
LINK         ND2 ASN B 709                 C1  NAG B1204     1555   1555  1.44  
LINK         ND2 ASN B 717                 C1  NAG Z   1     1555   1555  1.44  
LINK         ND2 ASN B 801                 C1  NAG a   1     1555   1555  1.44  
LINK         ND2 ASN B1074                 C1  NAG b   1     1555   1555  1.44  
LINK         ND2 ASN B1098                 C1  NAG B1205     1555   1555  1.44  
LINK         ND2 ASN B1134                 C1  NAG B1206     1555   1555  1.44  
LINK         ND2 ASN C  61                 C1  NAG C1207     1555   1555  1.44  
LINK         ND2 ASN C 165                 C1  NAG C1208     1555   1555  1.44  
LINK         ND2 ASN C 234                 C1  NAG h   1     1555   1555  1.44  
LINK         ND2 ASN C 282                 C1  NAG C1202     1555   1555  1.47  
LINK         ND2 ASN C 331                 C1  NAG C1201     1555   1555  1.44  
LINK         ND2 ASN C 603                 C1  NAG C1209     1555   1555  1.44  
LINK         ND2 ASN C 616                 C1  NAG C1203     1555   1555  1.44  
LINK         ND2 ASN C 657                 C1  NAG C1210     1555   1555  1.44  
LINK         ND2 ASN C 709                 C1  NAG C1204     1555   1555  1.44  
LINK         ND2 ASN C 717                 C1  NAG o   1     1555   1555  1.44  
LINK         ND2 ASN C 801                 C1  NAG E   1     1555   1555  1.44  
LINK         ND2 ASN C1074                 C1  NAG q   1     1555   1555  1.44  
LINK         ND2 ASN C1098                 C1  NAG C1206     1555   1555  1.44  
LINK         ND2 ASN C1134                 C1  NAG C1205     1555   1555  1.44  
LINK         O4  NAG D   1                 C1  NAG D   2     1555   1555  1.44  
LINK         O4  NAG E   1                 C1  NAG E   2     1555   1555  1.45  
LINK         O4  NAG G   1                 C1  NAG G   2     1555   1555  1.44  
LINK         O4  NAG H   1                 C1  NAG H   2     1555   1555  1.44  
LINK         O4  NAG M   1                 C1  NAG M   2     1555   1555  1.45  
LINK         O4  NAG M   2                 C1  BMA M   3     1555   1555  1.45  
LINK         O3  BMA M   3                 C1  MAN M   4     1555   1555  1.45  
LINK         O4  NAG O   1                 C1  NAG O   2     1555   1555  1.46  
LINK         O4  NAG O   2                 C1  BMA O   3     1555   1555  1.45  
LINK         O3  BMA O   3                 C1  MAN O   4     1555   1555  1.44  
LINK         O6  BMA O   3                 C1  MAN O   5     1555   1555  1.44  
LINK         O4  NAG P   1                 C1  NAG P   2     1555   1555  1.45  
LINK         O4  NAG P   2                 C1  BMA P   3     1555   1555  1.45  
LINK         O4  NAG S   1                 C1  NAG S   2     1555   1555  1.45  
LINK         O4  NAG S   2                 C1  BMA S   3     1555   1555  1.45  
LINK         O6  BMA S   3                 C1  MAN S   4     1555   1555  1.44  
LINK         O4  NAG U   1                 C1  NAG U   2     1555   1555  1.45  
LINK         O4  NAG U   2                 C1  BMA U   3     1555   1555  1.45  
LINK         O3  BMA U   3                 C1  MAN U   4     1555   1555  1.44  
LINK         O6  BMA U   3                 C1  MAN U   5     1555   1555  1.44  
LINK         O4  NAG V   1                 C1  NAG V   2     1555   1555  1.44  
LINK         O4  NAG V   2                 C1  BMA V   3     1555   1555  1.45  
LINK         O4  NAG Z   1                 C1  NAG Z   2     1555   1555  1.45  
LINK         O4  NAG Z   2                 C1  BMA Z   3     1555   1555  1.44  
LINK         O3  BMA Z   3                 C1  MAN Z   4     1555   1555  1.44  
LINK         O6  BMA Z   3                 C1  MAN Z   5     1555   1555  1.44  
LINK         O4  NAG a   1                 C1  NAG a   2     1555   1555  1.46  
LINK         O4  NAG a   2                 C1  BMA a   3     1555   1555  1.46  
LINK         O3  BMA a   3                 C1  MAN a   4     1555   1555  1.44  
LINK         O4  NAG b   1                 C1  NAG b   2     1555   1555  1.45  
LINK         O4  NAG b   2                 C1  BMA b   3     1555   1555  1.45  
LINK         O4  NAG h   1                 C1  NAG h   2     1555   1555  1.44  
LINK         O4  NAG o   1                 C1  NAG o   2     1555   1555  1.47  
LINK         O4  NAG o   2                 C1  BMA o   3     1555   1555  1.44  
LINK         O3  BMA o   3                 C1  MAN o   4     1555   1555  1.44  
LINK         O6  BMA o   3                 C1  MAN o   5     1555   1555  1.44  
LINK         O4  NAG q   1                 C1  NAG q   2     1555   1555  1.46  
ORIGX1      1.000000  0.000000  0.000000        0.00000                         
ORIGX2      0.000000  1.000000  0.000000        0.00000                         
ORIGX3      0.000000  0.000000  1.000000        0.00000                         
SCALE1      1.000000  0.000000  0.000000        0.00000                         
SCALE2      0.000000  1.000000  0.000000        0.00000                         
SCALE3      0.000000  0.000000  1.000000        0.00000                         
CRYST1    1.000    1.000    1.000  90.00  90.00  90.00 P 1         1
ATOM      1  N   ALA A  27      24.788  52.407 -15.719  1.00  0.00           N  
ATOM      2  CA  ALA A  27      23.808  52.747 -14.695  1.00  0.00           C  
ATOM      3  C   ALA A  27      22.948  51.538 -14.350  1.00  0.00           C  
ATOM      4  O   ALA A  27      22.452  50.847 -15.238  1.00  0.00           O  
ATOM      5  CB  ALA A  27      22.939  53.903 -15.156  1.00  0.00           C  
ATOM      6  N   TYR A  28      22.779  51.282 -13.055  1.00  0.00           N  
ATOM      7  CA  TYR A  28      21.999  50.150 -12.581  1.00  0.00           C  
ATOM      8  C   TYR A  28      21.156  50.584 -11.393  1.00  0.00           C  
ATOM      9  O   TYR A  28      21.502  51.534 -10.686  1.00  0.00           O  
ATOM     10  CB  TYR A  28      22.893  48.973 -12.169  1.00  0.00           C  
ATOM     11  CG  TYR A  28      23.759  48.432 -13.280  1.00  0.00           C  
ATOM     12  CD1 TYR A  28      23.292  47.434 -14.126  1.00  0.00           C  
ATOM     13  CD2 TYR A  28      25.047  48.914 -13.479  1.00  0.00           C  
ATOM     14  CE1 TYR A  28      24.083  46.934 -15.144  1.00  0.00           C  
ATOM     15  CE2 TYR A  28      25.845  48.422 -14.494  1.00  0.00           C  
ATOM     16  CZ  TYR A  28      25.357  47.432 -15.323  1.00  0.00           C  
ATOM     17  OH  TYR A  28      26.148  46.938 -16.334  1.00  0.00           O  
ATOM     18  N   THR A  29      20.048  49.879 -11.178  1.00  0.00           N  
ATOM     19  CA  THR A  29      19.236  50.090  -9.987  1.00  0.00           C  
ATOM     20  C   THR A  29      18.563  48.773  -9.617  1.00  0.00           C  
ATOM     21  O   THR A  29      18.723  47.756 -10.298  1.00  0.00           O  
ATOM     22  CB  THR A  29      18.221  51.220 -10.192  1.00  0.00           C  
ATOM     23  OG1 THR A  29      17.483  51.429  -8.981  1.00  0.00           O  
ATOM     24  CG2 THR A  29      17.267  50.893 -11.315  1.00  0.00           C  
ATOM     25  N   ASN A  30      17.810  48.797  -8.522  1.00  0.00           N  
ATOM     26  CA  ASN A  30      17.260  47.589  -7.923  1.00  0.00           C  
ATOM     27  C   ASN A  30      15.827  47.371  -8.390  1.00  0.00           C  
ATOM     28  O   ASN A  30      15.026  48.310  -8.414  1.00  0.00           O  
ATOM     29  CB  ASN A  30      17.305  47.674  -6.398  1.00  0.00           C  
ATOM     30  CG  ASN A  30      17.563  46.334  -5.752  1.00  0.00           C  
ATOM     31  OD1 ASN A  30      17.493  45.296  -6.408  1.00  0.00           O  
ATOM     32  ND2 ASN A  30      17.857  46.345  -4.459  1.00  0.00           N  
ATOM     33  N   SER A  31      15.511  46.127  -8.757  1.00  0.00           N  
ATOM     34  CA  SER A  31      14.174  45.806  -9.242  1.00  0.00           C  
ATOM     35  C   SER A  31      13.151  45.716  -8.119  1.00  0.00           C  
ATOM     36  O   SER A  31      11.966  45.980  -8.359  1.00  0.00           O  
ATOM     37  CB  SER A  31      14.199  44.492 -10.020  1.00  0.00           C  
ATOM     38  OG  SER A  31      14.732  43.446  -9.229  1.00  0.00           O  
ATOM     39  N   PHE A  32      13.594  45.356  -6.911  1.00  0.00           N  
ATOM     40  CA  PHE A  32      12.764  45.098  -5.715  1.00  0.00           C  
ATOM     41  C   PHE A  32      11.775  43.986  -6.065  1.00  0.00           C  
ATOM     42  O   PHE A  32      12.197  42.949  -6.601  1.00  0.00           O  
ATOM     43  CB  PHE A  32      12.149  46.394  -5.197  1.00  0.00           C  
ATOM     44  CG  PHE A  32      13.162  47.433  -4.823  1.00  0.00           C  
ATOM     45  CD1 PHE A  32      13.960  47.266  -3.703  1.00  0.00           C  
ATOM     46  CD2 PHE A  32      13.319  48.576  -5.590  1.00  0.00           C  
ATOM     47  CE1 PHE A  32      14.899  48.219  -3.353  1.00  0.00           C  
ATOM     48  CE2 PHE A  32      14.255  49.536  -5.245  1.00  0.00           C  
ATOM     49  CZ  PHE A  32      15.044  49.357  -4.124  1.00  0.00           C  
ATOM     50  N   THR A  33      10.483  44.144  -5.794  1.00  0.00           N  
ATOM     51  CA  THR A  33       9.486  43.112  -6.056  1.00  0.00           C  
ATOM     52  C   THR A  33       8.582  43.489  -7.226  1.00  0.00           C  
ATOM     53  O   THR A  33       7.376  43.244  -7.206  1.00  0.00           O  
ATOM     54  CB  THR A  33       8.652  42.837  -4.809  1.00  0.00           C  
ATOM     55  OG1 THR A  33       8.049  44.055  -4.358  1.00  0.00           O  
ATOM     56  CG2 THR A  33       9.523  42.271  -3.705  1.00  0.00           C  
ATOM     57  N   ARG A  34       9.162  44.094  -8.257  1.00  0.00           N  
ATOM     58  CA  ARG A  34       8.433  44.492  -9.451  1.00  0.00           C  
ATOM     59  C   ARG A  34       8.606  43.443 -10.540  1.00  0.00           C  
ATOM     60  O   ARG A  34       9.703  42.910 -10.731  1.00  0.00           O  
ATOM     61  CB  ARG A  34       8.922  45.849  -9.960  1.00  0.00           C  
ATOM     62  CG  ARG A  34       8.653  47.008  -9.022  1.00  0.00           C  
ATOM     63  CD  ARG A  34       7.170  47.316  -8.955  1.00  0.00           C  
ATOM     64  NE  ARG A  34       6.888  48.460  -8.099  1.00  0.00           N  
ATOM     65  CZ  ARG A  34       5.669  48.853  -7.756  1.00  0.00           C  
ATOM     66  NH1 ARG A  34       4.592  48.214  -8.182  1.00  0.00           N  
ATOM     67  NH2 ARG A  34       5.527  49.913  -6.966  1.00  0.00           N  
ATOM     68  N   GLY A  35       7.518  43.140 -11.244  1.00  0.00           N  
ATOM     69  CA  GLY A  35       7.601  42.257 -12.391  1.00  0.00           C  
ATOM     70  C   GLY A  35       6.762  41.000 -12.299  1.00  0.00           C  
ATOM     71  O   GLY A  35       7.030  40.021 -13.000  1.00  0.00           O  
ATOM     72  N   VAL A  36       5.748  41.008 -11.444  1.00  0.00           N  
ATOM     73  CA  VAL A  36       4.877  39.854 -11.258  1.00  0.00           C  
ATOM     74  C   VAL A  36       3.650  40.022 -12.144  1.00  0.00           C  
ATOM     75  O   VAL A  36       3.012  41.080 -12.140  1.00  0.00           O  
ATOM     76  CB  VAL A  36       4.481  39.701  -9.780  1.00  0.00           C  
ATOM     77  CG1 VAL A  36       3.547  38.519  -9.587  1.00  0.00           C  
ATOM     78  CG2 VAL A  36       5.722  39.547  -8.919  1.00  0.00           C  
ATOM     79  N   TYR A  37       3.321  38.984 -12.911  1.00  0.00           N  
ATOM     80  CA  TYR A  37       2.173  39.005 -13.805  1.00  0.00           C  
ATOM     81  C   TYR A  37       1.292  37.792 -13.537  1.00  0.00           C  
ATOM     82  O   TYR A  37       1.688  36.847 -12.852  1.00  0.00           O  
ATOM     83  CB  TYR A  37       2.602  39.041 -15.281  1.00  0.00           C  
ATOM     84  CG  TYR A  37       3.511  37.915 -15.725  1.00  0.00           C  
ATOM     85  CD1 TYR A  37       4.890  38.030 -15.622  1.00  0.00           C  
ATOM     86  CD2 TYR A  37       2.991  36.753 -16.280  1.00  0.00           C  
ATOM     87  CE1 TYR A  37       5.724  37.009 -16.037  1.00  0.00           C  
ATOM     88  CE2 TYR A  37       3.816  35.727 -16.695  1.00  0.00           C  
ATOM     89  CZ  TYR A  37       5.180  35.862 -16.572  1.00  0.00           C  
ATOM     90  OH  TYR A  37       6.005  34.844 -16.987  1.00  0.00           O  
ATOM     91  N   TYR A  38       0.084  37.832 -14.083  1.00  0.00           N  
ATOM     92  CA  TYR A  38      -0.816  36.687 -13.998  1.00  0.00           C  
ATOM     93  C   TYR A  38      -0.325  35.596 -14.939  1.00  0.00           C  
ATOM     94  O   TYR A  38      -0.202  35.842 -16.145  1.00  0.00           O  
ATOM     95  CB  TYR A  38      -2.242  37.094 -14.351  1.00  0.00           C  
ATOM     96  CG  TYR A  38      -2.919  37.942 -13.301  1.00  0.00           C  
ATOM     97  CD1 TYR A  38      -2.781  39.322 -13.302  1.00  0.00           C  
ATOM     98  CD2 TYR A  38      -3.691  37.362 -12.305  1.00  0.00           C  
ATOM     99  CE1 TYR A  38      -3.397  40.102 -12.347  1.00  0.00           C  
ATOM    100  CE2 TYR A  38      -4.310  38.135 -11.341  1.00  0.00           C  
ATOM    101  CZ  TYR A  38      -4.157  39.504 -11.368  1.00  0.00           C  
ATOM    102  OH  TYR A  38      -4.770  40.281 -10.414  1.00  0.00           O  
ATOM    103  N   PRO A  39      -0.035  34.392 -14.448  1.00  0.00           N  
ATOM    104  CA  PRO A  39       0.574  33.370 -15.310  1.00  0.00           C  
ATOM    105  C   PRO A  39      -0.406  32.716 -16.272  1.00  0.00           C  
ATOM    106  O   PRO A  39       0.008  32.173 -17.301  1.00  0.00           O  
ATOM    107  CB  PRO A  39       1.127  32.355 -14.303  1.00  0.00           C  
ATOM    108  CG  PRO A  39       0.250  32.502 -13.113  1.00  0.00           C  
ATOM    109  CD  PRO A  39      -0.153  33.945 -13.050  1.00  0.00           C  
ATOM    110  N   ASP A  40      -1.699  32.755 -15.956  1.00  0.00           N  
ATOM    111  CA  ASP A  40      -2.706  32.163 -16.824  1.00  0.00           C  
ATOM    112  C   ASP A  40      -4.035  32.875 -16.617  1.00  0.00           C  
ATOM    113  O   ASP A  40      -4.232  33.596 -15.636  1.00  0.00           O  
ATOM    114  CB  ASP A  40      -2.856  30.656 -16.577  1.00  0.00           C  
ATOM    115  CG  ASP A  40      -2.935  30.308 -15.106  1.00  0.00           C  
ATOM    116  OD1 ASP A  40      -2.796  31.219 -14.264  1.00  0.00           O  
ATOM    117  OD2 ASP A  40      -3.131  29.116 -14.789  1.00  0.00           O  
ATOM    118  N   LYS A  41      -4.948  32.656 -17.561  1.00  0.00           N  
ATOM    119  CA  LYS A  41      -6.249  33.325 -17.565  1.00  0.00           C  
ATOM    120  C   LYS A  41      -7.297  32.475 -16.845  1.00  0.00           C  
ATOM    121  O   LYS A  41      -8.343  32.123 -17.386  1.00  0.00           O  
ATOM    122  CB  LYS A  41      -6.671  33.628 -18.998  1.00  0.00           C  
ATOM    123  CG  LYS A  41      -5.546  34.169 -19.862  1.00  0.00           C  
ATOM    124  CD  LYS A  41      -5.941  34.220 -21.325  1.00  0.00           C  
ATOM    125  CE  LYS A  41      -4.764  34.627 -22.193  1.00  0.00           C  
ATOM    126  NZ  LYS A  41      -5.120  34.648 -23.637  1.00  0.00           N  
ATOM    127  N   VAL A  42      -6.992  32.149 -15.592  1.00  0.00           N  
ATOM    128  CA  VAL A  42      -7.835  31.302 -14.758  1.00  0.00           C  
ATOM    129  C   VAL A  42      -8.093  32.034 -13.449  1.00  0.00           C  
ATOM    130  O   VAL A  42      -7.150  32.489 -12.792  1.00  0.00           O  
ATOM    131  CB  VAL A  42      -7.178  29.929 -14.508  1.00  0.00           C  
ATOM    132  CG1 VAL A  42      -7.781  29.236 -13.302  1.00  0.00           C  
ATOM    133  CG2 VAL A  42      -7.310  29.053 -15.740  1.00  0.00           C  
ATOM    134  N   PHE A  43      -9.365  32.164 -13.082  1.00  0.00           N  
ATOM    135  CA  PHE A  43      -9.731  32.826 -11.839  1.00  0.00           C  
ATOM    136  C   PHE A  43      -9.446  31.916 -10.651  1.00  0.00           C  
ATOM    137  O   PHE A  43      -9.917  30.776 -10.603  1.00  0.00           O  
ATOM    138  CB  PHE A  43     -11.207  33.216 -11.862  1.00  0.00           C  
ATOM    139  CG  PHE A  43     -11.652  33.982 -10.653  1.00  0.00           C  
ATOM    140  CD1 PHE A  43     -11.316  35.315 -10.501  1.00  0.00           C  
ATOM    141  CD2 PHE A  43     -12.416  33.371  -9.672  1.00  0.00           C  
ATOM    142  CE1 PHE A  43     -11.728  36.025  -9.390  1.00  0.00           C  
ATOM    143  CE2 PHE A  43     -12.830  34.074  -8.559  1.00  0.00           C  
ATOM    144  CZ  PHE A  43     -12.487  35.402  -8.418  1.00  0.00           C  
ATOM    145  N   ARG A  44      -8.668  32.421  -9.697  1.00  0.00           N  
ATOM    146  CA  ARG A  44      -8.408  31.743  -8.436  1.00  0.00           C  
ATOM    147  C   ARG A  44      -8.558  32.749  -7.307  1.00  0.00           C  
ATOM    148  O   ARG A  44      -8.108  33.890  -7.426  1.00  0.00           O  
ATOM    149  CB  ARG A  44      -7.009  31.125  -8.401  1.00  0.00           C  
ATOM    150  CG  ARG A  44      -6.815  29.959  -9.344  1.00  0.00           C  
ATOM    151  CD  ARG A  44      -5.460  29.317  -9.143  1.00  0.00           C  
ATOM    152  NE  ARG A  44      -5.186  28.308 -10.156  1.00  0.00           N  
ATOM    153  CZ  ARG A  44      -4.618  28.561 -11.325  1.00  0.00           C  
ATOM    154  NH1 ARG A  44      -4.245  29.784 -11.661  1.00  0.00           N  
ATOM    155  NH2 ARG A  44      -4.418  27.562 -12.179  1.00  0.00           N  
ATOM    156  N   SER A  45      -9.189  32.328  -6.215  1.00  0.00           N  
ATOM    157  CA  SER A  45      -9.470  33.231  -5.108  1.00  0.00           C  
ATOM    158  C   SER A  45      -9.113  32.567  -3.789  1.00  0.00           C  
ATOM    159  O   SER A  45      -9.476  31.408  -3.565  1.00  0.00           O  
ATOM    160  CB  SER A  45     -10.943  33.649  -5.103  1.00  0.00           C  
ATOM    161  OG  SER A  45     -11.790  32.515  -5.106  1.00  0.00           O  
ATOM    162  N   SER A  46      -8.414  33.320  -2.930  1.00  0.00           N  
ATOM    163  CA  SER A  46      -8.012  32.914  -1.577  1.00  0.00           C  
ATOM    164  C   SER A  46      -7.186  31.626  -1.594  1.00  0.00           C  
ATOM    165  O   SER A  46      -7.558  30.612  -1.002  1.00  0.00           O  
ATOM    166  CB  SER A  46      -9.227  32.772  -0.653  1.00  0.00           C  
ATOM    167  OG  SER A  46     -10.092  33.884  -0.768  1.00  0.00           O  
ATOM    168  N   VAL A  47      -6.050  31.681  -2.286  1.00  0.00           N  
ATOM    169  CA  VAL A  47      -5.231  30.489  -2.469  1.00  0.00           C  
ATOM    170  C   VAL A  47      -3.778  30.908  -2.658  1.00  0.00           C  
ATOM    171  O   VAL A  47      -3.480  32.007  -3.132  1.00  0.00           O  
ATOM    172  CB  VAL A  47      -5.769  29.629  -3.648  1.00  0.00           C  
ATOM    173  CG1 VAL A  47      -5.452  30.251  -5.003  1.00  0.00           C  
ATOM    174  CG2 VAL A  47      -5.281  28.185  -3.565  1.00  0.00           C  
ATOM    175  N   LEU A  48      -2.865  30.042  -2.225  1.00  0.00           N  
ATOM    176  CA  LEU A  48      -1.439  30.205  -2.477  1.00  0.00           C  
ATOM    177  C   LEU A  48      -1.056  29.221  -3.573  1.00  0.00           C  
ATOM    178  O   LEU A  48      -1.054  28.007  -3.352  1.00  0.00           O  
ATOM    179  CB  LEU A  48      -0.624  29.969  -1.209  1.00  0.00           C  
ATOM    180  CG  LEU A  48      -1.028  30.762   0.034  1.00  0.00           C  
ATOM    181  CD1 LEU A  48      -0.044  30.522   1.159  1.00  0.00           C  
ATOM    182  CD2 LEU A  48      -1.113  32.239  -0.277  1.00  0.00           C  
ATOM    183  N   HIS A  49      -0.734  29.743  -4.750  1.00  0.00           N  
ATOM    184  CA  HIS A  49      -0.486  28.924  -5.928  1.00  0.00           C  
ATOM    185  C   HIS A  49       0.986  28.993  -6.305  1.00  0.00           C  
ATOM    186  O   HIS A  49       1.541  30.084  -6.457  1.00  0.00           O  
ATOM    187  CB  HIS A  49      -1.353  29.382  -7.100  1.00  0.00           C  
ATOM    188  CG  HIS A  49      -1.401  28.405  -8.230  1.00  0.00           C  
ATOM    189  ND1 HIS A  49      -1.939  27.143  -8.099  1.00  0.00           N  
ATOM    190  CD2 HIS A  49      -0.974  28.500  -9.511  1.00  0.00           C  
ATOM    191  CE1 HIS A  49      -1.844  26.505  -9.251  1.00  0.00           C  
ATOM    192  NE2 HIS A  49      -1.262  27.306 -10.124  1.00  0.00           N  
ATOM    193  N   SER A  50       1.612  27.832  -6.458  1.00  0.00           N  
ATOM    194  CA  SER A  50       3.016  27.741  -6.832  1.00  0.00           C  
ATOM    195  C   SER A  50       3.111  27.472  -8.328  1.00  0.00           C  
ATOM    196  O   SER A  50       2.588  26.464  -8.813  1.00  0.00           O  
ATOM    197  CB  SER A  50       3.720  26.641  -6.041  1.00  0.00           C  
ATOM    198  OG  SER A  50       5.069  26.503  -6.447  1.00  0.00           O  
ATOM    199  N   THR A  51       3.780  28.367  -9.052  1.00  0.00           N  
ATOM    200  CA  THR A  51       3.894  28.260 -10.498  1.00  0.00           C  
ATOM    201  C   THR A  51       5.348  28.404 -10.925  1.00  0.00           C  
ATOM    202  O   THR A  51       6.141  29.090 -10.279  1.00  0.00           O  
ATOM    203  CB  THR A  51       3.013  29.304 -11.213  1.00  0.00           C  
ATOM    204  OG1 THR A  51       3.151  29.163 -12.632  1.00  0.00           O  
ATOM    205  CG2 THR A  51       3.372  30.723 -10.794  1.00  0.00           C  
ATOM    206  N   GLN A  52       5.700  27.726 -12.012  1.00  0.00           N  
ATOM    207  CA  GLN A  52       7.057  27.733 -12.547  1.00  0.00           C  
ATOM    208  C   GLN A  52       7.013  28.367 -13.930  1.00  0.00           C  
ATOM    209  O   GLN A  52       6.477  27.771 -14.870  1.00  0.00           O  
ATOM    210  CB  GLN A  52       7.623  26.316 -12.605  1.00  0.00           C  
ATOM    211  CG  GLN A  52       9.140  26.243 -12.592  1.00  0.00           C  
ATOM    212  CD  GLN A  52       9.738  26.240 -13.983  1.00  0.00           C  
ATOM    213  OE1 GLN A  52       9.020  26.182 -14.979  1.00  0.00           O  
ATOM    214  NE2 GLN A  52      11.061  26.297 -14.057  1.00  0.00           N  
ATOM    215  N   ASP A  53       7.586  29.561 -14.062  1.00  0.00           N  
ATOM    216  CA  ASP A  53       7.463  30.310 -15.307  1.00  0.00           C  
ATOM    217  C   ASP A  53       8.604  31.315 -15.394  1.00  0.00           C  
ATOM    218  O   ASP A  53       9.428  31.432 -14.485  1.00  0.00           O  
ATOM    219  CB  ASP A  53       6.099  31.002 -15.395  1.00  0.00           C  
ATOM    220  CG  ASP A  53       5.575  31.081 -16.812  1.00  0.00           C  
ATOM    221  OD1 ASP A  53       6.393  31.035 -17.753  1.00  0.00           O  
ATOM    222  OD2 ASP A  53       4.344  31.190 -16.984  1.00  0.00           O  
ATOM    223  N   LEU A  54       8.647  32.042 -16.507  1.00  0.00           N  
ATOM    224  CA  LEU A  54       9.648  33.084 -16.705  1.00  0.00           C  
ATOM    225  C   LEU A  54       9.233  34.314 -15.909  1.00  0.00           C  
ATOM    226  O   LEU A  54       8.254  34.983 -16.252  1.00  0.00           O  
ATOM    227  CB  LEU A  54       9.792  33.416 -18.187  1.00  0.00           C  
ATOM    228  CG  LEU A  54      10.394  32.341 -19.093  1.00  0.00           C  
ATOM    229  CD1 LEU A  54      10.623  32.896 -20.487  1.00  0.00           C  
ATOM    230  CD2 LEU A  54      11.690  31.808 -18.515  1.00  0.00           C  
ATOM    231  N   PHE A  55       9.976  34.612 -14.848  1.00  0.00           N  
ATOM    232  CA  PHE A  55       9.705  35.760 -13.999  1.00  0.00           C  
ATOM    233  C   PHE A  55      10.982  36.564 -13.812  1.00  0.00           C  
ATOM    234  O   PHE A  55      12.093  36.047 -13.952  1.00  0.00           O  
ATOM    235  CB  PHE A  55       9.169  35.343 -12.624  1.00  0.00           C  
ATOM    236  CG  PHE A  55       7.759  34.830 -12.642  1.00  0.00           C  
ATOM    237  CD1 PHE A  55       6.696  35.691 -12.851  1.00  0.00           C  
ATOM    238  CD2 PHE A  55       7.496  33.488 -12.420  1.00  0.00           C  
ATOM    239  CE1 PHE A  55       5.397  35.219 -12.857  1.00  0.00           C  
ATOM    240  CE2 PHE A  55       6.201  33.012 -12.422  1.00  0.00           C  
ATOM    241  CZ  PHE A  55       5.152  33.878 -12.643  1.00  0.00           C  
ATOM    242  N   LEU A  56      10.812  37.839 -13.492  1.00  0.00           N  
ATOM    243  CA  LEU A  56      11.941  38.664 -13.090  1.00  0.00           C  
ATOM    244  C   LEU A  56      12.314  38.324 -11.653  1.00  0.00           C  
ATOM    245  O   LEU A  56      11.444  38.373 -10.776  1.00  0.00           O  
ATOM    246  CB  LEU A  56      11.602  40.143 -13.210  1.00  0.00           C  
ATOM    247  CG  LEU A  56      12.746  41.111 -12.908  1.00  0.00           C  
ATOM    248  CD1 LEU A  56      13.855  40.963 -13.927  1.00  0.00           C  
ATOM    249  CD2 LEU A  56      12.246  42.537 -12.872  1.00  0.00           C  
ATOM    250  N   PRO A  57      13.561  37.944 -11.377  1.00  0.00           N  
ATOM    251  CA  PRO A  57      13.949  37.613 -10.001  1.00  0.00           C  
ATOM    252  C   PRO A  57      13.923  38.827  -9.087  1.00  0.00           C  
ATOM    253  O   PRO A  57      14.154  39.961  -9.510  1.00  0.00           O  
ATOM    254  CB  PRO A  57      15.373  37.068 -10.155  1.00  0.00           C  
ATOM    255  CG  PRO A  57      15.482  36.672 -11.587  1.00  0.00           C  
ATOM    256  CD  PRO A  57      14.636  37.646 -12.335  1.00  0.00           C  
ATOM    257  N   PHE A  58      13.625  38.569  -7.818  1.00  0.00           N  
ATOM    258  CA  PHE A  58      13.487  39.639  -6.841  1.00  0.00           C  
ATOM    259  C   PHE A  58      14.846  40.227  -6.489  1.00  0.00           C  
ATOM    260  O   PHE A  58      15.844  39.504  -6.401  1.00  0.00           O  
ATOM    261  CB  PHE A  58      12.805  39.117  -5.576  1.00  0.00           C  
ATOM    262  CG  PHE A  58      11.303  39.060  -5.662  1.00  0.00           C  
ATOM    263  CD1 PHE A  58      10.633  39.476  -6.802  1.00  0.00           C  
ATOM    264  CD2 PHE A  58      10.562  38.589  -4.591  1.00  0.00           C  
ATOM    265  CE1 PHE A  58       9.253  39.421  -6.870  1.00  0.00           C  
ATOM    266  CE2 PHE A  58       9.184  38.532  -4.653  1.00  0.00           C  
ATOM    267  CZ  PHE A  58       8.530  38.949  -5.794  1.00  0.00           C  
ATOM    268  N   PHE A  59      14.864  41.553  -6.291  1.00  0.00           N  
ATOM    269  CA  PHE A  59      16.033  42.322  -5.839  1.00  0.00           C  
ATOM    270  C   PHE A  59      17.232  42.156  -6.770  1.00  0.00           C  
ATOM    271  O   PHE A  59      18.373  42.031  -6.323  1.00  0.00           O  
ATOM    272  CB  PHE A  59      16.412  41.967  -4.399  1.00  0.00           C  
ATOM    273  CG  PHE A  59      15.309  42.194  -3.409  1.00  0.00           C  
ATOM    274  CD1 PHE A  59      15.105  43.447  -2.857  1.00  0.00           C  
ATOM    275  CD2 PHE A  59      14.479  41.153  -3.028  1.00  0.00           C  
ATOM    276  CE1 PHE A  59      14.090  43.659  -1.943  1.00  0.00           C  
ATOM    277  CE2 PHE A  59      13.463  41.358  -2.116  1.00  0.00           C  
ATOM    278  CZ  PHE A  59      13.268  42.612  -1.573  1.00  0.00           C  
ATOM    279  N   SER A  60      16.975  42.153  -8.071  1.00  0.00           N  
ATOM    280  CA  SER A  60      18.022  42.006  -9.069  1.00  0.00           C  
ATOM    281  C   SER A  60      18.341  43.351  -9.712  1.00  0.00           C  
ATOM    282  O   SER A  60      17.589  44.322  -9.599  1.00  0.00           O  
ATOM    283  CB  SER A  60      17.608  40.991 -10.137  1.00  0.00           C  
ATOM    284  OG  SER A  60      16.450  41.424 -10.827  1.00  0.00           O  
ATOM    285  N   ASN A  61      19.490  43.400 -10.382  1.00  0.00           N  
ATOM    286  CA  ASN A  61      19.860  44.576 -11.156  1.00  0.00           C  
ATOM    287  C   ASN A  61      18.954  44.744 -12.366  1.00  0.00           C  
ATOM    288  O   ASN A  61      18.684  43.789 -13.099  1.00  0.00           O  
ATOM    289  CB  ASN A  61      21.306  44.478 -11.636  1.00  0.00           C  
ATOM    290  CG  ASN A  61      22.300  45.045 -10.650  1.00  0.00           C  
ATOM    291  OD1 ASN A  61      22.025  46.035  -9.971  1.00  0.00           O  
ATOM    292  ND2 ASN A  61      23.481  44.431 -10.590  1.00  0.00           N  
ATOM    293  N   VAL A  62      18.484  45.970 -12.574  1.00  0.00           N  
ATOM    294  CA  VAL A  62      17.884  46.379 -13.836  1.00  0.00           C  
ATOM    295  C   VAL A  62      18.634  47.604 -14.342  1.00  0.00           C  
ATOM    296  O   VAL A  62      19.038  48.476 -13.561  1.00  0.00           O  
ATOM    297  CB  VAL A  62      16.359  46.633 -13.733  1.00  0.00           C  
ATOM    298  CG1 VAL A  62      15.637  45.360 -13.344  1.00  0.00           C  
ATOM    299  CG2 VAL A  62      16.028  47.709 -12.720  1.00  0.00           C  
ATOM    300  N   THR A  63      18.882  47.628 -15.647  1.00  0.00           N  
ATOM    301  CA  THR A  63      19.657  48.703 -16.244  1.00  0.00           C  
ATOM    302  C   THR A  63      18.763  49.916 -16.455  1.00  0.00           C  
ATOM    303  O   THR A  63      17.673  49.804 -17.026  1.00  0.00           O  
ATOM    304  CB  THR A  63      20.273  48.252 -17.567  1.00  0.00           C  
ATOM    305  OG1 THR A  63      21.007  47.039 -17.361  1.00  0.00           O  
ATOM    306  CG2 THR A  63      21.233  49.304 -18.077  1.00  0.00           C  
ATOM    307  N   TRP A  64      19.226  51.070 -15.990  1.00  0.00           N  
ATOM    308  CA  TRP A  64      18.472  52.313 -16.031  1.00  0.00           C  
ATOM    309  C   TRP A  64      19.032  53.226 -17.111  1.00  0.00           C  
ATOM    310  O   TRP A  64      20.250  53.405 -17.207  1.00  0.00           O  
ATOM    311  CB  TRP A  64      18.522  53.013 -14.673  1.00  0.00           C  
ATOM    312  CG  TRP A  64      18.055  54.429 -14.706  1.00  0.00           C  
ATOM    313  CD1 TRP A  64      16.845  54.886 -15.132  1.00  0.00           C  
ATOM    314  CD2 TRP A  64      18.798  55.582 -14.299  1.00  0.00           C  
ATOM    315  NE1 TRP A  64      16.785  56.252 -15.013  1.00  0.00           N  
ATOM    316  CE2 TRP A  64      17.973  56.704 -14.504  1.00  0.00           C  
ATOM    317  CE3 TRP A  64      20.082  55.773 -13.781  1.00  0.00           C  
ATOM    318  CZ2 TRP A  64      18.389  58.001 -14.210  1.00  0.00           C  
ATOM    319  CZ3 TRP A  64      20.494  57.061 -13.489  1.00  0.00           C  
ATOM    320  CH2 TRP A  64      19.650  58.158 -13.704  1.00  0.00           C  
ATOM    321  N   PHE A  65      18.143  53.799 -17.920  1.00  0.00           N  
ATOM    322  CA  PHE A  65      18.506  54.811 -18.898  1.00  0.00           C  
ATOM    323  C   PHE A  65      17.633  56.039 -18.698  1.00  0.00           C  
ATOM    324  O   PHE A  65      16.437  55.925 -18.405  1.00  0.00           O  
ATOM    325  CB  PHE A  65      18.348  54.305 -20.330  1.00  0.00           C  
ATOM    326  CG  PHE A  65      19.188  53.108 -20.652  1.00  0.00           C  
ATOM    327  CD1 PHE A  65      20.514  53.257 -21.023  1.00  0.00           C  
ATOM    328  CD2 PHE A  65      18.647  51.834 -20.608  1.00  0.00           C  
ATOM    329  CE1 PHE A  65      21.291  52.156 -21.330  1.00  0.00           C  
ATOM    330  CE2 PHE A  65      19.416  50.728 -20.916  1.00  0.00           C  
ATOM    331  CZ  PHE A  65      20.740  50.891 -21.279  1.00  0.00           C  
ATOM    332  N   HIS A  66      18.240  57.211 -18.853  1.00  0.00           N  
ATOM    333  CA  HIS A  66      17.540  58.483 -18.774  1.00  0.00           C  
ATOM    334  C   HIS A  66      17.593  59.164 -20.133  1.00  0.00           C  
ATOM    335  O   HIS A  66      18.603  59.081 -20.839  1.00  0.00           O  
ATOM    336  CB  HIS A  66      18.151  59.390 -17.704  1.00  0.00           C  
ATOM    337  CG  HIS A  66      17.383  60.653 -17.478  1.00  0.00           C  
ATOM    338  ND1 HIS A  66      16.202  60.688 -16.769  1.00  0.00           N  
ATOM    339  CD2 HIS A  66      17.623  61.926 -17.873  1.00  0.00           C  
ATOM    340  CE1 HIS A  66      15.749  61.929 -16.734  1.00  0.00           C  
ATOM    341  NE2 HIS A  66      16.593  62.699 -17.396  1.00  0.00           N  
ATOM    342  N   VAL A  67      16.502  59.832 -20.497  1.00  0.00           N  
ATOM    343  CA  VAL A  67      16.381  60.453 -21.813  1.00  0.00           C  
ATOM    344  C   VAL A  67      17.188  61.748 -21.812  1.00  0.00           C  
ATOM    345  O   VAL A  67      16.830  62.716 -21.137  1.00  0.00           O  
ATOM    346  CB  VAL A  67      14.916  60.709 -22.179  1.00  0.00           C  
ATOM    347  CG1 VAL A  67      14.819  61.514 -23.468  1.00  0.00           C  
ATOM    348  CG2 VAL A  67      14.168  59.393 -22.308  1.00  0.00           C  
ATOM    349  N   ILE A  68      18.291  61.757 -22.555  1.00  0.00           N  
ATOM    350  CA  ILE A  68      19.112  62.952 -22.724  1.00  0.00           C  
ATOM    351  C   ILE A  68      19.370  63.184 -24.208  1.00  0.00           C  
ATOM    352  O   ILE A  68      19.279  62.259 -25.016  1.00  0.00           O  
ATOM    353  CB  ILE A  68      20.446  62.850 -21.946  1.00  0.00           C  
ATOM    354  CG1 ILE A  68      21.227  61.605 -22.374  1.00  0.00           C  
ATOM    355  CG2 ILE A  68      20.215  62.881 -20.439  1.00  0.00           C  
ATOM    356  CD1 ILE A  68      22.631  61.544 -21.814  1.00  0.00           C  
ATOM    357  N   ASP A  80      18.766  58.588 -25.997  1.00  0.00           N  
ATOM    358  CA  ASP A  80      19.480  57.532 -25.290  1.00  0.00           C  
ATOM    359  C   ASP A  80      18.762  56.196 -25.466  1.00  0.00           C  
ATOM    360  O   ASP A  80      18.098  55.712 -24.551  1.00  0.00           O  
ATOM    361  CB  ASP A  80      19.617  57.875 -23.804  1.00  0.00           C  
ATOM    362  CG  ASP A  80      20.733  57.101 -23.127  1.00  0.00           C  
ATOM    363  OD1 ASP A  80      21.482  56.395 -23.835  1.00  0.00           O  
ATOM    364  OD2 ASP A  80      20.853  57.187 -21.888  1.00  0.00           O  
ATOM    365  N   ASN A  81      18.890  55.611 -26.653  1.00  0.00           N  
ATOM    366  CA  ASN A  81      18.230  54.351 -27.001  1.00  0.00           C  
ATOM    367  C   ASN A  81      19.189  53.331 -27.623  1.00  0.00           C  
ATOM    368  O   ASN A  81      19.085  52.982 -28.807  1.00  0.00           O  
ATOM    369  CB  ASN A  81      16.974  54.649 -27.837  1.00  0.00           C  
ATOM    370  CG  ASN A  81      17.257  55.356 -29.183  1.00  0.00           C  
ATOM    371  OD1 ASN A  81      18.400  55.553 -29.598  1.00  0.00           O  
ATOM    372  ND2 ASN A  81      16.184  55.728 -29.871  1.00  0.00           N  
ATOM    373  N   PRO A  82      20.093  52.768 -26.824  1.00  0.00           N  
ATOM    374  CA  PRO A  82      21.058  51.808 -27.365  1.00  0.00           C  
ATOM    375  C   PRO A  82      20.409  50.462 -27.649  1.00  0.00           C  
ATOM    376  O   PRO A  82      19.332  50.137 -27.148  1.00  0.00           O  
ATOM    377  CB  PRO A  82      22.098  51.690 -26.248  1.00  0.00           C  
ATOM    378  CG  PRO A  82      21.316  51.913 -25.012  1.00  0.00           C  
ATOM    379  CD  PRO A  82      20.221  52.894 -25.359  1.00  0.00           C  
ATOM    380  N   VAL A  83      21.090  49.678 -28.477  1.00  0.00           N  
ATOM    381  CA  VAL A  83      20.606  48.352 -28.844  1.00  0.00           C  
ATOM    382  C   VAL A  83      20.890  47.401 -27.689  1.00  0.00           C  
ATOM    383  O   VAL A  83      22.038  47.258 -27.256  1.00  0.00           O  
ATOM    384  CB  VAL A  83      21.260  47.861 -30.143  1.00  0.00           C  
ATOM    385  CG1 VAL A  83      20.800  46.450 -30.468  1.00  0.00           C  
ATOM    386  CG2 VAL A  83      20.935  48.804 -31.287  1.00  0.00           C  
ATOM    387  N   LEU A  84      19.844  46.749 -27.190  1.00  0.00           N  
ATOM    388  CA  LEU A  84      19.933  45.889 -26.025  1.00  0.00           C  
ATOM    389  C   LEU A  84      19.512  44.468 -26.381  1.00  0.00           C  
ATOM    390  O   LEU A  84      18.650  44.274 -27.244  1.00  0.00           O  
ATOM    391  CB  LEU A  84      19.043  46.417 -24.893  1.00  0.00           C  
ATOM    392  CG  LEU A  84      19.328  47.847 -24.437  1.00  0.00           C  
ATOM    393  CD1 LEU A  84      18.208  48.359 -23.552  1.00  0.00           C  
ATOM    394  CD2 LEU A  84      20.658  47.916 -23.710  1.00  0.00           C  
ATOM    395  N   PRO A  85      20.110  43.459 -25.751  1.00  0.00           N  
ATOM    396  CA  PRO A  85      19.701  42.075 -26.015  1.00  0.00           C  
ATOM    397  C   PRO A  85      18.314  41.782 -25.462  1.00  0.00           C  
ATOM    398  O   PRO A  85      17.807  42.466 -24.572  1.00  0.00           O  
ATOM    399  CB  PRO A  85      20.768  41.240 -25.297  1.00  0.00           C  
ATOM    400  CG  PRO A  85      21.915  42.172 -25.082  1.00  0.00           C  
ATOM    401  CD  PRO A  85      21.304  43.519 -24.891  1.00  0.00           C  
ATOM    402  N   PHE A  86      17.693  40.746 -26.023  1.00  0.00           N  
ATOM    403  CA  PHE A  86      16.357  40.329 -25.617  1.00  0.00           C  
ATOM    404  C   PHE A  86      16.370  39.182 -24.619  1.00  0.00           C  
ATOM    405  O   PHE A  86      15.573  39.194 -23.674  1.00  0.00           O  
ATOM    406  CB  PHE A  86      15.534  39.921 -26.843  1.00  0.00           C  
ATOM    407  CG  PHE A  86      14.083  39.674 -26.545  1.00  0.00           C  
ATOM    408  CD1 PHE A  86      13.217  40.736 -26.337  1.00  0.00           C  
ATOM    409  CD2 PHE A  86      13.583  38.383 -26.476  1.00  0.00           C  
ATOM    410  CE1 PHE A  86      11.881  40.516 -26.063  1.00  0.00           C  
ATOM    411  CE2 PHE A  86      12.248  38.155 -26.200  1.00  0.00           C  
ATOM    412  CZ  PHE A  86      11.396  39.223 -25.996  1.00  0.00           C  
ATOM    413  N   ASN A  87      17.264  38.204 -24.821  1.00  0.00           N  
ATOM    414  CA  ASN A  87      17.402  36.985 -24.024  1.00  0.00           C  
ATOM    415  C   ASN A  87      16.092  36.207 -23.940  1.00  0.00           C  
ATOM    416  O   ASN A  87      15.365  36.100 -24.932  1.00  0.00           O  
ATOM    417  CB  ASN A  87      17.929  37.303 -22.620  1.00  0.00           C  
ATOM    418  CG  ASN A  87      19.331  37.871 -22.643  1.00  0.00           C  
ATOM    419  OD1 ASN A  87      20.167  37.458 -23.445  1.00  0.00           O  
ATOM    420  ND2 ASN A  87      19.596  38.828 -21.762  1.00  0.00           N  
ATOM    421  N   ASP A  88      15.787  35.658 -22.761  1.00  0.00           N  
ATOM    422  CA  ASP A  88      14.560  34.885 -22.600  1.00  0.00           C  
ATOM    423  C   ASP A  88      13.331  35.783 -22.538  1.00  0.00           C  
ATOM    424  O   ASP A  88      12.246  35.376 -22.967  1.00  0.00           O  
ATOM    425  CB  ASP A  88      14.648  34.026 -21.340  1.00  0.00           C  
ATOM    426  CG  ASP A  88      15.721  32.965 -21.435  1.00  0.00           C  
ATOM    427  OD1 ASP A  88      16.011  32.510 -22.561  1.00  0.00           O  
ATOM    428  OD2 ASP A  88      16.278  32.586 -20.383  1.00  0.00           O  
ATOM    429  N   GLY A  89      13.479  36.989 -22.014  1.00  0.00           N  
ATOM    430  CA  GLY A  89      12.362  37.904 -21.907  1.00  0.00           C  
ATOM    431  C   GLY A  89      12.843  39.220 -21.340  1.00  0.00           C  
ATOM    432  O   GLY A  89      13.927  39.310 -20.754  1.00  0.00           O  
ATOM    433  N   VAL A  90      12.020  40.246 -21.532  1.00  0.00           N  
ATOM    434  CA  VAL A  90      12.375  41.603 -21.134  1.00  0.00           C  
ATOM    435  C   VAL A  90      11.244  42.182 -20.297  1.00  0.00           C  
ATOM    436  O   VAL A  90      10.095  42.238 -20.750  1.00  0.00           O  
ATOM    437  CB  VAL A  90      12.667  42.504 -22.348  1.00  0.00           C  
ATOM    438  CG1 VAL A  90      12.699  43.972 -21.941  1.00  0.00           C  
ATOM    439  CG2 VAL A  90      13.985  42.113 -22.998  1.00  0.00           C  
ATOM    440  N   TYR A  91      11.569  42.600 -19.077  1.00  0.00           N  
ATOM    441  CA  TYR A  91      10.707  43.469 -18.291  1.00  0.00           C  
ATOM    442  C   TYR A  91      11.108  44.909 -18.579  1.00  0.00           C  
ATOM    443  O   TYR A  91      12.229  45.320 -18.262  1.00  0.00           O  
ATOM    444  CB  TYR A  91      10.825  43.159 -16.799  1.00  0.00           C  
ATOM    445  CG  TYR A  91      10.296  44.251 -15.890  1.00  0.00           C  
ATOM    446  CD1 TYR A  91       8.931  44.417 -15.698  1.00  0.00           C  
ATOM    447  CD2 TYR A  91      11.161  45.102 -15.208  1.00  0.00           C  
ATOM    448  CE1 TYR A  91       8.441  45.408 -14.868  1.00  0.00           C  
ATOM    449  CE2 TYR A  91      10.680  46.095 -14.378  1.00  0.00           C  
ATOM    450  CZ  TYR A  91       9.321  46.242 -14.212  1.00  0.00           C  
ATOM    451  OH  TYR A  91       8.839  47.227 -13.383  1.00  0.00           O  
ATOM    452  N   PHE A  92      10.201  45.663 -19.184  1.00  0.00           N  
ATOM    453  CA  PHE A  92      10.417  47.062 -19.510  1.00  0.00           C  
ATOM    454  C   PHE A  92       9.606  47.919 -18.550  1.00  0.00           C  
ATOM    455  O   PHE A  92       8.453  47.607 -18.251  1.00  0.00           O  
ATOM    456  CB  PHE A  92      10.006  47.345 -20.959  1.00  0.00           C  
ATOM    457  CG  PHE A  92      10.503  48.657 -21.496  1.00  0.00           C  
ATOM    458  CD1 PHE A  92      11.723  48.730 -22.150  1.00  0.00           C  
ATOM    459  CD2 PHE A  92       9.743  49.811 -21.369  1.00  0.00           C  
ATOM    460  CE1 PHE A  92      12.182  49.930 -22.653  1.00  0.00           C  
ATOM    461  CE2 PHE A  92      10.197  51.014 -21.868  1.00  0.00           C  
ATOM    462  CZ  PHE A  92      11.417  51.074 -22.512  1.00  0.00           C  
ATOM    463  N   ALA A  93      10.211  48.986 -18.049  1.00  0.00           N  
ATOM    464  CA  ALA A  93       9.497  49.928 -17.202  1.00  0.00           C  
ATOM    465  C   ALA A  93       9.788  51.337 -17.682  1.00  0.00           C  
ATOM    466  O   ALA A  93      10.880  51.621 -18.169  1.00  0.00           O  
ATOM    467  CB  ALA A  93       9.891  49.782 -15.730  1.00  0.00           C  
ATOM    468  N   SER A  94       8.805  52.222 -17.541  1.00  0.00           N  
ATOM    469  CA  SER A  94       8.982  53.596 -17.988  1.00  0.00           C  
ATOM    470  C   SER A  94       8.274  54.542 -17.032  1.00  0.00           C  
ATOM    471  O   SER A  94       7.108  54.329 -16.692  1.00  0.00           O  
ATOM    472  CB  SER A  94       8.450  53.784 -19.412  1.00  0.00           C  
ATOM    473  OG  SER A  94       7.066  53.495 -19.480  1.00  0.00           O  
ATOM    474  N   ILE A  95       8.986  55.582 -16.608  1.00  0.00           N  
ATOM    475  CA  ILE A  95       8.440  56.635 -15.762  1.00  0.00           C  
ATOM    476  C   ILE A  95       8.500  57.932 -16.552  1.00  0.00           C  
ATOM    477  O   ILE A  95       9.594  58.393 -16.913  1.00  0.00           O  
ATOM    478  CB  ILE A  95       9.208  56.765 -14.439  1.00  0.00           C  
ATOM    479  CG1 ILE A  95       9.138  55.457 -13.650  1.00  0.00           C  
ATOM    480  CG2 ILE A  95       8.654  57.921 -13.621  1.00  0.00           C  
ATOM    481  CD1 ILE A  95       9.811  55.517 -12.297  1.00  0.00           C  
ATOM    482  N   GLU A  96       7.332  58.518 -16.810  1.00  0.00           N  
ATOM    483  CA  GLU A  96       7.208  59.751 -17.586  1.00  0.00           C  
ATOM    484  C   GLU A  96       5.807  60.309 -17.370  1.00  0.00           C  
ATOM    485  O   GLU A  96       4.988  59.725 -16.655  1.00  0.00           O  
ATOM    486  CB  GLU A  96       7.478  59.516 -19.076  1.00  0.00           C  
ATOM    487  CG  GLU A  96       6.499  58.573 -19.749  1.00  0.00           C  
ATOM    488  CD  GLU A  96       7.030  58.031 -21.061  1.00  0.00           C  
ATOM    489  OE1 GLU A  96       8.209  58.292 -21.377  1.00  0.00           O  
ATOM    490  OE2 GLU A  96       6.270  57.345 -21.776  1.00  0.00           O  
ATOM    491  N   LYS A  97       5.537  61.456 -17.995  1.00  0.00           N  
ATOM    492  CA  LYS A  97       4.200  62.029 -17.975  1.00  0.00           C  
ATOM    493  C   LYS A  97       3.774  62.631 -19.307  1.00  0.00           C  
ATOM    494  O   LYS A  97       2.691  63.220 -19.374  1.00  0.00           O  
ATOM    495  CB  LYS A  97       4.088  63.101 -16.878  1.00  0.00           C  
ATOM    496  CG  LYS A  97       4.906  64.352 -17.138  1.00  0.00           C  
ATOM    497  CD  LYS A  97       4.645  65.405 -16.074  1.00  0.00           C  
ATOM    498  CE  LYS A  97       5.433  66.674 -16.349  1.00  0.00           C  
ATOM    499  NZ  LYS A  97       5.190  67.718 -15.315  1.00  0.00           N  
ATOM    500  N   SER A  98       4.577  62.501 -20.366  1.00  0.00           N  
ATOM    501  CA  SER A  98       4.260  63.117 -21.649  1.00  0.00           C  
ATOM    502  C   SER A  98       4.418  62.144 -22.812  1.00  0.00           C  
ATOM    503  O   SER A  98       4.480  62.587 -23.966  1.00  0.00           O  
ATOM    504  CB  SER A  98       5.128  64.356 -21.879  1.00  0.00           C  
ATOM    505  OG  SER A  98       6.496  64.063 -21.655  1.00  0.00           O  
ATOM    506  N   ASN A  99       4.483  60.836 -22.518  1.00  0.00           N  
ATOM    507  CA  ASN A  99       4.573  59.751 -23.507  1.00  0.00           C  
ATOM    508  C   ASN A  99       5.791  59.905 -24.420  1.00  0.00           C  
ATOM    509  O   ASN A  99       5.678  59.924 -25.647  1.00  0.00           O  
ATOM    510  CB  ASN A  99       3.283  59.633 -24.327  1.00  0.00           C  
ATOM    511  CG  ASN A  99       2.110  59.148 -23.500  1.00  0.00           C  
ATOM    512  OD1 ASN A  99       2.279  58.384 -22.550  1.00  0.00           O  
ATOM    513  ND2 ASN A  99       0.911  59.590 -23.860  1.00  0.00           N  
ATOM    514  N   ILE A 100       6.967  60.036 -23.801  1.00  0.00           N  
ATOM    515  CA  ILE A 100       8.209  60.117 -24.565  1.00  0.00           C  
ATOM    516  C   ILE A 100       8.516  58.778 -25.224  1.00  0.00           C  
ATOM    517  O   ILE A 100       8.842  58.714 -26.415  1.00  0.00           O  
ATOM    518  CB  ILE A 100       9.364  60.579 -23.660  1.00  0.00           C  
ATOM    519  CG1 ILE A 100       9.000  61.891 -22.963  1.00  0.00           C  
ATOM    520  CG2 ILE A 100      10.645  60.733 -24.464  1.00  0.00           C  
ATOM    521  CD1 ILE A 100       8.755  63.039 -23.917  1.00  0.00           C  
ATOM    522  N   ILE A 101       8.407  57.690 -24.464  1.00  0.00           N  
ATOM    523  CA  ILE A 101       8.574  56.355 -25.028  1.00  0.00           C  
ATOM    524  C   ILE A 101       7.336  56.022 -25.848  1.00  0.00           C  
ATOM    525  O   ILE A 101       6.209  56.067 -25.343  1.00  0.00           O  
ATOM    526  CB  ILE A 101       8.804  55.316 -23.923  1.00  0.00           C  
ATOM    527  CG1 ILE A 101       9.869  55.807 -22.937  1.00  0.00           C  
ATOM    528  CG2 ILE A 101       9.165  53.964 -24.529  1.00  0.00           C  
ATOM    529  CD1 ILE A 101      11.295  55.674 -23.435  1.00  0.00           C  
ATOM    530  N   ARG A 102       7.538  55.685 -27.123  1.00  0.00           N  
ATOM    531  CA  ARG A 102       6.425  55.493 -28.036  1.00  0.00           C  
ATOM    532  C   ARG A 102       6.354  54.110 -28.659  1.00  0.00           C  
ATOM    533  O   ARG A 102       5.277  53.723 -29.121  1.00  0.00           O  
ATOM    534  CB  ARG A 102       6.471  56.534 -29.165  1.00  0.00           C  
ATOM    535  CG  ARG A 102       6.252  57.960 -28.695  1.00  0.00           C  
ATOM    536  CD  ARG A 102       4.774  58.282 -28.555  1.00  0.00           C  
ATOM    537  NE  ARG A 102       4.559  59.647 -28.089  1.00  0.00           N  
ATOM    538  CZ  ARG A 102       3.384  60.260 -28.082  1.00  0.00           C  
ATOM    539  NH1 ARG A 102       2.287  59.658 -28.513  1.00  0.00           N  
ATOM    540  NH2 ARG A 102       3.306  61.509 -27.630  1.00  0.00           N  
ATOM    541  N   GLY A 103       7.442  53.355 -28.689  1.00  0.00           N  
ATOM    542  CA  GLY A 103       7.376  52.067 -29.348  1.00  0.00           C  
ATOM    543  C   GLY A 103       8.659  51.290 -29.185  1.00  0.00           C  
ATOM    544  O   GLY A 103       9.621  51.741 -28.555  1.00  0.00           O  
ATOM    545  N   TRP A 104       8.649  50.102 -29.778  1.00  0.00           N  
ATOM    546  CA  TRP A 104       9.753  49.162 -29.680  1.00  0.00           C  
ATOM    547  C   TRP A 104      10.007  48.533 -31.042  1.00  0.00           C  
ATOM    548  O   TRP A 104       9.128  48.490 -31.905  1.00  0.00           O  
ATOM    549  CB  TRP A 104       9.471  48.067 -28.639  1.00  0.00           C  
ATOM    550  CG  TRP A 104       9.233  48.596 -27.259  1.00  0.00           C  
ATOM    551  CD1 TRP A 104      10.161  48.765 -26.276  1.00  0.00           C  
ATOM    552  CD2 TRP A 104       7.984  49.032 -26.712  1.00  0.00           C  
ATOM    553  NE1 TRP A 104       9.568  49.279 -25.149  1.00  0.00           N  
ATOM    554  CE2 TRP A 104       8.232  49.453 -25.392  1.00  0.00           C  
ATOM    555  CE3 TRP A 104       6.681  49.109 -27.210  1.00  0.00           C  
ATOM    556  CZ2 TRP A 104       7.224  49.942 -24.563  1.00  0.00           C  
ATOM    557  CZ3 TRP A 104       5.682  49.595 -26.386  1.00  0.00           C  
ATOM    558  CH2 TRP A 104       5.959  50.004 -25.077  1.00  0.00           C  
ATOM    559  N   ILE A 105      11.232  48.050 -31.226  1.00  0.00           N  
ATOM    560  CA  ILE A 105      11.620  47.333 -32.433  1.00  0.00           C  
ATOM    561  C   ILE A 105      12.399  46.091 -32.011  1.00  0.00           C  
ATOM    562  O   ILE A 105      13.220  46.141 -31.091  1.00  0.00           O  
ATOM    563  CB  ILE A 105      12.418  48.245 -33.402  1.00  0.00           C  
ATOM    564  CG1 ILE A 105      12.852  47.491 -34.663  1.00  0.00           C  
ATOM    565  CG2 ILE A 105      13.593  48.931 -32.708  1.00  0.00           C  
ATOM    566  CD1 ILE A 105      13.525  48.362 -35.700  1.00  0.00           C  
ATOM    567  N   PHE A 106      12.099  44.964 -32.652  1.00  0.00           N  
ATOM    568  CA  PHE A 106      12.671  43.672 -32.302  1.00  0.00           C  
ATOM    569  C   PHE A 106      13.255  43.011 -33.542  1.00  0.00           C  
ATOM    570  O   PHE A 106      12.824  43.277 -34.668  1.00  0.00           O  
ATOM    571  CB  PHE A 106      11.628  42.723 -31.679  1.00  0.00           C  
ATOM    572  CG  PHE A 106      10.998  43.241 -30.416  1.00  0.00           C  
ATOM    573  CD1 PHE A 106       9.877  44.056 -30.465  1.00  0.00           C  
ATOM    574  CD2 PHE A 106      11.513  42.891 -29.180  1.00  0.00           C  
ATOM    575  CE1 PHE A 106       9.293  44.528 -29.303  1.00  0.00           C  
ATOM    576  CE2 PHE A 106      10.937  43.362 -28.014  1.00  0.00           C  
ATOM    577  CZ  PHE A 106       9.824  44.181 -28.077  1.00  0.00           C  
ATOM    578  N   GLY A 107      14.227  42.139 -33.322  1.00  0.00           N  
ATOM    579  CA  GLY A 107      14.833  41.397 -34.408  1.00  0.00           C  
ATOM    580  C   GLY A 107      16.200  40.878 -34.006  1.00  0.00           C  
ATOM    581  O   GLY A 107      16.597  40.947 -32.844  1.00  0.00           O  
ATOM    582  N   THR A 108      16.908  40.350 -35.003  1.00  0.00           N  
ATOM    583  CA  THR A 108      18.277  39.879 -34.833  1.00  0.00           C  
ATOM    584  C   THR A 108      19.311  40.842 -35.399  1.00  0.00           C  
ATOM    585  O   THR A 108      20.316  41.122 -34.739  1.00  0.00           O  
ATOM    586  CB  THR A 108      18.461  38.508 -35.493  1.00  0.00           C  
ATOM    587  OG1 THR A 108      17.962  38.550 -36.835  1.00  0.00           O  
ATOM    588  CG2 THR A 108      17.727  37.435 -34.716  1.00  0.00           C  
ATOM    589  N   THR A 109      19.088  41.354 -36.608  1.00  0.00           N  
ATOM    590  CA  THR A 109      20.017  42.273 -37.253  1.00  0.00           C  
ATOM    591  C   THR A 109      19.453  43.671 -37.446  1.00  0.00           C  
ATOM    592  O   THR A 109      20.222  44.635 -37.405  1.00  0.00           O  
ATOM    593  CB  THR A 109      20.452  41.721 -38.615  1.00  0.00           C  
ATOM    594  OG1 THR A 109      19.303  41.557 -39.455  1.00  0.00           O  
ATOM    595  CG2 THR A 109      21.152  40.380 -38.451  1.00  0.00           C  
ATOM    596  N   LEU A 110      18.136  43.784 -37.672  1.00  0.00           N  
ATOM    597  CA  LEU A 110      17.385  45.049 -37.663  1.00  0.00           C  
ATOM    598  C   LEU A 110      17.874  46.030 -38.730  1.00  0.00           C  
ATOM    599  O   LEU A 110      17.917  47.242 -38.508  1.00  0.00           O  
ATOM    600  CB  LEU A 110      17.411  45.710 -36.277  1.00  0.00           C  
ATOM    601  CG  LEU A 110      16.771  45.027 -35.060  1.00  0.00           C  
ATOM    602  CD1 LEU A 110      17.739  44.089 -34.349  1.00  0.00           C  
ATOM    603  CD2 LEU A 110      16.248  46.071 -34.088  1.00  0.00           C  
ATOM    604  N   ASP A 111      18.243  45.510 -39.900  1.00  0.00           N  
ATOM    605  CA  ASP A 111      18.755  46.350 -40.981  1.00  0.00           C  
ATOM    606  C   ASP A 111      18.157  45.939 -42.321  1.00  0.00           C  
ATOM    607  O   ASP A 111      18.874  45.801 -43.319  1.00  0.00           O  
ATOM    608  CB  ASP A 111      20.284  46.312 -41.037  1.00  0.00           C  
ATOM    609  CG  ASP A 111      20.847  44.900 -40.948  1.00  0.00           C  
ATOM    610  OD1 ASP A 111      20.074  43.924 -41.050  1.00  0.00           O  
ATOM    611  OD2 ASP A 111      22.076  44.767 -40.775  1.00  0.00           O  
ATOM    612  N   SER A 112      16.841  45.703 -42.342  1.00  0.00           N  
ATOM    613  CA  SER A 112      16.036  45.337 -43.509  1.00  0.00           C  
ATOM    614  C   SER A 112      16.471  44.027 -44.163  1.00  0.00           C  
ATOM    615  O   SER A 112      16.153  43.792 -45.335  1.00  0.00           O  
ATOM    616  CB  SER A 112      16.008  46.458 -44.561  1.00  0.00           C  
ATOM    617  OG  SER A 112      15.533  47.670 -44.001  1.00  0.00           O  
ATOM    618  N   LYS A 113      17.190  43.164 -43.442  1.00  0.00           N  
ATOM    619  CA  LYS A 113      17.612  41.888 -44.007  1.00  0.00           C  
ATOM    620  C   LYS A 113      16.592  40.790 -43.733  1.00  0.00           C  
ATOM    621  O   LYS A 113      16.336  39.944 -44.597  1.00  0.00           O  
ATOM    622  CB  LYS A 113      18.981  41.498 -43.449  1.00  0.00           C  
ATOM    623  CG  LYS A 113      19.617  40.296 -44.126  1.00  0.00           C  
ATOM    624  CD  LYS A 113      20.916  39.908 -43.440  1.00  0.00           C  
ATOM    625  CE  LYS A 113      21.185  38.419 -43.567  1.00  0.00           C  
ATOM    626  NZ  LYS A 113      22.028  38.107 -44.753  1.00  0.00           N  
ATOM    627  N   THR A 114      15.997  40.792 -42.541  1.00  0.00           N  
ATOM    628  CA  THR A 114      14.998  39.806 -42.158  1.00  0.00           C  
ATOM    629  C   THR A 114      13.819  40.532 -41.525  1.00  0.00           C  
ATOM    630  O   THR A 114      13.768  41.765 -41.492  1.00  0.00           O  
ATOM    631  CB  THR A 114      15.581  38.758 -41.201  1.00  0.00           C  
ATOM    632  OG1 THR A 114      14.547  37.852 -40.796  1.00  0.00           O  
ATOM    633  CG2 THR A 114      16.171  39.430 -39.972  1.00  0.00           C  
ATOM    634  N   GLN A 115      12.865  39.753 -41.019  1.00  0.00           N  
ATOM    635  CA  GLN A 115      11.658  40.322 -40.436  1.00  0.00           C  
ATOM    636  C   GLN A 115      11.969  40.991 -39.102  1.00  0.00           C  
ATOM    637  O   GLN A 115      12.657  40.425 -38.248  1.00  0.00           O  
ATOM    638  CB  GLN A 115      10.601  39.235 -40.246  1.00  0.00           C  
ATOM    639  CG  GLN A 115      10.265  38.475 -41.518  1.00  0.00           C  
ATOM    640  CD  GLN A 115       9.636  39.355 -42.578  1.00  0.00           C  
ATOM    641  OE1 GLN A 115       8.720  40.126 -42.297  1.00  0.00           O  
ATOM    642  NE2 GLN A 115      10.130  39.248 -43.806  1.00  0.00           N  
ATOM    643  N   SER A 116      11.453  42.206 -38.928  1.00  0.00           N  
ATOM    644  CA  SER A 116      11.719  43.012 -37.744  1.00  0.00           C  
ATOM    645  C   SER A 116      10.404  43.523 -37.179  1.00  0.00           C  
ATOM    646  O   SER A 116       9.611  44.137 -37.900  1.00  0.00           O  
ATOM    647  CB  SER A 116      12.649  44.185 -38.076  1.00  0.00           C  
ATOM    648  OG  SER A 116      12.894  44.986 -36.934  1.00  0.00           O  
ATOM    649  N   LEU A 117      10.180  43.275 -35.893  1.00  0.00           N  
ATOM    650  CA  LEU A 117       8.948  43.692 -35.237  1.00  0.00           C  
ATOM    651  C   LEU A 117       8.997  45.176 -34.913  1.00  0.00           C  
ATOM    652  O   LEU A 117      10.035  45.699 -34.509  1.00  0.00           O  
ATOM    653  CB  LEU A 117       8.716  42.885 -33.959  1.00  0.00           C  
ATOM    654  CG  LEU A 117       7.878  41.605 -34.005  1.00  0.00           C  
ATOM    655  CD1 LEU A 117       6.429  41.959 -34.272  1.00  0.00           C  
ATOM    656  CD2 LEU A 117       8.385  40.633 -35.060  1.00  0.00           C  
ATOM    657  N   LEU A 118       7.859  45.845 -35.069  1.00  0.00           N  
ATOM    658  CA  LEU A 118       7.773  47.288 -34.884  1.00  0.00           C  
ATOM    659  C   LEU A 118       6.436  47.616 -34.242  1.00  0.00           C  
ATOM    660  O   LEU A 118       5.386  47.393 -34.850  1.00  0.00           O  
ATOM    661  CB  LEU A 118       7.925  48.017 -36.222  1.00  0.00           C  
ATOM    662  CG  LEU A 118       7.610  49.512 -36.261  1.00  0.00           C  
ATOM    663  CD1 LEU A 118       8.700  50.308 -35.568  1.00  0.00           C  
ATOM    664  CD2 LEU A 118       7.426  49.980 -37.694  1.00  0.00           C  
ATOM    665  N   ILE A 119       6.473  48.139 -33.020  1.00  0.00           N  
ATOM    666  CA  ILE A 119       5.277  48.537 -32.287  1.00  0.00           C  
ATOM    667  C   ILE A 119       5.353  50.039 -32.067  1.00  0.00           C  
ATOM    668  O   ILE A 119       6.301  50.529 -31.443  1.00  0.00           O  
ATOM    669  CB  ILE A 119       5.152  47.792 -30.950  1.00  0.00           C  
ATOM    670  CG1 ILE A 119       5.130  46.281 -31.181  1.00  0.00           C  
ATOM    671  CG2 ILE A 119       3.907  48.242 -30.203  1.00  0.00           C  
ATOM    672  CD1 ILE A 119       5.190  45.472 -29.910  1.00  0.00           C  
ATOM    673  N   VAL A 120       4.364  50.767 -32.590  1.00  0.00           N  
ATOM    674  CA  VAL A 120       4.308  52.225 -32.527  1.00  0.00           C  
ATOM    675  C   VAL A 120       3.003  52.627 -31.850  1.00  0.00           C  
ATOM    676  O   VAL A 120       1.950  52.036 -32.115  1.00  0.00           O  
ATOM    677  CB  VAL A 120       4.412  52.864 -33.932  1.00  0.00           C  
ATOM    678  CG1 VAL A 120       4.561  54.379 -33.844  1.00  0.00           C  
ATOM    679  CG2 VAL A 120       5.570  52.275 -34.724  1.00  0.00           C  
ATOM    680  N   ASN A 121       3.072  53.630 -30.972  1.00  0.00           N  
ATOM    681  CA  ASN A 121       1.898  54.175 -30.296  1.00  0.00           C  
ATOM    682  C   ASN A 121       1.559  55.515 -30.942  1.00  0.00           C  
ATOM    683  O   ASN A 121       2.127  56.551 -30.588  1.00  0.00           O  
ATOM    684  CB  ASN A 121       2.162  54.319 -28.801  1.00  0.00           C  
ATOM    685  CG  ASN A 121       1.021  54.996 -28.065  1.00  0.00           C  
ATOM    686  OD1 ASN A 121       0.031  54.356 -27.712  1.00  0.00           O  
ATOM    687  ND2 ASN A 121       1.158  56.294 -27.822  1.00  0.00           N  
ATOM    688  N   ASN A 122       0.630  55.488 -31.897  1.00  0.00           N  
ATOM    689  CA  ASN A 122       0.135  56.699 -32.550  1.00  0.00           C  
ATOM    690  C   ASN A 122      -1.103  57.138 -31.777  1.00  0.00           C  
ATOM    691  O   ASN A 122      -2.222  56.706 -32.067  1.00  0.00           O  
ATOM    692  CB  ASN A 122      -0.163  56.431 -34.022  1.00  0.00           C  
ATOM    693  CG  ASN A 122      -0.909  57.572 -34.694  1.00  0.00           C  
ATOM    694  OD1 ASN A 122      -0.689  58.748 -34.399  1.00  0.00           O  
ATOM    695  ND2 ASN A 122      -1.821  57.217 -35.590  1.00  0.00           N  
ATOM    696  N   ALA A 123      -0.881  58.006 -30.780  1.00  0.00           N  
ATOM    697  CA  ALA A 123      -1.868  58.457 -29.796  1.00  0.00           C  
ATOM    698  C   ALA A 123      -2.529  57.269 -29.102  1.00  0.00           C  
ATOM    699  O   ALA A 123      -1.851  56.482 -28.434  1.00  0.00           O  
ATOM    700  CB  ALA A 123      -2.917  59.377 -30.435  1.00  0.00           C  
ATOM    701  N   THR A 124      -3.848  57.131 -29.248  1.00  0.00           N  
ATOM    702  CA  THR A 124      -4.533  55.973 -28.682  1.00  0.00           C  
ATOM    703  C   THR A 124      -4.290  54.715 -29.507  1.00  0.00           C  
ATOM    704  O   THR A 124      -4.342  53.603 -28.969  1.00  0.00           O  
ATOM    705  CB  THR A 124      -6.033  56.249 -28.575  1.00  0.00           C  
ATOM    706  OG1 THR A 124      -6.585  56.410 -29.887  1.00  0.00           O  
ATOM    707  CG2 THR A 124      -6.284  57.514 -27.767  1.00  0.00           C  
ATOM    708  N   ASN A 125      -4.030  54.871 -30.803  1.00  0.00           N  
ATOM    709  CA  ASN A 125      -3.849  53.738 -31.698  1.00  0.00           C  
ATOM    710  C   ASN A 125      -2.512  53.044 -31.460  1.00  0.00           C  
ATOM    711  O   ASN A 125      -1.502  53.675 -31.141  1.00  0.00           O  
ATOM    712  CB  ASN A 125      -3.932  54.196 -33.154  1.00  0.00           C  
ATOM    713  CG  ASN A 125      -5.355  54.416 -33.615  1.00  0.00           C  
ATOM    714  OD1 ASN A 125      -6.240  53.605 -33.346  1.00  0.00           O  
ATOM    715  ND2 ASN A 125      -5.584  55.520 -34.316  1.00  0.00           N  
ATOM    716  N   VAL A 126      -2.516  51.726 -31.636  1.00  0.00           N  
ATOM    717  CA  VAL A 126      -1.320  50.898 -31.542  1.00  0.00           C  
ATOM    718  C   VAL A 126      -1.144  50.179 -32.871  1.00  0.00           C  
ATOM    719  O   VAL A 126      -2.061  49.493 -33.335  1.00  0.00           O  
ATOM    720  CB  VAL A 126      -1.420  49.891 -30.381  1.00  0.00           C  
ATOM    721  CG1 VAL A 126      -0.256  48.912 -30.415  1.00  0.00           C  
ATOM    722  CG2 VAL A 126      -1.475  50.620 -29.046  1.00  0.00           C  
ATOM    723  N   VAL A 127       0.027  50.334 -33.484  1.00  0.00           N  
ATOM    724  CA  VAL A 127       0.320  49.741 -34.784  1.00  0.00           C  
ATOM    725  C   VAL A 127       1.468  48.759 -34.610  1.00  0.00           C  
ATOM    726  O   VAL A 127       2.562  49.146 -34.182  1.00  0.00           O  
ATOM    727  CB  VAL A 127       0.669  50.809 -35.831  1.00  0.00           C  
ATOM    728  CG1 VAL A 127       1.105  50.153 -37.130  1.00  0.00           C  
ATOM    729  CG2 VAL A 127      -0.516  51.733 -36.061  1.00  0.00           C  
ATOM    730  N   ILE A 128       1.224  47.494 -34.948  1.00  0.00           N  
ATOM    731  CA  ILE A 128       2.221  46.437 -34.844  1.00  0.00           C  
ATOM    732  C   ILE A 128       2.462  45.872 -36.236  1.00  0.00           C  
ATOM    733  O   ILE A 128       1.516  45.469 -36.922  1.00  0.00           O  
ATOM    734  CB  ILE A 128       1.776  45.327 -33.873  1.00  0.00           C  
ATOM    735  CG1 ILE A 128       1.412  45.918 -32.509  1.00  0.00           C  
ATOM    736  CG2 ILE A 128       2.866  44.275 -33.727  1.00  0.00           C  
ATOM    737  CD1 ILE A 128       0.950  44.891 -31.499  1.00  0.00           C  
ATOM    738  N   LYS A 129       3.725  45.849 -36.652  1.00  0.00           N  
ATOM    739  CA  LYS A 129       4.114  45.332 -37.954  1.00  0.00           C  
ATOM    740  C   LYS A 129       5.307  44.401 -37.798  1.00  0.00           C  
ATOM    741  O   LYS A 129       6.040  44.457 -36.810  1.00  0.00           O  
ATOM    742  CB  LYS A 129       4.473  46.460 -38.936  1.00  0.00           C  
ATOM    743  CG  LYS A 129       3.322  47.380 -39.307  1.00  0.00           C  
ATOM    744  CD  LYS A 129       3.783  48.477 -40.252  1.00  0.00           C  
ATOM    745  CE  LYS A 129       2.688  49.504 -40.484  1.00  0.00           C  
ATOM    746  NZ  LYS A 129       3.157  50.640 -41.326  1.00  0.00           N  
ATOM    747  N   VAL A 130       5.488  43.532 -38.789  1.00  0.00           N  
ATOM    748  CA  VAL A 130       6.683  42.708 -38.903  1.00  0.00           C  
ATOM    749  C   VAL A 130       7.508  43.095 -40.121  1.00  0.00           C  
ATOM    750  O   VAL A 130       8.439  42.370 -40.491  1.00  0.00           O  
ATOM    751  CB  VAL A 130       6.331  41.212 -38.939  1.00  0.00           C  
ATOM    752  CG1 VAL A 130       5.557  40.817 -37.701  1.00  0.00           C  
ATOM    753  CG2 VAL A 130       5.523  40.899 -40.175  1.00  0.00           C  
ATOM    754  N   CYS A 131       7.200  44.236 -40.736  1.00  0.00           N  
ATOM    755  CA  CYS A 131       7.743  44.589 -42.042  1.00  0.00           C  
ATOM    756  C   CYS A 131       9.233  44.898 -41.975  1.00  0.00           C  
ATOM    757  O   CYS A 131       9.733  45.443 -40.987  1.00  0.00           O  
ATOM    758  CB  CYS A 131       6.994  45.792 -42.612  1.00  0.00           C  
ATOM    759  SG  CYS A 131       5.199  45.613 -42.628  1.00  0.00           S  
ATOM    760  N   GLU A 132       9.940  44.542 -43.047  1.00  0.00           N  
ATOM    761  CA  GLU A 132      11.370  44.788 -43.161  1.00  0.00           C  
ATOM    762  C   GLU A 132      11.698  46.229 -43.521  1.00  0.00           C  
ATOM    763  O   GLU A 132      12.883  46.578 -43.554  1.00  0.00           O  
ATOM    764  CB  GLU A 132      11.981  43.856 -44.210  1.00  0.00           C  
ATOM    765  CG  GLU A 132      11.691  42.385 -43.984  1.00  0.00           C  
ATOM    766  CD  GLU A 132      12.034  41.535 -45.190  1.00  0.00           C  
ATOM    767  OE1 GLU A 132      11.715  41.954 -46.323  1.00  0.00           O  
ATOM    768  OE2 GLU A 132      12.624  40.450 -45.007  1.00  0.00           O  
ATOM    769  N   PHE A 133      10.690  47.053 -43.810  1.00  0.00           N  
ATOM    770  CA  PHE A 133      10.909  48.444 -44.193  1.00  0.00           C  
ATOM    771  C   PHE A 133      11.488  49.223 -43.018  1.00  0.00           C  
ATOM    772  O   PHE A 133      10.891  49.273 -41.937  1.00  0.00           O  
ATOM    773  CB  PHE A 133       9.602  49.071 -44.670  1.00  0.00           C  
ATOM    774  CG  PHE A 133       8.913  48.283 -45.748  1.00  0.00           C  
ATOM    775  CD1 PHE A 133       9.626  47.801 -46.837  1.00  0.00           C  
ATOM    776  CD2 PHE A 133       7.553  48.020 -45.672  1.00  0.00           C  
ATOM    777  CE1 PHE A 133       8.996  47.074 -47.832  1.00  0.00           C  
ATOM    778  CE2 PHE A 133       6.916  47.293 -46.664  1.00  0.00           C  
ATOM    779  CZ  PHE A 133       7.640  46.819 -47.744  1.00  0.00           C  
ATOM    780  N   GLN A 134      12.656  49.819 -43.238  1.00  0.00           N  
ATOM    781  CA  GLN A 134      13.426  50.413 -42.156  1.00  0.00           C  
ATOM    782  C   GLN A 134      12.786  51.708 -41.673  1.00  0.00           C  
ATOM    783  O   GLN A 134      12.221  52.475 -42.457  1.00  0.00           O  
ATOM    784  CB  GLN A 134      14.862  50.672 -42.621  1.00  0.00           C  
ATOM    785  CG  GLN A 134      15.858  50.964 -41.507  1.00  0.00           C  
ATOM    786  CD  GLN A 134      16.347  49.708 -40.809  1.00  0.00           C  
ATOM    787  OE1 GLN A 134      16.093  48.591 -41.261  1.00  0.00           O  
ATOM    788  NE2 GLN A 134      17.051  49.887 -39.698  1.00  0.00           N  
ATOM    789  N   PHE A 135      12.875  51.942 -40.366  1.00  0.00           N  
ATOM    790  CA  PHE A 135      12.487  53.210 -39.765  1.00  0.00           C  
ATOM    791  C   PHE A 135      13.637  54.204 -39.945  1.00  0.00           C  
ATOM    792  O   PHE A 135      14.588  53.963 -40.695  1.00  0.00           O  
ATOM    793  CB  PHE A 135      12.117  52.992 -38.297  1.00  0.00           C  
ATOM    794  CG  PHE A 135      11.130  53.992 -37.756  1.00  0.00           C  
ATOM    795  CD1 PHE A 135       9.831  54.035 -38.238  1.00  0.00           C  
ATOM    796  CD2 PHE A 135      11.501  54.879 -36.754  1.00  0.00           C  
ATOM    797  CE1 PHE A 135       8.920  54.951 -37.737  1.00  0.00           C  
ATOM    798  CE2 PHE A 135      10.597  55.798 -36.250  1.00  0.00           C  
ATOM    799  CZ  PHE A 135       9.305  55.834 -36.741  1.00  0.00           C  
ATOM    800  N   CYS A 136      13.557  55.348 -39.272  1.00  0.00           N  
ATOM    801  CA  CYS A 136      14.685  56.268 -39.231  1.00  0.00           C  
ATOM    802  C   CYS A 136      15.836  55.630 -38.462  1.00  0.00           C  
ATOM    803  O   CYS A 136      15.624  55.015 -37.411  1.00  0.00           O  
ATOM    804  CB  CYS A 136      14.270  57.586 -38.582  1.00  0.00           C  
ATOM    805  SG  CYS A 136      12.656  58.204 -39.116  1.00  0.00           S  
ATOM    806  N   ASN A 137      17.053  55.753 -39.006  1.00  0.00           N  
ATOM    807  CA  ASN A 137      18.220  55.128 -38.386  1.00  0.00           C  
ATOM    808  C   ASN A 137      18.557  55.774 -37.048  1.00  0.00           C  
ATOM    809  O   ASN A 137      19.093  55.107 -36.156  1.00  0.00           O  
ATOM    810  CB  ASN A 137      19.414  55.190 -39.336  1.00  0.00           C  
ATOM    811  CG  ASN A 137      19.317  54.169 -40.453  1.00  0.00           C  
ATOM    812  OD1 ASN A 137      18.872  53.042 -40.241  1.00  0.00           O  
ATOM    813  ND2 ASN A 137      19.733  54.561 -41.652  1.00  0.00           N  
ATOM    814  N   ASP A 138      18.264  57.065 -36.900  1.00  0.00           N  
ATOM    815  CA  ASP A 138      18.083  57.674 -35.593  1.00  0.00           C  
ATOM    816  C   ASP A 138      16.582  57.694 -35.341  1.00  0.00           C  
ATOM    817  O   ASP A 138      15.889  58.587 -35.847  1.00  0.00           O  
ATOM    818  CB  ASP A 138      18.662  59.090 -35.554  1.00  0.00           C  
ATOM    819  CG  ASP A 138      18.766  59.640 -34.145  1.00  0.00           C  
ATOM    820  OD1 ASP A 138      18.576  58.865 -33.184  1.00  0.00           O  
ATOM    821  OD2 ASP A 138      19.039  60.850 -33.997  1.00  0.00           O  
ATOM    822  N   PRO A 139      16.025  56.731 -34.602  1.00  0.00           N  
ATOM    823  CA  PRO A 139      14.564  56.581 -34.539  1.00  0.00           C  
ATOM    824  C   PRO A 139      13.910  57.607 -33.625  1.00  0.00           C  
ATOM    825  O   PRO A 139      14.162  57.644 -32.417  1.00  0.00           O  
ATOM    826  CB  PRO A 139      14.388  55.148 -34.014  1.00  0.00           C  
ATOM    827  CG  PRO A 139      15.635  54.861 -33.252  1.00  0.00           C  
ATOM    828  CD  PRO A 139      16.735  55.644 -33.903  1.00  0.00           C  
ATOM    829  N   PHE A 140      13.065  58.453 -34.209  1.00  0.00           N  
ATOM    830  CA  PHE A 140      12.208  59.345 -33.444  1.00  0.00           C  
ATOM    831  C   PHE A 140      10.829  59.369 -34.088  1.00  0.00           C  
ATOM    832  O   PHE A 140      10.652  58.959 -35.237  1.00  0.00           O  
ATOM    833  CB  PHE A 140      12.785  60.772 -33.332  1.00  0.00           C  
ATOM    834  CG  PHE A 140      13.157  61.404 -34.651  1.00  0.00           C  
ATOM    835  CD1 PHE A 140      12.227  62.135 -35.383  1.00  0.00           C  
ATOM    836  CD2 PHE A 140      14.450  61.303 -35.138  1.00  0.00           C  
ATOM    837  CE1 PHE A 140      12.574  62.721 -36.589  1.00  0.00           C  
ATOM    838  CE2 PHE A 140      14.804  61.885 -36.343  1.00  0.00           C  
ATOM    839  CZ  PHE A 140      13.866  62.597 -37.067  1.00  0.00           C  
ATOM    840  N   LEU A 141       9.850  59.846 -33.324  1.00  0.00           N  
ATOM    841  CA  LEU A 141       8.492  59.961 -33.838  1.00  0.00           C  
ATOM    842  C   LEU A 141       8.399  61.093 -34.854  1.00  0.00           C  
ATOM    843  O   LEU A 141       9.041  62.137 -34.707  1.00  0.00           O  
ATOM    844  CB  LEU A 141       7.508  60.194 -32.692  1.00  0.00           C  
ATOM    845  CG  LEU A 141       6.031  59.932 -33.001  1.00  0.00           C  
ATOM    846  CD1 LEU A 141       5.822  58.493 -33.446  1.00  0.00           C  
ATOM    847  CD2 LEU A 141       5.159  60.258 -31.798  1.00  0.00           C  
ATOM    848  N   ASP A 142       7.597  60.876 -35.891  1.00  0.00           N  
ATOM    849  CA  ASP A 142       7.431  61.851 -36.962  1.00  0.00           C  
ATOM    850  C   ASP A 142       6.618  63.056 -36.499  1.00  0.00           C  
ATOM    851  O   ASP A 142       5.594  62.907 -35.832  1.00  0.00           O  
ATOM    852  CB  ASP A 142       6.759  61.197 -38.170  1.00  0.00           C  
ATOM    853  CG  ASP A 142       7.652  60.183 -38.854  1.00  0.00           C  
ATOM    854  OD1 ASP A 142       8.889  60.346 -38.801  1.00  0.00           O  
ATOM    855  OD2 ASP A 142       7.117  59.220 -39.442  1.00  0.00           O  
ATOM    856  N   ASN A 165       6.835  41.237 -47.665  1.00  0.00           N  
ATOM    857  CA  ASN A 165       7.684  41.808 -46.627  1.00  0.00           C  
ATOM    858  C   ASN A 165       6.883  42.035 -45.351  1.00  0.00           C  
ATOM    859  O   ASN A 165       7.419  41.957 -44.245  1.00  0.00           O  
ATOM    860  CB  ASN A 165       8.309  43.118 -47.107  1.00  0.00           C  
ATOM    861  CG  ASN A 165       8.765  43.045 -48.548  1.00  0.00           C  
ATOM    862  OD1 ASN A 165       8.131  43.608 -49.441  1.00  0.00           O  
ATOM    863  ND2 ASN A 165       9.865  42.343 -48.786  1.00  0.00           N  
ATOM    864  N   CYS A 166       5.594  42.320 -45.515  1.00  0.00           N  
ATOM    865  CA  CYS A 166       4.671  42.491 -44.394  1.00  0.00           C  
ATOM    866  C   CYS A 166       3.808  41.237 -44.310  1.00  0.00           C  
ATOM    867  O   CYS A 166       2.709  41.179 -44.861  1.00  0.00           O  
ATOM    868  CB  CYS A 166       3.823  43.746 -44.569  1.00  0.00           C  
ATOM    869  SG  CYS A 166       4.760  45.287 -44.583  1.00  0.00           S  
ATOM    870  N   THR A 167       4.317  40.222 -43.612  1.00  0.00           N  
ATOM    871  CA  THR A 167       3.566  38.987 -43.427  1.00  0.00           C  
ATOM    872  C   THR A 167       2.521  39.090 -42.323  1.00  0.00           C  
ATOM    873  O   THR A 167       1.694  38.181 -42.191  1.00  0.00           O  
ATOM    874  CB  THR A 167       4.517  37.823 -43.129  1.00  0.00           C  
ATOM    875  OG1 THR A 167       5.292  38.116 -41.961  1.00  0.00           O  
ATOM    876  CG2 THR A 167       5.457  37.591 -44.303  1.00  0.00           C  
ATOM    877  N   PHE A 168       2.536  40.166 -41.538  1.00  0.00           N  
ATOM    878  CA  PHE A 168       1.573  40.368 -40.467  1.00  0.00           C  
ATOM    879  C   PHE A 168       1.470  41.864 -40.209  1.00  0.00           C  
ATOM    880  O   PHE A 168       2.465  42.588 -40.309  1.00  0.00           O  
ATOM    881  CB  PHE A 168       1.989  39.594 -39.199  1.00  0.00           C  
ATOM    882  CG  PHE A 168       1.027  39.726 -38.036  1.00  0.00           C  
ATOM    883  CD1 PHE A 168       1.141  40.759 -37.108  1.00  0.00           C  
ATOM    884  CD2 PHE A 168       0.065  38.751 -37.820  1.00  0.00           C  
ATOM    885  CE1 PHE A 168       0.266  40.856 -36.042  1.00  0.00           C  
ATOM    886  CE2 PHE A 168      -0.812  38.841 -36.755  1.00  0.00           C  
ATOM    887  CZ  PHE A 168      -0.709  39.893 -35.864  1.00  0.00           C  
ATOM    888  N   GLU A 169       0.263  42.317 -39.880  1.00  0.00           N  
ATOM    889  CA  GLU A 169       0.020  43.706 -39.520  1.00  0.00           C  
ATOM    890  C   GLU A 169      -1.215  43.766 -38.636  1.00  0.00           C  
ATOM    891  O   GLU A 169      -2.192  43.054 -38.880  1.00  0.00           O  
ATOM    892  CB  GLU A 169      -0.172  44.586 -40.761  1.00  0.00           C  
ATOM    893  CG  GLU A 169      -0.019  46.074 -40.495  1.00  0.00           C  
ATOM    894  CD  GLU A 169      -0.290  46.914 -41.725  1.00  0.00           C  
ATOM    895  OE1 GLU A 169      -0.621  46.335 -42.781  1.00  0.00           O  
ATOM    896  OE2 GLU A 169      -0.174  48.155 -41.637  1.00  0.00           O  
ATOM    897  N   TYR A 170      -1.169  44.618 -37.614  1.00  0.00           N  
ATOM    898  CA  TYR A 170      -2.277  44.731 -36.678  1.00  0.00           C  
ATOM    899  C   TYR A 170      -2.415  46.178 -36.230  1.00  0.00           C  
ATOM    900  O   TYR A 170      -1.417  46.851 -35.958  1.00  0.00           O  
ATOM    901  CB  TYR A 170      -2.074  43.803 -35.473  1.00  0.00           C  
ATOM    902  CG  TYR A 170      -2.924  44.147 -34.271  1.00  0.00           C  
ATOM    903  CD1 TYR A 170      -4.295  43.918 -34.277  1.00  0.00           C  
ATOM    904  CD2 TYR A 170      -2.353  44.688 -33.125  1.00  0.00           C  
ATOM    905  CE1 TYR A 170      -5.076  44.229 -33.178  1.00  0.00           C  
ATOM    906  CE2 TYR A 170      -3.124  45.001 -32.022  1.00  0.00           C  
ATOM    907  CZ  TYR A 170      -4.484  44.770 -32.054  1.00  0.00           C  
ATOM    908  OH  TYR A 170      -5.253  45.080 -30.957  1.00  0.00           O  
ATOM    909  N   VAL A 171      -3.656  46.656 -36.173  1.00  0.00           N  
ATOM    910  CA  VAL A 171      -3.973  48.003 -35.712  1.00  0.00           C  
ATOM    911  C   VAL A 171      -5.035  47.893 -34.628  1.00  0.00           C  
ATOM    912  O   VAL A 171      -6.088  47.285 -34.845  1.00  0.00           O  
ATOM    913  CB  VAL A 171      -4.465  48.907 -36.862  1.00  0.00           C  
ATOM    914  CG1 VAL A 171      -4.936  50.254 -36.328  1.00  0.00           C  
ATOM    915  CG2 VAL A 171      -3.373  49.106 -37.907  1.00  0.00           C  
ATOM    916  N   SER A 172      -4.761  48.477 -33.465  1.00  0.00           N  
ATOM    917  CA  SER A 172      -5.730  48.511 -32.377  1.00  0.00           C  
ATOM    918  C   SER A 172      -6.791  49.575 -32.631  1.00  0.00           C  
ATOM    919  O   SER A 172      -6.508  50.771 -32.568  1.00  0.00           O  
ATOM    920  CB  SER A 172      -5.035  48.776 -31.042  1.00  0.00           C  
ATOM    921  OG  SER A 172      -4.333  47.630 -30.598  1.00  0.00           O  
ATOM    922  N   PHE A 186       6.860  62.420 -15.040  1.00  0.00           N  
ATOM    923  CA  PHE A 186       7.351  61.469 -14.052  1.00  0.00           C  
ATOM    924  C   PHE A 186       6.256  61.109 -13.053  1.00  0.00           C  
ATOM    925  O   PHE A 186       6.535  60.624 -11.958  1.00  0.00           O  
ATOM    926  CB  PHE A 186       8.569  62.035 -13.321  1.00  0.00           C  
ATOM    927  CG  PHE A 186       9.699  62.425 -14.232  1.00  0.00           C  
ATOM    928  CD1 PHE A 186      10.601  61.474 -14.685  1.00  0.00           C  
ATOM    929  CD2 PHE A 186       9.863  63.744 -14.631  1.00  0.00           C  
ATOM    930  CE1 PHE A 186      11.645  61.829 -15.523  1.00  0.00           C  
ATOM    931  CE2 PHE A 186      10.904  64.107 -15.469  1.00  0.00           C  
ATOM    932  CZ  PHE A 186      11.796  63.148 -15.914  1.00  0.00           C  
ATOM    933  N   LYS A 187       5.005  61.358 -13.440  1.00  0.00           N  
ATOM    934  CA  LYS A 187       3.856  61.004 -12.619  1.00  0.00           C  
ATOM    935  C   LYS A 187       3.241  59.669 -13.017  1.00  0.00           C  
ATOM    936  O   LYS A 187       2.493  59.082 -12.226  1.00  0.00           O  
ATOM    937  CB  LYS A 187       2.792  62.105 -12.708  1.00  0.00           C  
ATOM    938  CG  LYS A 187       1.869  62.209 -11.502  1.00  0.00           C  
ATOM    939  CD  LYS A 187       2.530  62.953 -10.354  1.00  0.00           C  
ATOM    940  CE  LYS A 187       1.541  63.213  -9.230  1.00  0.00           C  
ATOM    941  NZ  LYS A 187       2.129  64.057  -8.155  1.00  0.00           N  
ATOM    942  N   ASN A 188       3.553  59.171 -14.209  1.00  0.00           N  
ATOM    943  CA  ASN A 188       2.967  57.952 -14.744  1.00  0.00           C  
ATOM    944  C   ASN A 188       4.036  56.877 -14.885  1.00  0.00           C  
ATOM    945  O   ASN A 188       5.154  57.153 -15.341  1.00  0.00           O  
ATOM    946  CB  ASN A 188       2.309  58.220 -16.101  1.00  0.00           C  
ATOM    947  CG  ASN A 188       1.384  57.102 -16.534  1.00  0.00           C  
ATOM    948  OD1 ASN A 188       0.643  56.545 -15.725  1.00  0.00           O  
ATOM    949  ND2 ASN A 188       1.422  56.769 -17.818  1.00  0.00           N  
ATOM    950  N   LEU A 189       3.691  55.650 -14.490  1.00  0.00           N  
ATOM    951  CA  LEU A 189       4.589  54.508 -14.587  1.00  0.00           C  
ATOM    952  C   LEU A 189       3.902  53.414 -15.387  1.00  0.00           C  
ATOM    953  O   LEU A 189       2.763  53.038 -15.088  1.00  0.00           O  
ATOM    954  CB  LEU A 189       4.983  53.990 -13.199  1.00  0.00           C  
ATOM    955  CG  LEU A 189       5.507  52.555 -13.098  1.00  0.00           C  
ATOM    956  CD1 LEU A 189       6.895  52.434 -13.707  1.00  0.00           C  
ATOM    957  CD2 LEU A 189       5.523  52.093 -11.653  1.00  0.00           C  
ATOM    958  N   ARG A 190       4.596  52.910 -16.403  1.00  0.00           N  
ATOM    959  CA  ARG A 190       4.079  51.866 -17.277  1.00  0.00           C  
ATOM    960  C   ARG A 190       5.045  50.693 -17.251  1.00  0.00           C  
ATOM    961  O   ARG A 190       6.238  50.861 -17.526  1.00  0.00           O  
ATOM    962  CB  ARG A 190       3.897  52.385 -18.705  1.00  0.00           C  
ATOM    963  CG  ARG A 190       3.084  53.665 -18.804  1.00  0.00           C  
ATOM    964  CD  ARG A 190       2.787  54.032 -20.246  1.00  0.00           C  
ATOM    965  NE  ARG A 190       3.994  54.390 -20.979  1.00  0.00           N  
ATOM    966  CZ  ARG A 190       4.021  54.707 -22.266  1.00  0.00           C  
ATOM    967  NH1 ARG A 190       2.918  54.723 -22.996  1.00  0.00           N  
ATOM    968  NH2 ARG A 190       5.182  55.018 -22.834  1.00  0.00           N  
ATOM    969  N   GLU A 191       4.533  49.511 -16.921  1.00  0.00           N  
ATOM    970  CA  GLU A 191       5.326  48.295 -16.851  1.00  0.00           C  
ATOM    971  C   GLU A 191       4.835  47.312 -17.902  1.00  0.00           C  
ATOM    972  O   GLU A 191       3.627  47.147 -18.095  1.00  0.00           O  
ATOM    973  CB  GLU A 191       5.248  47.662 -15.460  1.00  0.00           C  
ATOM    974  CG  GLU A 191       5.270  48.667 -14.320  1.00  0.00           C  
ATOM    975  CD  GLU A 191       5.599  48.028 -12.986  1.00  0.00           C  
ATOM    976  OE1 GLU A 191       6.530  47.198 -12.938  1.00  0.00           O  
ATOM    977  OE2 GLU A 191       4.930  48.356 -11.984  1.00  0.00           O  
ATOM    978  N   PHE A 192       5.779  46.671 -18.584  1.00  0.00           N  
ATOM    979  CA  PHE A 192       5.487  45.731 -19.651  1.00  0.00           C  
ATOM    980  C   PHE A 192       6.414  44.534 -19.523  1.00  0.00           C  
ATOM    981  O   PHE A 192       7.519  44.638 -18.989  1.00  0.00           O  
ATOM    982  CB  PHE A 192       5.668  46.363 -21.039  1.00  0.00           C  
ATOM    983  CG  PHE A 192       4.731  47.502 -21.325  1.00  0.00           C  
ATOM    984  CD1 PHE A 192       5.080  48.804 -21.000  1.00  0.00           C  
ATOM    985  CD2 PHE A 192       3.509  47.273 -21.937  1.00  0.00           C  
ATOM    986  CE1 PHE A 192       4.221  49.854 -21.268  1.00  0.00           C  
ATOM    987  CE2 PHE A 192       2.646  48.319 -22.208  1.00  0.00           C  
ATOM    988  CZ  PHE A 192       3.003  49.610 -21.871  1.00  0.00           C  
ATOM    989  N   VAL A 193       5.952  43.394 -20.022  1.00  0.00           N  
ATOM    990  CA  VAL A 193       6.747  42.173 -20.090  1.00  0.00           C  
ATOM    991  C   VAL A 193       6.585  41.605 -21.492  1.00  0.00           C  
ATOM    992  O   VAL A 193       5.455  41.385 -21.946  1.00  0.00           O  
ATOM    993  CB  VAL A 193       6.325  41.144 -19.022  1.00  0.00           C  
ATOM    994  CG1 VAL A 193       6.773  39.735 -19.397  1.00  0.00           C  
ATOM    995  CG2 VAL A 193       6.891  41.525 -17.665  1.00  0.00           C  
ATOM    996  N   PHE A 194       7.702  41.395 -22.184  1.00  0.00           N  
ATOM    997  CA  PHE A 194       7.710  40.810 -23.518  1.00  0.00           C  
ATOM    998  C   PHE A 194       8.471  39.496 -23.469  1.00  0.00           C  
ATOM    999  O   PHE A 194       9.592  39.448 -22.952  1.00  0.00           O  
ATOM   1000  CB  PHE A 194       8.367  41.745 -24.538  1.00  0.00           C  
ATOM   1001  CG  PHE A 194       7.913  43.172 -24.441  1.00  0.00           C  
ATOM   1002  CD1 PHE A 194       6.635  43.535 -24.832  1.00  0.00           C  
ATOM   1003  CD2 PHE A 194       8.772  44.154 -23.974  1.00  0.00           C  
ATOM   1004  CE1 PHE A 194       6.217  44.850 -24.749  1.00  0.00           C  
ATOM   1005  CE2 PHE A 194       8.361  45.471 -23.889  1.00  0.00           C  
ATOM   1006  CZ  PHE A 194       7.083  45.818 -24.279  1.00  0.00           C  
ATOM   1007  N   LYS A 195       7.872  38.432 -24.003  1.00  0.00           N  
ATOM   1008  CA  LYS A 195       8.601  37.169 -24.044  1.00  0.00           C  
ATOM   1009  C   LYS A 195       8.223  36.357 -25.275  1.00  0.00           C  
ATOM   1010  O   LYS A 195       7.185  36.577 -25.902  1.00  0.00           O  
ATOM   1011  CB  LYS A 195       8.382  36.343 -22.770  1.00  0.00           C  
ATOM   1012  CG  LYS A 195       6.937  36.080 -22.404  1.00  0.00           C  
ATOM   1013  CD  LYS A 195       6.864  35.111 -21.236  1.00  0.00           C  
ATOM   1014  CE  LYS A 195       5.433  34.752 -20.898  1.00  0.00           C  
ATOM   1015  NZ  LYS A 195       5.362  33.642 -19.909  1.00  0.00           N  
ATOM   1016  N   ASN A 196       9.105  35.418 -25.622  1.00  0.00           N  
ATOM   1017  CA  ASN A 196       8.894  34.471 -26.712  1.00  0.00           C  
ATOM   1018  C   ASN A 196       8.801  33.066 -26.141  1.00  0.00           C  
ATOM   1019  O   ASN A 196       9.726  32.606 -25.464  1.00  0.00           O  
ATOM   1020  CB  ASN A 196      10.025  34.535 -27.741  1.00  0.00           C  
ATOM   1021  CG  ASN A 196      10.010  35.808 -28.546  1.00  0.00           C  
ATOM   1022  OD1 ASN A 196       8.953  36.275 -28.957  1.00  0.00           O  
ATOM   1023  ND2 ASN A 196      11.187  36.369 -28.794  1.00  0.00           N  
ATOM   1024  N   ILE A 197       7.691  32.388 -26.418  1.00  0.00           N  
ATOM   1025  CA  ILE A 197       7.517  30.980 -26.070  1.00  0.00           C  
ATOM   1026  C   ILE A 197       7.030  30.254 -27.316  1.00  0.00           C  
ATOM   1027  O   ILE A 197       5.905  30.494 -27.776  1.00  0.00           O  
ATOM   1028  CB  ILE A 197       6.540  30.774 -24.902  1.00  0.00           C  
ATOM   1029  CG1 ILE A 197       7.101  31.367 -23.609  1.00  0.00           C  
ATOM   1030  CG2 ILE A 197       6.248  29.293 -24.700  1.00  0.00           C  
ATOM   1031  CD1 ILE A 197       6.093  31.441 -22.491  1.00  0.00           C  
ATOM   1032  N   ASP A 198       7.882  29.367 -27.857  1.00  0.00           N  
ATOM   1033  CA  ASP A 198       7.584  28.500 -29.008  1.00  0.00           C  
ATOM   1034  C   ASP A 198       7.144  29.299 -30.234  1.00  0.00           C  
ATOM   1035  O   ASP A 198       6.204  28.928 -30.940  1.00  0.00           O  
ATOM   1036  CB  ASP A 198       6.545  27.434 -28.648  1.00  0.00           C  
ATOM   1037  CG  ASP A 198       6.662  26.190 -29.509  1.00  0.00           C  
ATOM   1038  OD1 ASP A 198       7.553  26.153 -30.383  1.00  0.00           O  
ATOM   1039  OD2 ASP A 198       5.864  25.250 -29.313  1.00  0.00           O  
ATOM   1040  N   GLY A 199       7.823  30.414 -30.484  1.00  0.00           N  
ATOM   1041  CA  GLY A 199       7.454  31.278 -31.582  1.00  0.00           C  
ATOM   1042  C   GLY A 199       6.297  32.207 -31.304  1.00  0.00           C  
ATOM   1043  O   GLY A 199       5.819  32.870 -32.231  1.00  0.00           O  
ATOM   1044  N   TYR A 200       5.827  32.278 -30.064  1.00  0.00           N  
ATOM   1045  CA  TYR A 200       4.726  33.153 -29.694  1.00  0.00           C  
ATOM   1046  C   TYR A 200       5.259  34.360 -28.937  1.00  0.00           C  
ATOM   1047  O   TYR A 200       6.035  34.210 -27.987  1.00  0.00           O  
ATOM   1048  CB  TYR A 200       3.698  32.410 -28.841  1.00  0.00           C  
ATOM   1049  CG  TYR A 200       2.766  31.533 -29.639  1.00  0.00           C  
ATOM   1050  CD1 TYR A 200       3.159  30.266 -30.053  1.00  0.00           C  
ATOM   1051  CD2 TYR A 200       1.491  31.970 -29.976  1.00  0.00           C  
ATOM   1052  CE1 TYR A 200       2.308  29.459 -30.783  1.00  0.00           C  
ATOM   1053  CE2 TYR A 200       0.632  31.170 -30.705  1.00  0.00           C  
ATOM   1054  CZ  TYR A 200       1.046  29.916 -31.105  1.00  0.00           C  
ATOM   1055  OH  TYR A 200       0.198  29.113 -31.831  1.00  0.00           O  
ATOM   1056  N   PHE A 201       4.835  35.546 -29.362  1.00  0.00           N  
ATOM   1057  CA  PHE A 201       5.197  36.802 -28.716  1.00  0.00           C  
ATOM   1058  C   PHE A 201       4.095  37.178 -27.734  1.00  0.00           C  
ATOM   1059  O   PHE A 201       2.944  37.365 -28.136  1.00  0.00           O  
ATOM   1060  CB  PHE A 201       5.390  37.910 -29.752  1.00  0.00           C  
ATOM   1061  CG  PHE A 201       6.157  39.096 -29.240  1.00  0.00           C  
ATOM   1062  CD1 PHE A 201       7.538  39.066 -29.168  1.00  0.00           C  
ATOM   1063  CD2 PHE A 201       5.495  40.246 -28.840  1.00  0.00           C  
ATOM   1064  CE1 PHE A 201       8.249  40.152 -28.699  1.00  0.00           C  
ATOM   1065  CE2 PHE A 201       6.204  41.340 -28.373  1.00  0.00           C  
ATOM   1066  CZ  PHE A 201       7.580  41.291 -28.301  1.00  0.00           C  
ATOM   1067  N   LYS A 202       4.447  37.291 -26.456  1.00  0.00           N  
ATOM   1068  CA  LYS A 202       3.486  37.556 -25.396  1.00  0.00           C  
ATOM   1069  C   LYS A 202       3.815  38.878 -24.721  1.00  0.00           C  
ATOM   1070  O   LYS A 202       4.973  39.122 -24.353  1.00  0.00           O  
ATOM   1071  CB  LYS A 202       3.477  36.419 -24.374  1.00  0.00           C  
ATOM   1072  CG  LYS A 202       3.132  35.070 -24.976  1.00  0.00           C  
ATOM   1073  CD  LYS A 202       3.630  33.928 -24.113  1.00  0.00           C  
ATOM   1074  CE  LYS A 202       3.256  32.588 -24.718  1.00  0.00           C  
ATOM   1075  NZ  LYS A 202       1.784  32.442 -24.869  1.00  0.00           N  
ATOM   1076  N   ILE A 203       2.788  39.718 -24.561  1.00  0.00           N  
ATOM   1077  CA  ILE A 203       2.908  41.055 -23.989  1.00  0.00           C  
ATOM   1078  C   ILE A 203       2.006  41.146 -22.766  1.00  0.00           C  
ATOM   1079  O   ILE A 203       0.816  40.818 -22.841  1.00  0.00           O  
ATOM   1080  CB  ILE A 203       2.536  42.141 -25.016  1.00  0.00           C  
ATOM   1081  CG1 ILE A 203       3.503  42.114 -26.196  1.00  0.00           C  
ATOM   1082  CG2 ILE A 203       2.529  43.524 -24.378  1.00  0.00           C  
ATOM   1083  CD1 ILE A 203       3.169  43.108 -27.287  1.00  0.00           C  
ATOM   1084  N   TYR A 204       2.573  41.596 -21.649  1.00  0.00           N  
ATOM   1085  CA  TYR A 204       1.845  41.851 -20.414  1.00  0.00           C  
ATOM   1086  C   TYR A 204       2.052  43.309 -20.028  1.00  0.00           C  
ATOM   1087  O   TYR A 204       3.126  43.867 -20.257  1.00  0.00           O  
ATOM   1088  CB  TYR A 204       2.318  40.929 -19.273  1.00  0.00           C  
ATOM   1089  CG  TYR A 204       2.190  39.441 -19.545  1.00  0.00           C  
ATOM   1090  CD1 TYR A 204       3.131  38.760 -20.314  1.00  0.00           C  
ATOM   1091  CD2 TYR A 204       1.138  38.712 -19.009  1.00  0.00           C  
ATOM   1092  CE1 TYR A 204       3.011  37.408 -20.559  1.00  0.00           C  
ATOM   1093  CE2 TYR A 204       1.012  37.356 -19.248  1.00  0.00           C  
ATOM   1094  CZ  TYR A 204       1.952  36.711 -20.022  1.00  0.00           C  
ATOM   1095  OH  TYR A 204       1.834  35.362 -20.260  1.00  0.00           O  
ATOM   1096  N   SER A 205       1.032  43.929 -19.436  1.00  0.00           N  
ATOM   1097  CA  SER A 205       1.089  45.369 -19.218  1.00  0.00           C  
ATOM   1098  C   SER A 205       0.422  45.755 -17.906  1.00  0.00           C  
ATOM   1099  O   SER A 205      -0.420  45.029 -17.374  1.00  0.00           O  
ATOM   1100  CB  SER A 205       0.418  46.132 -20.363  1.00  0.00           C  
ATOM   1101  OG  SER A 205      -0.980  46.217 -20.152  1.00  0.00           O  
ATOM   1102  N   LYS A 206       0.812  46.929 -17.405  1.00  0.00           N  
ATOM   1103  CA  LYS A 206       0.200  47.553 -16.238  1.00  0.00           C  
ATOM   1104  C   LYS A 206       0.537  49.040 -16.243  1.00  0.00           C  
ATOM   1105  O   LYS A 206       1.674  49.420 -16.529  1.00  0.00           O  
ATOM   1106  CB  LYS A 206       0.679  46.900 -14.934  1.00  0.00           C  
ATOM   1107  CG  LYS A 206       0.074  47.482 -13.667  1.00  0.00           C  
ATOM   1108  CD  LYS A 206      -1.401  47.145 -13.548  1.00  0.00           C  
ATOM   1109  CE  LYS A 206      -2.000  47.738 -12.284  1.00  0.00           C  
ATOM   1110  NZ  LYS A 206      -3.406  47.298 -12.073  1.00  0.00           N  
ATOM   1111  N   HIS A 207      -0.455  49.873 -15.934  1.00  0.00           N  
ATOM   1112  CA  HIS A 207      -0.281  51.317 -15.848  1.00  0.00           C  
ATOM   1113  C   HIS A 207      -0.674  51.793 -14.457  1.00  0.00           C  
ATOM   1114  O   HIS A 207      -1.672  51.328 -13.898  1.00  0.00           O  
ATOM   1115  CB  HIS A 207      -1.136  52.046 -16.892  1.00  0.00           C  
ATOM   1116  CG  HIS A 207      -0.865  51.625 -18.302  1.00  0.00           C  
ATOM   1117  ND1 HIS A 207      -0.019  52.323 -19.137  1.00  0.00           N  
ATOM   1118  CD2 HIS A 207      -1.333  50.582 -19.027  1.00  0.00           C  
ATOM   1119  CE1 HIS A 207       0.024  51.726 -20.315  1.00  0.00           C  
ATOM   1120  NE2 HIS A 207      -0.764  50.667 -20.274  1.00  0.00           N  
ATOM   1121  N   THR A 208       0.104  52.729 -13.900  1.00  0.00           N  
ATOM   1122  CA  THR A 208      -0.250  53.285 -12.597  1.00  0.00           C  
ATOM   1123  C   THR A 208       0.247  54.713 -12.404  1.00  0.00           C  
ATOM   1124  O   THR A 208       1.333  55.064 -12.891  1.00  0.00           O  
ATOM   1125  CB  THR A 208       0.270  52.394 -11.454  1.00  0.00           C  
ATOM   1126  OG1 THR A 208      -0.046  52.988 -10.188  1.00  0.00           O  
ATOM   1127  CG2 THR A 208       1.769  52.140 -11.560  1.00  0.00           C  
ATOM   1128  N   PRO A 209      -0.534  55.563 -11.740  1.00  0.00           N  
ATOM   1129  CA  PRO A 209       0.003  56.852 -11.294  1.00  0.00           C  
ATOM   1130  C   PRO A 209       0.981  56.652 -10.151  1.00  0.00           C  
ATOM   1131  O   PRO A 209       0.902  55.679  -9.398  1.00  0.00           O  
ATOM   1132  CB  PRO A 209      -1.242  57.618 -10.837  1.00  0.00           C  
ATOM   1133  CG  PRO A 209      -2.212  56.553 -10.463  1.00  0.00           C  
ATOM   1134  CD  PRO A 209      -1.964  55.421 -11.420  1.00  0.00           C  
ATOM   1135  N   ILE A 210       1.917  57.591 -10.023  1.00  0.00           N  
ATOM   1136  CA  ILE A 210       2.964  57.479  -9.017  1.00  0.00           C  
ATOM   1137  C   ILE A 210       3.379  58.880  -8.581  1.00  0.00           C  
ATOM   1138  O   ILE A 210       3.222  59.856  -9.320  1.00  0.00           O  
ATOM   1139  CB  ILE A 210       4.156  56.640  -9.554  1.00  0.00           C  
ATOM   1140  CG1 ILE A 210       5.001  56.067  -8.409  1.00  0.00           C  
ATOM   1141  CG2 ILE A 210       5.016  57.435 -10.533  1.00  0.00           C  
ATOM   1142  CD1 ILE A 210       4.221  55.197  -7.449  1.00  0.00           C  
ATOM   1143  N   ILE A 212       3.852  58.977  -7.337  1.00  0.00           N  
ATOM   1144  CA  ILE A 212       4.495  60.190  -6.851  1.00  0.00           C  
ATOM   1145  C   ILE A 212       5.810  60.374  -7.606  1.00  0.00           C  
ATOM   1146  O   ILE A 212       6.442  59.396  -8.032  1.00  0.00           O  
ATOM   1147  CB  ILE A 212       4.692  60.068  -5.325  1.00  0.00           C  
ATOM   1148  CG1 ILE A 212       3.337  59.859  -4.647  1.00  0.00           C  
ATOM   1149  CG2 ILE A 212       5.335  61.305  -4.700  1.00  0.00           C  
ATOM   1150  CD1 ILE A 212       2.364  60.999  -4.861  1.00  0.00           C  
ATOM   1151  N   VAL A 213       6.205  61.638  -7.815  1.00  0.00           N  
ATOM   1152  CA  VAL A 213       7.361  61.948  -8.656  1.00  0.00           C  
ATOM   1153  C   VAL A 213       8.662  61.420  -8.042  1.00  0.00           C  
ATOM   1154  O   VAL A 213       9.490  60.842  -8.758  1.00  0.00           O  
ATOM   1155  CB  VAL A 213       7.398  63.462  -8.983  1.00  0.00           C  
ATOM   1156  CG1 VAL A 213       7.605  64.356  -7.754  1.00  0.00           C  
ATOM   1157  CG2 VAL A 213       8.466  63.756 -10.027  1.00  0.00           C  
ATOM   1158  N   ARG A 214       8.827  61.546  -6.711  1.00  0.00           N  
ATOM   1159  CA  ARG A 214       9.949  61.027  -5.923  1.00  0.00           C  
ATOM   1160  C   ARG A 214      11.315  61.397  -6.493  1.00  0.00           C  
ATOM   1161  O   ARG A 214      11.522  62.523  -6.957  1.00  0.00           O  
ATOM   1162  CB  ARG A 214       9.844  59.504  -5.790  1.00  0.00           C  
ATOM   1163  CG  ARG A 214       8.723  59.018  -4.887  1.00  0.00           C  
ATOM   1164  CD  ARG A 214       8.272  57.615  -5.277  1.00  0.00           C  
ATOM   1165  NE  ARG A 214       9.338  56.848  -5.911  1.00  0.00           N  
ATOM   1166  CZ  ARG A 214      10.109  55.971  -5.283  1.00  0.00           C  
ATOM   1167  NH1 ARG A 214       9.957  55.713  -3.995  1.00  0.00           N  
ATOM   1168  NH2 ARG A 214      11.058  55.336  -5.966  1.00  0.00           N  
ATOM   1169  N   GLU A 214A     12.247  60.448  -6.460  1.00  0.00           N  
ATOM   1170  CA  GLU A 214A     13.444  60.520  -7.284  1.00  0.00           C  
ATOM   1171  C   GLU A 214A     13.201  59.731  -8.563  1.00  0.00           C  
ATOM   1172  O   GLU A 214A     12.834  58.550  -8.484  1.00  0.00           O  
ATOM   1173  CB  GLU A 214A     14.648  59.963  -6.544  1.00  0.00           C  
ATOM   1174  CG  GLU A 214A     14.863  60.574  -5.168  1.00  0.00           C  
ATOM   1175  CD  GLU A 214A     15.131  62.066  -5.225  1.00  0.00           C  
ATOM   1176  OE1 GLU A 214A     15.877  62.508  -6.125  1.00  0.00           O  
ATOM   1177  OE2 GLU A 214A     14.593  62.800  -4.370  1.00  0.00           O  
ATOM   1178  N   PRO A 214B     13.357  60.337  -9.747  1.00  0.00           N  
ATOM   1179  CA  PRO A 214B     13.021  59.628 -10.997  1.00  0.00           C  
ATOM   1180  C   PRO A 214B     13.931  58.452 -11.320  1.00  0.00           C  
ATOM   1181  O   PRO A 214B     13.549  57.608 -12.140  1.00  0.00           O  
ATOM   1182  CB  PRO A 214B     13.136  60.723 -12.068  1.00  0.00           C  
ATOM   1183  CG  PRO A 214B     13.089  62.019 -11.314  1.00  0.00           C  
ATOM   1184  CD  PRO A 214B     13.730  61.739  -9.994  1.00  0.00           C  
ATOM   1185  N   GLU A 214C     15.118  58.370 -10.716  1.00  0.00           N  
ATOM   1186  CA  GLU A 214C     15.990  57.226 -10.957  1.00  0.00           C  
ATOM   1187  C   GLU A 214C     15.486  55.983 -10.232  1.00  0.00           C  
ATOM   1188  O   GLU A 214C     15.526  54.876 -10.782  1.00  0.00           O  
ATOM   1189  CB  GLU A 214C     17.420  57.567 -10.531  1.00  0.00           C  
ATOM   1190  CG  GLU A 214C     18.411  56.410 -10.586  1.00  0.00           C  
ATOM   1191  CD  GLU A 214C     18.658  55.779  -9.229  1.00  0.00           C  
ATOM   1192  OE1 GLU A 214C     18.561  56.497  -8.212  1.00  0.00           O  
ATOM   1193  OE2 GLU A 214C     18.947  54.566  -9.180  1.00  0.00           O  
ATOM   1194  N   ASP A 215      14.991  56.145  -9.008  1.00  0.00           N  
ATOM   1195  CA  ASP A 215      14.663  55.004  -8.164  1.00  0.00           C  
ATOM   1196  C   ASP A 215      13.295  54.434  -8.516  1.00  0.00           C  
ATOM   1197  O   ASP A 215      12.320  55.177  -8.668  1.00  0.00           O  
ATOM   1198  CB  ASP A 215      14.700  55.409  -6.691  1.00  0.00           C  
ATOM   1199  CG  ASP A 215      14.641  54.217  -5.760  1.00  0.00           C  
ATOM   1200  OD1 ASP A 215      15.541  53.354  -5.841  1.00  0.00           O  
ATOM   1201  OD2 ASP A 215      13.695  54.141  -4.950  1.00  0.00           O  
ATOM   1202  N   LEU A 216      13.229  53.112  -8.646  1.00  0.00           N  
ATOM   1203  CA  LEU A 216      11.955  52.441  -8.852  1.00  0.00           C  
ATOM   1204  C   LEU A 216      11.150  52.442  -7.553  1.00  0.00           C  
ATOM   1205  O   LEU A 216      11.728  52.342  -6.466  1.00  0.00           O  
ATOM   1206  CB  LEU A 216      12.178  51.006  -9.326  1.00  0.00           C  
ATOM   1207  CG  LEU A 216      12.297  50.791 -10.833  1.00  0.00           C  
ATOM   1208  CD1 LEU A 216      12.795  49.390 -11.130  1.00  0.00           C  
ATOM   1209  CD2 LEU A 216      10.961  51.035 -11.504  1.00  0.00           C  
ATOM   1210  N   PRO A 217       9.825  52.562  -7.628  1.00  0.00           N  
ATOM   1211  CA  PRO A 217       9.017  52.531  -6.403  1.00  0.00           C  
ATOM   1212  C   PRO A 217       8.937  51.129  -5.820  1.00  0.00           C  
ATOM   1213  O   PRO A 217       8.859  50.136  -6.546  1.00  0.00           O  
ATOM   1214  CB  PRO A 217       7.642  53.020  -6.871  1.00  0.00           C  
ATOM   1215  CG  PRO A 217       7.598  52.677  -8.316  1.00  0.00           C  
ATOM   1216  CD  PRO A 217       9.004  52.823  -8.824  1.00  0.00           C  
ATOM   1217  N   GLN A 218       8.961  51.059  -4.492  1.00  0.00           N  
ATOM   1218  CA  GLN A 218       8.849  49.793  -3.783  1.00  0.00           C  
ATOM   1219  C   GLN A 218       7.384  49.499  -3.491  1.00  0.00           C  
ATOM   1220  O   GLN A 218       6.673  50.339  -2.932  1.00  0.00           O  
ATOM   1221  CB  GLN A 218       9.652  49.822  -2.483  1.00  0.00           C  
ATOM   1222  CG  GLN A 218      11.139  50.042  -2.677  1.00  0.00           C  
ATOM   1223  CD  GLN A 218      11.907  49.961  -1.377  1.00  0.00           C  
ATOM   1224  OE1 GLN A 218      11.351  49.610  -0.337  1.00  0.00           O  
ATOM   1225  NE2 GLN A 218      13.191  50.291  -1.426  1.00  0.00           N  
ATOM   1226  N   GLY A 219       6.941  48.306  -3.871  1.00  0.00           N  
ATOM   1227  CA  GLY A 219       5.556  47.928  -3.670  1.00  0.00           C  
ATOM   1228  C   GLY A 219       5.237  46.678  -4.462  1.00  0.00           C  
ATOM   1229  O   GLY A 219       6.138  45.977  -4.925  1.00  0.00           O  
ATOM   1230  N   PHE A 220       3.943  46.410  -4.611  1.00  0.00           N  
ATOM   1231  CA  PHE A 220       3.499  45.248  -5.366  1.00  0.00           C  
ATOM   1232  C   PHE A 220       2.356  45.636  -6.289  1.00  0.00           C  
ATOM   1233  O   PHE A 220       1.406  46.300  -5.864  1.00  0.00           O  
ATOM   1234  CB  PHE A 220       3.063  44.114  -4.435  1.00  0.00           C  
ATOM   1235  CG  PHE A 220       3.148  42.760  -5.066  1.00  0.00           C  
ATOM   1236  CD1 PHE A 220       4.343  42.060  -5.070  1.00  0.00           C  
ATOM   1237  CD2 PHE A 220       2.040  42.195  -5.672  1.00  0.00           C  
ATOM   1238  CE1 PHE A 220       4.429  40.815  -5.658  1.00  0.00           C  
ATOM   1239  CE2 PHE A 220       2.119  40.950  -6.262  1.00  0.00           C  
ATOM   1240  CZ  PHE A 220       3.315  40.260  -6.256  1.00  0.00           C  
ATOM   1241  N   SER A 221       2.454  45.215  -7.547  1.00  0.00           N  
ATOM   1242  CA  SER A 221       1.402  45.428  -8.528  1.00  0.00           C  
ATOM   1243  C   SER A 221       1.526  44.348  -9.591  1.00  0.00           C  
ATOM   1244  O   SER A 221       2.630  44.052 -10.054  1.00  0.00           O  
ATOM   1245  CB  SER A 221       1.493  46.821  -9.160  1.00  0.00           C  
ATOM   1246  OG  SER A 221       0.332  47.115  -9.917  1.00  0.00           O  
ATOM   1247  N   ALA A 222       0.394  43.767  -9.972  1.00  0.00           N  
ATOM   1248  CA  ALA A 222       0.366  42.636 -10.886  1.00  0.00           C  
ATOM   1249  C   ALA A 222       0.124  43.107 -12.313  1.00  0.00           C  
ATOM   1250  O   ALA A 222      -0.604  44.077 -12.544  1.00  0.00           O  
ATOM   1251  CB  ALA A 222      -0.711  41.634 -10.475  1.00  0.00           C  
ATOM   1252  N   LEU A 223       0.736  42.413 -13.268  1.00  0.00           N  
ATOM   1253  CA  LEU A 223       0.647  42.759 -14.679  1.00  0.00           C  
ATOM   1254  C   LEU A 223      -0.331  41.829 -15.389  1.00  0.00           C  
ATOM   1255  O   LEU A 223      -0.448  40.649 -15.053  1.00  0.00           O  
ATOM   1256  CB  LEU A 223       2.022  42.678 -15.347  1.00  0.00           C  
ATOM   1257  CG  LEU A 223       2.915  43.921 -15.414  1.00  0.00           C  
ATOM   1258  CD1 LEU A 223       3.332  44.414 -14.036  1.00  0.00           C  
ATOM   1259  CD2 LEU A 223       4.137  43.634 -16.263  1.00  0.00           C  
ATOM   1260  N   GLU A 224      -1.030  42.373 -16.386  1.00  0.00           N  
ATOM   1261  CA  GLU A 224      -2.098  41.653 -17.062  1.00  0.00           C  
ATOM   1262  C   GLU A 224      -1.806  41.514 -18.553  1.00  0.00           C  
ATOM   1263  O   GLU A 224      -1.265  42.442 -19.164  1.00  0.00           O  
ATOM   1264  CB  GLU A 224      -3.436  42.376 -16.859  1.00  0.00           C  
ATOM   1265  CG  GLU A 224      -3.801  42.564 -15.397  1.00  0.00           C  
ATOM   1266  CD  GLU A 224      -4.752  43.716 -15.175  1.00  0.00           C  
ATOM   1267  OE1 GLU A 224      -5.355  44.188 -16.160  1.00  0.00           O  
ATOM   1268  OE2 GLU A 224      -4.898  44.151 -14.013  1.00  0.00           O  
ATOM   1269  N   PRO A 225      -2.144  40.375 -19.162  1.00  0.00           N  
ATOM   1270  CA  PRO A 225      -1.786  40.154 -20.569  1.00  0.00           C  
ATOM   1271  C   PRO A 225      -2.640  40.964 -21.530  1.00  0.00           C  
ATOM   1272  O   PRO A 225      -3.809  41.259 -21.268  1.00  0.00           O  
ATOM   1273  CB  PRO A 225      -2.023  38.652 -20.762  1.00  0.00           C  
ATOM   1274  CG  PRO A 225      -3.042  38.305 -19.744  1.00  0.00           C  
ATOM   1275  CD  PRO A 225      -2.776  39.187 -18.562  1.00  0.00           C  
ATOM   1276  N   LEU A 226      -2.030  41.336 -22.657  1.00  0.00           N  
ATOM   1277  CA  LEU A 226      -2.747  42.001 -23.740  1.00  0.00           C  
ATOM   1278  C   LEU A 226      -2.690  41.226 -25.050  1.00  0.00           C  
ATOM   1279  O   LEU A 226      -3.740  40.919 -25.623  1.00  0.00           O  
ATOM   1280  CB  LEU A 226      -2.195  43.417 -23.950  1.00  0.00           C  
ATOM   1281  CG  LEU A 226      -2.441  44.456 -22.860  1.00  0.00           C  
ATOM   1282  CD1 LEU A 226      -1.906  45.804 -23.311  1.00  0.00           C  
ATOM   1283  CD2 LEU A 226      -3.917  44.546 -22.520  1.00  0.00           C  
ATOM   1284  N   VAL A 227      -1.495  40.901 -25.545  1.00  0.00           N  
ATOM   1285  CA  VAL A 227      -1.287  40.537 -26.944  1.00  0.00           C  
ATOM   1286  C   VAL A 227      -0.492  39.238 -27.019  1.00  0.00           C  
ATOM   1287  O   VAL A 227       0.551  39.103 -26.366  1.00  0.00           O  
ATOM   1288  CB  VAL A 227      -0.559  41.664 -27.711  1.00  0.00           C  
ATOM   1289  CG1 VAL A 227      -0.149  41.220 -29.101  1.00  0.00           C  
ATOM   1290  CG2 VAL A 227      -1.426  42.915 -27.811  1.00  0.00           C  
ATOM   1291  N   ASP A 228      -0.988  38.285 -27.811  1.00  0.00           N  
ATOM   1292  CA  ASP A 228      -0.241  37.097 -28.208  1.00  0.00           C  
ATOM   1293  C   ASP A 228      -0.138  37.070 -29.727  1.00  0.00           C  
ATOM   1294  O   ASP A 228      -1.134  37.291 -30.425  1.00  0.00           O  
ATOM   1295  CB  ASP A 228      -0.911  35.818 -27.699  1.00  0.00           C  
ATOM   1296  CG  ASP A 228      -0.038  34.586 -27.879  1.00  0.00           C  
ATOM   1297  OD1 ASP A 228       1.168  34.734 -28.170  1.00  0.00           O  
ATOM   1298  OD2 ASP A 228      -0.563  33.463 -27.733  1.00  0.00           O  
ATOM   1299  N   LEU A 229       1.063  36.793 -30.234  1.00  0.00           N  
ATOM   1300  CA  LEU A 229       1.338  36.807 -31.662  1.00  0.00           C  
ATOM   1301  C   LEU A 229       1.984  35.504 -32.118  1.00  0.00           C  
ATOM   1302  O   LEU A 229       2.855  34.965 -31.426  1.00  0.00           O  
ATOM   1303  CB  LEU A 229       2.253  37.983 -32.030  1.00  0.00           C  
ATOM   1304  CG  LEU A 229       1.724  39.394 -31.790  1.00  0.00           C  
ATOM   1305  CD1 LEU A 229       2.687  40.424 -32.353  1.00  0.00           C  
ATOM   1306  CD2 LEU A 229       0.353  39.547 -32.418  1.00  0.00           C  
ATOM   1307  N   PRO A 230       1.587  34.991 -33.298  1.00  0.00           N  
ATOM   1308  CA  PRO A 230       2.136  33.726 -33.811  1.00  0.00           C  
ATOM   1309  C   PRO A 230       3.397  33.873 -34.652  1.00  0.00           C  
ATOM   1310  O   PRO A 230       3.665  33.002 -35.487  1.00  0.00           O  
ATOM   1311  CB  PRO A 230       0.982  33.181 -34.655  1.00  0.00           C  
ATOM   1312  CG  PRO A 230       0.347  34.412 -35.209  1.00  0.00           C  
ATOM   1313  CD  PRO A 230       0.494  35.491 -34.152  1.00  0.00           C  
ATOM   1314  N   ILE A 231       4.136  34.974 -34.452  1.00  0.00           N  
ATOM   1315  CA  ILE A 231       5.129  35.483 -35.407  1.00  0.00           C  
ATOM   1316  C   ILE A 231       6.228  34.464 -35.728  1.00  0.00           C  
ATOM   1317  O   ILE A 231       6.684  34.381 -36.875  1.00  0.00           O  
ATOM   1318  CB  ILE A 231       5.693  36.824 -34.890  1.00  0.00           C  
ATOM   1319  CG1 ILE A 231       6.393  36.651 -33.533  1.00  0.00           C  
ATOM   1320  CG2 ILE A 231       4.605  37.880 -34.842  1.00  0.00           C  
ATOM   1321  CD1 ILE A 231       7.160  37.830 -33.052  1.00  0.00           C  
ATOM   1322  N   GLY A 232       6.662  33.672 -34.746  1.00  0.00           N  
ATOM   1323  CA  GLY A 232       7.622  32.613 -35.001  1.00  0.00           C  
ATOM   1324  C   GLY A 232       9.019  33.047 -35.389  1.00  0.00           C  
ATOM   1325  O   GLY A 232       9.790  32.217 -35.880  1.00  0.00           O  
ATOM   1326  N   ILE A 233       9.377  34.312 -35.190  1.00  0.00           N  
ATOM   1327  CA  ILE A 233      10.646  34.831 -35.686  1.00  0.00           C  
ATOM   1328  C   ILE A 233      11.686  34.746 -34.573  1.00  0.00           C  
ATOM   1329  O   ILE A 233      11.373  34.828 -33.380  1.00  0.00           O  
ATOM   1330  CB  ILE A 233      10.472  36.269 -36.240  1.00  0.00           C  
ATOM   1331  CG1 ILE A 233      11.678  36.703 -37.082  1.00  0.00           C  
ATOM   1332  CG2 ILE A 233      10.206  37.279 -35.132  1.00  0.00           C  
ATOM   1333  CD1 ILE A 233      11.899  35.856 -38.314  1.00  0.00           C  
ATOM   1334  N   ASN A 234      12.933  34.503 -34.969  1.00  0.00           N  
ATOM   1335  CA  ASN A 234      14.046  34.517 -34.031  1.00  0.00           C  
ATOM   1336  C   ASN A 234      14.320  35.951 -33.592  1.00  0.00           C  
ATOM   1337  O   ASN A 234      14.479  36.846 -34.426  1.00  0.00           O  
ATOM   1338  CB  ASN A 234      15.278  33.897 -34.693  1.00  0.00           C  
ATOM   1339  CG  ASN A 234      16.466  33.775 -33.756  1.00  0.00           C  
ATOM   1340  OD1 ASN A 234      16.336  33.857 -32.535  1.00  0.00           O  
ATOM   1341  ND2 ASN A 234      17.642  33.567 -34.339  1.00  0.00           N  
ATOM   1342  N   ILE A 235      14.347  36.173 -32.278  1.00  0.00           N  
ATOM   1343  CA  ILE A 235      14.561  37.494 -31.696  1.00  0.00           C  
ATOM   1344  C   ILE A 235      15.697  37.395 -30.689  1.00  0.00           C  
ATOM   1345  O   ILE A 235      15.646  36.570 -29.771  1.00  0.00           O  
ATOM   1346  CB  ILE A 235      13.288  38.039 -31.016  1.00  0.00           C  
ATOM   1347  CG1 ILE A 235      12.163  38.231 -32.035  1.00  0.00           C  
ATOM   1348  CG2 ILE A 235      13.581  39.351 -30.302  1.00  0.00           C  
ATOM   1349  CD1 ILE A 235      10.902  38.836 -31.454  1.00  0.00           C  
ATOM   1350  N   THR A 236      16.722  38.233 -30.862  1.00  0.00           N  
ATOM   1351  CA  THR A 236      17.825  38.311 -29.911  1.00  0.00           C  
ATOM   1352  C   THR A 236      18.139  39.720 -29.434  1.00  0.00           C  
ATOM   1353  O   THR A 236      18.760  39.860 -28.373  1.00  0.00           O  
ATOM   1354  CB  THR A 236      19.106  37.707 -30.508  1.00  0.00           C  
ATOM   1355  OG1 THR A 236      19.283  38.183 -31.847  1.00  0.00           O  
ATOM   1356  CG2 THR A 236      19.037  36.188 -30.513  1.00  0.00           C  
ATOM   1357  N   ARG A 237      17.744  40.759 -30.164  1.00  0.00           N  
ATOM   1358  CA  ARG A 237      18.034  42.134 -29.793  1.00  0.00           C  
ATOM   1359  C   ARG A 237      16.756  42.956 -29.853  1.00  0.00           C  
ATOM   1360  O   ARG A 237      15.792  42.593 -30.531  1.00  0.00           O  
ATOM   1361  CB  ARG A 237      19.093  42.761 -30.711  1.00  0.00           C  
ATOM   1362  CG  ARG A 237      20.456  42.095 -30.660  1.00  0.00           C  
ATOM   1363  CD  ARG A 237      21.471  42.891 -31.461  1.00  0.00           C  
ATOM   1364  NE  ARG A 237      22.794  42.279 -31.442  1.00  0.00           N  
ATOM   1365  CZ  ARG A 237      23.305  41.574 -32.441  1.00  0.00           C  
ATOM   1366  NH1 ARG A 237      22.628  41.365 -33.558  1.00  0.00           N  
ATOM   1367  NH2 ARG A 237      24.529  41.067 -32.318  1.00  0.00           N  
ATOM   1368  N   PHE A 238      16.759  44.078 -29.136  1.00  0.00           N  
ATOM   1369  CA  PHE A 238      15.625  44.987 -29.166  1.00  0.00           C  
ATOM   1370  C   PHE A 238      16.099  46.400 -28.862  1.00  0.00           C  
ATOM   1371  O   PHE A 238      17.220  46.617 -28.395  1.00  0.00           O  
ATOM   1372  CB  PHE A 238      14.517  44.548 -28.195  1.00  0.00           C  
ATOM   1373  CG  PHE A 238      14.665  45.082 -26.799  1.00  0.00           C  
ATOM   1374  CD1 PHE A 238      15.600  44.542 -25.931  1.00  0.00           C  
ATOM   1375  CD2 PHE A 238      13.837  46.099 -26.341  1.00  0.00           C  
ATOM   1376  CE1 PHE A 238      15.725  45.023 -24.642  1.00  0.00           C  
ATOM   1377  CE2 PHE A 238      13.960  46.587 -25.054  1.00  0.00           C  
ATOM   1378  CZ  PHE A 238      14.904  46.047 -24.204  1.00  0.00           C  
ATOM   1379  N   GLN A 239      15.225  47.363 -29.144  1.00  0.00           N  
ATOM   1380  CA  GLN A 239      15.530  48.775 -28.969  1.00  0.00           C  
ATOM   1381  C   GLN A 239      14.221  49.533 -28.805  1.00  0.00           C  
ATOM   1382  O   GLN A 239      13.199  49.161 -29.386  1.00  0.00           O  
ATOM   1383  CB  GLN A 239      16.329  49.316 -30.161  1.00  0.00           C  
ATOM   1384  CG  GLN A 239      16.994  50.661 -29.935  1.00  0.00           C  
ATOM   1385  CD  GLN A 239      17.737  51.152 -31.160  1.00  0.00           C  
ATOM   1386  OE1 GLN A 239      17.699  50.521 -32.216  1.00  0.00           O  
ATOM   1387  NE2 GLN A 239      18.411  52.287 -31.028  1.00  0.00           N  
ATOM   1388  N   THR A 240      14.258  50.591 -28.003  1.00  0.00           N  
ATOM   1389  CA  THR A 240      13.079  51.411 -27.773  1.00  0.00           C  
ATOM   1390  C   THR A 240      13.038  52.586 -28.745  1.00  0.00           C  
ATOM   1391  O   THR A 240      14.044  52.964 -29.351  1.00  0.00           O  
ATOM   1392  CB  THR A 240      13.047  51.920 -26.330  1.00  0.00           C  
ATOM   1393  OG1 THR A 240      11.878  52.725 -26.131  1.00  0.00           O  
ATOM   1394  CG2 THR A 240      14.281  52.746 -26.025  1.00  0.00           C  
ATOM   1395  N   LEU A 241      11.845  53.160 -28.895  1.00  0.00           N  
ATOM   1396  CA  LEU A 241      11.616  54.304 -29.766  1.00  0.00           C  
ATOM   1397  C   LEU A 241      11.102  55.479 -28.947  1.00  0.00           C  
ATOM   1398  O   LEU A 241      10.276  55.308 -28.044  1.00  0.00           O  
ATOM   1399  CB  LEU A 241      10.620  53.972 -30.882  1.00  0.00           C  
ATOM   1400  CG  LEU A 241      10.834  52.686 -31.683  1.00  0.00           C  
ATOM   1401  CD1 LEU A 241       9.808  52.597 -32.795  1.00  0.00           C  
ATOM   1402  CD2 LEU A 241      12.239  52.614 -32.254  1.00  0.00           C  
ATOM   1403  N   LEU A 242      11.579  56.674 -29.280  1.00  0.00           N  
ATOM   1404  CA  LEU A 242      11.304  57.874 -28.508  1.00  0.00           C  
ATOM   1405  C   LEU A 242      10.605  58.913 -29.376  1.00  0.00           C  
ATOM   1406  O   LEU A 242      10.579  58.812 -30.605  1.00  0.00           O  
ATOM   1407  CB  LEU A 242      12.593  58.469 -27.920  1.00  0.00           C  
ATOM   1408  CG  LEU A 242      13.198  57.874 -26.641  1.00  0.00           C  
ATOM   1409  CD1 LEU A 242      13.873  56.527 -26.867  1.00  0.00           C  
ATOM   1410  CD2 LEU A 242      14.182  58.857 -26.039  1.00  0.00           C  
ATOM   1411  N   ALA A 243      10.025  59.912 -28.717  1.00  0.00           N  
ATOM   1412  CA  ALA A 243       9.358  61.019 -29.389  1.00  0.00           C  
ATOM   1413  C   ALA A 243      10.220  62.269 -29.284  1.00  0.00           C  
ATOM   1414  O   ALA A 243      10.665  62.632 -28.190  1.00  0.00           O  
ATOM   1415  CB  ALA A 243       7.978  61.279 -28.785  1.00  0.00           C  
ATOM   1416  N   LEU A 244      10.452  62.924 -30.419  1.00  0.00           N  
ATOM   1417  CA  LEU A 244      11.300  64.105 -30.480  1.00  0.00           C  
ATOM   1418  C   LEU A 244      10.625  65.187 -31.309  1.00  0.00           C  
ATOM   1419  O   LEU A 244      10.024  64.901 -32.349  1.00  0.00           O  
ATOM   1420  CB  LEU A 244      12.672  63.769 -31.076  1.00  0.00           C  
ATOM   1421  CG  LEU A 244      13.635  63.019 -30.155  1.00  0.00           C  
ATOM   1422  CD1 LEU A 244      14.933  62.706 -30.878  1.00  0.00           C  
ATOM   1423  CD2 LEU A 244      13.899  63.822 -28.891  1.00  0.00           C  
ATOM   1424  N   HIS A 245      10.732  66.428 -30.844  1.00  0.00           N  
ATOM   1425  CA  HIS A 245      10.176  67.572 -31.558  1.00  0.00           C  
ATOM   1426  C   HIS A 245      11.063  68.801 -31.391  1.00  0.00           C  
ATOM   1427  O   HIS A 245      11.404  69.184 -30.272  1.00  0.00           O  
ATOM   1428  CB  HIS A 245       8.757  67.877 -31.073  1.00  0.00           C  
ATOM   1429  CG  HIS A 245       7.710  66.990 -31.670  1.00  0.00           C  
ATOM   1430  ND1 HIS A 245       7.346  67.060 -32.997  1.00  0.00           N  
ATOM   1431  CD2 HIS A 245       6.948  66.015 -31.121  1.00  0.00           C  
ATOM   1432  CE1 HIS A 245       6.405  66.164 -33.241  1.00  0.00           C  
ATOM   1433  NE2 HIS A 245       6.146  65.517 -32.119  1.00  0.00           N  
ATOM   1434  N   ALA A 263      12.067  61.779 -18.914  1.00  0.00           N  
ATOM   1435  CA  ALA A 263      11.585  60.404 -18.927  1.00  0.00           C  
ATOM   1436  C   ALA A 263      12.711  59.433 -18.606  1.00  0.00           C  
ATOM   1437  O   ALA A 263      13.864  59.674 -18.958  1.00  0.00           O  
ATOM   1438  CB  ALA A 263      10.973  60.073 -20.273  1.00  0.00           C  
ATOM   1439  N   ALA A 264      12.376  58.334 -17.935  1.00  0.00           N  
ATOM   1440  CA  ALA A 264      13.352  57.306 -17.606  1.00  0.00           C  
ATOM   1441  C   ALA A 264      12.780  55.939 -17.944  1.00  0.00           C  
ATOM   1442  O   ALA A 264      11.567  55.731 -17.881  1.00  0.00           O  
ATOM   1443  CB  ALA A 264      13.744  57.357 -16.127  1.00  0.00           C  
ATOM   1444  N   TYR A 265      13.654  55.003 -18.310  1.00  0.00           N  
ATOM   1445  CA  TYR A 265      13.193  53.645 -18.556  1.00  0.00           C  
ATOM   1446  C   TYR A 265      14.207  52.638 -18.030  1.00  0.00           C  
ATOM   1447  O   TYR A 265      15.381  52.946 -17.814  1.00  0.00           O  
ATOM   1448  CB  TYR A 265      12.864  53.411 -20.043  1.00  0.00           C  
ATOM   1449  CG  TYR A 265      14.007  53.440 -21.025  1.00  0.00           C  
ATOM   1450  CD1 TYR A 265      14.442  54.639 -21.576  1.00  0.00           C  
ATOM   1451  CD2 TYR A 265      14.608  52.263 -21.454  1.00  0.00           C  
ATOM   1452  CE1 TYR A 265      15.471  54.669 -22.500  1.00  0.00           C  
ATOM   1453  CE2 TYR A 265      15.636  52.282 -22.377  1.00  0.00           C  
ATOM   1454  CZ  TYR A 265      16.064  53.487 -22.895  1.00  0.00           C  
ATOM   1455  OH  TYR A 265      17.089  53.511 -23.812  1.00  0.00           O  
ATOM   1456  N   TYR A 266      13.710  51.428 -17.785  1.00  0.00           N  
ATOM   1457  CA  TYR A 266      14.433  50.390 -17.067  1.00  0.00           C  
ATOM   1458  C   TYR A 266      14.242  49.066 -17.785  1.00  0.00           C  
ATOM   1459  O   TYR A 266      13.128  48.739 -18.205  1.00  0.00           O  
ATOM   1460  CB  TYR A 266      13.948  50.238 -15.616  1.00  0.00           C  
ATOM   1461  CG  TYR A 266      13.736  51.524 -14.845  1.00  0.00           C  
ATOM   1462  CD1 TYR A 266      12.533  52.222 -14.922  1.00  0.00           C  
ATOM   1463  CD2 TYR A 266      14.730  52.026 -14.019  1.00  0.00           C  
ATOM   1464  CE1 TYR A 266      12.339  53.390 -14.214  1.00  0.00           C  
ATOM   1465  CE2 TYR A 266      14.540  53.189 -13.304  1.00  0.00           C  
ATOM   1466  CZ  TYR A 266      13.346  53.868 -13.407  1.00  0.00           C  
ATOM   1467  OH  TYR A 266      13.159  55.029 -12.696  1.00  0.00           O  
ATOM   1468  N   VAL A 267      15.323  48.300 -17.899  1.00  0.00           N  
ATOM   1469  CA  VAL A 267      15.314  47.021 -18.599  1.00  0.00           C  
ATOM   1470  C   VAL A 267      15.811  45.937 -17.651  1.00  0.00           C  
ATOM   1471  O   VAL A 267      16.904  46.056 -17.087  1.00  0.00           O  
ATOM   1472  CB  VAL A 267      16.179  47.067 -19.874  1.00  0.00           C  
ATOM   1473  CG1 VAL A 267      16.410  45.669 -20.431  1.00  0.00           C  
ATOM   1474  CG2 VAL A 267      15.526  47.953 -20.919  1.00  0.00           C  
ATOM   1475  N   GLY A 268      15.006  44.886 -17.475  1.00  0.00           N  
ATOM   1476  CA  GLY A 268      15.437  43.712 -16.752  1.00  0.00           C  
ATOM   1477  C   GLY A 268      15.172  42.466 -17.573  1.00  0.00           C  
ATOM   1478  O   GLY A 268      14.370  42.470 -18.503  1.00  0.00           O  
ATOM   1479  N   TYR A 269      15.857  41.386 -17.210  1.00  0.00           N  
ATOM   1480  CA  TYR A 269      15.787  40.136 -17.956  1.00  0.00           C  
ATOM   1481  C   TYR A 269      15.159  39.044 -17.103  1.00  0.00           C  
ATOM   1482  O   TYR A 269      15.532  38.865 -15.940  1.00  0.00           O  
ATOM   1483  CB  TYR A 269      17.176  39.708 -18.430  1.00  0.00           C  
ATOM   1484  CG  TYR A 269      17.818  40.712 -19.354  1.00  0.00           C  
ATOM   1485  CD1 TYR A 269      17.206  41.073 -20.546  1.00  0.00           C  
ATOM   1486  CD2 TYR A 269      19.035  41.300 -19.035  1.00  0.00           C  
ATOM   1487  CE1 TYR A 269      17.784  41.993 -21.394  1.00  0.00           C  
ATOM   1488  CE2 TYR A 269      19.624  42.221 -19.880  1.00  0.00           C  
ATOM   1489  CZ  TYR A 269      18.992  42.562 -21.058  1.00  0.00           C  
ATOM   1490  OH  TYR A 269      19.571  43.478 -21.903  1.00  0.00           O  
ATOM   1491  N   LEU A 270      14.214  38.314 -17.690  1.00  0.00           N  
ATOM   1492  CA  LEU A 270      13.500  37.266 -16.980  1.00  0.00           C  
ATOM   1493  C   LEU A 270      14.324  35.986 -16.920  1.00  0.00           C  
ATOM   1494  O   LEU A 270      15.196  35.740 -17.757  1.00  0.00           O  
ATOM   1495  CB  LEU A 270      12.157  36.979 -17.653  1.00  0.00           C  
ATOM   1496  CG  LEU A 270      11.268  38.169 -18.014  1.00  0.00           C  
ATOM   1497  CD1 LEU A 270       9.966  37.682 -18.617  1.00  0.00           C  
ATOM   1498  CD2 LEU A 270      10.996  39.033 -16.798  1.00  0.00           C  
ATOM   1499  N   GLN A 271      14.037  35.171 -15.911  1.00  0.00           N  
ATOM   1500  CA  GLN A 271      14.664  33.881 -15.683  1.00  0.00           C  
ATOM   1501  C   GLN A 271      13.594  32.855 -15.343  1.00  0.00           C  
ATOM   1502  O   GLN A 271      12.521  33.220 -14.854  1.00  0.00           O  
ATOM   1503  CB  GLN A 271      15.687  33.958 -14.539  1.00  0.00           C  
ATOM   1504  CG  GLN A 271      16.905  34.808 -14.842  1.00  0.00           C  
ATOM   1505  CD  GLN A 271      17.856  34.894 -13.669  1.00  0.00           C  
ATOM   1506  OE1 GLN A 271      17.628  34.286 -12.625  1.00  0.00           O  
ATOM   1507  NE2 GLN A 271      18.931  35.655 -13.834  1.00  0.00           N  
ATOM   1508  N   PRO A 272      13.845  31.563 -15.606  1.00  0.00           N  
ATOM   1509  CA  PRO A 272      12.886  30.536 -15.173  1.00  0.00           C  
ATOM   1510  C   PRO A 272      12.886  30.347 -13.665  1.00  0.00           C  
ATOM   1511  O   PRO A 272      13.827  29.783 -13.099  1.00  0.00           O  
ATOM   1512  CB  PRO A 272      13.366  29.273 -15.901  1.00  0.00           C  
ATOM   1513  CG  PRO A 272      14.787  29.541 -16.249  1.00  0.00           C  
ATOM   1514  CD  PRO A 272      14.874  31.008 -16.503  1.00  0.00           C  
ATOM   1515  N   ARG A 273      11.829  30.813 -13.004  1.00  0.00           N  
ATOM   1516  CA  ARG A 273      11.752  30.818 -11.554  1.00  0.00           C  
ATOM   1517  C   ARG A 273      10.421  30.236 -11.101  1.00  0.00           C  
ATOM   1518  O   ARG A 273       9.435  30.213 -11.846  1.00  0.00           O  
ATOM   1519  CB  ARG A 273      11.916  32.236 -10.991  1.00  0.00           C  
ATOM   1520  CG  ARG A 273      13.321  32.792 -11.109  1.00  0.00           C  
ATOM   1521  CD  ARG A 273      14.306  31.979 -10.293  1.00  0.00           C  
ATOM   1522  NE  ARG A 273      15.591  32.653 -10.157  1.00  0.00           N  
ATOM   1523  CZ  ARG A 273      15.869  33.558  -9.229  1.00  0.00           C  
ATOM   1524  NH1 ARG A 273      14.968  33.931  -8.336  1.00  0.00           N  
ATOM   1525  NH2 ARG A 273      17.081  34.102  -9.196  1.00  0.00           N  
ATOM   1526  N   THR A 274      10.412  29.761  -9.859  1.00  0.00           N  
ATOM   1527  CA  THR A 274       9.205  29.281  -9.203  1.00  0.00           C  
ATOM   1528  C   THR A 274       8.726  30.338  -8.218  1.00  0.00           C  
ATOM   1529  O   THR A 274       9.486  30.776  -7.351  1.00  0.00           O  
ATOM   1530  CB  THR A 274       9.461  27.959  -8.478  1.00  0.00           C  
ATOM   1531  OG1 THR A 274       9.990  27.002  -9.402  1.00  0.00           O  
ATOM   1532  CG2 THR A 274       8.172  27.419  -7.889  1.00  0.00           C  
ATOM   1533  N   PHE A 275       7.471  30.745  -8.361  1.00  0.00           N  
ATOM   1534  CA  PHE A 275       6.874  31.797  -7.554  1.00  0.00           C  
ATOM   1535  C   PHE A 275       5.669  31.248  -6.808  1.00  0.00           C  
ATOM   1536  O   PHE A 275       4.877  30.482  -7.367  1.00  0.00           O  
ATOM   1537  CB  PHE A 275       6.435  32.980  -8.421  1.00  0.00           C  
ATOM   1538  CG  PHE A 275       7.479  34.047  -8.583  1.00  0.00           C  
ATOM   1539  CD1 PHE A 275       8.774  33.726  -8.952  1.00  0.00           C  
ATOM   1540  CD2 PHE A 275       7.156  35.379  -8.378  1.00  0.00           C  
ATOM   1541  CE1 PHE A 275       9.729  34.712  -9.107  1.00  0.00           C  
ATOM   1542  CE2 PHE A 275       8.107  36.368  -8.531  1.00  0.00           C  
ATOM   1543  CZ  PHE A 275       9.395  36.033  -8.895  1.00  0.00           C  
ATOM   1544  N   LEU A 276       5.533  31.643  -5.548  1.00  0.00           N  
ATOM   1545  CA  LEU A 276       4.336  31.372  -4.761  1.00  0.00           C  
ATOM   1546  C   LEU A 276       3.500  32.645  -4.742  1.00  0.00           C  
ATOM   1547  O   LEU A 276       3.861  33.617  -4.073  1.00  0.00           O  
ATOM   1548  CB  LEU A 276       4.699  30.930  -3.346  1.00  0.00           C  
ATOM   1549  CG  LEU A 276       3.593  30.272  -2.520  1.00  0.00           C  
ATOM   1550  CD1 LEU A 276       3.519  28.790  -2.822  1.00  0.00           C  
ATOM   1551  CD2 LEU A 276       3.823  30.505  -1.043  1.00  0.00           C  
ATOM   1552  N   LEU A 277       2.401  32.646  -5.488  1.00  0.00           N  
ATOM   1553  CA  LEU A 277       1.524  33.797  -5.620  1.00  0.00           C  
ATOM   1554  C   LEU A 277       0.351  33.669  -4.659  1.00  0.00           C  
ATOM   1555  O   LEU A 277      -0.123  32.566  -4.379  1.00  0.00           O  
ATOM   1556  CB  LEU A 277       1.007  33.918  -7.054  1.00  0.00           C  
ATOM   1557  CG  LEU A 277       2.046  33.761  -8.164  1.00  0.00           C  
ATOM   1558  CD1 LEU A 277       1.372  33.704  -9.520  1.00  0.00           C  
ATOM   1559  CD2 LEU A 277       3.050  34.892  -8.121  1.00  0.00           C  
ATOM   1560  N   LYS A 278      -0.124  34.809  -4.163  1.00  0.00           N  
ATOM   1561  CA  LYS A 278      -1.212  34.848  -3.193  1.00  0.00           C  
ATOM   1562  C   LYS A 278      -2.422  35.519  -3.831  1.00  0.00           C  
ATOM   1563  O   LYS A 278      -2.392  36.719  -4.120  1.00  0.00           O  
ATOM   1564  CB  LYS A 278      -0.774  35.590  -1.934  1.00  0.00           C  
ATOM   1565  CG  LYS A 278      -1.882  35.847  -0.935  1.00  0.00           C  
ATOM   1566  CD  LYS A 278      -1.323  36.411   0.355  1.00  0.00           C  
ATOM   1567  CE  LYS A 278      -2.390  36.489   1.428  1.00  0.00           C  
ATOM   1568  NZ  LYS A 278      -1.820  36.906   2.736  1.00  0.00           N  
ATOM   1569  N   TYR A 279      -3.484  34.747  -4.047  1.00  0.00           N  
ATOM   1570  CA  TYR A 279      -4.753  35.266  -4.536  1.00  0.00           C  
ATOM   1571  C   TYR A 279      -5.660  35.524  -3.341  1.00  0.00           C  
ATOM   1572  O   TYR A 279      -5.916  34.612  -2.546  1.00  0.00           O  
ATOM   1573  CB  TYR A 279      -5.420  34.283  -5.496  1.00  0.00           C  
ATOM   1574  CG  TYR A 279      -4.665  34.001  -6.773  1.00  0.00           C  
ATOM   1575  CD1 TYR A 279      -3.705  33.000  -6.829  1.00  0.00           C  
ATOM   1576  CD2 TYR A 279      -4.940  34.712  -7.933  1.00  0.00           C  
ATOM   1577  CE1 TYR A 279      -3.024  32.730  -7.999  1.00  0.00           C  
ATOM   1578  CE2 TYR A 279      -4.266  34.448  -9.108  1.00  0.00           C  
ATOM   1579  CZ  TYR A 279      -3.309  33.459  -9.134  1.00  0.00           C  
ATOM   1580  OH  TYR A 279      -2.636  33.195 -10.303  1.00  0.00           O  
ATOM   1581  N   ASN A 280      -6.157  36.753  -3.228  1.00  0.00           N  
ATOM   1582  CA  ASN A 280      -7.024  37.133  -2.121  1.00  0.00           C  
ATOM   1583  C   ASN A 280      -8.469  36.751  -2.443  1.00  0.00           C  
ATOM   1584  O   ASN A 280      -8.746  35.989  -3.373  1.00  0.00           O  
ATOM   1585  CB  ASN A 280      -6.866  38.619  -1.802  1.00  0.00           C  
ATOM   1586  CG  ASN A 280      -7.281  39.525  -2.949  1.00  0.00           C  
ATOM   1587  OD1 ASN A 280      -7.412  39.094  -4.094  1.00  0.00           O  
ATOM   1588  ND2 ASN A 280      -7.486  40.798  -2.640  1.00  0.00           N  
ATOM   1589  N   GLU A 281      -9.413  37.281  -1.662  1.00  0.00           N  
ATOM   1590  CA  GLU A 281     -10.821  36.946  -1.844  1.00  0.00           C  
ATOM   1591  C   GLU A 281     -11.417  37.539  -3.115  1.00  0.00           C  
ATOM   1592  O   GLU A 281     -12.459  37.060  -3.573  1.00  0.00           O  
ATOM   1593  CB  GLU A 281     -11.620  37.402  -0.624  1.00  0.00           C  
ATOM   1594  CG  GLU A 281     -11.473  38.876  -0.305  1.00  0.00           C  
ATOM   1595  CD  GLU A 281     -12.142  39.254   1.000  1.00  0.00           C  
ATOM   1596  OE1 GLU A 281     -12.754  38.368   1.633  1.00  0.00           O  
ATOM   1597  OE2 GLU A 281     -12.049  40.433   1.399  1.00  0.00           O  
ATOM   1598  N   ASN A 282     -10.788  38.559  -3.695  1.00  0.00           N  
ATOM   1599  CA  ASN A 282     -11.252  39.145  -4.944  1.00  0.00           C  
ATOM   1600  C   ASN A 282     -10.515  38.613  -6.165  1.00  0.00           C  
ATOM   1601  O   ASN A 282     -10.782  39.071  -7.279  1.00  0.00           O  
ATOM   1602  CB  ASN A 282     -11.128  40.669  -4.889  1.00  0.00           C  
ATOM   1603  CG  ASN A 282     -12.002  41.283  -3.818  1.00  0.00           C  
ATOM   1604  OD1 ASN A 282     -12.592  40.575  -3.003  1.00  0.00           O  
ATOM   1605  ND2 ASN A 282     -12.092  42.606  -3.814  1.00  0.00           N  
ATOM   1606  N   GLY A 283      -9.599  37.665  -5.988  1.00  0.00           N  
ATOM   1607  CA  GLY A 283      -8.903  37.084  -7.118  1.00  0.00           C  
ATOM   1608  C   GLY A 283      -7.749  37.892  -7.660  1.00  0.00           C  
ATOM   1609  O   GLY A 283      -7.308  37.639  -8.784  1.00  0.00           O  
ATOM   1610  N   THR A 284      -7.238  38.853  -6.896  1.00  0.00           N  
ATOM   1611  CA  THR A 284      -6.150  39.719  -7.328  1.00  0.00           C  
ATOM   1612  C   THR A 284      -4.866  39.304  -6.622  1.00  0.00           C  
ATOM   1613  O   THR A 284      -4.863  39.107  -5.403  1.00  0.00           O  
ATOM   1614  CB  THR A 284      -6.474  41.185  -7.027  1.00  0.00           C  
ATOM   1615  OG1 THR A 284      -7.728  41.529  -7.627  1.00  0.00           O  
ATOM   1616  CG2 THR A 284      -5.400  42.104  -7.585  1.00  0.00           C  
ATOM   1617  N   ILE A 285      -3.786  39.157  -7.388  1.00  0.00           N  
ATOM   1618  CA  ILE A 285      -2.490  38.819  -6.808  1.00  0.00           C  
ATOM   1619  C   ILE A 285      -1.985  40.010  -6.006  1.00  0.00           C  
ATOM   1620  O   ILE A 285      -1.742  41.091  -6.555  1.00  0.00           O  
ATOM   1621  CB  ILE A 285      -1.486  38.422  -7.897  1.00  0.00           C  
ATOM   1622  CG1 ILE A 285      -1.936  37.144  -8.597  1.00  0.00           C  
ATOM   1623  CG2 ILE A 285      -0.108  38.233  -7.298  1.00  0.00           C  
ATOM   1624  CD1 ILE A 285      -0.976  36.659  -9.655  1.00  0.00           C  
ATOM   1625  N   THR A 286      -1.833  39.819  -4.695  1.00  0.00           N  
ATOM   1626  CA  THR A 286      -1.385  40.882  -3.811  1.00  0.00           C  
ATOM   1627  C   THR A 286       0.009  40.667  -3.248  1.00  0.00           C  
ATOM   1628  O   THR A 286       0.627  41.636  -2.798  1.00  0.00           O  
ATOM   1629  CB  THR A 286      -2.362  41.054  -2.639  1.00  0.00           C  
ATOM   1630  OG1 THR A 286      -2.500  39.809  -1.945  1.00  0.00           O  
ATOM   1631  CG2 THR A 286      -3.721  41.497  -3.143  1.00  0.00           C  
ATOM   1632  N   ASP A 287       0.519  39.438  -3.261  1.00  0.00           N  
ATOM   1633  CA  ASP A 287       1.833  39.166  -2.699  1.00  0.00           C  
ATOM   1634  C   ASP A 287       2.405  37.928  -3.373  1.00  0.00           C  
ATOM   1635  O   ASP A 287       1.672  37.102  -3.925  1.00  0.00           O  
ATOM   1636  CB  ASP A 287       1.756  38.985  -1.178  1.00  0.00           C  
ATOM   1637  CG  ASP A 287       3.091  39.193  -0.495  1.00  0.00           C  
ATOM   1638  OD1 ASP A 287       4.091  39.446  -1.199  1.00  0.00           O  
ATOM   1639  OD2 ASP A 287       3.139  39.112   0.749  1.00  0.00           O  
ATOM   1640  N   ALA A 288       3.730  37.813  -3.326  1.00  0.00           N  
ATOM   1641  CA  ALA A 288       4.414  36.695  -3.955  1.00  0.00           C  
ATOM   1642  C   ALA A 288       5.717  36.418  -3.224  1.00  0.00           C  
ATOM   1643  O   ALA A 288       6.278  37.290  -2.556  1.00  0.00           O  
ATOM   1644  CB  ALA A 288       4.686  36.963  -5.437  1.00  0.00           C  
ATOM   1645  N   VAL A 289       6.189  35.183  -3.361  1.00  0.00           N  
ATOM   1646  CA  VAL A 289       7.449  34.739  -2.776  1.00  0.00           C  
ATOM   1647  C   VAL A 289       8.270  34.086  -3.879  1.00  0.00           C  
ATOM   1648  O   VAL A 289       7.794  33.158  -4.543  1.00  0.00           O  
ATOM   1649  CB  VAL A 289       7.229  33.766  -1.603  1.00  0.00           C  
ATOM   1650  CG1 VAL A 289       8.490  32.985  -1.289  1.00  0.00           C  
ATOM   1651  CG2 VAL A 289       6.781  34.521  -0.372  1.00  0.00           C  
ATOM   1652  N   ASP A 290       9.490  34.577  -4.083  1.00  0.00           N  
ATOM   1653  CA  ASP A 290      10.418  34.013  -5.057  1.00  0.00           C  
ATOM   1654  C   ASP A 290      11.218  32.917  -4.365  1.00  0.00           C  
ATOM   1655  O   ASP A 290      12.029  33.202  -3.481  1.00  0.00           O  
ATOM   1656  CB  ASP A 290      11.330  35.105  -5.610  1.00  0.00           C  
ATOM   1657  CG  ASP A 290      12.296  34.596  -6.663  1.00  0.00           C  
ATOM   1658  OD1 ASP A 290      12.050  33.526  -7.256  1.00  0.00           O  
ATOM   1659  OD2 ASP A 290      13.316  35.274  -6.901  1.00  0.00           O  
ATOM   1660  N   CYS A 291      11.021  31.667  -4.793  1.00  0.00           N  
ATOM   1661  CA  CYS A 291      11.571  30.515  -4.083  1.00  0.00           C  
ATOM   1662  C   CYS A 291      13.082  30.372  -4.217  1.00  0.00           C  
ATOM   1663  O   CYS A 291      13.668  29.558  -3.497  1.00  0.00           O  
ATOM   1664  CB  CYS A 291      10.910  29.224  -4.571  1.00  0.00           C  
ATOM   1665  SG  CYS A 291       9.109  29.171  -4.447  1.00  0.00           S  
ATOM   1666  N   ALA A 292      13.727  31.121  -5.107  1.00  0.00           N  
ATOM   1667  CA  ALA A 292      15.155  30.973  -5.348  1.00  0.00           C  
ATOM   1668  C   ALA A 292      15.987  32.105  -4.757  1.00  0.00           C  
ATOM   1669  O   ALA A 292      17.175  32.212  -5.074  1.00  0.00           O  
ATOM   1670  CB  ALA A 292      15.425  30.857  -6.848  1.00  0.00           C  
ATOM   1671  N   LEU A 293      15.400  32.947  -3.908  1.00  0.00           N  
ATOM   1672  CA  LEU A 293      16.107  34.132  -3.431  1.00  0.00           C  
ATOM   1673  C   LEU A 293      17.010  33.817  -2.240  1.00  0.00           C  
ATOM   1674  O   LEU A 293      18.236  33.942  -2.325  1.00  0.00           O  
ATOM   1675  CB  LEU A 293      15.094  35.221  -3.071  1.00  0.00           C  
ATOM   1676  CG  LEU A 293      15.631  36.565  -2.584  1.00  0.00           C  
ATOM   1677  CD1 LEU A 293      16.605  37.146  -3.589  1.00  0.00           C  
ATOM   1678  CD2 LEU A 293      14.484  37.524  -2.333  1.00  0.00           C  
ATOM   1679  N   ASP A 294      16.418  33.402  -1.127  1.00  0.00           N  
ATOM   1680  CA  ASP A 294      17.120  33.180   0.128  1.00  0.00           C  
ATOM   1681  C   ASP A 294      16.489  31.966   0.798  1.00  0.00           C  
ATOM   1682  O   ASP A 294      15.382  31.564   0.418  1.00  0.00           O  
ATOM   1683  CB  ASP A 294      17.057  34.439   1.016  1.00  0.00           C  
ATOM   1684  CG  ASP A 294      15.684  35.052   1.069  1.00  0.00           C  
ATOM   1685  OD1 ASP A 294      14.823  34.635   0.279  1.00  0.00           O  
ATOM   1686  OD2 ASP A 294      15.465  35.954   1.903  1.00  0.00           O  
ATOM   1687  N   PRO A 295      17.190  31.316   1.749  1.00  0.00           N  
ATOM   1688  CA  PRO A 295      16.622  30.105   2.382  1.00  0.00           C  
ATOM   1689  C   PRO A 295      15.314  30.315   3.128  1.00  0.00           C  
ATOM   1690  O   PRO A 295      14.553  29.349   3.278  1.00  0.00           O  
ATOM   1691  CB  PRO A 295      17.727  29.658   3.346  1.00  0.00           C  
ATOM   1692  CG  PRO A 295      18.952  30.211   2.806  1.00  0.00           C  
ATOM   1693  CD  PRO A 295      18.612  31.479   2.116  1.00  0.00           C  
ATOM   1694  N   LEU A 296      15.033  31.531   3.602  1.00  0.00           N  
ATOM   1695  CA  LEU A 296      13.737  31.807   4.213  1.00  0.00           C  
ATOM   1696  C   LEU A 296      12.611  31.676   3.197  1.00  0.00           C  
ATOM   1697  O   LEU A 296      11.549  31.124   3.505  1.00  0.00           O  
ATOM   1698  CB  LEU A 296      13.739  33.201   4.836  1.00  0.00           C  
ATOM   1699  CG  LEU A 296      12.504  33.579   5.651  1.00  0.00           C  
ATOM   1700  CD1 LEU A 296      12.236  32.548   6.733  1.00  0.00           C  
ATOM   1701  CD2 LEU A 296      12.672  34.961   6.253  1.00  0.00           C  
ATOM   1702  N   SER A 297      12.837  32.146   1.968  1.00  0.00           N  
ATOM   1703  CA  SER A 297      11.824  32.005   0.929  1.00  0.00           C  
ATOM   1704  C   SER A 297      11.679  30.562   0.471  1.00  0.00           C  
ATOM   1705  O   SER A 297      10.576  30.142   0.111  1.00  0.00           O  
ATOM   1706  CB  SER A 297      12.155  32.897  -0.258  1.00  0.00           C  
ATOM   1707  OG  SER A 297      12.159  34.262   0.115  1.00  0.00           O  
ATOM   1708  N   GLU A 298      12.769  29.792   0.478  1.00  0.00           N  
ATOM   1709  CA  GLU A 298      12.670  28.369   0.164  1.00  0.00           C  
ATOM   1710  C   GLU A 298      11.881  27.623   1.233  1.00  0.00           C  
ATOM   1711  O   GLU A 298      11.092  26.723   0.916  1.00  0.00           O  
ATOM   1712  CB  GLU A 298      14.065  27.772   0.006  1.00  0.00           C  
ATOM   1713  CG  GLU A 298      14.075  26.371  -0.566  1.00  0.00           C  
ATOM   1714  CD  GLU A 298      15.454  25.942  -1.016  1.00  0.00           C  
ATOM   1715  OE1 GLU A 298      16.432  26.644  -0.686  1.00  0.00           O  
ATOM   1716  OE2 GLU A 298      15.564  24.906  -1.702  1.00  0.00           O  
ATOM   1717  N   THR A 299      12.073  27.996   2.504  1.00  0.00           N  
ATOM   1718  CA  THR A 299      11.272  27.436   3.589  1.00  0.00           C  
ATOM   1719  C   THR A 299       9.801  27.816   3.445  1.00  0.00           C  
ATOM   1720  O   THR A 299       8.912  26.985   3.673  1.00  0.00           O  
ATOM   1721  CB  THR A 299      11.825  27.910   4.933  1.00  0.00           C  
ATOM   1722  OG1 THR A 299      13.211  27.563   5.024  1.00  0.00           O  
ATOM   1723  CG2 THR A 299      11.086  27.263   6.089  1.00  0.00           C  
ATOM   1724  N   LYS A 300       9.531  29.065   3.049  1.00  0.00           N  
ATOM   1725  CA  LYS A 300       8.159  29.509   2.809  1.00  0.00           C  
ATOM   1726  C   LYS A 300       7.515  28.749   1.656  1.00  0.00           C  
ATOM   1727  O   LYS A 300       6.322  28.432   1.702  1.00  0.00           O  
ATOM   1728  CB  LYS A 300       8.134  31.008   2.519  1.00  0.00           C  
ATOM   1729  CG  LYS A 300       8.364  31.899   3.719  1.00  0.00           C  
ATOM   1730  CD  LYS A 300       8.530  33.339   3.279  1.00  0.00           C  
ATOM   1731  CE  LYS A 300       8.750  34.260   4.458  1.00  0.00           C  
ATOM   1732  NZ  LYS A 300       8.905  35.672   4.022  1.00  0.00           N  
ATOM   1733  N   CYS A 301       8.286  28.464   0.604  1.00  0.00           N  
ATOM   1734  CA  CYS A 301       7.744  27.738  -0.539  1.00  0.00           C  
ATOM   1735  C   CYS A 301       7.491  26.273  -0.204  1.00  0.00           C  
ATOM   1736  O   CYS A 301       6.496  25.695  -0.656  1.00  0.00           O  
ATOM   1737  CB  CYS A 301       8.685  27.860  -1.737  1.00  0.00           C  
ATOM   1738  SG  CYS A 301       8.720  29.503  -2.485  1.00  0.00           S  
ATOM   1739  N   THR A 302       8.380  25.651   0.578  1.00  0.00           N  
ATOM   1740  CA  THR A 302       8.161  24.259   0.964  1.00  0.00           C  
ATOM   1741  C   THR A 302       7.025  24.120   1.970  1.00  0.00           C  
ATOM   1742  O   THR A 302       6.316  23.108   1.962  1.00  0.00           O  
ATOM   1743  CB  THR A 302       9.440  23.650   1.534  1.00  0.00           C  
ATOM   1744  OG1 THR A 302       9.964  24.502   2.558  1.00  0.00           O  
ATOM   1745  CG2 THR A 302      10.478  23.468   0.439  1.00  0.00           C  
ATOM   1746  N   LEU A 303       6.836  25.112   2.839  1.00  0.00           N  
ATOM   1747  CA  LEU A 303       5.735  25.072   3.793  1.00  0.00           C  
ATOM   1748  C   LEU A 303       4.401  25.482   3.187  1.00  0.00           C  
ATOM   1749  O   LEU A 303       3.371  25.270   3.838  1.00  0.00           O  
ATOM   1750  CB  LEU A 303       6.036  25.975   4.990  1.00  0.00           C  
ATOM   1751  CG  LEU A 303       7.047  25.455   6.008  1.00  0.00           C  
ATOM   1752  CD1 LEU A 303       7.329  26.518   7.046  1.00  0.00           C  
ATOM   1753  CD2 LEU A 303       6.531  24.191   6.666  1.00  0.00           C  
ATOM   1754  N   LYS A 304       4.409  26.042   1.968  1.00  0.00           N  
ATOM   1755  CA  LYS A 304       3.231  26.612   1.296  1.00  0.00           C  
ATOM   1756  C   LYS A 304       2.539  27.653   2.171  1.00  0.00           C  
ATOM   1757  O   LYS A 304       1.315  27.671   2.306  1.00  0.00           O  
ATOM   1758  CB  LYS A 304       2.247  25.525   0.855  1.00  0.00           C  
ATOM   1759  CG  LYS A 304       2.789  24.577  -0.197  1.00  0.00           C  
ATOM   1760  CD  LYS A 304       3.031  25.290  -1.512  1.00  0.00           C  
ATOM   1761  CE  LYS A 304       3.391  24.309  -2.614  1.00  0.00           C  
ATOM   1762  NZ  LYS A 304       4.618  23.533  -2.294  1.00  0.00           N  
ATOM   1763  N   SER A 305       3.337  28.526   2.780  1.00  0.00           N  
ATOM   1764  CA  SER A 305       2.816  29.536   3.685  1.00  0.00           C  
ATOM   1765  C   SER A 305       3.722  30.755   3.648  1.00  0.00           C  
ATOM   1766  O   SER A 305       4.877  30.682   3.224  1.00  0.00           O  
ATOM   1767  CB  SER A 305       2.701  29.005   5.116  1.00  0.00           C  
ATOM   1768  OG  SER A 305       2.535  30.067   6.037  1.00  0.00           O  
ATOM   1769  N   PHE A 306       3.178  31.884   4.097  1.00  0.00           N  
ATOM   1770  CA  PHE A 306       3.921  33.133   4.154  1.00  0.00           C  
ATOM   1771  C   PHE A 306       4.484  33.429   5.536  1.00  0.00           C  
ATOM   1772  O   PHE A 306       5.245  34.390   5.684  1.00  0.00           O  
ATOM   1773  CB  PHE A 306       3.032  34.300   3.710  1.00  0.00           C  
ATOM   1774  CG  PHE A 306       3.007  34.513   2.225  1.00  0.00           C  
ATOM   1775  CD1 PHE A 306       2.466  33.555   1.381  1.00  0.00           C  
ATOM   1776  CD2 PHE A 306       3.523  35.670   1.673  1.00  0.00           C  
ATOM   1777  CE1 PHE A 306       2.442  33.748   0.016  1.00  0.00           C  
ATOM   1778  CE2 PHE A 306       3.501  35.868   0.309  1.00  0.00           C  
ATOM   1779  CZ  PHE A 306       2.961  34.905  -0.519  1.00  0.00           C  
ATOM   1780  N   THR A 307       4.130  32.635   6.543  1.00  0.00           N  
ATOM   1781  CA  THR A 307       4.608  32.814   7.906  1.00  0.00           C  
ATOM   1782  C   THR A 307       5.253  31.517   8.369  1.00  0.00           C  
ATOM   1783  O   THR A 307       4.632  30.452   8.303  1.00  0.00           O  
ATOM   1784  CB  THR A 307       3.463  33.209   8.843  1.00  0.00           C  
ATOM   1785  OG1 THR A 307       2.894  34.448   8.403  1.00  0.00           O  
ATOM   1786  CG2 THR A 307       3.963  33.371  10.267  1.00  0.00           C  
ATOM   1787  N   VAL A 308       6.494  31.610   8.836  1.00  0.00           N  
ATOM   1788  CA  VAL A 308       7.290  30.450   9.218  1.00  0.00           C  
ATOM   1789  C   VAL A 308       7.474  30.475  10.729  1.00  0.00           C  
ATOM   1790  O   VAL A 308       7.965  31.465  11.285  1.00  0.00           O  
ATOM   1791  CB  VAL A 308       8.641  30.437   8.487  1.00  0.00           C  
ATOM   1792  CG1 VAL A 308       9.575  29.419   9.098  1.00  0.00           C  
ATOM   1793  CG2 VAL A 308       8.433  30.141   7.020  1.00  0.00           C  
ATOM   1794  N   GLU A 309       7.075  29.392  11.390  1.00  0.00           N  
ATOM   1795  CA  GLU A 309       7.216  29.267  12.831  1.00  0.00           C  
ATOM   1796  C   GLU A 309       8.649  28.896  13.204  1.00  0.00           C  
ATOM   1797  O   GLU A 309       9.500  28.639  12.349  1.00  0.00           O  
ATOM   1798  CB  GLU A 309       6.246  28.221  13.375  1.00  0.00           C  
ATOM   1799  CG  GLU A 309       4.787  28.596  13.242  1.00  0.00           C  
ATOM   1800  CD  GLU A 309       4.400  29.740  14.154  1.00  0.00           C  
ATOM   1801  OE1 GLU A 309       4.965  29.835  15.264  1.00  0.00           O  
ATOM   1802  OE2 GLU A 309       3.529  30.544  13.764  1.00  0.00           O  
ATOM   1803  N   LYS A 310       8.909  28.869  14.507  1.00  0.00           N  
ATOM   1804  CA  LYS A 310      10.230  28.518  15.009  1.00  0.00           C  
ATOM   1805  C   LYS A 310      10.496  27.027  14.837  1.00  0.00           C  
ATOM   1806  O   LYS A 310       9.608  26.197  15.046  1.00  0.00           O  
ATOM   1807  CB  LYS A 310      10.343  28.906  16.482  1.00  0.00           C  
ATOM   1808  CG  LYS A 310      11.742  28.838  17.051  1.00  0.00           C  
ATOM   1809  CD  LYS A 310      11.783  29.392  18.463  1.00  0.00           C  
ATOM   1810  CE  LYS A 310      13.171  29.893  18.815  1.00  0.00           C  
ATOM   1811  NZ  LYS A 310      13.172  30.686  20.073  1.00  0.00           N  
ATOM   1812  N   GLY A 311      11.713  26.689  14.448  1.00  0.00           N  
ATOM   1813  CA  GLY A 311      12.117  25.299  14.371  1.00  0.00           C  
ATOM   1814  C   GLY A 311      13.088  25.069  13.232  1.00  0.00           C  
ATOM   1815  O   GLY A 311      13.533  25.995  12.561  1.00  0.00           O  
ATOM   1816  N   ILE A 312      13.409  23.793  13.032  1.00  0.00           N  
ATOM   1817  CA  ILE A 312      14.235  23.338  11.919  1.00  0.00           C  
ATOM   1818  C   ILE A 312      13.328  22.771  10.832  1.00  0.00           C  
ATOM   1819  O   ILE A 312      12.361  22.052  11.119  1.00  0.00           O  
ATOM   1820  CB  ILE A 312      15.300  22.318  12.381  1.00  0.00           C  
ATOM   1821  CG1 ILE A 312      16.307  22.027  11.264  1.00  0.00           C  
ATOM   1822  CG2 ILE A 312      14.709  21.055  13.010  1.00  0.00           C  
ATOM   1823  CD1 ILE A 312      17.545  21.289  11.717  1.00  0.00           C  
ATOM   1824  N   TYR A 313      13.580  23.169   9.590  1.00  0.00           N  
ATOM   1825  CA  TYR A 313      12.805  22.710   8.448  1.00  0.00           C  
ATOM   1826  C   TYR A 313      13.745  22.148   7.398  1.00  0.00           C  
ATOM   1827  O   TYR A 313      14.676  22.833   6.967  1.00  0.00           O  
ATOM   1828  CB  TYR A 313      11.967  23.843   7.855  1.00  0.00           C  
ATOM   1829  CG  TYR A 313      11.018  24.468   8.845  1.00  0.00           C  
ATOM   1830  CD1 TYR A 313       9.764  23.919   9.069  1.00  0.00           C  
ATOM   1831  CD2 TYR A 313      11.373  25.606   9.554  1.00  0.00           C  
ATOM   1832  CE1 TYR A 313       8.893  24.482   9.976  1.00  0.00           C  
ATOM   1833  CE2 TYR A 313      10.510  26.174  10.463  1.00  0.00           C  
ATOM   1834  CZ  TYR A 313       9.272  25.608  10.667  1.00  0.00           C  
ATOM   1835  OH  TYR A 313       8.407  26.173  11.570  1.00  0.00           O  
ATOM   1836  N   GLN A 314      13.501  20.908   6.988  1.00  0.00           N  
ATOM   1837  CA  GLN A 314      14.262  20.303   5.902  1.00  0.00           C  
ATOM   1838  C   GLN A 314      13.635  20.737   4.586  1.00  0.00           C  
ATOM   1839  O   GLN A 314      12.540  20.287   4.234  1.00  0.00           O  
ATOM   1840  CB  GLN A 314      14.278  18.786   6.038  1.00  0.00           C  
ATOM   1841  CG  GLN A 314      14.964  18.080   4.887  1.00  0.00           C  
ATOM   1842  CD  GLN A 314      15.445  16.698   5.262  1.00  0.00           C  
ATOM   1843  OE1 GLN A 314      15.581  16.376   6.442  1.00  0.00           O  
ATOM   1844  NE2 GLN A 314      15.705  15.868   4.259  1.00  0.00           N  
ATOM   1845  N   THR A 315      14.324  21.610   3.855  1.00  0.00           N  
ATOM   1846  CA  THR A 315      13.743  22.230   2.669  1.00  0.00           C  
ATOM   1847  C   THR A 315      14.018  21.425   1.402  1.00  0.00           C  
ATOM   1848  O   THR A 315      13.083  21.001   0.717  1.00  0.00           O  
ATOM   1849  CB  THR A 315      14.265  23.661   2.515  1.00  0.00           C  
ATOM   1850  OG1 THR A 315      15.694  23.643   2.443  1.00  0.00           O  
ATOM   1851  CG2 THR A 315      13.831  24.509   3.694  1.00  0.00           C  
ATOM   1852  N   SER A 316      15.289  21.205   1.079  1.00  0.00           N  
ATOM   1853  CA  SER A 316      15.633  20.566  -0.184  1.00  0.00           C  
ATOM   1854  C   SER A 316      16.979  19.865  -0.046  1.00  0.00           C  
ATOM   1855  O   SER A 316      17.500  19.677   1.058  1.00  0.00           O  
ATOM   1856  CB  SER A 316      15.644  21.594  -1.322  1.00  0.00           C  
ATOM   1857  OG  SER A 316      15.983  20.981  -2.553  1.00  0.00           O  
ATOM   1858  N   ASN A 317      17.534  19.466  -1.186  1.00  0.00           N  
ATOM   1859  CA  ASN A 317      18.810  18.775  -1.255  1.00  0.00           C  
ATOM   1860  C   ASN A 317      19.700  19.479  -2.264  1.00  0.00           C  
ATOM   1861  O   ASN A 317      19.231  19.912  -3.320  1.00  0.00           O  
ATOM   1862  CB  ASN A 317      18.627  17.306  -1.653  1.00  0.00           C  
ATOM   1863  CG  ASN A 317      17.559  16.607  -0.836  1.00  0.00           C  
ATOM   1864  OD1 ASN A 317      17.836  16.065   0.233  1.00  0.00           O  
ATOM   1865  ND2 ASN A 317      16.331  16.610  -1.339  1.00  0.00           N  
ATOM   1866  N   PHE A 318      20.980  19.592  -1.936  1.00  0.00           N  
ATOM   1867  CA  PHE A 318      21.961  20.167  -2.841  1.00  0.00           C  
ATOM   1868  C   PHE A 318      22.730  19.049  -3.534  1.00  0.00           C  
ATOM   1869  O   PHE A 318      23.061  18.029  -2.919  1.00  0.00           O  
ATOM   1870  CB  PHE A 318      22.907  21.121  -2.100  1.00  0.00           C  
ATOM   1871  CG  PHE A 318      24.049  20.445  -1.404  1.00  0.00           C  
ATOM   1872  CD1 PHE A 318      23.842  19.742  -0.230  1.00  0.00           C  
ATOM   1873  CD2 PHE A 318      25.332  20.516  -1.922  1.00  0.00           C  
ATOM   1874  CE1 PHE A 318      24.893  19.119   0.412  1.00  0.00           C  
ATOM   1875  CE2 PHE A 318      26.382  19.892  -1.287  1.00  0.00           C  
ATOM   1876  CZ  PHE A 318      26.163  19.196  -0.120  1.00  0.00           C  
ATOM   1877  N   ARG A 319      22.929  19.210  -4.845  1.00  0.00           N  
ATOM   1878  CA  ARG A 319      23.693  18.281  -5.669  1.00  0.00           C  
ATOM   1879  C   ARG A 319      24.649  19.086  -6.534  1.00  0.00           C  
ATOM   1880  O   ARG A 319      24.240  20.072  -7.154  1.00  0.00           O  
ATOM   1881  CB  ARG A 319      22.789  17.422  -6.570  1.00  0.00           C  
ATOM   1882  CG  ARG A 319      21.449  17.029  -5.970  1.00  0.00           C  
ATOM   1883  CD  ARG A 319      20.711  15.997  -6.799  1.00  0.00           C  
ATOM   1884  NE  ARG A 319      19.290  15.975  -6.471  1.00  0.00           N  
ATOM   1885  CZ  ARG A 319      18.765  15.356  -5.422  1.00  0.00           C  
ATOM   1886  NH1 ARG A 319      19.515  14.669  -4.576  1.00  0.00           N  
ATOM   1887  NH2 ARG A 319      17.453  15.426  -5.218  1.00  0.00           N  
ATOM   1888  N   VAL A 320      25.906  18.662  -6.595  1.00  0.00           N  
ATOM   1889  CA  VAL A 320      26.910  19.375  -7.378  1.00  0.00           C  
ATOM   1890  C   VAL A 320      26.714  19.045  -8.852  1.00  0.00           C  
ATOM   1891  O   VAL A 320      26.783  17.878  -9.253  1.00  0.00           O  
ATOM   1892  CB  VAL A 320      28.329  19.022  -6.916  1.00  0.00           C  
ATOM   1893  CG1 VAL A 320      29.354  19.618  -7.860  1.00  0.00           C  
ATOM   1894  CG2 VAL A 320      28.557  19.528  -5.508  1.00  0.00           C  
ATOM   1895  N   GLN A 321      26.472  20.073  -9.661  1.00  0.00           N  
ATOM   1896  CA  GLN A 321      26.204  19.907 -11.079  1.00  0.00           C  
ATOM   1897  C   GLN A 321      27.488  19.560 -11.834  1.00  0.00           C  
ATOM   1898  O   GLN A 321      28.580  19.970 -11.430  1.00  0.00           O  
ATOM   1899  CB  GLN A 321      25.590  21.183 -11.648  1.00  0.00           C  
ATOM   1900  CG  GLN A 321      24.235  21.529 -11.051  1.00  0.00           C  
ATOM   1901  CD  GLN A 321      23.163  20.514 -11.402  1.00  0.00           C  
ATOM   1902  OE1 GLN A 321      23.117  20.002 -12.520  1.00  0.00           O  
ATOM   1903  NE2 GLN A 321      22.290  20.221 -10.445  1.00  0.00           N  
ATOM   1904  N   PRO A 322      27.387  18.783 -12.915  1.00  0.00           N  
ATOM   1905  CA  PRO A 322      28.585  18.450 -13.695  1.00  0.00           C  
ATOM   1906  C   PRO A 322      29.137  19.649 -14.449  1.00  0.00           C  
ATOM   1907  O   PRO A 322      28.408  20.566 -14.832  1.00  0.00           O  
ATOM   1908  CB  PRO A 322      28.090  17.370 -14.662  1.00  0.00           C  
ATOM   1909  CG  PRO A 322      26.630  17.607 -14.772  1.00  0.00           C  
ATOM   1910  CD  PRO A 322      26.200  18.067 -13.415  1.00  0.00           C  
ATOM   1911  N   THR A 323      30.451  19.623 -14.666  1.00  0.00           N  
ATOM   1912  CA  THR A 323      31.168  20.714 -15.315  1.00  0.00           C  
ATOM   1913  C   THR A 323      31.385  20.476 -16.805  1.00  0.00           C  
ATOM   1914  O   THR A 323      31.075  21.347 -17.623  1.00  0.00           O  
ATOM   1915  CB  THR A 323      32.521  20.933 -14.628  1.00  0.00           C  
ATOM   1916  OG1 THR A 323      33.388  19.830 -14.918  1.00  0.00           O  
ATOM   1917  CG2 THR A 323      32.339  21.038 -13.124  1.00  0.00           C  
ATOM   1918  N   GLU A 324      31.908  19.311 -17.175  1.00  0.00           N  
ATOM   1919  CA  GLU A 324      32.257  19.003 -18.553  1.00  0.00           C  
ATOM   1920  C   GLU A 324      31.459  17.803 -19.042  1.00  0.00           C  
ATOM   1921  O   GLU A 324      30.798  17.105 -18.270  1.00  0.00           O  
ATOM   1922  CB  GLU A 324      33.758  18.724 -18.692  1.00  0.00           C  
ATOM   1923  CG  GLU A 324      34.650  19.842 -18.192  1.00  0.00           C  
ATOM   1924  CD  GLU A 324      36.105  19.626 -18.551  1.00  0.00           C  
ATOM   1925  OE1 GLU A 324      36.395  19.392 -19.743  1.00  0.00           O  
ATOM   1926  OE2 GLU A 324      36.959  19.687 -17.643  1.00  0.00           O  
ATOM   1927  N   SER A 325      31.530  17.570 -20.349  1.00  0.00           N  
ATOM   1928  CA  SER A 325      30.906  16.420 -20.985  1.00  0.00           C  
ATOM   1929  C   SER A 325      31.987  15.551 -21.610  1.00  0.00           C  
ATOM   1930  O   SER A 325      32.880  16.061 -22.294  1.00  0.00           O  
ATOM   1931  CB  SER A 325      29.896  16.856 -22.048  1.00  0.00           C  
ATOM   1932  OG  SER A 325      29.342  15.733 -22.710  1.00  0.00           O  
ATOM   1933  N   ILE A 326      31.910  14.246 -21.368  1.00  0.00           N  
ATOM   1934  CA  ILE A 326      32.890  13.289 -21.868  1.00  0.00           C  
ATOM   1935  C   ILE A 326      32.179  12.332 -22.810  1.00  0.00           C  
ATOM   1936  O   ILE A 326      31.205  11.676 -22.421  1.00  0.00           O  
ATOM   1937  CB  ILE A 326      33.575  12.521 -20.725  1.00  0.00           C  
ATOM   1938  CG1 ILE A 326      34.269  13.488 -19.768  1.00  0.00           C  
ATOM   1939  CG2 ILE A 326      34.577  11.527 -21.275  1.00  0.00           C  
ATOM   1940  CD1 ILE A 326      35.251  14.412 -20.441  1.00  0.00           C  
ATOM   1941  N   VAL A 327      32.658  12.257 -24.046  1.00  0.00           N  
ATOM   1942  CA  VAL A 327      32.228  11.248 -25.005  1.00  0.00           C  
ATOM   1943  C   VAL A 327      33.434  10.372 -25.299  1.00  0.00           C  
ATOM   1944  O   VAL A 327      34.510  10.883 -25.625  1.00  0.00           O  
ATOM   1945  CB  VAL A 327      31.671  11.879 -26.294  1.00  0.00           C  
ATOM   1946  CG1 VAL A 327      31.276  10.802 -27.286  1.00  0.00           C  
ATOM   1947  CG2 VAL A 327      30.482  12.765 -25.975  1.00  0.00           C  
ATOM   1948  N   ARG A 328      33.265   9.061 -25.156  1.00  0.00           N  
ATOM   1949  CA  ARG A 328      34.380   8.129 -25.272  1.00  0.00           C  
ATOM   1950  C   ARG A 328      33.922   6.923 -26.081  1.00  0.00           C  
ATOM   1951  O   ARG A 328      33.124   6.114 -25.600  1.00  0.00           O  
ATOM   1952  CB  ARG A 328      34.886   7.719 -23.892  1.00  0.00           C  
ATOM   1953  CG  ARG A 328      35.990   6.699 -23.921  1.00  0.00           C  
ATOM   1954  CD  ARG A 328      37.203   7.200 -24.680  1.00  0.00           C  
ATOM   1955  NE  ARG A 328      37.954   8.202 -23.935  1.00  0.00           N  
ATOM   1956  CZ  ARG A 328      38.990   8.868 -24.424  1.00  0.00           C  
ATOM   1957  NH1 ARG A 328      39.418   8.670 -25.658  1.00  0.00           N  
ATOM   1958  NH2 ARG A 328      39.610   9.757 -23.657  1.00  0.00           N  
ATOM   1959  N   PHE A 329      34.428   6.811 -27.300  1.00  0.00           N  
ATOM   1960  CA  PHE A 329      34.063   5.802 -28.280  1.00  0.00           C  
ATOM   1961  C   PHE A 329      35.337   5.149 -28.792  1.00  0.00           C  
ATOM   1962  O   PHE A 329      36.417   5.743 -28.705  1.00  0.00           O  
ATOM   1963  CB  PHE A 329      33.290   6.437 -29.447  1.00  0.00           C  
ATOM   1964  CG  PHE A 329      31.802   6.487 -29.245  1.00  0.00           C  
ATOM   1965  CD1 PHE A 329      31.253   7.208 -28.199  1.00  0.00           C  
ATOM   1966  CD2 PHE A 329      30.951   5.830 -30.117  1.00  0.00           C  
ATOM   1967  CE1 PHE A 329      29.885   7.261 -28.017  1.00  0.00           C  
ATOM   1968  CE2 PHE A 329      29.581   5.884 -29.942  1.00  0.00           C  
ATOM   1969  CZ  PHE A 329      29.049   6.597 -28.889  1.00  0.00           C  
ATOM   1970  N   PRO A 330      35.257   3.916 -29.302  1.00  0.00           N  
ATOM   1971  CA  PRO A 330      36.431   3.320 -29.953  1.00  0.00           C  
ATOM   1972  C   PRO A 330      36.792   4.053 -31.235  1.00  0.00           C  
ATOM   1973  O   PRO A 330      35.929   4.569 -31.949  1.00  0.00           O  
ATOM   1974  CB  PRO A 330      35.987   1.881 -30.241  1.00  0.00           C  
ATOM   1975  CG  PRO A 330      34.502   1.931 -30.231  1.00  0.00           C  
ATOM   1976  CD  PRO A 330      34.156   2.944 -29.189  1.00  0.00           C  
ATOM   1977  N   ASN A 331      38.093   4.094 -31.527  1.00  0.00           N  
ATOM   1978  CA  ASN A 331      38.596   4.886 -32.651  1.00  0.00           C  
ATOM   1979  C   ASN A 331      38.591   4.051 -33.933  1.00  0.00           C  
ATOM   1980  O   ASN A 331      39.624   3.669 -34.485  1.00  0.00           O  
ATOM   1981  CB  ASN A 331      39.982   5.445 -32.343  1.00  0.00           C  
ATOM   1982  CG  ASN A 331      40.924   4.416 -31.736  1.00  0.00           C  
ATOM   1983  OD1 ASN A 331      40.684   3.210 -31.801  1.00  0.00           O  
ATOM   1984  ND2 ASN A 331      42.018   4.908 -31.151  1.00  0.00           N  
ATOM   1985  N   ILE A 332      37.382   3.780 -34.411  1.00  0.00           N  
ATOM   1986  CA  ILE A 332      37.170   3.086 -35.674  1.00  0.00           C  
ATOM   1987  C   ILE A 332      36.865   4.129 -36.738  1.00  0.00           C  
ATOM   1988  O   ILE A 332      36.068   5.047 -36.507  1.00  0.00           O  
ATOM   1989  CB  ILE A 332      36.033   2.056 -35.562  1.00  0.00           C  
ATOM   1990  CG1 ILE A 332      36.222   1.192 -34.314  1.00  0.00           C  
ATOM   1991  CG2 ILE A 332      35.978   1.182 -36.801  1.00  0.00           C  
ATOM   1992  CD1 ILE A 332      37.473   0.338 -34.341  1.00  0.00           C  
ATOM   1993  N   THR A 333      37.517   4.010 -37.894  1.00  0.00           N  
ATOM   1994  CA  THR A 333      37.324   4.948 -38.987  1.00  0.00           C  
ATOM   1995  C   THR A 333      36.720   4.323 -40.235  1.00  0.00           C  
ATOM   1996  O   THR A 333      36.354   5.062 -41.156  1.00  0.00           O  
ATOM   1997  CB  THR A 333      38.657   5.613 -39.363  1.00  0.00           C  
ATOM   1998  OG1 THR A 333      39.660   4.606 -39.543  1.00  0.00           O  
ATOM   1999  CG2 THR A 333      39.100   6.572 -38.268  1.00  0.00           C  
ATOM   2000  N   ASN A 334      36.598   3.001 -40.294  1.00  0.00           N  
ATOM   2001  CA  ASN A 334      36.069   2.336 -41.475  1.00  0.00           C  
ATOM   2002  C   ASN A 334      34.550   2.437 -41.503  1.00  0.00           C  
ATOM   2003  O   ASN A 334      33.887   2.235 -40.483  1.00  0.00           O  
ATOM   2004  CB  ASN A 334      36.496   0.870 -41.492  1.00  0.00           C  
ATOM   2005  CG  ASN A 334      37.977   0.692 -41.239  1.00  0.00           C  
ATOM   2006  OD1 ASN A 334      38.379   0.086 -40.247  1.00  0.00           O  
ATOM   2007  ND2 ASN A 334      38.799   1.224 -42.134  1.00  0.00           N  
ATOM   2008  N   LEU A 335      34.001   2.758 -42.670  1.00  0.00           N  
ATOM   2009  CA  LEU A 335      32.558   2.739 -42.848  1.00  0.00           C  
ATOM   2010  C   LEU A 335      32.077   1.313 -43.083  1.00  0.00           C  
ATOM   2011  O   LEU A 335      32.807   0.467 -43.604  1.00  0.00           O  
ATOM   2012  CB  LEU A 335      32.146   3.634 -44.016  1.00  0.00           C  
ATOM   2013  CG  LEU A 335      32.501   5.113 -43.871  1.00  0.00           C  
ATOM   2014  CD1 LEU A 335      32.034   5.899 -45.084  1.00  0.00           C  
ATOM   2015  CD2 LEU A 335      31.898   5.681 -42.597  1.00  0.00           C  
ATOM   2016  N   CYS A 336      30.839   1.050 -42.681  1.00  0.00           N  
ATOM   2017  CA  CYS A 336      30.320  -0.305 -42.804  1.00  0.00           C  
ATOM   2018  C   CYS A 336      29.903  -0.588 -44.246  1.00  0.00           C  
ATOM   2019  O   CYS A 336      29.401   0.305 -44.933  1.00  0.00           O  
ATOM   2020  CB  CYS A 336      29.138  -0.514 -41.861  1.00  0.00           C  
ATOM   2021  SG  CYS A 336      29.594  -0.585 -40.111  1.00  0.00           S  
ATOM   2022  N   PRO A 337      30.101  -1.819 -44.729  1.00  0.00           N  
ATOM   2023  CA  PRO A 337      29.736  -2.141 -46.124  1.00  0.00           C  
ATOM   2024  C   PRO A 337      28.242  -2.384 -46.302  1.00  0.00           C  
ATOM   2025  O   PRO A 337      27.767  -3.502 -46.527  1.00  0.00           O  
ATOM   2026  CB  PRO A 337      30.574  -3.394 -46.398  1.00  0.00           C  
ATOM   2027  CG  PRO A 337      30.694  -4.051 -45.072  1.00  0.00           C  
ATOM   2028  CD  PRO A 337      30.794  -2.940 -44.068  1.00  0.00           C  
ATOM   2029  N   PHE A 338      27.461  -1.308 -46.200  1.00  0.00           N  
ATOM   2030  CA  PHE A 338      26.034  -1.401 -46.472  1.00  0.00           C  
ATOM   2031  C   PHE A 338      25.728  -1.393 -47.962  1.00  0.00           C  
ATOM   2032  O   PHE A 338      24.622  -1.777 -48.357  1.00  0.00           O  
ATOM   2033  CB  PHE A 338      25.288  -0.261 -45.778  1.00  0.00           C  
ATOM   2034  CG  PHE A 338      25.222  -0.407 -44.286  1.00  0.00           C  
ATOM   2035  CD1 PHE A 338      24.711  -1.561 -43.713  1.00  0.00           C  
ATOM   2036  CD2 PHE A 338      25.673   0.608 -43.456  1.00  0.00           C  
ATOM   2037  CE1 PHE A 338      24.650  -1.702 -42.340  1.00  0.00           C  
ATOM   2038  CE2 PHE A 338      25.613   0.473 -42.081  1.00  0.00           C  
ATOM   2039  CZ  PHE A 338      25.101  -0.684 -41.523  1.00  0.00           C  
ATOM   2040  N   ASP A 339      26.679  -0.963 -48.795  1.00  0.00           N  
ATOM   2041  CA  ASP A 339      26.494  -1.052 -50.238  1.00  0.00           C  
ATOM   2042  C   ASP A 339      26.580  -2.492 -50.721  1.00  0.00           C  
ATOM   2043  O   ASP A 339      25.932  -2.855 -51.708  1.00  0.00           O  
ATOM   2044  CB  ASP A 339      27.529  -0.186 -50.955  1.00  0.00           C  
ATOM   2045  CG  ASP A 339      27.579   1.227 -50.413  1.00  0.00           C  
ATOM   2046  OD1 ASP A 339      28.109   1.418 -49.298  1.00  0.00           O  
ATOM   2047  OD2 ASP A 339      27.088   2.147 -51.099  1.00  0.00           O  
ATOM   2048  N   GLU A 340      27.366  -3.327 -50.040  1.00  0.00           N  
ATOM   2049  CA  GLU A 340      27.458  -4.736 -50.400  1.00  0.00           C  
ATOM   2050  C   GLU A 340      26.220  -5.527 -50.003  1.00  0.00           C  
ATOM   2051  O   GLU A 340      26.046  -6.652 -50.483  1.00  0.00           O  
ATOM   2052  CB  GLU A 340      28.697  -5.357 -49.757  1.00  0.00           C  
ATOM   2053  CG  GLU A 340      29.991  -4.648 -50.113  1.00  0.00           C  
ATOM   2054  CD  GLU A 340      31.194  -5.259 -49.429  1.00  0.00           C  
ATOM   2055  OE1 GLU A 340      31.001  -6.031 -48.466  1.00  0.00           O  
ATOM   2056  OE2 GLU A 340      32.332  -4.969 -49.852  1.00  0.00           O  
ATOM   2057  N   VAL A 341      25.368  -4.977 -49.147  1.00  0.00           N  
ATOM   2058  CA  VAL A 341      24.147  -5.641 -48.712  1.00  0.00           C  
ATOM   2059  C   VAL A 341      22.927  -5.099 -49.445  1.00  0.00           C  
ATOM   2060  O   VAL A 341      22.121  -5.863 -49.976  1.00  0.00           O  
ATOM   2061  CB  VAL A 341      23.990  -5.506 -47.180  1.00  0.00           C  
ATOM   2062  CG1 VAL A 341      22.657  -6.071 -46.720  1.00  0.00           C  
ATOM   2063  CG2 VAL A 341      25.142  -6.198 -46.468  1.00  0.00           C  
ATOM   2064  N   PHE A 342      22.787  -3.775 -49.503  1.00  0.00           N  
ATOM   2065  CA  PHE A 342      21.592  -3.159 -50.065  1.00  0.00           C  
ATOM   2066  C   PHE A 342      21.692  -2.909 -51.563  1.00  0.00           C  
ATOM   2067  O   PHE A 342      20.670  -2.954 -52.258  1.00  0.00           O  
ATOM   2068  CB  PHE A 342      21.293  -1.838 -49.351  1.00  0.00           C  
ATOM   2069  CG  PHE A 342      20.824  -2.004 -47.934  1.00  0.00           C  
ATOM   2070  CD1 PHE A 342      21.734  -2.098 -46.891  1.00  0.00           C  
ATOM   2071  CD2 PHE A 342      19.471  -2.065 -47.644  1.00  0.00           C  
ATOM   2072  CE1 PHE A 342      21.302  -2.252 -45.587  1.00  0.00           C  
ATOM   2073  CE2 PHE A 342      19.032  -2.220 -46.342  1.00  0.00           C  
ATOM   2074  CZ  PHE A 342      19.949  -2.313 -45.313  1.00  0.00           C  
ATOM   2075  N   ASN A 343      22.892  -2.647 -52.081  1.00  0.00           N  
ATOM   2076  CA  ASN A 343      23.101  -2.406 -53.503  1.00  0.00           C  
ATOM   2077  C   ASN A 343      23.724  -3.621 -54.190  1.00  0.00           C  
ATOM   2078  O   ASN A 343      24.524  -3.483 -55.119  1.00  0.00           O  
ATOM   2079  CB  ASN A 343      23.960  -1.156 -53.709  1.00  0.00           C  
ATOM   2080  CG  ASN A 343      23.761  -0.519 -55.075  1.00  0.00           C  
ATOM   2081  OD1 ASN A 343      22.749  -0.744 -55.740  1.00  0.00           O  
ATOM   2082  ND2 ASN A 343      24.736   0.275 -55.500  1.00  0.00           N  
ATOM   2083  N   ALA A 344      23.375  -4.818 -53.730  1.00  0.00           N  
ATOM   2084  CA  ALA A 344      23.848  -6.033 -54.372  1.00  0.00           C  
ATOM   2085  C   ALA A 344      23.098  -6.271 -55.680  1.00  0.00           C  
ATOM   2086  O   ALA A 344      21.975  -5.798 -55.880  1.00  0.00           O  
ATOM   2087  CB  ALA A 344      23.682  -7.234 -53.442  1.00  0.00           C  
ATOM   2088  N   THR A 345      23.746  -7.007 -56.585  1.00  0.00           N  
ATOM   2089  CA  THR A 345      23.136  -7.302 -57.878  1.00  0.00           C  
ATOM   2090  C   THR A 345      21.984  -8.288 -57.734  1.00  0.00           C  
ATOM   2091  O   THR A 345      20.898  -8.077 -58.287  1.00  0.00           O  
ATOM   2092  CB  THR A 345      24.189  -7.848 -58.842  1.00  0.00           C  
ATOM   2093  OG1 THR A 345      24.718  -9.076 -58.328  1.00  0.00           O  
ATOM   2094  CG2 THR A 345      25.322  -6.849 -59.012  1.00  0.00           C  
ATOM   2095  N   ARG A 346      22.200  -9.371 -56.991  1.00  0.00           N  
ATOM   2096  CA  ARG A 346      21.190 -10.395 -56.779  1.00  0.00           C  
ATOM   2097  C   ARG A 346      21.084 -10.704 -55.294  1.00  0.00           C  
ATOM   2098  O   ARG A 346      22.055 -10.576 -54.545  1.00  0.00           O  
ATOM   2099  CB  ARG A 346      21.511 -11.687 -57.548  1.00  0.00           C  
ATOM   2100  CG  ARG A 346      21.599 -11.525 -59.056  1.00  0.00           C  
ATOM   2101  CD  ARG A 346      20.247 -11.190 -59.660  1.00  0.00           C  
ATOM   2102  NE  ARG A 346      19.310 -12.302 -59.558  1.00  0.00           N  
ATOM   2103  CZ  ARG A 346      18.015 -12.216 -59.831  1.00  0.00           C  
ATOM   2104  NH1 ARG A 346      17.466 -11.081 -60.230  1.00  0.00           N  
ATOM   2105  NH2 ARG A 346      17.252 -13.299 -59.703  1.00  0.00           N  
ATOM   2106  N   PHE A 347      19.891 -11.112 -54.876  1.00  0.00           N  
ATOM   2107  CA  PHE A 347      19.638 -11.530 -53.507  1.00  0.00           C  
ATOM   2108  C   PHE A 347      19.439 -13.038 -53.459  1.00  0.00           C  
ATOM   2109  O   PHE A 347      19.054 -13.669 -54.447  1.00  0.00           O  
ATOM   2110  CB  PHE A 347      18.410 -10.819 -52.928  1.00  0.00           C  
ATOM   2111  CG  PHE A 347      18.712  -9.485 -52.295  1.00  0.00           C  
ATOM   2112  CD1 PHE A 347      19.903  -8.823 -52.556  1.00  0.00           C  
ATOM   2113  CD2 PHE A 347      17.797  -8.896 -51.436  1.00  0.00           C  
ATOM   2114  CE1 PHE A 347      20.174  -7.598 -51.974  1.00  0.00           C  
ATOM   2115  CE2 PHE A 347      18.063  -7.673 -50.850  1.00  0.00           C  
ATOM   2116  CZ  PHE A 347      19.253  -7.023 -51.119  1.00  0.00           C  
ATOM   2117  N   ALA A 348      19.711 -13.613 -52.292  1.00  0.00           N  
ATOM   2118  CA  ALA A 348      19.613 -15.052 -52.121  1.00  0.00           C  
ATOM   2119  C   ALA A 348      18.153 -15.490 -52.035  1.00  0.00           C  
ATOM   2120  O   ALA A 348      17.238 -14.683 -51.849  1.00  0.00           O  
ATOM   2121  CB  ALA A 348      20.376 -15.496 -50.874  1.00  0.00           C  
ATOM   2122  N   SER A 349      17.943 -16.795 -52.187  1.00  0.00           N  
ATOM   2123  CA  SER A 349      16.616 -17.371 -52.048  1.00  0.00           C  
ATOM   2124  C   SER A 349      16.178 -17.348 -50.587  1.00  0.00           C  
ATOM   2125  O   SER A 349      16.994 -17.272 -49.668  1.00  0.00           O  
ATOM   2126  CB  SER A 349      16.592 -18.802 -52.583  1.00  0.00           C  
ATOM   2127  OG  SER A 349      17.518 -19.616 -51.886  1.00  0.00           O  
ATOM   2128  N   VAL A 350      14.861 -17.405 -50.385  1.00  0.00           N  
ATOM   2129  CA  VAL A 350      14.294 -17.253 -49.048  1.00  0.00           C  
ATOM   2130  C   VAL A 350      14.583 -18.478 -48.186  1.00  0.00           C  
ATOM   2131  O   VAL A 350      14.950 -18.352 -47.011  1.00  0.00           O  
ATOM   2132  CB  VAL A 350      12.791 -16.942 -49.162  1.00  0.00           C  
ATOM   2133  CG1 VAL A 350      12.055 -17.229 -47.882  1.00  0.00           C  
ATOM   2134  CG2 VAL A 350      12.626 -15.495 -49.497  1.00  0.00           C  
ATOM   2135  N   TYR A 351      14.477 -19.679 -48.760  1.00  0.00           N  
ATOM   2136  CA  TYR A 351      14.765 -20.894 -48.002  1.00  0.00           C  
ATOM   2137  C   TYR A 351      16.251 -21.076 -47.708  1.00  0.00           C  
ATOM   2138  O   TYR A 351      16.601 -21.932 -46.889  1.00  0.00           O  
ATOM   2139  CB  TYR A 351      14.223 -22.120 -48.746  1.00  0.00           C  
ATOM   2140  CG  TYR A 351      15.119 -22.643 -49.849  1.00  0.00           C  
ATOM   2141  CD1 TYR A 351      15.199 -21.991 -51.073  1.00  0.00           C  
ATOM   2142  CD2 TYR A 351      15.862 -23.808 -49.676  1.00  0.00           C  
ATOM   2143  CE1 TYR A 351      16.011 -22.469 -52.087  1.00  0.00           C  
ATOM   2144  CE2 TYR A 351      16.678 -24.292 -50.682  1.00  0.00           C  
ATOM   2145  CZ  TYR A 351      16.746 -23.619 -51.884  1.00  0.00           C  
ATOM   2146  OH  TYR A 351      17.554 -24.100 -52.888  1.00  0.00           O  
ATOM   2147  N   ALA A 352      17.121 -20.302 -48.351  1.00  0.00           N  
ATOM   2148  CA  ALA A 352      18.567 -20.341 -48.158  1.00  0.00           C  
ATOM   2149  C   ALA A 352      19.110 -18.926 -48.004  1.00  0.00           C  
ATOM   2150  O   ALA A 352      20.025 -18.510 -48.718  1.00  0.00           O  
ATOM   2151  CB  ALA A 352      19.253 -21.065 -49.312  1.00  0.00           C  
ATOM   2152  N   TRP A 353      18.509 -18.160 -47.088  1.00  0.00           N  
ATOM   2153  CA  TRP A 353      18.775 -16.730 -46.962  1.00  0.00           C  
ATOM   2154  C   TRP A 353      20.211 -16.450 -46.533  1.00  0.00           C  
ATOM   2155  O   TRP A 353      20.828 -17.216 -45.788  1.00  0.00           O  
ATOM   2156  CB  TRP A 353      17.804 -16.086 -45.969  1.00  0.00           C  
ATOM   2157  CG  TRP A 353      17.586 -16.855 -44.698  1.00  0.00           C  
ATOM   2158  CD1 TRP A 353      16.592 -17.753 -44.446  1.00  0.00           C  
ATOM   2159  CD2 TRP A 353      18.361 -16.770 -43.496  1.00  0.00           C  
ATOM   2160  NE1 TRP A 353      16.707 -18.244 -43.170  1.00  0.00           N  
ATOM   2161  CE2 TRP A 353      17.784 -17.653 -42.564  1.00  0.00           C  
ATOM   2162  CE3 TRP A 353      19.489 -16.035 -43.119  1.00  0.00           C  
ATOM   2163  CZ2 TRP A 353      18.299 -17.827 -41.282  1.00  0.00           C  
ATOM   2164  CZ3 TRP A 353      19.998 -16.209 -41.846  1.00  0.00           C  
ATOM   2165  CH2 TRP A 353      19.403 -17.097 -40.943  1.00  0.00           C  
ATOM   2166  N   ASN A 354      20.744 -15.339 -47.034  1.00  0.00           N  
ATOM   2167  CA  ASN A 354      22.140 -14.987 -46.832  1.00  0.00           C  
ATOM   2168  C   ASN A 354      22.274 -14.060 -45.633  1.00  0.00           C  
ATOM   2169  O   ASN A 354      21.625 -13.007 -45.575  1.00  0.00           O  
ATOM   2170  CB  ASN A 354      22.714 -14.320 -48.082  1.00  0.00           C  
ATOM   2171  CG  ASN A 354      24.229 -14.299 -48.089  1.00  0.00           C  
ATOM   2172  OD1 ASN A 354      24.876 -14.852 -47.199  1.00  0.00           O  
ATOM   2173  ND2 ASN A 354      24.805 -13.657 -49.097  1.00  0.00           N  
ATOM   2174  N   ARG A 355      23.123 -14.456 -44.688  1.00  0.00           N  
ATOM   2175  CA  ARG A 355      23.410 -13.690 -43.484  1.00  0.00           C  
ATOM   2176  C   ARG A 355      24.839 -13.171 -43.565  1.00  0.00           C  
ATOM   2177  O   ARG A 355      25.781 -13.954 -43.722  1.00  0.00           O  
ATOM   2178  CB  ARG A 355      23.219 -14.544 -42.232  1.00  0.00           C  
ATOM   2179  CG  ARG A 355      23.815 -13.939 -40.973  1.00  0.00           C  
ATOM   2180  CD  ARG A 355      24.053 -14.997 -39.912  1.00  0.00           C  
ATOM   2181  NE  ARG A 355      22.801 -15.499 -39.358  1.00  0.00           N  
ATOM   2182  CZ  ARG A 355      22.266 -15.081 -38.220  1.00  0.00           C  
ATOM   2183  NH1 ARG A 355      22.849 -14.152 -37.482  1.00  0.00           N  
ATOM   2184  NH2 ARG A 355      21.117 -15.610 -37.811  1.00  0.00           N  
ATOM   2185  N   LYS A 356      24.992 -11.857 -43.452  1.00  0.00           N  
ATOM   2186  CA  LYS A 356      26.277 -11.185 -43.552  1.00  0.00           C  
ATOM   2187  C   LYS A 356      26.637 -10.593 -42.197  1.00  0.00           C  
ATOM   2188  O   LYS A 356      25.817  -9.904 -41.576  1.00  0.00           O  
ATOM   2189  CB  LYS A 356      26.232 -10.093 -44.624  1.00  0.00           C  
ATOM   2190  CG  LYS A 356      27.362  -9.081 -44.550  1.00  0.00           C  
ATOM   2191  CD  LYS A 356      28.644  -9.631 -45.147  1.00  0.00           C  
ATOM   2192  CE  LYS A 356      29.722  -8.561 -45.202  1.00  0.00           C  
ATOM   2193  NZ  LYS A 356      30.930  -9.027 -45.933  1.00  0.00           N  
ATOM   2194  N   ARG A 357      27.853 -10.886 -41.741  1.00  0.00           N  
ATOM   2195  CA  ARG A 357      28.367 -10.354 -40.488  1.00  0.00           C  
ATOM   2196  C   ARG A 357      28.929  -8.957 -40.708  1.00  0.00           C  
ATOM   2197  O   ARG A 357      29.742  -8.741 -41.612  1.00  0.00           O  
ATOM   2198  CB  ARG A 357      29.449 -11.280 -39.934  1.00  0.00           C  
ATOM   2199  CG  ARG A 357      30.261 -10.701 -38.789  1.00  0.00           C  
ATOM   2200  CD  ARG A 357      29.476 -10.703 -37.493  1.00  0.00           C  
ATOM   2201  NE  ARG A 357      29.691 -11.929 -36.733  1.00  0.00           N  
ATOM   2202  CZ  ARG A 357      30.705 -12.129 -35.902  1.00  0.00           C  
ATOM   2203  NH1 ARG A 357      31.616 -11.195 -35.685  1.00  0.00           N  
ATOM   2204  NH2 ARG A 357      30.805 -13.295 -35.270  1.00  0.00           N  
ATOM   2205  N   ILE A 358      28.499  -8.009 -39.881  1.00  0.00           N  
ATOM   2206  CA  ILE A 358      28.949  -6.627 -39.938  1.00  0.00           C  
ATOM   2207  C   ILE A 358      29.593  -6.304 -38.599  1.00  0.00           C  
ATOM   2208  O   ILE A 358      28.922  -6.335 -37.557  1.00  0.00           O  
ATOM   2209  CB  ILE A 358      27.790  -5.665 -40.239  1.00  0.00           C  
ATOM   2210  CG1 ILE A 358      27.192  -5.971 -41.613  1.00  0.00           C  
ATOM   2211  CG2 ILE A 358      28.259  -4.229 -40.166  1.00  0.00           C  
ATOM   2212  CD1 ILE A 358      26.013  -5.101 -41.971  1.00  0.00           C  
ATOM   2213  N   SER A 359      30.889  -6.002 -38.628  1.00  0.00           N  
ATOM   2214  CA  SER A 359      31.647  -5.733 -37.415  1.00  0.00           C  
ATOM   2215  C   SER A 359      32.866  -4.894 -37.764  1.00  0.00           C  
ATOM   2216  O   SER A 359      33.294  -4.840 -38.921  1.00  0.00           O  
ATOM   2217  CB  SER A 359      32.070  -7.030 -36.719  1.00  0.00           C  
ATOM   2218  OG  SER A 359      32.933  -7.790 -37.546  1.00  0.00           O  
ATOM   2219  N   ASN A 360      33.413  -4.245 -36.727  1.00  0.00           N  
ATOM   2220  CA  ASN A 360      34.629  -3.423 -36.786  1.00  0.00           C  
ATOM   2221  C   ASN A 360      34.513  -2.290 -37.806  1.00  0.00           C  
ATOM   2222  O   ASN A 360      35.421  -2.042 -38.602  1.00  0.00           O  
ATOM   2223  CB  ASN A 360      35.867  -4.283 -37.054  1.00  0.00           C  
ATOM   2224  CG  ASN A 360      36.300  -5.069 -35.835  1.00  0.00           C  
ATOM   2225  OD1 ASN A 360      36.494  -4.507 -34.758  1.00  0.00           O  
ATOM   2226  ND2 ASN A 360      36.451  -6.377 -35.997  1.00  0.00           N  
ATOM   2227  N   CYS A 361      33.382  -1.591 -37.768  1.00  0.00           N  
ATOM   2228  CA  CYS A 361      33.148  -0.474 -38.668  1.00  0.00           C  
ATOM   2229  C   CYS A 361      32.164   0.495 -38.031  1.00  0.00           C  
ATOM   2230  O   CYS A 361      31.492   0.174 -37.048  1.00  0.00           O  
ATOM   2231  CB  CYS A 361      32.635  -0.948 -40.031  1.00  0.00           C  
ATOM   2232  SG  CYS A 361      31.115  -1.931 -39.996  1.00  0.00           S  
ATOM   2233  N   VAL A 362      32.089   1.690 -38.607  1.00  0.00           N  
ATOM   2234  CA  VAL A 362      31.193   2.743 -38.146  1.00  0.00           C  
ATOM   2235  C   VAL A 362      29.953   2.727 -39.029  1.00  0.00           C  
ATOM   2236  O   VAL A 362      30.053   2.850 -40.255  1.00  0.00           O  
ATOM   2237  CB  VAL A 362      31.882   4.116 -38.179  1.00  0.00           C  
ATOM   2238  CG1 VAL A 362      30.867   5.237 -38.029  1.00  0.00           C  
ATOM   2239  CG2 VAL A 362      32.925   4.196 -37.087  1.00  0.00           C  
ATOM   2240  N   ALA A 363      28.786   2.572 -38.411  1.00  0.00           N  
ATOM   2241  CA  ALA A 363      27.521   2.429 -39.127  1.00  0.00           C  
ATOM   2242  C   ALA A 363      26.712   3.714 -38.983  1.00  0.00           C  
ATOM   2243  O   ALA A 363      26.163   3.996 -37.915  1.00  0.00           O  
ATOM   2244  CB  ALA A 363      26.739   1.229 -38.605  1.00  0.00           C  
ATOM   2245  N   ASP A 364      26.638   4.486 -40.064  1.00  0.00           N  
ATOM   2246  CA  ASP A 364      25.749   5.640 -40.152  1.00  0.00           C  
ATOM   2247  C   ASP A 364      24.550   5.267 -41.022  1.00  0.00           C  
ATOM   2248  O   ASP A 364      24.694   4.994 -42.218  1.00  0.00           O  
ATOM   2249  CB  ASP A 364      26.495   6.866 -40.678  1.00  0.00           C  
ATOM   2250  CG  ASP A 364      27.375   6.559 -41.878  1.00  0.00           C  
ATOM   2251  OD1 ASP A 364      27.512   5.373 -42.245  1.00  0.00           O  
ATOM   2252  OD2 ASP A 364      27.938   7.512 -42.455  1.00  0.00           O  
ATOM   2253  N   TYR A 365      23.364   5.248 -40.413  1.00  0.00           N  
ATOM   2254  CA  TYR A 365      22.192   4.673 -41.060  1.00  0.00           C  
ATOM   2255  C   TYR A 365      21.496   5.637 -42.010  1.00  0.00           C  
ATOM   2256  O   TYR A 365      20.689   5.191 -42.835  1.00  0.00           O  
ATOM   2257  CB  TYR A 365      21.204   4.184 -39.998  1.00  0.00           C  
ATOM   2258  CG  TYR A 365      21.724   3.025 -39.175  1.00  0.00           C  
ATOM   2259  CD1 TYR A 365      22.454   3.244 -38.011  1.00  0.00           C  
ATOM   2260  CD2 TYR A 365      21.487   1.712 -39.563  1.00  0.00           C  
ATOM   2261  CE1 TYR A 365      22.933   2.188 -37.258  1.00  0.00           C  
ATOM   2262  CE2 TYR A 365      21.962   0.649 -38.815  1.00  0.00           C  
ATOM   2263  CZ  TYR A 365      22.684   0.894 -37.665  1.00  0.00           C  
ATOM   2264  OH  TYR A 365      23.159  -0.157 -36.917  1.00  0.00           O  
ATOM   2265  N   SER A 366      21.808   6.936 -41.931  1.00  0.00           N  
ATOM   2266  CA  SER A 366      21.185   7.922 -42.811  1.00  0.00           C  
ATOM   2267  C   SER A 366      21.577   7.709 -44.268  1.00  0.00           C  
ATOM   2268  O   SER A 366      20.794   8.031 -45.172  1.00  0.00           O  
ATOM   2269  CB  SER A 366      21.560   9.334 -42.365  1.00  0.00           C  
ATOM   2270  OG  SER A 366      22.959   9.536 -42.448  1.00  0.00           O  
ATOM   2271  N   VAL A 367      22.763   7.133 -44.498  1.00  0.00           N  
ATOM   2272  CA  VAL A 367      23.220   6.743 -45.831  1.00  0.00           C  
ATOM   2273  C   VAL A 367      22.258   5.739 -46.460  1.00  0.00           C  
ATOM   2274  O   VAL A 367      22.032   5.767 -47.681  1.00  0.00           O  
ATOM   2275  CB  VAL A 367      24.660   6.191 -45.723  1.00  0.00           C  
ATOM   2276  CG1 VAL A 367      25.183   5.662 -47.059  1.00  0.00           C  
ATOM   2277  CG2 VAL A 367      25.592   7.257 -45.166  1.00  0.00           C  
ATOM   2278  N   LEU A 368      21.618   4.897 -45.629  1.00  0.00           N  
ATOM   2279  CA  LEU A 368      20.607   3.960 -46.113  1.00  0.00           C  
ATOM   2280  C   LEU A 368      19.439   4.671 -46.782  1.00  0.00           C  
ATOM   2281  O   LEU A 368      18.897   4.161 -47.767  1.00  0.00           O  
ATOM   2282  CB  LEU A 368      20.090   3.091 -44.966  1.00  0.00           C  
ATOM   2283  CG  LEU A 368      21.078   2.191 -44.225  1.00  0.00           C  
ATOM   2284  CD1 LEU A 368      20.333   1.295 -43.253  1.00  0.00           C  
ATOM   2285  CD2 LEU A 368      21.892   1.363 -45.197  1.00  0.00           C  
ATOM   2286  N   TYR A 369      19.097   5.885 -46.326  1.00  0.00           N  
ATOM   2287  CA  TYR A 369      18.007   6.635 -46.946  1.00  0.00           C  
ATOM   2288  C   TYR A 369      18.321   7.087 -48.370  1.00  0.00           C  
ATOM   2289  O   TYR A 369      17.396   7.456 -49.101  1.00  0.00           O  
ATOM   2290  CB  TYR A 369      17.633   7.842 -46.083  1.00  0.00           C  
ATOM   2291  CG  TYR A 369      17.088   7.475 -44.720  1.00  0.00           C  
ATOM   2292  CD1 TYR A 369      16.027   6.585 -44.594  1.00  0.00           C  
ATOM   2293  CD2 TYR A 369      17.625   8.024 -43.563  1.00  0.00           C  
ATOM   2294  CE1 TYR A 369      15.519   6.247 -43.350  1.00  0.00           C  
ATOM   2295  CE2 TYR A 369      17.126   7.692 -42.313  1.00  0.00           C  
ATOM   2296  CZ  TYR A 369      16.073   6.803 -42.215  1.00  0.00           C  
ATOM   2297  OH  TYR A 369      15.574   6.471 -40.976  1.00  0.00           O  
ATOM   2298  N   ASN A 370      19.588   7.060 -48.787  1.00  0.00           N  
ATOM   2299  CA  ASN A 370      19.908   7.277 -50.190  1.00  0.00           C  
ATOM   2300  C   ASN A 370      20.025   5.979 -50.978  1.00  0.00           C  
ATOM   2301  O   ASN A 370      20.035   6.020 -52.213  1.00  0.00           O  
ATOM   2302  CB  ASN A 370      21.207   8.075 -50.317  1.00  0.00           C  
ATOM   2303  CG  ASN A 370      21.126   9.423 -49.634  1.00  0.00           C  
ATOM   2304  OD1 ASN A 370      20.701  10.410 -50.235  1.00  0.00           O  
ATOM   2305  ND2 ASN A 370      21.529   9.472 -48.370  1.00  0.00           N  
ATOM   2306  N   LEU A 371      20.108   4.836 -50.297  1.00  0.00           N  
ATOM   2307  CA  LEU A 371      20.324   3.563 -50.973  1.00  0.00           C  
ATOM   2308  C   LEU A 371      19.055   3.008 -51.611  1.00  0.00           C  
ATOM   2309  O   LEU A 371      19.136   2.364 -52.663  1.00  0.00           O  
ATOM   2310  CB  LEU A 371      20.903   2.541 -49.992  1.00  0.00           C  
ATOM   2311  CG  LEU A 371      22.365   2.733 -49.570  1.00  0.00           C  
ATOM   2312  CD1 LEU A 371      22.868   1.519 -48.816  1.00  0.00           C  
ATOM   2313  CD2 LEU A 371      23.262   3.012 -50.764  1.00  0.00           C  
ATOM   2314  N   ALA A 372      17.887   3.236 -51.013  1.00  0.00           N  
ATOM   2315  CA  ALA A 372      16.674   2.616 -51.528  1.00  0.00           C  
ATOM   2316  C   ALA A 372      15.458   3.471 -51.207  1.00  0.00           C  
ATOM   2317  O   ALA A 372      15.384   4.063 -50.124  1.00  0.00           O  
ATOM   2318  CB  ALA A 372      16.481   1.205 -50.954  1.00  0.00           C  
ATOM   2319  N   PRO A 373      14.487   3.548 -52.126  1.00  0.00           N  
ATOM   2320  CA  PRO A 373      13.197   4.183 -51.818  1.00  0.00           C  
ATOM   2321  C   PRO A 373      12.328   3.285 -50.952  1.00  0.00           C  
ATOM   2322  O   PRO A 373      11.571   2.470 -51.488  1.00  0.00           O  
ATOM   2323  CB  PRO A 373      12.567   4.399 -53.202  1.00  0.00           C  
ATOM   2324  CG  PRO A 373      13.685   4.209 -54.188  1.00  0.00           C  
ATOM   2325  CD  PRO A 373      14.611   3.226 -53.556  1.00  0.00           C  
ATOM   2326  N   PHE A 374      12.465   3.403 -49.628  1.00  0.00           N  
ATOM   2327  CA  PHE A 374      11.972   2.387 -48.703  1.00  0.00           C  
ATOM   2328  C   PHE A 374      10.453   2.298 -48.693  1.00  0.00           C  
ATOM   2329  O   PHE A 374       9.755   3.315 -48.702  1.00  0.00           O  
ATOM   2330  CB  PHE A 374      12.445   2.681 -47.286  1.00  0.00           C  
ATOM   2331  CG  PHE A 374      13.913   2.577 -47.112  1.00  0.00           C  
ATOM   2332  CD1 PHE A 374      14.550   1.357 -47.226  1.00  0.00           C  
ATOM   2333  CD2 PHE A 374      14.650   3.688 -46.747  1.00  0.00           C  
ATOM   2334  CE1 PHE A 374      15.910   1.264 -47.061  1.00  0.00           C  
ATOM   2335  CE2 PHE A 374      16.006   3.589 -46.557  1.00  0.00           C  
ATOM   2336  CZ  PHE A 374      16.630   2.367 -46.708  1.00  0.00           C  
ATOM   2337  N   PHE A 375       9.946   1.067 -48.664  1.00  0.00           N  
ATOM   2338  CA  PHE A 375       8.522   0.829 -48.470  1.00  0.00           C  
ATOM   2339  C   PHE A 375       8.184   0.546 -47.010  1.00  0.00           C  
ATOM   2340  O   PHE A 375       7.121   0.955 -46.531  1.00  0.00           O  
ATOM   2341  CB  PHE A 375       8.058  -0.329 -49.357  1.00  0.00           C  
ATOM   2342  CG  PHE A 375       6.585  -0.604 -49.276  1.00  0.00           C  
ATOM   2343  CD1 PHE A 375       5.679   0.242 -49.898  1.00  0.00           C  
ATOM   2344  CD2 PHE A 375       6.105  -1.713 -48.594  1.00  0.00           C  
ATOM   2345  CE1 PHE A 375       4.319  -0.004 -49.831  1.00  0.00           C  
ATOM   2346  CE2 PHE A 375       4.745  -1.967 -48.524  1.00  0.00           C  
ATOM   2347  CZ  PHE A 375       3.852  -1.110 -49.144  1.00  0.00           C  
ATOM   2348  N   THR A 376       9.068  -0.146 -46.291  1.00  0.00           N  
ATOM   2349  CA  THR A 376       8.843  -0.475 -44.887  1.00  0.00           C  
ATOM   2350  C   THR A 376      10.168  -0.419 -44.142  1.00  0.00           C  
ATOM   2351  O   THR A 376      11.143  -1.043 -44.564  1.00  0.00           O  
ATOM   2352  CB  THR A 376       8.211  -1.866 -44.736  1.00  0.00           C  
ATOM   2353  OG1 THR A 376       6.971  -1.913 -45.452  1.00  0.00           O  
ATOM   2354  CG2 THR A 376       7.952  -2.189 -43.271  1.00  0.00           C  
ATOM   2355  N   PHE A 377      10.204   0.332 -43.041  1.00  0.00           N  
ATOM   2356  CA  PHE A 377      11.389   0.431 -42.182  1.00  0.00           C  
ATOM   2357  C   PHE A 377      10.869   0.441 -40.747  1.00  0.00           C  
ATOM   2358  O   PHE A 377      10.567   1.505 -40.199  1.00  0.00           O  
ATOM   2359  CB  PHE A 377      12.200   1.682 -42.505  1.00  0.00           C  
ATOM   2360  CG  PHE A 377      13.491   1.806 -41.734  1.00  0.00           C  
ATOM   2361  CD1 PHE A 377      14.184   0.684 -41.302  1.00  0.00           C  
ATOM   2362  CD2 PHE A 377      14.005   3.059 -41.435  1.00  0.00           C  
ATOM   2363  CE1 PHE A 377      15.367   0.811 -40.594  1.00  0.00           C  
ATOM   2364  CE2 PHE A 377      15.186   3.192 -40.727  1.00  0.00           C  
ATOM   2365  CZ  PHE A 377      15.867   2.067 -40.307  1.00  0.00           C  
ATOM   2366  N   LYS A 378      10.767  -0.738 -40.137  1.00  0.00           N  
ATOM   2367  CA  LYS A 378      10.175  -0.816 -38.807  1.00  0.00           C  
ATOM   2368  C   LYS A 378      11.088  -1.597 -37.873  1.00  0.00           C  
ATOM   2369  O   LYS A 378      11.717  -2.577 -38.277  1.00  0.00           O  
ATOM   2370  CB  LYS A 378       8.752  -1.414 -38.875  1.00  0.00           C  
ATOM   2371  CG  LYS A 378       8.639  -2.913 -39.085  1.00  0.00           C  
ATOM   2372  CD  LYS A 378       7.272  -3.401 -38.650  1.00  0.00           C  
ATOM   2373  CE  LYS A 378       7.144  -3.401 -37.141  1.00  0.00           C  
ATOM   2374  NZ  LYS A 378       5.953  -4.168 -36.683  1.00  0.00           N  
ATOM   2375  N   CYS A 379      11.184  -1.145 -36.627  1.00  0.00           N  
ATOM   2376  CA  CYS A 379      12.188  -1.657 -35.709  1.00  0.00           C  
ATOM   2377  C   CYS A 379      11.549  -2.097 -34.401  1.00  0.00           C  
ATOM   2378  O   CYS A 379      10.524  -1.560 -33.974  1.00  0.00           O  
ATOM   2379  CB  CYS A 379      13.272  -0.606 -35.438  1.00  0.00           C  
ATOM   2380  SG  CYS A 379      14.147  -0.047 -36.921  1.00  0.00           S  
ATOM   2381  N   TYR A 380      12.176  -3.088 -33.772  1.00  0.00           N  
ATOM   2382  CA  TYR A 380      11.743  -3.642 -32.498  1.00  0.00           C  
ATOM   2383  C   TYR A 380      12.835  -3.429 -31.462  1.00  0.00           C  
ATOM   2384  O   TYR A 380      13.990  -3.807 -31.686  1.00  0.00           O  
ATOM   2385  CB  TYR A 380      11.432  -5.137 -32.615  1.00  0.00           C  
ATOM   2386  CG  TYR A 380      10.594  -5.517 -33.812  1.00  0.00           C  
ATOM   2387  CD1 TYR A 380       9.209  -5.458 -33.755  1.00  0.00           C  
ATOM   2388  CD2 TYR A 380      11.187  -5.945 -34.995  1.00  0.00           C  
ATOM   2389  CE1 TYR A 380       8.435  -5.811 -34.841  1.00  0.00           C  
ATOM   2390  CE2 TYR A 380      10.421  -6.296 -36.090  1.00  0.00           C  
ATOM   2391  CZ  TYR A 380       9.046  -6.224 -36.007  1.00  0.00           C  
ATOM   2392  OH  TYR A 380       8.279  -6.576 -37.093  1.00  0.00           O  
ATOM   2393  N   GLY A 381      12.464  -2.833 -30.330  1.00  0.00           N  
ATOM   2394  CA  GLY A 381      13.361  -2.619 -29.220  1.00  0.00           C  
ATOM   2395  C   GLY A 381      14.128  -1.313 -29.260  1.00  0.00           C  
ATOM   2396  O   GLY A 381      14.380  -0.722 -28.206  1.00  0.00           O  
ATOM   2397  N   VAL A 382      14.513  -0.852 -30.447  1.00  0.00           N  
ATOM   2398  CA  VAL A 382      15.280   0.375 -30.620  1.00  0.00           C  
ATOM   2399  C   VAL A 382      14.489   1.302 -31.531  1.00  0.00           C  
ATOM   2400  O   VAL A 382      13.958   0.862 -32.557  1.00  0.00           O  
ATOM   2401  CB  VAL A 382      16.678   0.101 -31.211  1.00  0.00           C  
ATOM   2402  CG1 VAL A 382      17.516   1.363 -31.209  1.00  0.00           C  
ATOM   2403  CG2 VAL A 382      17.394  -1.002 -30.446  1.00  0.00           C  
ATOM   2404  N   SER A 383      14.389   2.572 -31.146  1.00  0.00           N  
ATOM   2405  CA  SER A 383      13.827   3.573 -32.040  1.00  0.00           C  
ATOM   2406  C   SER A 383      14.760   3.781 -33.232  1.00  0.00           C  
ATOM   2407  O   SER A 383      15.984   3.735 -33.075  1.00  0.00           O  
ATOM   2408  CB  SER A 383      13.620   4.895 -31.306  1.00  0.00           C  
ATOM   2409  OG  SER A 383      14.861   5.525 -31.038  1.00  0.00           O  
ATOM   2410  N   PRO A 384      14.215   3.997 -34.435  1.00  0.00           N  
ATOM   2411  CA  PRO A 384      15.080   4.139 -35.619  1.00  0.00           C  
ATOM   2412  C   PRO A 384      15.895   5.422 -35.648  1.00  0.00           C  
ATOM   2413  O   PRO A 384      16.876   5.490 -36.398  1.00  0.00           O  
ATOM   2414  CB  PRO A 384      14.087   4.091 -36.787  1.00  0.00           C  
ATOM   2415  CG  PRO A 384      12.787   4.507 -36.195  1.00  0.00           C  
ATOM   2416  CD  PRO A 384      12.787   3.978 -34.796  1.00  0.00           C  
ATOM   2417  N   THR A 385      15.530   6.436 -34.865  1.00  0.00           N  
ATOM   2418  CA  THR A 385      16.220   7.717 -34.933  1.00  0.00           C  
ATOM   2419  C   THR A 385      17.411   7.808 -33.990  1.00  0.00           C  
ATOM   2420  O   THR A 385      18.223   8.729 -34.131  1.00  0.00           O  
ATOM   2421  CB  THR A 385      15.243   8.847 -34.629  1.00  0.00           C  
ATOM   2422  OG1 THR A 385      14.766   8.717 -33.285  1.00  0.00           O  
ATOM   2423  CG2 THR A 385      14.070   8.755 -35.569  1.00  0.00           C  
ATOM   2424  N   LYS A 386      17.535   6.890 -33.037  1.00  0.00           N  
ATOM   2425  CA  LYS A 386      18.645   6.898 -32.095  1.00  0.00           C  
ATOM   2426  C   LYS A 386      19.703   5.856 -32.431  1.00  0.00           C  
ATOM   2427  O   LYS A 386      20.634   5.657 -31.642  1.00  0.00           O  
ATOM   2428  CB  LYS A 386      18.124   6.690 -30.673  1.00  0.00           C  
ATOM   2429  CG  LYS A 386      17.209   7.809 -30.208  1.00  0.00           C  
ATOM   2430  CD  LYS A 386      17.128   7.890 -28.697  1.00  0.00           C  
ATOM   2431  CE  LYS A 386      16.406   9.155 -28.267  1.00  0.00           C  
ATOM   2432  NZ  LYS A 386      16.475   9.371 -26.798  1.00  0.00           N  
ATOM   2433  N   LEU A 387      19.591   5.213 -33.601  1.00  0.00           N  
ATOM   2434  CA  LEU A 387      20.509   4.145 -33.991  1.00  0.00           C  
ATOM   2435  C   LEU A 387      21.930   4.652 -34.194  1.00  0.00           C  
ATOM   2436  O   LEU A 387      22.887   3.886 -34.038  1.00  0.00           O  
ATOM   2437  CB  LEU A 387      20.010   3.472 -35.268  1.00  0.00           C  
ATOM   2438  CG  LEU A 387      18.850   2.489 -35.137  1.00  0.00           C  
ATOM   2439  CD1 LEU A 387      18.236   2.217 -36.497  1.00  0.00           C  
ATOM   2440  CD2 LEU A 387      19.331   1.199 -34.505  1.00  0.00           C  
ATOM   2441  N   ASN A 388      22.090   5.928 -34.536  1.00  0.00           N  
ATOM   2442  CA  ASN A 388      23.415   6.516 -34.658  1.00  0.00           C  
ATOM   2443  C   ASN A 388      24.063   6.805 -33.312  1.00  0.00           C  
ATOM   2444  O   ASN A 388      25.268   7.073 -33.272  1.00  0.00           O  
ATOM   2445  CB  ASN A 388      23.341   7.807 -35.475  1.00  0.00           C  
ATOM   2446  CG  ASN A 388      22.585   7.631 -36.774  1.00  0.00           C  
ATOM   2447  OD1 ASN A 388      23.126   7.127 -37.757  1.00  0.00           O  
ATOM   2448  ND2 ASN A 388      21.323   8.043 -36.784  1.00  0.00           N  
ATOM   2449  N   ASP A 389      23.307   6.759 -32.216  1.00  0.00           N  
ATOM   2450  CA  ASP A 389      23.827   7.125 -30.906  1.00  0.00           C  
ATOM   2451  C   ASP A 389      24.245   5.930 -30.061  1.00  0.00           C  
ATOM   2452  O   ASP A 389      24.642   6.118 -28.908  1.00  0.00           O  
ATOM   2453  CB  ASP A 389      22.787   7.948 -30.141  1.00  0.00           C  
ATOM   2454  CG  ASP A 389      22.234   9.093 -30.962  1.00  0.00           C  
ATOM   2455  OD1 ASP A 389      22.877   9.470 -31.963  1.00  0.00           O  
ATOM   2456  OD2 ASP A 389      21.158   9.616 -30.606  1.00  0.00           O  
ATOM   2457  N   LEU A 390      24.172   4.715 -30.594  1.00  0.00           N  
ATOM   2458  CA  LEU A 390      24.405   3.511 -29.811  1.00  0.00           C  
ATOM   2459  C   LEU A 390      25.606   2.740 -30.344  1.00  0.00           C  
ATOM   2460  O   LEU A 390      26.172   3.060 -31.391  1.00  0.00           O  
ATOM   2461  CB  LEU A 390      23.162   2.614 -29.807  1.00  0.00           C  
ATOM   2462  CG  LEU A 390      21.860   3.316 -29.429  1.00  0.00           C  
ATOM   2463  CD1 LEU A 390      20.695   2.355 -29.511  1.00  0.00           C  
ATOM   2464  CD2 LEU A 390      21.972   3.904 -28.038  1.00  0.00           C  
ATOM   2465  N   CYS A 391      25.989   1.710 -29.593  1.00  0.00           N  
ATOM   2466  CA  CYS A 391      27.071   0.810 -29.959  1.00  0.00           C  
ATOM   2467  C   CYS A 391      26.578  -0.626 -29.871  1.00  0.00           C  
ATOM   2468  O   CYS A 391      25.838  -0.980 -28.949  1.00  0.00           O  
ATOM   2469  CB  CYS A 391      28.287   0.992 -29.047  1.00  0.00           C  
ATOM   2470  SG  CYS A 391      29.342   2.390 -29.451  1.00  0.00           S  
ATOM   2471  N   PHE A 392      26.992  -1.451 -30.830  1.00  0.00           N  
ATOM   2472  CA  PHE A 392      26.614  -2.854 -30.869  1.00  0.00           C  
ATOM   2473  C   PHE A 392      27.859  -3.703 -31.068  1.00  0.00           C  
ATOM   2474  O   PHE A 392      28.814  -3.284 -31.727  1.00  0.00           O  
ATOM   2475  CB  PHE A 392      25.605  -3.147 -31.988  1.00  0.00           C  
ATOM   2476  CG  PHE A 392      24.585  -2.064 -32.187  1.00  0.00           C  
ATOM   2477  CD1 PHE A 392      23.451  -2.012 -31.395  1.00  0.00           C  
ATOM   2478  CD2 PHE A 392      24.751  -1.111 -33.181  1.00  0.00           C  
ATOM   2479  CE1 PHE A 392      22.506  -1.020 -31.578  1.00  0.00           C  
ATOM   2480  CE2 PHE A 392      23.811  -0.117 -33.370  1.00  0.00           C  
ATOM   2481  CZ  PHE A 392      22.686  -0.072 -32.567  1.00  0.00           C  
ATOM   2482  N   THR A 393      27.848  -4.900 -30.477  1.00  0.00           N  
ATOM   2483  CA  THR A 393      28.999  -5.789 -30.595  1.00  0.00           C  
ATOM   2484  C   THR A 393      29.116  -6.359 -32.004  1.00  0.00           C  
ATOM   2485  O   THR A 393      30.193  -6.324 -32.609  1.00  0.00           O  
ATOM   2486  CB  THR A 393      28.903  -6.912 -29.564  1.00  0.00           C  
ATOM   2487  OG1 THR A 393      27.764  -7.728 -29.853  1.00  0.00           O  
ATOM   2488  CG2 THR A 393      28.755  -6.334 -28.169  1.00  0.00           C  
ATOM   2489  N   ASN A 394      28.016  -6.879 -32.546  1.00  0.00           N  
ATOM   2490  CA  ASN A 394      27.995  -7.416 -33.900  1.00  0.00           C  
ATOM   2491  C   ASN A 394      26.622  -7.174 -34.506  1.00  0.00           C  
ATOM   2492  O   ASN A 394      25.608  -7.199 -33.806  1.00  0.00           O  
ATOM   2493  CB  ASN A 394      28.316  -8.916 -33.930  1.00  0.00           C  
ATOM   2494  CG  ASN A 394      29.783  -9.208 -33.694  1.00  0.00           C  
ATOM   2495  OD1 ASN A 394      30.584  -9.221 -34.628  1.00  0.00           O  
ATOM   2496  ND2 ASN A 394      30.144  -9.442 -32.438  1.00  0.00           N  
ATOM   2497  N   VAL A 395      26.598  -6.941 -35.817  1.00  0.00           N  
ATOM   2498  CA  VAL A 395      25.356  -6.762 -36.560  1.00  0.00           C  
ATOM   2499  C   VAL A 395      25.249  -7.896 -37.570  1.00  0.00           C  
ATOM   2500  O   VAL A 395      26.258  -8.324 -38.138  1.00  0.00           O  
ATOM   2501  CB  VAL A 395      25.303  -5.385 -37.260  1.00  0.00           C  
ATOM   2502  CG1 VAL A 395      23.905  -5.087 -37.784  1.00  0.00           C  
ATOM   2503  CG2 VAL A 395      25.745  -4.285 -36.314  1.00  0.00           C  
ATOM   2504  N   TYR A 396      24.040  -8.415 -37.768  1.00  0.00           N  
ATOM   2505  CA  TYR A 396      23.806  -9.437 -38.780  1.00  0.00           C  
ATOM   2506  C   TYR A 396      22.746  -8.953 -39.756  1.00  0.00           C  
ATOM   2507  O   TYR A 396      21.683  -8.485 -39.339  1.00  0.00           O  
ATOM   2508  CB  TYR A 396      23.388 -10.757 -38.139  1.00  0.00           C  
ATOM   2509  CG  TYR A 396      24.485 -11.381 -37.316  1.00  0.00           C  
ATOM   2510  CD1 TYR A 396      25.482 -12.135 -37.918  1.00  0.00           C  
ATOM   2511  CD2 TYR A 396      24.533 -11.203 -35.940  1.00  0.00           C  
ATOM   2512  CE1 TYR A 396      26.491 -12.706 -37.173  1.00  0.00           C  
ATOM   2513  CE2 TYR A 396      25.541 -11.769 -35.184  1.00  0.00           C  
ATOM   2514  CZ  TYR A 396      26.517 -12.519 -35.807  1.00  0.00           C  
ATOM   2515  OH  TYR A 396      27.523 -13.084 -35.059  1.00  0.00           O  
ATOM   2516  N   ALA A 397      23.036  -9.066 -41.051  1.00  0.00           N  
ATOM   2517  CA  ALA A 397      22.127  -8.612 -42.098  1.00  0.00           C  
ATOM   2518  C   ALA A 397      21.696  -9.804 -42.941  1.00  0.00           C  
ATOM   2519  O   ALA A 397      22.531 -10.446 -43.580  1.00  0.00           O  
ATOM   2520  CB  ALA A 397      22.788  -7.547 -42.973  1.00  0.00           C  
ATOM   2521  N   ASP A 398      20.399 -10.089 -42.950  1.00  0.00           N  
ATOM   2522  CA  ASP A 398      19.839 -11.192 -43.721  1.00  0.00           C  
ATOM   2523  C   ASP A 398      19.088 -10.629 -44.918  1.00  0.00           C  
ATOM   2524  O   ASP A 398      18.214  -9.774 -44.756  1.00  0.00           O  
ATOM   2525  CB  ASP A 398      18.904 -12.041 -42.858  1.00  0.00           C  
ATOM   2526  CG  ASP A 398      19.528 -12.426 -41.533  1.00  0.00           C  
ATOM   2527  OD1 ASP A 398      20.772 -12.432 -41.439  1.00  0.00           O  
ATOM   2528  OD2 ASP A 398      18.775 -12.719 -40.581  1.00  0.00           O  
ATOM   2529  N   SER A 399      19.422 -11.111 -46.113  1.00  0.00           N  
ATOM   2530  CA  SER A 399      18.904 -10.539 -47.352  1.00  0.00           C  
ATOM   2531  C   SER A 399      18.144 -11.586 -48.154  1.00  0.00           C  
ATOM   2532  O   SER A 399      18.665 -12.682 -48.393  1.00  0.00           O  
ATOM   2533  CB  SER A 399      20.039  -9.957 -48.197  1.00  0.00           C  
ATOM   2534  OG  SER A 399      21.057 -10.918 -48.411  1.00  0.00           O  
ATOM   2535  N   PHE A 400      16.928 -11.236 -48.588  1.00  0.00           N  
ATOM   2536  CA  PHE A 400      16.117 -12.120 -49.424  1.00  0.00           C  
ATOM   2537  C   PHE A 400      15.063 -11.310 -50.174  1.00  0.00           C  
ATOM   2538  O   PHE A 400      15.023 -10.081 -50.094  1.00  0.00           O  
ATOM   2539  CB  PHE A 400      15.501 -13.260 -48.597  1.00  0.00           C  
ATOM   2540  CG  PHE A 400      14.949 -12.832 -47.267  1.00  0.00           C  
ATOM   2541  CD1 PHE A 400      13.747 -12.151 -47.164  1.00  0.00           C  
ATOM   2542  CD2 PHE A 400      15.653 -13.117 -46.107  1.00  0.00           C  
ATOM   2543  CE1 PHE A 400      13.260 -11.769 -45.927  1.00  0.00           C  
ATOM   2544  CE2 PHE A 400      15.171 -12.736 -44.872  1.00  0.00           C  
ATOM   2545  CZ  PHE A 400      13.972 -12.060 -44.783  1.00  0.00           C  
ATOM   2546  N   VAL A 401      14.234 -12.018 -50.946  1.00  0.00           N  
ATOM   2547  CA  VAL A 401      13.235 -11.408 -51.825  1.00  0.00           C  
ATOM   2548  C   VAL A 401      11.902 -12.122 -51.628  1.00  0.00           C  
ATOM   2549  O   VAL A 401      11.816 -13.342 -51.801  1.00  0.00           O  
ATOM   2550  CB  VAL A 401      13.668 -11.465 -53.306  1.00  0.00           C  
ATOM   2551  CG1 VAL A 401      12.494 -11.196 -54.234  1.00  0.00           C  
ATOM   2552  CG2 VAL A 401      14.773 -10.464 -53.577  1.00  0.00           C  
ATOM   2553  N   ILE A 402      10.856 -11.360 -51.301  1.00  0.00           N  
ATOM   2554  CA  ILE A 402       9.568 -11.907 -50.884  1.00  0.00           C  
ATOM   2555  C   ILE A 402       8.453 -11.209 -51.662  1.00  0.00           C  
ATOM   2556  O   ILE A 402       8.549 -10.011 -51.949  1.00  0.00           O  
ATOM   2557  CB  ILE A 402       9.409 -11.765 -49.346  1.00  0.00           C  
ATOM   2558  CG1 ILE A 402      10.196 -12.870 -48.641  1.00  0.00           C  
ATOM   2559  CG2 ILE A 402       7.964 -11.807 -48.864  1.00  0.00           C  
ATOM   2560  CD1 ILE A 402      10.068 -12.872 -47.143  1.00  0.00           C  
ATOM   2561  N   ARG A 403       7.434 -11.980 -52.068  1.00  0.00           N  
ATOM   2562  CA  ARG A 403       6.228 -11.434 -52.688  1.00  0.00           C  
ATOM   2563  C   ARG A 403       5.552 -10.419 -51.766  1.00  0.00           C  
ATOM   2564  O   ARG A 403       5.459 -10.632 -50.555  1.00  0.00           O  
ATOM   2565  CB  ARG A 403       5.265 -12.580 -53.028  1.00  0.00           C  
ATOM   2566  CG  ARG A 403       3.870 -12.167 -53.485  1.00  0.00           C  
ATOM   2567  CD  ARG A 403       3.075 -13.334 -54.044  1.00  0.00           C  
ATOM   2568  NE  ARG A 403       3.381 -13.592 -55.446  1.00  0.00           N  
ATOM   2569  CZ  ARG A 403       2.818 -14.549 -56.170  1.00  0.00           C  
ATOM   2570  NH1 ARG A 403       1.908 -15.360 -55.655  1.00  0.00           N  
ATOM   2571  NH2 ARG A 403       3.177 -14.698 -57.442  1.00  0.00           N  
ATOM   2572  N   GLY A 404       5.069  -9.317 -52.365  1.00  0.00           N  
ATOM   2573  CA  GLY A 404       4.735  -8.116 -51.603  1.00  0.00           C  
ATOM   2574  C   GLY A 404       3.620  -8.296 -50.588  1.00  0.00           C  
ATOM   2575  O   GLY A 404       3.749  -7.867 -49.440  1.00  0.00           O  
ATOM   2576  N   ASP A 405       2.551  -9.005 -50.962  1.00  0.00           N  
ATOM   2577  CA  ASP A 405       1.429  -9.221 -50.046  1.00  0.00           C  
ATOM   2578  C   ASP A 405       1.789 -10.077 -48.836  1.00  0.00           C  
ATOM   2579  O   ASP A 405       1.002 -10.138 -47.886  1.00  0.00           O  
ATOM   2580  CB  ASP A 405       0.252  -9.863 -50.785  1.00  0.00           C  
ATOM   2581  CG  ASP A 405      -0.654  -8.837 -51.435  1.00  0.00           C  
ATOM   2582  OD1 ASP A 405      -0.614  -7.661 -51.019  1.00  0.00           O  
ATOM   2583  OD2 ASP A 405      -1.411  -9.205 -52.357  1.00  0.00           O  
ATOM   2584  N   GLU A 406       2.949 -10.728 -48.847  1.00  0.00           N  
ATOM   2585  CA  GLU A 406       3.433 -11.516 -47.730  1.00  0.00           C  
ATOM   2586  C   GLU A 406       4.532 -10.828 -46.923  1.00  0.00           C  
ATOM   2587  O   GLU A 406       5.048 -11.448 -45.985  1.00  0.00           O  
ATOM   2588  CB  GLU A 406       3.938 -12.865 -48.249  1.00  0.00           C  
ATOM   2589  CG  GLU A 406       2.970 -13.527 -49.225  1.00  0.00           C  
ATOM   2590  CD  GLU A 406       3.636 -14.562 -50.110  1.00  0.00           C  
ATOM   2591  OE1 GLU A 406       4.863 -14.750 -49.988  1.00  0.00           O  
ATOM   2592  OE2 GLU A 406       2.931 -15.185 -50.933  1.00  0.00           O  
ATOM   2593  N   VAL A 407       4.892  -9.568 -47.231  1.00  0.00           N  
ATOM   2594  CA  VAL A 407       6.067  -8.981 -46.569  1.00  0.00           C  
ATOM   2595  C   VAL A 407       5.743  -8.649 -45.110  1.00  0.00           C  
ATOM   2596  O   VAL A 407       6.644  -8.571 -44.265  1.00  0.00           O  
ATOM   2597  CB  VAL A 407       6.591  -7.715 -47.293  1.00  0.00           C  
ATOM   2598  CG1 VAL A 407       5.602  -6.546 -47.229  1.00  0.00           C  
ATOM   2599  CG2 VAL A 407       8.006  -7.329 -46.862  1.00  0.00           C  
ATOM   2600  N   ARG A 408       4.455  -8.536 -44.777  1.00  0.00           N  
ATOM   2601  CA  ARG A 408       4.012  -8.369 -43.403  1.00  0.00           C  
ATOM   2602  C   ARG A 408       4.211  -9.619 -42.555  1.00  0.00           C  
ATOM   2603  O   ARG A 408       4.041  -9.542 -41.335  1.00  0.00           O  
ATOM   2604  CB  ARG A 408       2.535  -7.980 -43.382  1.00  0.00           C  
ATOM   2605  CG  ARG A 408       1.697  -8.767 -44.376  1.00  0.00           C  
ATOM   2606  CD  ARG A 408       0.286  -9.011 -43.862  1.00  0.00           C  
ATOM   2607  NE  ARG A 408      -0.422  -9.998 -44.670  1.00  0.00           N  
ATOM   2608  CZ  ARG A 408      -0.271 -11.311 -44.563  1.00  0.00           C  
ATOM   2609  NH1 ARG A 408       0.532 -11.846 -43.657  1.00  0.00           N  
ATOM   2610  NH2 ARG A 408      -0.946 -12.110 -45.385  1.00  0.00           N  
ATOM   2611  N   GLN A 409       4.559 -10.759 -43.161  1.00  0.00           N  
ATOM   2612  CA  GLN A 409       4.772 -11.991 -42.409  1.00  0.00           C  
ATOM   2613  C   GLN A 409       6.047 -11.979 -41.575  1.00  0.00           C  
ATOM   2614  O   GLN A 409       6.221 -12.872 -40.739  1.00  0.00           O  
ATOM   2615  CB  GLN A 409       4.805 -13.187 -43.362  1.00  0.00           C  
ATOM   2616  CG  GLN A 409       3.436 -13.698 -43.773  1.00  0.00           C  
ATOM   2617  CD  GLN A 409       3.462 -15.156 -44.186  1.00  0.00           C  
ATOM   2618  OE1 GLN A 409       4.486 -15.829 -44.071  1.00  0.00           O  
ATOM   2619  NE2 GLN A 409       2.329 -15.655 -44.664  1.00  0.00           N  
ATOM   2620  N   ILE A 410       6.938 -11.010 -41.773  1.00  0.00           N  
ATOM   2621  CA  ILE A 410       8.210 -10.960 -41.060  1.00  0.00           C  
ATOM   2622  C   ILE A 410       8.004 -10.124 -39.801  1.00  0.00           C  
ATOM   2623  O   ILE A 410       8.043  -8.892 -39.840  1.00  0.00           O  
ATOM   2624  CB  ILE A 410       9.326 -10.398 -41.938  1.00  0.00           C  
ATOM   2625  CG1 ILE A 410       9.404 -11.186 -43.242  1.00  0.00           C  
ATOM   2626  CG2 ILE A 410      10.658 -10.457 -41.209  1.00  0.00           C  
ATOM   2627  CD1 ILE A 410      10.223 -10.508 -44.286  1.00  0.00           C  
ATOM   2628  N   ALA A 411       7.795 -10.804 -38.679  1.00  0.00           N  
ATOM   2629  CA  ALA A 411       7.592 -10.174 -37.383  1.00  0.00           C  
ATOM   2630  C   ALA A 411       7.886 -11.209 -36.308  1.00  0.00           C  
ATOM   2631  O   ALA A 411       7.890 -12.413 -36.594  1.00  0.00           O  
ATOM   2632  CB  ALA A 411       6.156  -9.636 -37.243  1.00  0.00           C  
ATOM   2633  N   PRO A 412       8.177 -10.779 -35.079  1.00  0.00           N  
ATOM   2634  CA  PRO A 412       8.262 -11.739 -33.968  1.00  0.00           C  
ATOM   2635  C   PRO A 412       6.916 -12.394 -33.698  1.00  0.00           C  
ATOM   2636  O   PRO A 412       5.919 -11.721 -33.430  1.00  0.00           O  
ATOM   2637  CB  PRO A 412       8.721 -10.875 -32.786  1.00  0.00           C  
ATOM   2638  CG  PRO A 412       8.535  -9.458 -33.224  1.00  0.00           C  
ATOM   2639  CD  PRO A 412       8.734  -9.472 -34.695  1.00  0.00           C  
ATOM   2640  N   GLY A 413       6.897 -13.722 -33.775  1.00  0.00           N  
ATOM   2641  CA  GLY A 413       5.687 -14.481 -33.532  1.00  0.00           C  
ATOM   2642  C   GLY A 413       4.638 -14.354 -34.617  1.00  0.00           C  
ATOM   2643  O   GLY A 413       3.582 -13.754 -34.394  1.00  0.00           O  
ATOM   2644  N   GLN A 414       4.916 -14.898 -35.801  1.00  0.00           N  
ATOM   2645  CA  GLN A 414       3.934 -14.940 -36.874  1.00  0.00           C  
ATOM   2646  C   GLN A 414       4.002 -16.289 -37.574  1.00  0.00           C  
ATOM   2647  O   GLN A 414       5.031 -16.970 -37.548  1.00  0.00           O  
ATOM   2648  CB  GLN A 414       4.141 -13.809 -37.889  1.00  0.00           C  
ATOM   2649  CG  GLN A 414       2.852 -13.343 -38.551  1.00  0.00           C  
ATOM   2650  CD  GLN A 414       2.961 -11.949 -39.113  1.00  0.00           C  
ATOM   2651  OE1 GLN A 414       4.032 -11.350 -39.095  1.00  0.00           O  
ATOM   2652  NE2 GLN A 414       1.852 -11.420 -39.613  1.00  0.00           N  
ATOM   2653  N   THR A 415       2.890 -16.668 -38.195  1.00  0.00           N  
ATOM   2654  CA  THR A 415       2.748 -17.930 -38.902  1.00  0.00           C  
ATOM   2655  C   THR A 415       2.448 -17.673 -40.374  1.00  0.00           C  
ATOM   2656  O   THR A 415       2.156 -16.548 -40.789  1.00  0.00           O  
ATOM   2657  CB  THR A 415       1.641 -18.786 -38.276  1.00  0.00           C  
ATOM   2658  OG1 THR A 415       1.557 -20.042 -38.961  1.00  0.00           O  
ATOM   2659  CG2 THR A 415       0.305 -18.069 -38.365  1.00  0.00           C  
ATOM   2660  N   GLY A 416       2.522 -18.737 -41.164  1.00  0.00           N  
ATOM   2661  CA  GLY A 416       2.318 -18.672 -42.593  1.00  0.00           C  
ATOM   2662  C   GLY A 416       3.294 -19.584 -43.302  1.00  0.00           C  
ATOM   2663  O   GLY A 416       3.890 -20.469 -42.693  1.00  0.00           O  
ATOM   2664  N   ASN A 417       3.446 -19.371 -44.610  1.00  0.00           N  
ATOM   2665  CA  ASN A 417       4.409 -20.155 -45.379  1.00  0.00           C  
ATOM   2666  C   ASN A 417       5.838 -19.744 -45.045  1.00  0.00           C  
ATOM   2667  O   ASN A 417       6.634 -20.554 -44.556  1.00  0.00           O  
ATOM   2668  CB  ASN A 417       4.143 -19.996 -46.877  1.00  0.00           C  
ATOM   2669  CG  ASN A 417       3.153 -21.013 -47.407  1.00  0.00           C  
ATOM   2670  OD1 ASN A 417       3.011 -22.103 -46.856  1.00  0.00           O  
ATOM   2671  ND2 ASN A 417       2.469 -20.663 -48.490  1.00  0.00           N  
ATOM   2672  N   ILE A 418       6.176 -18.480 -45.308  1.00  0.00           N  
ATOM   2673  CA  ILE A 418       7.528 -17.989 -45.062  1.00  0.00           C  
ATOM   2674  C   ILE A 418       7.800 -17.879 -43.567  1.00  0.00           C  
ATOM   2675  O   ILE A 418       8.909 -18.172 -43.100  1.00  0.00           O  
ATOM   2676  CB  ILE A 418       7.734 -16.643 -45.781  1.00  0.00           C  
ATOM   2677  CG1 ILE A 418       7.348 -16.770 -47.255  1.00  0.00           C  
ATOM   2678  CG2 ILE A 418       9.174 -16.178 -45.663  1.00  0.00           C  
ATOM   2679  CD1 ILE A 418       7.454 -15.477 -48.024  1.00  0.00           C  
ATOM   2680  N   ALA A 419       6.790 -17.473 -42.792  1.00  0.00           N  
ATOM   2681  CA  ALA A 419       6.986 -17.214 -41.370  1.00  0.00           C  
ATOM   2682  C   ALA A 419       7.242 -18.490 -40.576  1.00  0.00           C  
ATOM   2683  O   ALA A 419       7.880 -18.438 -39.520  1.00  0.00           O  
ATOM   2684  CB  ALA A 419       5.778 -16.471 -40.803  1.00  0.00           C  
ATOM   2685  N   ASP A 420       6.763 -19.637 -41.057  1.00  0.00           N  
ATOM   2686  CA  ASP A 420       7.020 -20.909 -40.392  1.00  0.00           C  
ATOM   2687  C   ASP A 420       8.076 -21.747 -41.102  1.00  0.00           C  
ATOM   2688  O   ASP A 420       9.072 -22.139 -40.488  1.00  0.00           O  
ATOM   2689  CB  ASP A 420       5.727 -21.724 -40.275  1.00  0.00           C  
ATOM   2690  CG  ASP A 420       4.665 -21.022 -39.460  1.00  0.00           C  
ATOM   2691  OD1 ASP A 420       5.005 -20.438 -38.410  1.00  0.00           O  
ATOM   2692  OD2 ASP A 420       3.486 -21.068 -39.865  1.00  0.00           O  
ATOM   2693  N   TYR A 421       7.874 -22.036 -42.389  1.00  0.00           N  
ATOM   2694  CA  TYR A 421       8.721 -22.995 -43.084  1.00  0.00           C  
ATOM   2695  C   TYR A 421      10.056 -22.410 -43.519  1.00  0.00           C  
ATOM   2696  O   TYR A 421      10.976 -23.172 -43.831  1.00  0.00           O  
ATOM   2697  CB  TYR A 421       7.997 -23.543 -44.318  1.00  0.00           C  
ATOM   2698  CG  TYR A 421       6.587 -24.037 -44.071  1.00  0.00           C  
ATOM   2699  CD1 TYR A 421       6.279 -24.809 -42.955  1.00  0.00           C  
ATOM   2700  CD2 TYR A 421       5.564 -23.736 -44.963  1.00  0.00           C  
ATOM   2701  CE1 TYR A 421       4.991 -25.262 -42.733  1.00  0.00           C  
ATOM   2702  CE2 TYR A 421       4.274 -24.185 -44.749  1.00  0.00           C  
ATOM   2703  CZ  TYR A 421       3.993 -24.947 -43.634  1.00  0.00           C  
ATOM   2704  OH  TYR A 421       2.710 -25.394 -43.419  1.00  0.00           O  
ATOM   2705  N   ASN A 422      10.184 -21.086 -43.557  1.00  0.00           N  
ATOM   2706  CA  ASN A 422      11.352 -20.452 -44.153  1.00  0.00           C  
ATOM   2707  C   ASN A 422      12.154 -19.608 -43.176  1.00  0.00           C  
ATOM   2708  O   ASN A 422      13.367 -19.807 -43.047  1.00  0.00           O  
ATOM   2709  CB  ASN A 422      10.916 -19.585 -45.340  1.00  0.00           C  
ATOM   2710  CG  ASN A 422      10.381 -20.402 -46.495  1.00  0.00           C  
ATOM   2711  OD1 ASN A 422      11.103 -20.688 -47.449  1.00  0.00           O  
ATOM   2712  ND2 ASN A 422       9.109 -20.774 -46.422  1.00  0.00           N  
ATOM   2713  N   TYR A 423      11.514 -18.667 -42.482  1.00  0.00           N  
ATOM   2714  CA  TYR A 423      12.250 -17.650 -41.732  1.00  0.00           C  
ATOM   2715  C   TYR A 423      11.472 -17.343 -40.456  1.00  0.00           C  
ATOM   2716  O   TYR A 423      10.454 -16.646 -40.498  1.00  0.00           O  
ATOM   2717  CB  TYR A 423      12.453 -16.400 -42.577  1.00  0.00           C  
ATOM   2718  CG  TYR A 423      13.514 -15.463 -42.053  1.00  0.00           C  
ATOM   2719  CD1 TYR A 423      14.767 -15.937 -41.688  1.00  0.00           C  
ATOM   2720  CD2 TYR A 423      13.263 -14.103 -41.928  1.00  0.00           C  
ATOM   2721  CE1 TYR A 423      15.742 -15.082 -41.210  1.00  0.00           C  
ATOM   2722  CE2 TYR A 423      14.230 -13.240 -41.451  1.00  0.00           C  
ATOM   2723  CZ  TYR A 423      15.466 -13.735 -41.094  1.00  0.00           C  
ATOM   2724  OH  TYR A 423      16.430 -12.878 -40.619  1.00  0.00           O  
ATOM   2725  N   LYS A 424      11.962 -17.856 -39.332  1.00  0.00           N  
ATOM   2726  CA  LYS A 424      11.347 -17.636 -38.032  1.00  0.00           C  
ATOM   2727  C   LYS A 424      12.119 -16.568 -37.271  1.00  0.00           C  
ATOM   2728  O   LYS A 424      13.342 -16.663 -37.127  1.00  0.00           O  
ATOM   2729  CB  LYS A 424      11.306 -18.931 -37.221  1.00  0.00           C  
ATOM   2730  CG  LYS A 424       9.955 -19.617 -37.209  1.00  0.00           C  
ATOM   2731  CD  LYS A 424       8.945 -18.823 -36.396  1.00  0.00           C  
ATOM   2732  CE  LYS A 424       7.597 -19.522 -36.362  1.00  0.00           C  
ATOM   2733  NZ  LYS A 424       6.612 -18.789 -35.522  1.00  0.00           N  
ATOM   2734  N   LEU A 425      11.404 -15.554 -36.797  1.00  0.00           N  
ATOM   2735  CA  LEU A 425      12.022 -14.548 -35.948  1.00  0.00           C  
ATOM   2736  C   LEU A 425      11.721 -14.837 -34.484  1.00  0.00           C  
ATOM   2737  O   LEU A 425      10.607 -15.261 -34.154  1.00  0.00           O  
ATOM   2738  CB  LEU A 425      11.514 -13.150 -36.304  1.00  0.00           C  
ATOM   2739  CG  LEU A 425      12.133 -12.475 -37.528  1.00  0.00           C  
ATOM   2740  CD1 LEU A 425      11.710 -11.021 -37.592  1.00  0.00           C  
ATOM   2741  CD2 LEU A 425      13.648 -12.589 -37.510  1.00  0.00           C  
ATOM   2742  N   PRO A 426      12.689 -14.638 -33.592  1.00  0.00           N  
ATOM   2743  CA  PRO A 426      12.435 -14.859 -32.165  1.00  0.00           C  
ATOM   2744  C   PRO A 426      11.501 -13.804 -31.594  1.00  0.00           C  
ATOM   2745  O   PRO A 426      11.367 -12.699 -32.121  1.00  0.00           O  
ATOM   2746  CB  PRO A 426      13.829 -14.763 -31.537  1.00  0.00           C  
ATOM   2747  CG  PRO A 426      14.602 -13.913 -32.480  1.00  0.00           C  
ATOM   2748  CD  PRO A 426      14.084 -14.243 -33.848  1.00  0.00           C  
ATOM   2749  N   ASP A 427      10.837 -14.174 -30.496  1.00  0.00           N  
ATOM   2750  CA  ASP A 427       9.889 -13.265 -29.860  1.00  0.00           C  
ATOM   2751  C   ASP A 427      10.591 -12.112 -29.155  1.00  0.00           C  
ATOM   2752  O   ASP A 427      10.006 -11.035 -28.998  1.00  0.00           O  
ATOM   2753  CB  ASP A 427       9.009 -14.036 -28.878  1.00  0.00           C  
ATOM   2754  CG  ASP A 427       8.058 -14.987 -29.575  1.00  0.00           C  
ATOM   2755  OD1 ASP A 427       7.664 -14.695 -30.723  1.00  0.00           O  
ATOM   2756  OD2 ASP A 427       7.709 -16.028 -28.981  1.00  0.00           O  
ATOM   2757  N   ASP A 428      11.839 -12.311 -28.732  1.00  0.00           N  
ATOM   2758  CA  ASP A 428      12.637 -11.271 -28.096  1.00  0.00           C  
ATOM   2759  C   ASP A 428      13.579 -10.570 -29.073  1.00  0.00           C  
ATOM   2760  O   ASP A 428      14.678 -10.154 -28.692  1.00  0.00           O  
ATOM   2761  CB  ASP A 428      13.393 -11.850 -26.894  1.00  0.00           C  
ATOM   2762  CG  ASP A 428      14.389 -12.956 -27.267  1.00  0.00           C  
ATOM   2763  OD1 ASP A 428      14.505 -13.351 -28.448  1.00  0.00           O  
ATOM   2764  OD2 ASP A 428      15.077 -13.439 -26.344  1.00  0.00           O  
ATOM   2765  N   PHE A 429      13.161 -10.434 -30.329  1.00  0.00           N  
ATOM   2766  CA  PHE A 429      14.023  -9.886 -31.367  1.00  0.00           C  
ATOM   2767  C   PHE A 429      14.161  -8.377 -31.216  1.00  0.00           C  
ATOM   2768  O   PHE A 429      13.163  -7.653 -31.156  1.00  0.00           O  
ATOM   2769  CB  PHE A 429      13.457 -10.231 -32.743  1.00  0.00           C  
ATOM   2770  CG  PHE A 429      14.161  -9.556 -33.881  1.00  0.00           C  
ATOM   2771  CD1 PHE A 429      15.465  -9.891 -34.203  1.00  0.00           C  
ATOM   2772  CD2 PHE A 429      13.512  -8.595 -34.640  1.00  0.00           C  
ATOM   2773  CE1 PHE A 429      16.112  -9.274 -35.257  1.00  0.00           C  
ATOM   2774  CE2 PHE A 429      14.153  -7.973 -35.694  1.00  0.00           C  
ATOM   2775  CZ  PHE A 429      15.455  -8.313 -36.002  1.00  0.00           C  
ATOM   2776  N   THR A 430      15.404  -7.907 -31.155  1.00  0.00           N  
ATOM   2777  CA  THR A 430      15.719  -6.484 -31.157  1.00  0.00           C  
ATOM   2778  C   THR A 430      16.498  -6.182 -32.426  1.00  0.00           C  
ATOM   2779  O   THR A 430      17.570  -6.754 -32.648  1.00  0.00           O  
ATOM   2780  CB  THR A 430      16.531  -6.089 -29.924  1.00  0.00           C  
ATOM   2781  OG1 THR A 430      17.768  -6.811 -29.916  1.00  0.00           O  
ATOM   2782  CG2 THR A 430      15.759  -6.403 -28.657  1.00  0.00           C  
ATOM   2783  N   GLY A 431      15.967  -5.289 -33.251  1.00  0.00           N  
ATOM   2784  CA  GLY A 431      16.583  -5.025 -34.537  1.00  0.00           C  
ATOM   2785  C   GLY A 431      15.648  -4.228 -35.420  1.00  0.00           C  
ATOM   2786  O   GLY A 431      14.762  -3.530 -34.931  1.00  0.00           O  
ATOM   2787  N   CYS A 432      15.865  -4.337 -36.728  1.00  0.00           N  
ATOM   2788  CA  CYS A 432      15.041  -3.634 -37.699  1.00  0.00           C  
ATOM   2789  C   CYS A 432      14.741  -4.542 -38.882  1.00  0.00           C  
ATOM   2790  O   CYS A 432      15.515  -5.445 -39.210  1.00  0.00           O  
ATOM   2791  CB  CYS A 432      15.715  -2.341 -38.182  1.00  0.00           C  
ATOM   2792  SG  CYS A 432      15.905  -1.069 -36.903  1.00  0.00           S  
ATOM   2793  N   VAL A 433      13.601  -4.289 -39.517  1.00  0.00           N  
ATOM   2794  CA  VAL A 433      13.151  -5.003 -40.703  1.00  0.00           C  
ATOM   2795  C   VAL A 433      12.908  -3.967 -41.788  1.00  0.00           C  
ATOM   2796  O   VAL A 433      12.170  -2.992 -41.573  1.00  0.00           O  
ATOM   2797  CB  VAL A 433      11.879  -5.824 -40.420  1.00  0.00           C  
ATOM   2798  CG1 VAL A 433      11.259  -6.332 -41.714  1.00  0.00           C  
ATOM   2799  CG2 VAL A 433      12.190  -6.977 -39.481  1.00  0.00           C  
ATOM   2800  N   ILE A 434      13.549  -4.167 -42.942  1.00  0.00           N  
ATOM   2801  CA  ILE A 434      13.605  -3.201 -44.030  1.00  0.00           C  
ATOM   2802  C   ILE A 434      13.128  -3.887 -45.302  1.00  0.00           C  
ATOM   2803  O   ILE A 434      13.577  -4.993 -45.614  1.00  0.00           O  
ATOM   2804  CB  ILE A 434      15.038  -2.668 -44.222  1.00  0.00           C  
ATOM   2805  CG1 ILE A 434      15.656  -2.208 -42.900  1.00  0.00           C  
ATOM   2806  CG2 ILE A 434      15.046  -1.559 -45.197  1.00  0.00           C  
ATOM   2807  CD1 ILE A 434      17.125  -1.908 -42.998  1.00  0.00           C  
ATOM   2808  N   ALA A 435      12.238  -3.231 -46.042  1.00  0.00           N  
ATOM   2809  CA  ALA A 435      11.726  -3.787 -47.286  1.00  0.00           C  
ATOM   2810  C   ALA A 435      11.475  -2.679 -48.295  1.00  0.00           C  
ATOM   2811  O   ALA A 435      10.973  -1.609 -47.939  1.00  0.00           O  
ATOM   2812  CB  ALA A 435      10.436  -4.571 -47.053  1.00  0.00           C  
ATOM   2813  N   TRP A 436      11.812  -2.946 -49.557  1.00  0.00           N  
ATOM   2814  CA  TRP A 436      11.542  -1.985 -50.618  1.00  0.00           C  
ATOM   2815  C   TRP A 436      11.231  -2.717 -51.915  1.00  0.00           C  
ATOM   2816  O   TRP A 436      11.697  -3.837 -52.140  1.00  0.00           O  
ATOM   2817  CB  TRP A 436      12.714  -1.017 -50.817  1.00  0.00           C  
ATOM   2818  CG  TRP A 436      13.955  -1.650 -51.355  1.00  0.00           C  
ATOM   2819  CD1 TRP A 436      14.355  -1.691 -52.658  1.00  0.00           C  
ATOM   2820  CD2 TRP A 436      14.970  -2.323 -50.602  1.00  0.00           C  
ATOM   2821  NE1 TRP A 436      15.554  -2.351 -52.764  1.00  0.00           N  
ATOM   2822  CE2 TRP A 436      15.953  -2.749 -51.516  1.00  0.00           C  
ATOM   2823  CE3 TRP A 436      15.142  -2.609 -49.244  1.00  0.00           C  
ATOM   2824  CZ2 TRP A 436      17.093  -3.443 -51.116  1.00  0.00           C  
ATOM   2825  CZ3 TRP A 436      16.273  -3.300 -48.850  1.00  0.00           C  
ATOM   2826  CH2 TRP A 436      17.232  -3.712 -49.783  1.00  0.00           C  
ATOM   2827  N   ASN A 437      10.451  -2.061 -52.774  1.00  0.00           N  
ATOM   2828  CA  ASN A 437      10.007  -2.672 -54.021  1.00  0.00           C  
ATOM   2829  C   ASN A 437      11.163  -2.815 -55.004  1.00  0.00           C  
ATOM   2830  O   ASN A 437      12.046  -1.957 -55.082  1.00  0.00           O  
ATOM   2831  CB  ASN A 437       8.887  -1.844 -54.648  1.00  0.00           C  
ATOM   2832  CG  ASN A 437       7.950  -2.681 -55.494  1.00  0.00           C  
ATOM   2833  OD1 ASN A 437       8.270  -3.810 -55.864  1.00  0.00           O  
ATOM   2834  ND2 ASN A 437       6.784  -2.129 -55.810  1.00  0.00           N  
ATOM   2835  N   SER A 438      11.148  -3.909 -55.761  1.00  0.00           N  
ATOM   2836  CA  SER A 438      12.252  -4.295 -56.634  1.00  0.00           C  
ATOM   2837  C   SER A 438      11.741  -4.714 -58.007  1.00  0.00           C  
ATOM   2838  O   SER A 438      12.092  -5.773 -58.532  1.00  0.00           O  
ATOM   2839  CB  SER A 438      13.068  -5.416 -56.002  1.00  0.00           C  
ATOM   2840  OG  SER A 438      12.256  -6.548 -55.743  1.00  0.00           O  
ATOM   2841  N   ASN A 439      10.885  -3.882 -58.607  1.00  0.00           N  
ATOM   2842  CA  ASN A 439      10.389  -4.163 -59.951  1.00  0.00           C  
ATOM   2843  C   ASN A 439      11.460  -3.990 -61.020  1.00  0.00           C  
ATOM   2844  O   ASN A 439      11.316  -4.540 -62.117  1.00  0.00           O  
ATOM   2845  CB  ASN A 439       9.200  -3.261 -60.278  1.00  0.00           C  
ATOM   2846  CG  ASN A 439       8.013  -3.522 -59.384  1.00  0.00           C  
ATOM   2847  OD1 ASN A 439       7.930  -4.562 -58.733  1.00  0.00           O  
ATOM   2848  ND2 ASN A 439       7.082  -2.576 -59.346  1.00  0.00           N  
ATOM   2849  N   LYS A 440      12.521  -3.238 -60.729  1.00  0.00           N  
ATOM   2850  CA  LYS A 440      13.547  -2.963 -61.726  1.00  0.00           C  
ATOM   2851  C   LYS A 440      14.461  -4.158 -61.970  1.00  0.00           C  
ATOM   2852  O   LYS A 440      14.917  -4.361 -63.100  1.00  0.00           O  
ATOM   2853  CB  LYS A 440      14.373  -1.750 -61.296  1.00  0.00           C  
ATOM   2854  CG  LYS A 440      15.193  -1.118 -62.405  1.00  0.00           C  
ATOM   2855  CD  LYS A 440      15.673   0.264 -62.002  1.00  0.00           C  
ATOM   2856  CE  LYS A 440      16.332   0.983 -63.165  1.00  0.00           C  
ATOM   2857  NZ  LYS A 440      16.670   2.390 -62.821  1.00  0.00           N  
ATOM   2858  N   LEU A 441      14.736  -4.959 -60.942  1.00  0.00           N  
ATOM   2859  CA  LEU A 441      15.741  -6.011 -61.026  1.00  0.00           C  
ATOM   2860  C   LEU A 441      15.162  -7.416 -60.955  1.00  0.00           C  
ATOM   2861  O   LEU A 441      15.425  -8.236 -61.839  1.00  0.00           O  
ATOM   2862  CB  LEU A 441      16.778  -5.827 -59.910  1.00  0.00           C  
ATOM   2863  CG  LEU A 441      17.418  -4.442 -59.800  1.00  0.00           C  
ATOM   2864  CD1 LEU A 441      18.311  -4.363 -58.573  1.00  0.00           C  
ATOM   2865  CD2 LEU A 441      18.202  -4.114 -61.059  1.00  0.00           C  
ATOM   2866  N   ASP A 442      14.384  -7.721 -59.914  1.00  0.00           N  
ATOM   2867  CA  ASP A 442      13.959  -9.098 -59.680  1.00  0.00           C  
ATOM   2868  C   ASP A 442      12.857  -9.533 -60.638  1.00  0.00           C  
ATOM   2869  O   ASP A 442      12.812 -10.700 -61.042  1.00  0.00           O  
ATOM   2870  CB  ASP A 442      13.505  -9.263 -58.231  1.00  0.00           C  
ATOM   2871  CG  ASP A 442      14.640  -9.079 -57.246  1.00  0.00           C  
ATOM   2872  OD1 ASP A 442      15.750  -9.582 -57.517  1.00  0.00           O  
ATOM   2873  OD2 ASP A 442      14.426  -8.429 -56.203  1.00  0.00           O  
ATOM   2874  N   SER A 443      11.963  -8.623 -61.012  1.00  0.00           N  
ATOM   2875  CA  SER A 443      10.898  -8.953 -61.950  1.00  0.00           C  
ATOM   2876  C   SER A 443      11.458  -8.944 -63.367  1.00  0.00           C  
ATOM   2877  O   SER A 443      11.913  -7.903 -63.855  1.00  0.00           O  
ATOM   2878  CB  SER A 443       9.743  -7.965 -61.815  1.00  0.00           C  
ATOM   2879  OG  SER A 443      10.148  -6.658 -62.176  1.00  0.00           O  
ATOM   2880  N   LYS A 444      11.426 -10.097 -64.026  1.00  0.00           N  
ATOM   2881  CA  LYS A 444      11.978 -10.257 -65.362  1.00  0.00           C  
ATOM   2882  C   LYS A 444      10.878 -10.645 -66.341  1.00  0.00           C  
ATOM   2883  O   LYS A 444       9.737 -10.923 -65.960  1.00  0.00           O  
ATOM   2884  CB  LYS A 444      13.097 -11.307 -65.378  1.00  0.00           C  
ATOM   2885  CG  LYS A 444      14.217 -11.041 -64.385  1.00  0.00           C  
ATOM   2886  CD  LYS A 444      15.317 -12.084 -64.505  1.00  0.00           C  
ATOM   2887  CE  LYS A 444      16.373 -11.904 -63.427  1.00  0.00           C  
ATOM   2888  NZ  LYS A 444      16.966 -10.539 -63.450  1.00  0.00           N  
ATOM   2889  N   VAL A 445      11.242 -10.655 -67.624  1.00  0.00           N  
ATOM   2890  CA  VAL A 445      10.298 -10.996 -68.680  1.00  0.00           C  
ATOM   2891  C   VAL A 445      10.027 -12.494 -68.653  1.00  0.00           C  
ATOM   2892  O   VAL A 445      10.960 -13.304 -68.553  1.00  0.00           O  
ATOM   2893  CB  VAL A 445      10.839 -10.549 -70.047  1.00  0.00           C  
ATOM   2894  CG1 VAL A 445       9.766 -10.678 -71.118  1.00  0.00           C  
ATOM   2895  CG2 VAL A 445      11.354  -9.120 -69.969  1.00  0.00           C  
ATOM   2896  N   SER A 446       8.738 -12.858 -68.720  1.00  0.00           N  
ATOM   2897  CA  SER A 446       8.239 -14.242 -68.704  1.00  0.00           C  
ATOM   2898  C   SER A 446       8.657 -14.998 -67.444  1.00  0.00           C  
ATOM   2899  O   SER A 446       8.859 -16.214 -67.475  1.00  0.00           O  
ATOM   2900  CB  SER A 446       8.655 -15.018 -69.962  1.00  0.00           C  
ATOM   2901  OG  SER A 446      10.032 -15.351 -69.933  1.00  0.00           O  
ATOM   2902  N   GLY A 447       8.791 -14.285 -66.329  1.00  0.00           N  
ATOM   2903  CA  GLY A 447       9.034 -14.915 -65.047  1.00  0.00           C  
ATOM   2904  C   GLY A 447      10.491 -15.136 -64.703  1.00  0.00           C  
ATOM   2905  O   GLY A 447      11.254 -15.682 -65.505  1.00  0.00           O  
ATOM   2906  N   ASN A 448      10.886 -14.716 -63.504  1.00  0.00           N  
ATOM   2907  CA  ASN A 448      12.194 -15.035 -62.946  1.00  0.00           C  
ATOM   2908  C   ASN A 448      12.002 -16.212 -61.999  1.00  0.00           C  
ATOM   2909  O   ASN A 448      11.385 -16.070 -60.938  1.00  0.00           O  
ATOM   2910  CB  ASN A 448      12.798 -13.834 -62.223  1.00  0.00           C  
ATOM   2911  CG  ASN A 448      14.194 -14.112 -61.694  1.00  0.00           C  
ATOM   2912  OD1 ASN A 448      14.605 -13.554 -60.678  1.00  0.00           O  
ATOM   2913  ND2 ASN A 448      14.934 -14.967 -62.391  1.00  0.00           N  
ATOM   2914  N   TYR A 449      12.527 -17.371 -62.383  1.00  0.00           N  
ATOM   2915  CA  TYR A 449      12.291 -18.610 -61.659  1.00  0.00           C  
ATOM   2916  C   TYR A 449      13.439 -18.966 -60.726  1.00  0.00           C  
ATOM   2917  O   TYR A 449      13.495 -20.099 -60.240  1.00  0.00           O  
ATOM   2918  CB  TYR A 449      12.035 -19.782 -62.623  1.00  0.00           C  
ATOM   2919  CG  TYR A 449      10.754 -19.743 -63.458  1.00  0.00           C  
ATOM   2920  CD1 TYR A 449      10.493 -18.715 -64.365  1.00  0.00           C  
ATOM   2921  CD2 TYR A 449       9.800 -20.747 -63.324  1.00  0.00           C  
ATOM   2922  CE1 TYR A 449       9.330 -18.695 -65.113  1.00  0.00           C  
ATOM   2923  CE2 TYR A 449       8.631 -20.732 -64.067  1.00  0.00           C  
ATOM   2924  CZ  TYR A 449       8.403 -19.704 -64.959  1.00  0.00           C  
ATOM   2925  OH  TYR A 449       7.245 -19.683 -65.701  1.00  0.00           O  
ATOM   2926  N   ASN A 450      14.363 -18.036 -60.479  1.00  0.00           N  
ATOM   2927  CA  ASN A 450      15.512 -18.334 -59.631  1.00  0.00           C  
ATOM   2928  C   ASN A 450      15.153 -18.358 -58.150  1.00  0.00           C  
ATOM   2929  O   ASN A 450      15.781 -19.092 -57.380  1.00  0.00           O  
ATOM   2930  CB  ASN A 450      16.628 -17.318 -59.881  1.00  0.00           C  
ATOM   2931  CG  ASN A 450      18.005 -17.886 -59.597  1.00  0.00           C  
ATOM   2932  OD1 ASN A 450      18.190 -19.102 -59.554  1.00  0.00           O  
ATOM   2933  ND2 ASN A 450      18.982 -17.007 -59.404  1.00  0.00           N  
ATOM   2934  N   TYR A 451      14.159 -17.577 -57.732  1.00  0.00           N  
ATOM   2935  CA  TYR A 451      13.785 -17.492 -56.323  1.00  0.00           C  
ATOM   2936  C   TYR A 451      12.826 -18.628 -55.990  1.00  0.00           C  
ATOM   2937  O   TYR A 451      11.678 -18.630 -56.442  1.00  0.00           O  
ATOM   2938  CB  TYR A 451      13.151 -16.139 -56.021  1.00  0.00           C  
ATOM   2939  CG  TYR A 451      14.063 -14.965 -56.284  1.00  0.00           C  
ATOM   2940  CD1 TYR A 451      15.254 -14.817 -55.583  1.00  0.00           C  
ATOM   2941  CD2 TYR A 451      13.730 -14.001 -57.227  1.00  0.00           C  
ATOM   2942  CE1 TYR A 451      16.092 -13.743 -55.818  1.00  0.00           C  
ATOM   2943  CE2 TYR A 451      14.561 -12.922 -57.469  1.00  0.00           C  
ATOM   2944  CZ  TYR A 451      15.740 -12.800 -56.761  1.00  0.00           C  
ATOM   2945  OH  TYR A 451      16.570 -11.730 -56.997  1.00  0.00           O  
ATOM   2946  N   LEU A 452      13.287 -19.584 -55.189  1.00  0.00           N  
ATOM   2947  CA  LEU A 452      12.505 -20.764 -54.843  1.00  0.00           C  
ATOM   2948  C   LEU A 452      12.049 -20.644 -53.396  1.00  0.00           C  
ATOM   2949  O   LEU A 452      12.847 -20.300 -52.518  1.00  0.00           O  
ATOM   2950  CB  LEU A 452      13.313 -22.052 -55.032  1.00  0.00           C  
ATOM   2951  CG  LEU A 452      13.318 -22.758 -56.397  1.00  0.00           C  
ATOM   2952  CD1 LEU A 452      11.945 -23.320 -56.753  1.00  0.00           C  
ATOM   2953  CD2 LEU A 452      13.872 -21.899 -57.523  1.00  0.00           C  
ATOM   2954  N   TYR A 453      10.770 -20.917 -53.150  1.00  0.00           N  
ATOM   2955  CA  TYR A 453      10.163 -20.744 -51.835  1.00  0.00           C  
ATOM   2956  C   TYR A 453       9.710 -22.094 -51.302  1.00  0.00           C  
ATOM   2957  O   TYR A 453       9.085 -22.872 -52.029  1.00  0.00           O  
ATOM   2958  CB  TYR A 453       8.968 -19.784 -51.892  1.00  0.00           C  
ATOM   2959  CG  TYR A 453       9.302 -18.345 -52.234  1.00  0.00           C  
ATOM   2960  CD1 TYR A 453      10.601 -17.859 -52.129  1.00  0.00           C  
ATOM   2961  CD2 TYR A 453       8.311 -17.468 -52.656  1.00  0.00           C  
ATOM   2962  CE1 TYR A 453      10.903 -16.552 -52.449  1.00  0.00           C  
ATOM   2963  CE2 TYR A 453       8.606 -16.153 -52.969  1.00  0.00           C  
ATOM   2964  CZ  TYR A 453       9.903 -15.703 -52.862  1.00  0.00           C  
ATOM   2965  OH  TYR A 453      10.204 -14.399 -53.171  1.00  0.00           O  
ATOM   2966  N   ARG A 454      10.028 -22.371 -50.039  1.00  0.00           N  
ATOM   2967  CA  ARG A 454       9.530 -23.576 -49.390  1.00  0.00           C  
ATOM   2968  C   ARG A 454       8.036 -23.460 -49.124  1.00  0.00           C  
ATOM   2969  O   ARG A 454       7.537 -22.400 -48.739  1.00  0.00           O  
ATOM   2970  CB  ARG A 454      10.267 -23.827 -48.075  1.00  0.00           C  
ATOM   2971  CG  ARG A 454      11.470 -24.742 -48.185  1.00  0.00           C  
ATOM   2972  CD  ARG A 454      11.986 -25.134 -46.810  1.00  0.00           C  
ATOM   2973  NE  ARG A 454      13.090 -26.083 -46.890  1.00  0.00           N  
ATOM   2974  CZ  ARG A 454      12.957 -27.396 -46.769  1.00  0.00           C  
ATOM   2975  NH1 ARG A 454      11.777 -27.954 -46.555  1.00  0.00           N  
ATOM   2976  NH2 ARG A 454      14.035 -28.169 -46.864  1.00  0.00           N  
ATOM   2977  N   LEU A 455       7.321 -24.566 -49.329  1.00  0.00           N  
ATOM   2978  CA  LEU A 455       5.890 -24.617 -49.072  1.00  0.00           C  
ATOM   2979  C   LEU A 455       5.471 -25.759 -48.160  1.00  0.00           C  
ATOM   2980  O   LEU A 455       4.350 -25.723 -47.639  1.00  0.00           O  
ATOM   2981  CB  LEU A 455       5.106 -24.728 -50.390  1.00  0.00           C  
ATOM   2982  CG  LEU A 455       5.248 -23.589 -51.401  1.00  0.00           C  
ATOM   2983  CD1 LEU A 455       4.389 -23.856 -52.625  1.00  0.00           C  
ATOM   2984  CD2 LEU A 455       4.882 -22.253 -50.773  1.00  0.00           C  
ATOM   2985  N   PHE A 456       6.317 -26.765 -47.952  1.00  0.00           N  
ATOM   2986  CA  PHE A 456       5.980 -27.902 -47.109  1.00  0.00           C  
ATOM   2987  C   PHE A 456       7.150 -28.224 -46.193  1.00  0.00           C  
ATOM   2988  O   PHE A 456       8.310 -28.166 -46.610  1.00  0.00           O  
ATOM   2989  CB  PHE A 456       5.619 -29.135 -47.947  1.00  0.00           C  
ATOM   2990  CG  PHE A 456       4.539 -28.887 -48.960  1.00  0.00           C  
ATOM   2991  CD1 PHE A 456       3.204 -28.914 -48.587  1.00  0.00           C  
ATOM   2992  CD2 PHE A 456       4.859 -28.627 -50.284  1.00  0.00           C  
ATOM   2993  CE1 PHE A 456       2.206 -28.685 -49.517  1.00  0.00           C  
ATOM   2994  CE2 PHE A 456       3.866 -28.397 -51.220  1.00  0.00           C  
ATOM   2995  CZ  PHE A 456       2.538 -28.426 -50.835  1.00  0.00           C  
ATOM   2996  N   ARG A 457       6.834 -28.568 -44.947  1.00  0.00           N  
ATOM   2997  CA  ARG A 457       7.837 -28.944 -43.962  1.00  0.00           C  
ATOM   2998  C   ARG A 457       7.233 -29.959 -43.006  1.00  0.00           C  
ATOM   2999  O   ARG A 457       6.012 -30.031 -42.846  1.00  0.00           O  
ATOM   3000  CB  ARG A 457       8.349 -27.731 -43.175  1.00  0.00           C  
ATOM   3001  CG  ARG A 457       9.610 -27.091 -43.730  1.00  0.00           C  
ATOM   3002  CD  ARG A 457      10.364 -26.347 -42.637  1.00  0.00           C  
ATOM   3003  NE  ARG A 457      10.732 -27.215 -41.524  1.00  0.00           N  
ATOM   3004  CZ  ARG A 457      11.846 -27.931 -41.469  1.00  0.00           C  
ATOM   3005  NH1 ARG A 457      12.731 -27.908 -42.451  1.00  0.00           N  
ATOM   3006  NH2 ARG A 457      12.079 -28.687 -40.400  1.00  0.00           N  
ATOM   3007  N   LYS A 458       8.105 -30.755 -42.384  1.00  0.00           N  
ATOM   3008  CA  LYS A 458       7.662 -31.651 -41.322  1.00  0.00           C  
ATOM   3009  C   LYS A 458       7.204 -30.860 -40.103  1.00  0.00           C  
ATOM   3010  O   LYS A 458       6.160 -31.156 -39.511  1.00  0.00           O  
ATOM   3011  CB  LYS A 458       8.788 -32.625 -40.957  1.00  0.00           C  
ATOM   3012  CG  LYS A 458       8.437 -33.639 -39.869  1.00  0.00           C  
ATOM   3013  CD  LYS A 458       9.065 -33.274 -38.525  1.00  0.00           C  
ATOM   3014  CE  LYS A 458       8.819 -34.343 -37.483  1.00  0.00           C  
ATOM   3015  NZ  LYS A 458       9.136 -33.843 -36.120  1.00  0.00           N  
ATOM   3016  N   SER A 459       7.977 -29.850 -39.714  1.00  0.00           N  
ATOM   3017  CA  SER A 459       7.665 -29.040 -38.547  1.00  0.00           C  
ATOM   3018  C   SER A 459       8.191 -27.633 -38.778  1.00  0.00           C  
ATOM   3019  O   SER A 459       9.025 -27.397 -39.656  1.00  0.00           O  
ATOM   3020  CB  SER A 459       8.259 -29.639 -37.266  1.00  0.00           C  
ATOM   3021  OG  SER A 459       9.672 -29.711 -37.341  1.00  0.00           O  
ATOM   3022  N   ASN A 460       7.677 -26.695 -37.986  1.00  0.00           N  
ATOM   3023  CA  ASN A 460       8.094 -25.306 -38.099  1.00  0.00           C  
ATOM   3024  C   ASN A 460       9.519 -25.128 -37.586  1.00  0.00           C  
ATOM   3025  O   ASN A 460       9.972 -25.832 -36.679  1.00  0.00           O  
ATOM   3026  CB  ASN A 460       7.135 -24.400 -37.330  1.00  0.00           C  
ATOM   3027  CG  ASN A 460       5.746 -24.382 -37.934  1.00  0.00           C  
ATOM   3028  OD1 ASN A 460       5.542 -24.836 -39.060  1.00  0.00           O  
ATOM   3029  ND2 ASN A 460       4.781 -23.854 -37.190  1.00  0.00           N  
ATOM   3030  N   LEU A 461      10.227 -24.177 -38.187  1.00  0.00           N  
ATOM   3031  CA  LEU A 461      11.635 -23.977 -37.882  1.00  0.00           C  
ATOM   3032  C   LEU A 461      11.823 -23.288 -36.536  1.00  0.00           C  
ATOM   3033  O   LEU A 461      10.956 -22.554 -36.055  1.00  0.00           O  
ATOM   3034  CB  LEU A 461      12.304 -23.142 -38.973  1.00  0.00           C  
ATOM   3035  CG  LEU A 461      12.594 -23.817 -40.312  1.00  0.00           C  
ATOM   3036  CD1 LEU A 461      13.159 -22.807 -41.293  1.00  0.00           C  
ATOM   3037  CD2 LEU A 461      13.553 -24.978 -40.122  1.00  0.00           C  
ATOM   3038  N   LYS A 462      12.976 -23.544 -35.924  1.00  0.00           N  
ATOM   3039  CA  LYS A 462      13.435 -22.741 -34.809  1.00  0.00           C  
ATOM   3040  C   LYS A 462      13.877 -21.373 -35.330  1.00  0.00           C  
ATOM   3041  O   LYS A 462      14.200 -21.236 -36.513  1.00  0.00           O  
ATOM   3042  CB  LYS A 462      14.579 -23.455 -34.089  1.00  0.00           C  
ATOM   3043  CG  LYS A 462      14.117 -24.603 -33.211  1.00  0.00           C  
ATOM   3044  CD  LYS A 462      15.218 -25.078 -32.279  1.00  0.00           C  
ATOM   3045  CE  LYS A 462      14.683 -26.092 -31.278  1.00  0.00           C  
ATOM   3046  NZ  LYS A 462      15.730 -26.552 -30.327  1.00  0.00           N  
ATOM   3047  N   PRO A 463      13.845 -20.334 -34.485  1.00  0.00           N  
ATOM   3048  CA  PRO A 463      14.273 -19.003 -34.939  1.00  0.00           C  
ATOM   3049  C   PRO A 463      15.746 -18.955 -35.324  1.00  0.00           C  
ATOM   3050  O   PRO A 463      16.593 -19.586 -34.685  1.00  0.00           O  
ATOM   3051  CB  PRO A 463      13.981 -18.104 -33.730  1.00  0.00           C  
ATOM   3052  CG  PRO A 463      13.822 -19.037 -32.576  1.00  0.00           C  
ATOM   3053  CD  PRO A 463      13.207 -20.260 -33.159  1.00  0.00           C  
ATOM   3054  N   PHE A 464      16.025 -18.186 -36.387  1.00  0.00           N  
ATOM   3055  CA  PHE A 464      17.360 -18.014 -36.978  1.00  0.00           C  
ATOM   3056  C   PHE A 464      17.988 -19.349 -37.374  1.00  0.00           C  
ATOM   3057  O   PHE A 464      19.159 -19.613 -37.094  1.00  0.00           O  
ATOM   3058  CB  PHE A 464      18.287 -17.222 -36.051  1.00  0.00           C  
ATOM   3059  CG  PHE A 464      17.916 -15.774 -35.921  1.00  0.00           C  
ATOM   3060  CD1 PHE A 464      17.460 -15.064 -37.021  1.00  0.00           C  
ATOM   3061  CD2 PHE A 464      18.018 -15.124 -34.702  1.00  0.00           C  
ATOM   3062  CE1 PHE A 464      17.115 -13.730 -36.909  1.00  0.00           C  
ATOM   3063  CE2 PHE A 464      17.675 -13.789 -34.583  1.00  0.00           C  
ATOM   3064  CZ  PHE A 464      17.223 -13.093 -35.688  1.00  0.00           C  
ATOM   3065  N   GLU A 465      17.203 -20.199 -38.033  1.00  0.00           N  
ATOM   3066  CA  GLU A 465      17.674 -21.495 -38.498  1.00  0.00           C  
ATOM   3067  C   GLU A 465      17.357 -21.664 -39.977  1.00  0.00           C  
ATOM   3068  O   GLU A 465      16.426 -21.050 -40.505  1.00  0.00           O  
ATOM   3069  CB  GLU A 465      17.053 -22.646 -37.698  1.00  0.00           C  
ATOM   3070  CG  GLU A 465      17.663 -22.835 -36.320  1.00  0.00           C  
ATOM   3071  CD  GLU A 465      17.597 -24.273 -35.846  1.00  0.00           C  
ATOM   3072  OE1 GLU A 465      17.101 -25.129 -36.608  1.00  0.00           O  
ATOM   3073  OE2 GLU A 465      18.042 -24.547 -34.712  1.00  0.00           O  
ATOM   3074  N   ARG A 466      18.144 -22.512 -40.637  1.00  0.00           N  
ATOM   3075  CA  ARG A 466      18.012 -22.766 -42.064  1.00  0.00           C  
ATOM   3076  C   ARG A 466      17.890 -24.260 -42.321  1.00  0.00           C  
ATOM   3077  O   ARG A 466      18.407 -25.083 -41.562  1.00  0.00           O  
ATOM   3078  CB  ARG A 466      19.209 -22.218 -42.850  1.00  0.00           C  
ATOM   3079  CG  ARG A 466      18.998 -20.837 -43.430  1.00  0.00           C  
ATOM   3080  CD  ARG A 466      20.259 -20.331 -44.103  1.00  0.00           C  
ATOM   3081  NE  ARG A 466      21.366 -20.226 -43.162  1.00  0.00           N  
ATOM   3082  CZ  ARG A 466      22.494 -19.572 -43.403  1.00  0.00           C  
ATOM   3083  NH1 ARG A 466      22.699 -18.949 -44.551  1.00  0.00           N  
ATOM   3084  NH2 ARG A 466      23.439 -19.543 -42.468  1.00  0.00           N  
ATOM   3085  N   ASP A 467      17.198 -24.598 -43.406  1.00  0.00           N  
ATOM   3086  CA  ASP A 467      17.111 -25.976 -43.884  1.00  0.00           C  
ATOM   3087  C   ASP A 467      17.280 -25.949 -45.395  1.00  0.00           C  
ATOM   3088  O   ASP A 467      16.364 -25.543 -46.118  1.00  0.00           O  
ATOM   3089  CB  ASP A 467      15.785 -26.625 -43.489  1.00  0.00           C  
ATOM   3090  CG  ASP A 467      15.849 -28.140 -43.519  1.00  0.00           C  
ATOM   3091  OD1 ASP A 467      16.965 -28.687 -43.651  1.00  0.00           O  
ATOM   3092  OD2 ASP A 467      14.786 -28.785 -43.412  1.00  0.00           O  
ATOM   3093  N   ILE A 468      18.449 -26.382 -45.873  1.00  0.00           N  
ATOM   3094  CA  ILE A 468      18.774 -26.329 -47.292  1.00  0.00           C  
ATOM   3095  C   ILE A 468      18.566 -27.663 -47.990  1.00  0.00           C  
ATOM   3096  O   ILE A 468      18.912 -27.792 -49.172  1.00  0.00           O  
ATOM   3097  CB  ILE A 468      20.219 -25.840 -47.507  1.00  0.00           C  
ATOM   3098  CG1 ILE A 468      21.185 -26.642 -46.631  1.00  0.00           C  
ATOM   3099  CG2 ILE A 468      20.321 -24.349 -47.218  1.00  0.00           C  
ATOM   3100  CD1 ILE A 468      22.620 -26.156 -46.685  1.00  0.00           C  
ATOM   3101  N   SER A 469      18.020 -28.660 -47.299  1.00  0.00           N  
ATOM   3102  CA  SER A 469      17.772 -29.953 -47.922  1.00  0.00           C  
ATOM   3103  C   SER A 469      16.567 -29.866 -48.851  1.00  0.00           C  
ATOM   3104  O   SER A 469      15.506 -29.366 -48.466  1.00  0.00           O  
ATOM   3105  CB  SER A 469      17.546 -31.022 -46.855  1.00  0.00           C  
ATOM   3106  OG  SER A 469      16.429 -30.704 -46.043  1.00  0.00           O  
ATOM   3107  N   THR A 470      16.736 -30.354 -50.080  1.00  0.00           N  
ATOM   3108  CA  THR A 470      15.696 -30.306 -51.099  1.00  0.00           C  
ATOM   3109  C   THR A 470      15.021 -31.658 -51.299  1.00  0.00           C  
ATOM   3110  O   THR A 470      14.616 -31.990 -52.418  1.00  0.00           O  
ATOM   3111  CB  THR A 470      16.276 -29.805 -52.422  1.00  0.00           C  
ATOM   3112  OG1 THR A 470      17.174 -30.788 -52.953  1.00  0.00           O  
ATOM   3113  CG2 THR A 470      17.039 -28.510 -52.206  1.00  0.00           C  
ATOM   3114  N   GLU A 471      14.897 -32.444 -50.234  1.00  0.00           N  
ATOM   3115  CA  GLU A 471      14.323 -33.776 -50.338  1.00  0.00           C  
ATOM   3116  C   GLU A 471      12.810 -33.705 -50.532  1.00  0.00           C  
ATOM   3117  O   GLU A 471      12.155 -32.709 -50.211  1.00  0.00           O  
ATOM   3118  CB  GLU A 471      14.660 -34.601 -49.096  1.00  0.00           C  
ATOM   3119  CG  GLU A 471      16.115 -35.034 -49.027  1.00  0.00           C  
ATOM   3120  CD  GLU A 471      16.372 -36.040 -47.924  1.00  0.00           C  
ATOM   3121  OE1 GLU A 471      15.436 -36.326 -47.148  1.00  0.00           O  
ATOM   3122  OE2 GLU A 471      17.512 -36.543 -47.831  1.00  0.00           O  
ATOM   3123  N   ILE A 472      12.261 -34.788 -51.071  1.00  0.00           N  
ATOM   3124  CA  ILE A 472      10.840 -34.857 -51.391  1.00  0.00           C  
ATOM   3125  C   ILE A 472      10.048 -35.104 -50.114  1.00  0.00           C  
ATOM   3126  O   ILE A 472      10.298 -36.076 -49.391  1.00  0.00           O  
ATOM   3127  CB  ILE A 472      10.575 -35.956 -52.432  1.00  0.00           C  
ATOM   3128  CG1 ILE A 472      11.241 -35.596 -53.762  1.00  0.00           C  
ATOM   3129  CG2 ILE A 472       9.084 -36.182 -52.613  1.00  0.00           C  
ATOM   3130  CD1 ILE A 472      11.670 -36.797 -54.574  1.00  0.00           C  
ATOM   3131  N   TYR A 473       9.092 -34.223 -49.834  1.00  0.00           N  
ATOM   3132  CA  TYR A 473       8.235 -34.375 -48.668  1.00  0.00           C  
ATOM   3133  C   TYR A 473       7.137 -35.395 -48.943  1.00  0.00           C  
ATOM   3134  O   TYR A 473       6.618 -35.487 -50.059  1.00  0.00           O  
ATOM   3135  CB  TYR A 473       7.612 -33.033 -48.282  1.00  0.00           C  
ATOM   3136  CG  TYR A 473       6.764 -33.085 -47.030  1.00  0.00           C  
ATOM   3137  CD1 TYR A 473       7.275 -33.592 -45.841  1.00  0.00           C  
ATOM   3138  CD2 TYR A 473       5.448 -32.637 -47.041  1.00  0.00           C  
ATOM   3139  CE1 TYR A 473       6.502 -33.643 -44.693  1.00  0.00           C  
ATOM   3140  CE2 TYR A 473       4.666 -32.684 -45.899  1.00  0.00           C  
ATOM   3141  CZ  TYR A 473       5.199 -33.188 -44.730  1.00  0.00           C  
ATOM   3142  OH  TYR A 473       4.425 -33.237 -43.593  1.00  0.00           O  
ATOM   3143  N   GLN A 474       6.789 -36.166 -47.913  1.00  0.00           N  
ATOM   3144  CA  GLN A 474       5.672 -37.106 -47.985  1.00  0.00           C  
ATOM   3145  C   GLN A 474       4.385 -36.335 -47.707  1.00  0.00           C  
ATOM   3146  O   GLN A 474       3.906 -36.240 -46.574  1.00  0.00           O  
ATOM   3147  CB  GLN A 474       5.864 -38.252 -47.000  1.00  0.00           C  
ATOM   3148  CG  GLN A 474       7.096 -39.100 -47.259  1.00  0.00           C  
ATOM   3149  CD  GLN A 474       7.178 -40.298 -46.335  1.00  0.00           C  
ATOM   3150  OE1 GLN A 474       6.309 -40.503 -45.487  1.00  0.00           O  
ATOM   3151  NE2 GLN A 474       8.225 -41.099 -46.494  1.00  0.00           N  
ATOM   3152  N   ALA A 475       3.831 -35.751 -48.775  1.00  0.00           N  
ATOM   3153  CA  ALA A 475       2.576 -35.014 -48.652  1.00  0.00           C  
ATOM   3154  C   ALA A 475       1.411 -35.950 -48.360  1.00  0.00           C  
ATOM   3155  O   ALA A 475       0.508 -35.606 -47.589  1.00  0.00           O  
ATOM   3156  CB  ALA A 475       2.313 -34.205 -49.921  1.00  0.00           C  
ATOM   3157  N   GLY A 476       1.414 -37.137 -48.965  1.00  0.00           N  
ATOM   3158  CA  GLY A 476       0.452 -38.166 -48.645  1.00  0.00           C  
ATOM   3159  C   GLY A 476       1.015 -39.166 -47.645  1.00  0.00           C  
ATOM   3160  O   GLY A 476       2.202 -39.176 -47.331  1.00  0.00           O  
ATOM   3161  N   ASN A 477       0.123 -40.023 -47.142  1.00  0.00           N  
ATOM   3162  CA  ASN A 477       0.540 -41.055 -46.199  1.00  0.00           C  
ATOM   3163  C   ASN A 477       1.301 -42.186 -46.877  1.00  0.00           C  
ATOM   3164  O   ASN A 477       1.970 -42.964 -46.186  1.00  0.00           O  
ATOM   3165  CB  ASN A 477      -0.673 -41.615 -45.455  1.00  0.00           C  
ATOM   3166  CG  ASN A 477      -1.052 -40.778 -44.249  1.00  0.00           C  
ATOM   3167  OD1 ASN A 477      -0.726 -39.593 -44.174  1.00  0.00           O  
ATOM   3168  ND2 ASN A 477      -1.740 -41.393 -43.295  1.00  0.00           N  
ATOM   3169  N   LYS A 478       1.203 -42.304 -48.196  1.00  0.00           N  
ATOM   3170  CA  LYS A 478       2.007 -43.276 -48.925  1.00  0.00           C  
ATOM   3171  C   LYS A 478       3.469 -42.843 -48.913  1.00  0.00           C  
ATOM   3172  O   LYS A 478       3.761 -41.666 -49.158  1.00  0.00           O  
ATOM   3173  CB  LYS A 478       1.509 -43.411 -50.362  1.00  0.00           C  
ATOM   3174  CG  LYS A 478       0.072 -43.887 -50.482  1.00  0.00           C  
ATOM   3175  CD  LYS A 478      -0.353 -43.981 -51.937  1.00  0.00           C  
ATOM   3176  CE  LYS A 478      -0.469 -42.602 -52.566  1.00  0.00           C  
ATOM   3177  NZ  LYS A 478      -1.583 -41.811 -51.972  1.00  0.00           N  
ATOM   3178  N   PRO A 479       4.406 -43.744 -48.615  1.00  0.00           N  
ATOM   3179  CA  PRO A 479       5.825 -43.360 -48.614  1.00  0.00           C  
ATOM   3180  C   PRO A 479       6.337 -43.135 -50.030  1.00  0.00           C  
ATOM   3181  O   PRO A 479       6.199 -43.996 -50.902  1.00  0.00           O  
ATOM   3182  CB  PRO A 479       6.518 -44.552 -47.942  1.00  0.00           C  
ATOM   3183  CG  PRO A 479       5.585 -45.701 -48.142  1.00  0.00           C  
ATOM   3184  CD  PRO A 479       4.199 -45.126 -48.145  1.00  0.00           C  
ATOM   3185  N   CYS A 480       6.917 -41.953 -50.255  1.00  0.00           N  
ATOM   3186  CA  CYS A 480       7.477 -41.641 -51.566  1.00  0.00           C  
ATOM   3187  C   CYS A 480       8.745 -42.443 -51.831  1.00  0.00           C  
ATOM   3188  O   CYS A 480       8.922 -42.973 -52.935  1.00  0.00           O  
ATOM   3189  CB  CYS A 480       7.756 -40.143 -51.674  1.00  0.00           C  
ATOM   3190  SG  CYS A 480       6.387 -39.097 -51.135  1.00  0.00           S  
ATOM   3191  N   ASN A 481       9.621 -42.545 -50.819  1.00  0.00           N  
ATOM   3192  CA  ASN A 481      10.890 -43.286 -50.868  1.00  0.00           C  
ATOM   3193  C   ASN A 481      11.788 -42.804 -52.009  1.00  0.00           C  
ATOM   3194  O   ASN A 481      12.353 -43.595 -52.767  1.00  0.00           O  
ATOM   3195  CB  ASN A 481      10.650 -44.798 -50.949  1.00  0.00           C  
ATOM   3196  CG  ASN A 481       9.757 -45.306 -49.835  1.00  0.00           C  
ATOM   3197  OD1 ASN A 481       9.826 -44.829 -48.702  1.00  0.00           O  
ATOM   3198  ND2 ASN A 481       8.908 -46.277 -50.151  1.00  0.00           N  
ATOM   3199  N   GLY A 482      11.916 -41.484 -52.123  1.00  0.00           N  
ATOM   3200  CA  GLY A 482      12.745 -40.896 -53.156  1.00  0.00           C  
ATOM   3201  C   GLY A 482      12.135 -40.868 -54.537  1.00  0.00           C  
ATOM   3202  O   GLY A 482      12.870 -40.749 -55.522  1.00  0.00           O  
ATOM   3203  N   VAL A 483      10.813 -40.975 -54.645  1.00  0.00           N  
ATOM   3204  CA  VAL A 483      10.115 -40.942 -55.925  1.00  0.00           C  
ATOM   3205  C   VAL A 483       9.198 -39.728 -55.937  1.00  0.00           C  
ATOM   3206  O   VAL A 483       8.384 -39.550 -55.023  1.00  0.00           O  
ATOM   3207  CB  VAL A 483       9.315 -42.235 -56.173  1.00  0.00           C  
ATOM   3208  CG1 VAL A 483       8.584 -42.169 -57.507  1.00  0.00           C  
ATOM   3209  CG2 VAL A 483      10.231 -43.449 -56.122  1.00  0.00           C  
ATOM   3210  N   ALA A 484       9.333 -38.897 -56.967  1.00  0.00           N  
ATOM   3211  CA  ALA A 484       8.494 -37.717 -57.128  1.00  0.00           C  
ATOM   3212  C   ALA A 484       7.207 -38.093 -57.850  1.00  0.00           C  
ATOM   3213  O   ALA A 484       7.239 -38.791 -58.869  1.00  0.00           O  
ATOM   3214  CB  ALA A 484       9.238 -36.627 -57.900  1.00  0.00           C  
ATOM   3215  N   GLY A 485       6.084 -37.633 -57.321  1.00  0.00           N  
ATOM   3216  CA  GLY A 485       4.804 -37.936 -57.922  1.00  0.00           C  
ATOM   3217  C   GLY A 485       3.688 -37.195 -57.226  1.00  0.00           C  
ATOM   3218  O   GLY A 485       3.924 -36.237 -56.488  1.00  0.00           O  
ATOM   3219  N   PHE A 486       2.460 -37.643 -57.484  1.00  0.00           N  
ATOM   3220  CA  PHE A 486       1.304 -37.078 -56.801  1.00  0.00           C  
ATOM   3221  C   PHE A 486       1.317 -37.479 -55.331  1.00  0.00           C  
ATOM   3222  O   PHE A 486       1.744 -38.584 -54.981  1.00  0.00           O  
ATOM   3223  CB  PHE A 486       0.006 -37.532 -57.465  1.00  0.00           C  
ATOM   3224  CG  PHE A 486      -1.111 -36.537 -57.342  1.00  0.00           C  
ATOM   3225  CD1 PHE A 486      -1.186 -35.451 -58.202  1.00  0.00           C  
ATOM   3226  CD2 PHE A 486      -2.080 -36.680 -56.361  1.00  0.00           C  
ATOM   3227  CE1 PHE A 486      -2.211 -34.527 -58.091  1.00  0.00           C  
ATOM   3228  CE2 PHE A 486      -3.110 -35.760 -56.242  1.00  0.00           C  
ATOM   3229  CZ  PHE A 486      -3.174 -34.683 -57.109  1.00  0.00           C  
ATOM   3230  N   ASN A 487       0.883 -36.544 -54.473  1.00  0.00           N  
ATOM   3231  CA  ASN A 487       0.976 -36.600 -53.007  1.00  0.00           C  
ATOM   3232  C   ASN A 487       2.418 -36.739 -52.515  1.00  0.00           C  
ATOM   3233  O   ASN A 487       2.655 -37.211 -51.399  1.00  0.00           O  
ATOM   3234  CB  ASN A 487       0.098 -37.711 -52.413  1.00  0.00           C  
ATOM   3235  CG  ASN A 487      -1.382 -37.413 -52.537  1.00  0.00           C  
ATOM   3236  OD1 ASN A 487      -1.819 -36.282 -52.322  1.00  0.00           O  
ATOM   3237  ND2 ASN A 487      -2.163 -38.428 -52.887  1.00  0.00           N  
ATOM   3238  N   CYS A 488       3.382 -36.340 -53.340  1.00  0.00           N  
ATOM   3239  CA  CYS A 488       4.803 -36.339 -53.014  1.00  0.00           C  
ATOM   3240  C   CYS A 488       5.420 -35.046 -53.535  1.00  0.00           C  
ATOM   3241  O   CYS A 488       6.418 -35.053 -54.256  1.00  0.00           O  
ATOM   3242  CB  CYS A 488       5.498 -37.569 -53.593  1.00  0.00           C  
ATOM   3243  SG  CYS A 488       5.119 -39.105 -52.721  1.00  0.00           S  
ATOM   3244  N   TYR A 489       4.782 -33.924 -53.199  1.00  0.00           N  
ATOM   3245  CA  TYR A 489       5.067 -32.644 -53.837  1.00  0.00           C  
ATOM   3246  C   TYR A 489       6.458 -32.128 -53.486  1.00  0.00           C  
ATOM   3247  O   TYR A 489       6.928 -32.272 -52.354  1.00  0.00           O  
ATOM   3248  CB  TYR A 489       4.022 -31.609 -53.424  1.00  0.00           C  
ATOM   3249  CG  TYR A 489       2.629 -31.894 -53.934  1.00  0.00           C  
ATOM   3250  CD1 TYR A 489       2.264 -31.572 -55.236  1.00  0.00           C  
ATOM   3251  CD2 TYR A 489       1.675 -32.480 -53.109  1.00  0.00           C  
ATOM   3252  CE1 TYR A 489       0.986 -31.830 -55.705  1.00  0.00           C  
ATOM   3253  CE2 TYR A 489       0.396 -32.743 -53.567  1.00  0.00           C  
ATOM   3254  CZ  TYR A 489       0.057 -32.416 -54.865  1.00  0.00           C  
ATOM   3255  OH  TYR A 489      -1.214 -32.676 -55.323  1.00  0.00           O  
ATOM   3256  N   PHE A 490       7.117 -31.538 -54.479  1.00  0.00           N  
ATOM   3257  CA  PHE A 490       8.402 -30.901 -54.249  1.00  0.00           C  
ATOM   3258  C   PHE A 490       8.200 -29.624 -53.436  1.00  0.00           C  
ATOM   3259  O   PHE A 490       7.283 -28.847 -53.722  1.00  0.00           O  
ATOM   3260  CB  PHE A 490       9.083 -30.585 -55.580  1.00  0.00           C  
ATOM   3261  CG  PHE A 490      10.556 -30.320 -55.464  1.00  0.00           C  
ATOM   3262  CD1 PHE A 490      11.443 -31.363 -55.246  1.00  0.00           C  
ATOM   3263  CD2 PHE A 490      11.056 -29.033 -55.593  1.00  0.00           C  
ATOM   3264  CE1 PHE A 490      12.803 -31.127 -55.143  1.00  0.00           C  
ATOM   3265  CE2 PHE A 490      12.415 -28.790 -55.494  1.00  0.00           C  
ATOM   3266  CZ  PHE A 490      13.289 -29.839 -55.269  1.00  0.00           C  
ATOM   3267  N   PRO A 491       9.021 -29.392 -52.406  1.00  0.00           N  
ATOM   3268  CA  PRO A 491       8.762 -28.243 -51.520  1.00  0.00           C  
ATOM   3269  C   PRO A 491       9.069 -26.901 -52.158  1.00  0.00           C  
ATOM   3270  O   PRO A 491       8.304 -25.946 -51.977  1.00  0.00           O  
ATOM   3271  CB  PRO A 491       9.674 -28.520 -50.313  1.00  0.00           C  
ATOM   3272  CG  PRO A 491      10.084 -29.965 -50.440  1.00  0.00           C  
ATOM   3273  CD  PRO A 491      10.117 -30.235 -51.906  1.00  0.00           C  
ATOM   3274  N   LEU A 492      10.160 -26.802 -52.910  1.00  0.00           N  
ATOM   3275  CA  LEU A 492      10.572 -25.534 -53.496  1.00  0.00           C  
ATOM   3276  C   LEU A 492       9.733 -25.235 -54.733  1.00  0.00           C  
ATOM   3277  O   LEU A 492       9.766 -25.991 -55.709  1.00  0.00           O  
ATOM   3278  CB  LEU A 492      12.054 -25.576 -53.855  1.00  0.00           C  
ATOM   3279  CG  LEU A 492      13.039 -26.082 -52.805  1.00  0.00           C  
ATOM   3280  CD1 LEU A 492      14.448 -26.042 -53.363  1.00  0.00           C  
ATOM   3281  CD2 LEU A 492      12.945 -25.243 -51.550  1.00  0.00           C  
ATOM   3282  N   ARG A 493       8.985 -24.134 -54.695  1.00  0.00           N  
ATOM   3283  CA  ARG A 493       8.223 -23.662 -55.844  1.00  0.00           C  
ATOM   3284  C   ARG A 493       8.495 -22.181 -56.050  1.00  0.00           C  
ATOM   3285  O   ARG A 493       8.382 -21.389 -55.109  1.00  0.00           O  
ATOM   3286  CB  ARG A 493       6.722 -23.902 -55.661  1.00  0.00           C  
ATOM   3287  CG  ARG A 493       6.306 -25.356 -55.777  1.00  0.00           C  
ATOM   3288  CD  ARG A 493       4.813 -25.476 -56.026  1.00  0.00           C  
ATOM   3289  NE  ARG A 493       4.387 -26.864 -56.157  1.00  0.00           N  
ATOM   3290  CZ  ARG A 493       3.154 -27.242 -56.464  1.00  0.00           C  
ATOM   3291  NH1 ARG A 493       2.193 -26.357 -56.677  1.00  0.00           N  
ATOM   3292  NH2 ARG A 493       2.877 -28.539 -56.558  1.00  0.00           N  
ATOM   3293  N   SER A 494       8.848 -21.811 -57.277  1.00  0.00           N  
ATOM   3294  CA  SER A 494       9.106 -20.419 -57.602  1.00  0.00           C  
ATOM   3295  C   SER A 494       7.794 -19.679 -57.851  1.00  0.00           C  
ATOM   3296  O   SER A 494       6.727 -20.279 -58.006  1.00  0.00           O  
ATOM   3297  CB  SER A 494      10.018 -20.312 -58.823  1.00  0.00           C  
ATOM   3298  OG  SER A 494       9.471 -21.005 -59.931  1.00  0.00           O  
ATOM   3299  N   TYR A 495       7.881 -18.349 -57.882  1.00  0.00           N  
ATOM   3300  CA  TYR A 495       6.715 -17.512 -58.125  1.00  0.00           C  
ATOM   3301  C   TYR A 495       6.708 -16.865 -59.502  1.00  0.00           C  
ATOM   3302  O   TYR A 495       5.651 -16.372 -59.918  1.00  0.00           O  
ATOM   3303  CB  TYR A 495       6.601 -16.413 -57.056  1.00  0.00           C  
ATOM   3304  CG  TYR A 495       5.989 -16.855 -55.738  1.00  0.00           C  
ATOM   3305  CD1 TYR A 495       5.725 -18.197 -55.475  1.00  0.00           C  
ATOM   3306  CD2 TYR A 495       5.658 -15.921 -54.763  1.00  0.00           C  
ATOM   3307  CE1 TYR A 495       5.165 -18.595 -54.272  1.00  0.00           C  
ATOM   3308  CE2 TYR A 495       5.097 -16.310 -53.557  1.00  0.00           C  
ATOM   3309  CZ  TYR A 495       4.854 -17.647 -53.320  1.00  0.00           C  
ATOM   3310  OH  TYR A 495       4.295 -18.036 -52.125  1.00  0.00           O  
ATOM   3311  N   SER A 496       7.848 -16.860 -60.206  1.00  0.00           N  
ATOM   3312  CA  SER A 496       8.017 -16.333 -61.567  1.00  0.00           C  
ATOM   3313  C   SER A 496       7.618 -14.854 -61.644  1.00  0.00           C  
ATOM   3314  O   SER A 496       6.637 -14.474 -62.286  1.00  0.00           O  
ATOM   3315  CB  SER A 496       7.242 -17.173 -62.594  1.00  0.00           C  
ATOM   3316  OG  SER A 496       5.845 -16.955 -62.498  1.00  0.00           O  
ATOM   3317  N   PHE A 497       8.410 -14.037 -60.950  1.00  0.00           N  
ATOM   3318  CA  PHE A 497       8.107 -12.617 -60.799  1.00  0.00           C  
ATOM   3319  C   PHE A 497       8.226 -11.876 -62.127  1.00  0.00           C  
ATOM   3320  O   PHE A 497       9.248 -11.964 -62.814  1.00  0.00           O  
ATOM   3321  CB  PHE A 497       9.044 -11.991 -59.769  1.00  0.00           C  
ATOM   3322  CG  PHE A 497       8.883 -12.549 -58.385  1.00  0.00           C  
ATOM   3323  CD1 PHE A 497       7.687 -12.400 -57.700  1.00  0.00           C  
ATOM   3324  CD2 PHE A 497       9.927 -13.223 -57.770  1.00  0.00           C  
ATOM   3325  CE1 PHE A 497       7.534 -12.913 -56.425  1.00  0.00           C  
ATOM   3326  CE2 PHE A 497       9.781 -13.740 -56.496  1.00  0.00           C  
ATOM   3327  CZ  PHE A 497       8.582 -13.584 -55.823  1.00  0.00           C  
ATOM   3328  N   ARG A 498       7.175 -11.142 -62.479  1.00  0.00           N  
ATOM   3329  CA  ARG A 498       7.083 -10.365 -63.703  1.00  0.00           C  
ATOM   3330  C   ARG A 498       6.676  -8.938 -63.370  1.00  0.00           C  
ATOM   3331  O   ARG A 498       5.958  -8.707 -62.392  1.00  0.00           O  
ATOM   3332  CB  ARG A 498       6.056 -10.973 -64.674  1.00  0.00           C  
ATOM   3333  CG  ARG A 498       6.279 -12.439 -64.984  1.00  0.00           C  
ATOM   3334  CD  ARG A 498       5.282 -12.963 -66.000  1.00  0.00           C  
ATOM   3335  NE  ARG A 498       5.363 -14.413 -66.129  1.00  0.00           N  
ATOM   3336  CZ  ARG A 498       4.510 -15.153 -66.824  1.00  0.00           C  
ATOM   3337  NH1 ARG A 498       3.495 -14.609 -67.476  1.00  0.00           N  
ATOM   3338  NH2 ARG A 498       4.679 -16.471 -66.865  1.00  0.00           N  
ATOM   3339  N   PRO A 499       7.123  -7.955 -64.163  1.00  0.00           N  
ATOM   3340  CA  PRO A 499       6.688  -6.569 -63.919  1.00  0.00           C  
ATOM   3341  C   PRO A 499       5.234  -6.309 -64.276  1.00  0.00           C  
ATOM   3342  O   PRO A 499       4.691  -5.278 -63.861  1.00  0.00           O  
ATOM   3343  CB  PRO A 499       7.632  -5.742 -64.803  1.00  0.00           C  
ATOM   3344  CG  PRO A 499       8.080  -6.685 -65.864  1.00  0.00           C  
ATOM   3345  CD  PRO A 499       8.159  -8.030 -65.209  1.00  0.00           C  
ATOM   3346  N   THR A 500       4.589  -7.201 -65.026  1.00  0.00           N  
ATOM   3347  CA  THR A 500       3.202  -7.022 -65.435  1.00  0.00           C  
ATOM   3348  C   THR A 500       2.202  -7.518 -64.398  1.00  0.00           C  
ATOM   3349  O   THR A 500       0.993  -7.401 -64.625  1.00  0.00           O  
ATOM   3350  CB  THR A 500       2.954  -7.739 -66.764  1.00  0.00           C  
ATOM   3351  OG1 THR A 500       3.202  -9.142 -66.603  1.00  0.00           O  
ATOM   3352  CG2 THR A 500       3.875  -7.188 -67.841  1.00  0.00           C  
ATOM   3353  N   TYR A 501       2.668  -8.063 -63.278  1.00  0.00           N  
ATOM   3354  CA  TYR A 501       1.782  -8.592 -62.253  1.00  0.00           C  
ATOM   3355  C   TYR A 501       1.185  -7.460 -61.419  1.00  0.00           C  
ATOM   3356  O   TYR A 501       1.483  -6.277 -61.613  1.00  0.00           O  
ATOM   3357  CB  TYR A 501       2.532  -9.572 -61.353  1.00  0.00           C  
ATOM   3358  CG  TYR A 501       2.774 -10.937 -61.956  1.00  0.00           C  
ATOM   3359  CD1 TYR A 501       2.199 -11.302 -63.169  1.00  0.00           C  
ATOM   3360  CD2 TYR A 501       3.575 -11.865 -61.303  1.00  0.00           C  
ATOM   3361  CE1 TYR A 501       2.421 -12.553 -63.716  1.00  0.00           C  
ATOM   3362  CE2 TYR A 501       3.800 -13.116 -61.840  1.00  0.00           C  
ATOM   3363  CZ  TYR A 501       3.224 -13.454 -63.046  1.00  0.00           C  
ATOM   3364  OH  TYR A 501       3.449 -14.700 -63.583  1.00  0.00           O  
ATOM   3365  N   GLY A 502       0.327  -7.833 -60.473  1.00  0.00           N  
ATOM   3366  CA  GLY A 502      -0.163  -6.876 -59.506  1.00  0.00           C  
ATOM   3367  C   GLY A 502       0.912  -6.471 -58.518  1.00  0.00           C  
ATOM   3368  O   GLY A 502       1.947  -7.125 -58.381  1.00  0.00           O  
ATOM   3369  N   VAL A 503       0.650  -5.360 -57.821  1.00  0.00           N  
ATOM   3370  CA  VAL A 503       1.638  -4.781 -56.912  1.00  0.00           C  
ATOM   3371  C   VAL A 503       1.873  -5.692 -55.713  1.00  0.00           C  
ATOM   3372  O   VAL A 503       3.002  -5.815 -55.222  1.00  0.00           O  
ATOM   3373  CB  VAL A 503       1.193  -3.372 -56.478  1.00  0.00           C  
ATOM   3374  CG1 VAL A 503       2.339  -2.627 -55.807  1.00  0.00           C  
ATOM   3375  CG2 VAL A 503       0.669  -2.593 -57.674  1.00  0.00           C  
ATOM   3376  N   GLY A 504       0.821  -6.358 -55.235  1.00  0.00           N  
ATOM   3377  CA  GLY A 504       0.972  -7.290 -54.133  1.00  0.00           C  
ATOM   3378  C   GLY A 504       1.705  -8.564 -54.495  1.00  0.00           C  
ATOM   3379  O   GLY A 504       2.259  -9.221 -53.608  1.00  0.00           O  
ATOM   3380  N   HIS A 505       1.715  -8.931 -55.774  1.00  0.00           N  
ATOM   3381  CA  HIS A 505       2.475 -10.078 -56.251  1.00  0.00           C  
ATOM   3382  C   HIS A 505       3.862  -9.698 -56.751  1.00  0.00           C  
ATOM   3383  O   HIS A 505       4.630 -10.585 -57.137  1.00  0.00           O  
ATOM   3384  CB  HIS A 505       1.701 -10.796 -57.360  1.00  0.00           C  
ATOM   3385  CG  HIS A 505       0.417 -11.411 -56.897  1.00  0.00           C  
ATOM   3386  ND1 HIS A 505      -0.652 -11.628 -57.740  1.00  0.00           N  
ATOM   3387  CD2 HIS A 505       0.031 -11.855 -55.677  1.00  0.00           C  
ATOM   3388  CE1 HIS A 505      -1.641 -12.179 -57.059  1.00  0.00           C  
ATOM   3389  NE2 HIS A 505      -1.253 -12.328 -55.806  1.00  0.00           N  
ATOM   3390  N   GLN A 506       4.196  -8.410 -56.756  1.00  0.00           N  
ATOM   3391  CA  GLN A 506       5.511  -7.973 -57.189  1.00  0.00           C  
ATOM   3392  C   GLN A 506       6.560  -8.297 -56.123  1.00  0.00           C  
ATOM   3393  O   GLN A 506       6.268  -8.258 -54.924  1.00  0.00           O  
ATOM   3394  CB  GLN A 506       5.497  -6.473 -57.477  1.00  0.00           C  
ATOM   3395  CG  GLN A 506       5.022  -6.126 -58.876  1.00  0.00           C  
ATOM   3396  CD  GLN A 506       4.659  -4.663 -59.022  1.00  0.00           C  
ATOM   3397  OE1 GLN A 506       4.919  -3.855 -58.131  1.00  0.00           O  
ATOM   3398  NE2 GLN A 506       4.052  -4.313 -60.150  1.00  0.00           N  
ATOM   3399  N   PRO A 507       7.783  -8.638 -56.533  1.00  0.00           N  
ATOM   3400  CA  PRO A 507       8.820  -8.967 -55.551  1.00  0.00           C  
ATOM   3401  C   PRO A 507       9.332  -7.736 -54.819  1.00  0.00           C  
ATOM   3402  O   PRO A 507       9.392  -6.632 -55.366  1.00  0.00           O  
ATOM   3403  CB  PRO A 507       9.923  -9.600 -56.405  1.00  0.00           C  
ATOM   3404  CG  PRO A 507       9.756  -8.969 -57.736  1.00  0.00           C  
ATOM   3405  CD  PRO A 507       8.274  -8.790 -57.916  1.00  0.00           C  
ATOM   3406  N   TYR A 508       9.707  -7.944 -53.557  1.00  0.00           N  
ATOM   3407  CA  TYR A 508      10.256  -6.909 -52.697  1.00  0.00           C  
ATOM   3408  C   TYR A 508      11.552  -7.421 -52.091  1.00  0.00           C  
ATOM   3409  O   TYR A 508      11.618  -8.561 -51.620  1.00  0.00           O  
ATOM   3410  CB  TYR A 508       9.281  -6.530 -51.569  1.00  0.00           C  
ATOM   3411  CG  TYR A 508       8.200  -5.542 -51.949  1.00  0.00           C  
ATOM   3412  CD1 TYR A 508       7.235  -5.862 -52.896  1.00  0.00           C  
ATOM   3413  CD2 TYR A 508       8.135  -4.293 -51.344  1.00  0.00           C  
ATOM   3414  CE1 TYR A 508       6.244  -4.964 -53.240  1.00  0.00           C  
ATOM   3415  CE2 TYR A 508       7.146  -3.385 -51.682  1.00  0.00           C  
ATOM   3416  CZ  TYR A 508       6.204  -3.728 -52.630  1.00  0.00           C  
ATOM   3417  OH  TYR A 508       5.218  -2.832 -52.971  1.00  0.00           O  
ATOM   3418  N   ARG A 509      12.578  -6.576 -52.100  1.00  0.00           N  
ATOM   3419  CA  ARG A 509      13.851  -6.900 -51.475  1.00  0.00           C  
ATOM   3420  C   ARG A 509      13.786  -6.546 -49.996  1.00  0.00           C  
ATOM   3421  O   ARG A 509      13.436  -5.415 -49.635  1.00  0.00           O  
ATOM   3422  CB  ARG A 509      14.994  -6.152 -52.158  1.00  0.00           C  
ATOM   3423  CG  ARG A 509      15.437  -6.764 -53.473  1.00  0.00           C  
ATOM   3424  CD  ARG A 509      16.750  -6.171 -53.949  1.00  0.00           C  
ATOM   3425  NE  ARG A 509      17.269  -6.870 -55.119  1.00  0.00           N  
ATOM   3426  CZ  ARG A 509      18.435  -6.608 -55.691  1.00  0.00           C  
ATOM   3427  NH1 ARG A 509      19.234  -5.660 -55.230  1.00  0.00           N  
ATOM   3428  NH2 ARG A 509      18.810  -7.315 -56.754  1.00  0.00           N  
ATOM   3429  N   VAL A 510      14.109  -7.522 -49.146  1.00  0.00           N  
ATOM   3430  CA  VAL A 510      13.989  -7.411 -47.698  1.00  0.00           C  
ATOM   3431  C   VAL A 510      15.353  -7.664 -47.069  1.00  0.00           C  
ATOM   3432  O   VAL A 510      16.019  -8.662 -47.384  1.00  0.00           O  
ATOM   3433  CB  VAL A 510      12.947  -8.396 -47.135  1.00  0.00           C  
ATOM   3434  CG1 VAL A 510      12.729  -8.154 -45.657  1.00  0.00           C  
ATOM   3435  CG2 VAL A 510      11.625  -8.287 -47.882  1.00  0.00           C  
ATOM   3436  N   VAL A 511      15.761  -6.755 -46.185  1.00  0.00           N  
ATOM   3437  CA  VAL A 511      16.955  -6.889 -45.362  1.00  0.00           C  
ATOM   3438  C   VAL A 511      16.536  -6.798 -43.899  1.00  0.00           C  
ATOM   3439  O   VAL A 511      15.870  -5.838 -43.493  1.00  0.00           O  
ATOM   3440  CB  VAL A 511      18.002  -5.812 -45.701  1.00  0.00           C  
ATOM   3441  CG1 VAL A 511      19.177  -5.879 -44.740  1.00  0.00           C  
ATOM   3442  CG2 VAL A 511      18.480  -5.968 -47.134  1.00  0.00           C  
ATOM   3443  N   VAL A 512      16.918  -7.798 -43.114  1.00  0.00           N  
ATOM   3444  CA  VAL A 512      16.647  -7.834 -41.682  1.00  0.00           C  
ATOM   3445  C   VAL A 512      17.965  -7.614 -40.955  1.00  0.00           C  
ATOM   3446  O   VAL A 512      18.914  -8.386 -41.136  1.00  0.00           O  
ATOM   3447  CB  VAL A 512      15.997  -9.162 -41.265  1.00  0.00           C  
ATOM   3448  CG1 VAL A 512      15.996  -9.308 -39.752  1.00  0.00           C  
ATOM   3449  CG2 VAL A 512      14.585  -9.256 -41.818  1.00  0.00           C  
ATOM   3450  N   LEU A 513      18.031  -6.560 -40.144  1.00  0.00           N  
ATOM   3451  CA  LEU A 513      19.205  -6.272 -39.332  1.00  0.00           C  
ATOM   3452  C   LEU A 513      18.929  -6.703 -37.900  1.00  0.00           C  
ATOM   3453  O   LEU A 513      17.935  -6.280 -37.301  1.00  0.00           O  
ATOM   3454  CB  LEU A 513      19.564  -4.788 -39.371  1.00  0.00           C  
ATOM   3455  CG  LEU A 513      19.912  -4.132 -40.703  1.00  0.00           C  
ATOM   3456  CD1 LEU A 513      19.867  -2.627 -40.545  1.00  0.00           C  
ATOM   3457  CD2 LEU A 513      21.284  -4.578 -41.164  1.00  0.00           C  
ATOM   3458  N   SER A 514      19.805  -7.539 -37.356  1.00  0.00           N  
ATOM   3459  CA  SER A 514      19.739  -7.952 -35.963  1.00  0.00           C  
ATOM   3460  C   SER A 514      20.964  -7.417 -35.240  1.00  0.00           C  
ATOM   3461  O   SER A 514      22.099  -7.659 -35.669  1.00  0.00           O  
ATOM   3462  CB  SER A 514      19.667  -9.474 -35.832  1.00  0.00           C  
ATOM   3463  OG  SER A 514      20.934 -10.063 -36.046  1.00  0.00           O  
ATOM   3464  N   PHE A 515      20.728  -6.687 -34.154  1.00  0.00           N  
ATOM   3465  CA  PHE A 515      21.782  -6.107 -33.337  1.00  0.00           C  
ATOM   3466  C   PHE A 515      21.934  -6.924 -32.067  1.00  0.00           C  
ATOM   3467  O   PHE A 515      20.941  -7.230 -31.399  1.00  0.00           O  
ATOM   3468  CB  PHE A 515      21.473  -4.656 -32.963  1.00  0.00           C  
ATOM   3469  CG  PHE A 515      20.925  -3.834 -34.087  1.00  0.00           C  
ATOM   3470  CD1 PHE A 515      21.648  -3.656 -35.253  1.00  0.00           C  
ATOM   3471  CD2 PHE A 515      19.690  -3.220 -33.966  1.00  0.00           C  
ATOM   3472  CE1 PHE A 515      21.141  -2.890 -36.286  1.00  0.00           C  
ATOM   3473  CE2 PHE A 515      19.178  -2.455 -34.991  1.00  0.00           C  
ATOM   3474  CZ  PHE A 515      19.904  -2.289 -36.153  1.00  0.00           C  
ATOM   3475  N   GLU A 516      23.170  -7.276 -31.736  1.00  0.00           N  
ATOM   3476  CA  GLU A 516      23.459  -7.846 -30.430  1.00  0.00           C  
ATOM   3477  C   GLU A 516      23.645  -6.713 -29.430  1.00  0.00           C  
ATOM   3478  O   GLU A 516      24.423  -5.786 -29.673  1.00  0.00           O  
ATOM   3479  CB  GLU A 516      24.707  -8.725 -30.492  1.00  0.00           C  
ATOM   3480  CG  GLU A 516      24.629  -9.839 -31.523  1.00  0.00           C  
ATOM   3481  CD  GLU A 516      25.870 -10.711 -31.539  1.00  0.00           C  
ATOM   3482  OE1 GLU A 516      26.952 -10.219 -31.159  1.00  0.00           O  
ATOM   3483  OE2 GLU A 516      25.762 -11.891 -31.932  1.00  0.00           O  
ATOM   3484  N   LEU A 517      22.920  -6.785 -28.316  1.00  0.00           N  
ATOM   3485  CA  LEU A 517      22.904  -5.699 -27.345  1.00  0.00           C  
ATOM   3486  C   LEU A 517      24.241  -5.650 -26.606  1.00  0.00           C  
ATOM   3487  O   LEU A 517      24.904  -6.673 -26.414  1.00  0.00           O  
ATOM   3488  CB  LEU A 517      21.730  -5.894 -26.378  1.00  0.00           C  
ATOM   3489  CG  LEU A 517      21.540  -5.244 -25.000  1.00  0.00           C  
ATOM   3490  CD1 LEU A 517      21.645  -3.720 -25.034  1.00  0.00           C  
ATOM   3491  CD2 LEU A 517      20.217  -5.677 -24.375  1.00  0.00           C  
ATOM   3492  N   LEU A 518      24.641  -4.439 -26.214  1.00  0.00           N  
ATOM   3493  CA  LEU A 518      25.977  -4.144 -25.691  1.00  0.00           C  
ATOM   3494  C   LEU A 518      26.195  -4.832 -24.347  1.00  0.00           C  
ATOM   3495  O   LEU A 518      25.658  -4.416 -23.318  1.00  0.00           O  
ATOM   3496  CB  LEU A 518      26.158  -2.635 -25.568  1.00  0.00           C  
ATOM   3497  CG  LEU A 518      27.430  -2.105 -24.904  1.00  0.00           C  
ATOM   3498  CD1 LEU A 518      28.645  -2.390 -25.760  1.00  0.00           C  
ATOM   3499  CD2 LEU A 518      27.304  -0.618 -24.621  1.00  0.00           C  
ATOM   3500  N   HIS A 519      26.979  -5.911 -24.366  1.00  0.00           N  
ATOM   3501  CA  HIS A 519      27.491  -6.527 -23.150  1.00  0.00           C  
ATOM   3502  C   HIS A 519      28.950  -6.934 -23.275  1.00  0.00           C  
ATOM   3503  O   HIS A 519      29.526  -7.412 -22.293  1.00  0.00           O  
ATOM   3504  CB  HIS A 519      26.653  -7.756 -22.766  1.00  0.00           C  
ATOM   3505  CG  HIS A 519      25.273  -7.423 -22.294  1.00  0.00           C  
ATOM   3506  ND1 HIS A 519      24.995  -7.073 -20.991  1.00  0.00           N  
ATOM   3507  CD2 HIS A 519      24.091  -7.388 -22.954  1.00  0.00           C  
ATOM   3508  CE1 HIS A 519      23.702  -6.833 -20.869  1.00  0.00           C  
ATOM   3509  NE2 HIS A 519      23.130  -7.020 -22.044  1.00  0.00           N  
ATOM   3510  N   ALA A 520      29.559  -6.756 -24.438  1.00  0.00           N  
ATOM   3511  CA  ALA A 520      30.947  -7.082 -24.724  1.00  0.00           C  
ATOM   3512  C   ALA A 520      31.610  -5.791 -25.194  1.00  0.00           C  
ATOM   3513  O   ALA A 520      30.934  -4.755 -25.235  1.00  0.00           O  
ATOM   3514  CB  ALA A 520      31.016  -8.193 -25.777  1.00  0.00           C  
ATOM   3515  N   PRO A 521      32.916  -5.773 -25.478  1.00  0.00           N  
ATOM   3516  CA  PRO A 521      33.466  -4.668 -26.275  1.00  0.00           C  
ATOM   3517  C   PRO A 521      32.768  -4.555 -27.623  1.00  0.00           C  
ATOM   3518  O   PRO A 521      32.539  -5.551 -28.311  1.00  0.00           O  
ATOM   3519  CB  PRO A 521      34.940  -5.050 -26.426  1.00  0.00           C  
ATOM   3520  CG  PRO A 521      35.247  -5.753 -25.156  1.00  0.00           C  
ATOM   3521  CD  PRO A 521      33.983  -6.463 -24.724  1.00  0.00           C  
ATOM   3522  N   ALA A 522      32.430  -3.323 -27.993  1.00  0.00           N  
ATOM   3523  CA  ALA A 522      31.575  -3.063 -29.144  1.00  0.00           C  
ATOM   3524  C   ALA A 522      32.427  -2.811 -30.378  1.00  0.00           C  
ATOM   3525  O   ALA A 522      33.318  -1.955 -30.363  1.00  0.00           O  
ATOM   3526  CB  ALA A 522      30.661  -1.870 -28.875  1.00  0.00           C  
ATOM   3527  N   THR A 523      32.149  -3.557 -31.446  1.00  0.00           N  
ATOM   3528  CA  THR A 523      32.878  -3.377 -32.694  1.00  0.00           C  
ATOM   3529  C   THR A 523      32.191  -2.366 -33.606  1.00  0.00           C  
ATOM   3530  O   THR A 523      32.862  -1.635 -34.342  1.00  0.00           O  
ATOM   3531  CB  THR A 523      33.030  -4.720 -33.403  1.00  0.00           C  
ATOM   3532  OG1 THR A 523      31.759  -5.133 -33.917  1.00  0.00           O  
ATOM   3533  CG2 THR A 523      33.547  -5.775 -32.436  1.00  0.00           C  
ATOM   3534  N   VAL A 524      30.862  -2.311 -33.574  1.00  0.00           N  
ATOM   3535  CA  VAL A 524      30.088  -1.378 -34.385  1.00  0.00           C  
ATOM   3536  C   VAL A 524      29.609  -0.240 -33.498  1.00  0.00           C  
ATOM   3537  O   VAL A 524      28.957  -0.472 -32.474  1.00  0.00           O  
ATOM   3538  CB  VAL A 524      28.897  -2.080 -35.057  1.00  0.00           C  
ATOM   3539  CG1 VAL A 524      28.288  -1.185 -36.116  1.00  0.00           C  
ATOM   3540  CG2 VAL A 524      29.335  -3.393 -35.655  1.00  0.00           C  
ATOM   3541  N   CYS A 525      29.921   0.991 -33.894  1.00  0.00           N  
ATOM   3542  CA  CYS A 525      29.498   2.172 -33.157  1.00  0.00           C  
ATOM   3543  C   CYS A 525      29.129   3.276 -34.134  1.00  0.00           C  
ATOM   3544  O   CYS A 525      29.432   3.208 -35.326  1.00  0.00           O  
ATOM   3545  CB  CYS A 525      30.581   2.657 -32.186  1.00  0.00           C  
ATOM   3546  SG  CYS A 525      30.751   1.638 -30.706  1.00  0.00           S  
ATOM   3547  N   GLY A 526      28.463   4.300 -33.609  1.00  0.00           N  
ATOM   3548  CA  GLY A 526      27.998   5.394 -34.424  1.00  0.00           C  
ATOM   3549  C   GLY A 526      29.109   6.355 -34.790  1.00  0.00           C  
ATOM   3550  O   GLY A 526      30.283   6.177 -34.440  1.00  0.00           O  
ATOM   3551  N   PRO A 527      28.735   7.417 -35.514  1.00  0.00           N  
ATOM   3552  CA  PRO A 527      29.739   8.380 -35.986  1.00  0.00           C  
ATOM   3553  C   PRO A 527      30.093   9.463 -34.975  1.00  0.00           C  
ATOM   3554  O   PRO A 527      30.650  10.497 -35.357  1.00  0.00           O  
ATOM   3555  CB  PRO A 527      29.070   8.983 -37.226  1.00  0.00           C  
ATOM   3556  CG  PRO A 527      27.620   8.941 -36.900  1.00  0.00           C  
ATOM   3557  CD  PRO A 527      27.399   7.702 -36.069  1.00  0.00           C  
ATOM   3558  N   LYS A 528      29.760   9.256 -33.702  1.00  0.00           N  
ATOM   3559  CA  LYS A 528      30.039  10.253 -32.676  1.00  0.00           C  
ATOM   3560  C   LYS A 528      31.536  10.362 -32.411  1.00  0.00           C  
ATOM   3561  O   LYS A 528      32.252   9.359 -32.363  1.00  0.00           O  
ATOM   3562  CB  LYS A 528      29.303   9.904 -31.384  1.00  0.00           C  
ATOM   3563  CG  LYS A 528      27.793   9.923 -31.514  1.00  0.00           C  
ATOM   3564  CD  LYS A 528      27.132  10.281 -30.197  1.00  0.00           C  
ATOM   3565  CE  LYS A 528      25.642  10.510 -30.376  1.00  0.00           C  
ATOM   3566  NZ  LYS A 528      25.011  11.049 -29.140  1.00  0.00           N  
ATOM   3567  N   LYS A 529      32.004  11.595 -32.236  1.00  0.00           N  
ATOM   3568  CA  LYS A 529      33.422  11.872 -32.057  1.00  0.00           C  
ATOM   3569  C   LYS A 529      33.777  11.856 -30.577  1.00  0.00           C  
ATOM   3570  O   LYS A 529      33.101  12.492 -29.763  1.00  0.00           O  
ATOM   3571  CB  LYS A 529      33.786  13.222 -32.674  1.00  0.00           C  
ATOM   3572  CG  LYS A 529      33.505  13.318 -34.164  1.00  0.00           C  
ATOM   3573  CD  LYS A 529      33.902  14.678 -34.713  1.00  0.00           C  
ATOM   3574  CE  LYS A 529      33.676  14.754 -36.214  1.00  0.00           C  
ATOM   3575  NZ  LYS A 529      34.099  16.067 -36.774  1.00  0.00           N  
ATOM   3576  N   SER A 530      34.841  11.136 -30.237  1.00  0.00           N  
ATOM   3577  CA  SER A 530      35.261  11.000 -28.853  1.00  0.00           C  
ATOM   3578  C   SER A 530      35.960  12.270 -28.371  1.00  0.00           C  
ATOM   3579  O   SER A 530      36.361  13.132 -29.156  1.00  0.00           O  
ATOM   3580  CB  SER A 530      36.184   9.795 -28.690  1.00  0.00           C  
ATOM   3581  OG  SER A 530      37.375   9.964 -29.437  1.00  0.00           O  
ATOM   3582  N   THR A 531      36.098  12.378 -27.052  1.00  0.00           N  
ATOM   3583  CA  THR A 531      36.777  13.493 -26.409  1.00  0.00           C  
ATOM   3584  C   THR A 531      37.826  12.952 -25.448  1.00  0.00           C  
ATOM   3585  O   THR A 531      37.947  11.742 -25.241  1.00  0.00           O  
ATOM   3586  CB  THR A 531      35.795  14.401 -25.657  1.00  0.00           C  
ATOM   3587  OG1 THR A 531      34.927  13.600 -24.847  1.00  0.00           O  
ATOM   3588  CG2 THR A 531      34.963  15.219 -26.631  1.00  0.00           C  
ATOM   3589  N   ASN A 532      38.593  13.866 -24.861  1.00  0.00           N  
ATOM   3590  CA  ASN A 532      39.632  13.479 -23.921  1.00  0.00           C  
ATOM   3591  C   ASN A 532      39.019  13.046 -22.592  1.00  0.00           C  
ATOM   3592  O   ASN A 532      37.890  13.405 -22.249  1.00  0.00           O  
ATOM   3593  CB  ASN A 532      40.614  14.630 -23.704  1.00  0.00           C  
ATOM   3594  CG  ASN A 532      41.986  14.151 -23.275  1.00  0.00           C  
ATOM   3595  OD1 ASN A 532      42.286  12.959 -23.338  1.00  0.00           O  
ATOM   3596  ND2 ASN A 532      42.827  15.079 -22.836  1.00  0.00           N  
ATOM   3597  N   LEU A 533      39.782  12.257 -21.840  1.00  0.00           N  
ATOM   3598  CA  LEU A 533      39.310  11.686 -20.586  1.00  0.00           C  
ATOM   3599  C   LEU A 533      39.627  12.624 -19.428  1.00  0.00           C  
ATOM   3600  O   LEU A 533      40.762  13.090 -19.290  1.00  0.00           O  
ATOM   3601  CB  LEU A 533      39.949  10.319 -20.344  1.00  0.00           C  
ATOM   3602  CG  LEU A 533      39.271   9.428 -19.305  1.00  0.00           C  
ATOM   3603  CD1 LEU A 533      37.829   9.161 -19.694  1.00  0.00           C
[truncated: 7,576,151 more chars]
