# Supplementary material for: CSM Software: Continuous Symmetry and Chirality Measures for Quantitative Structural Analysis
Source: J Chem Inf Model. 2024 Jul 2;64(14):5375–80. doi: 10.1021/acs.jcim.4c00609 (PMC11267602; doi:10.1021/acs.jcim.4c00609)
Supplement: Supplementary file 2 — ci4c00609_si_002.zip [file ci4c00609_si_002.zip › Examples/Example_3/out_sars_c3/resulting_symmetric_coordinates.pdb]

MODEL     1
HEADER    VIRAL PROTEIN                           06-JAN-22   7TF8              
TITLE      7tf8.pdb  L01_c3
TITLE      (Symmetric)
COMPND    MOL_ID: 1;                                                            
COMPND   2 MOLECULE: SPIKE GLYCOPROTEIN;                                        
COMPND   3 CHAIN: A, B, C;                                                      
COMPND   4 SYNONYM: S GLYCOPROTEIN,E2,PEPLOMER PROTEIN;                         
COMPND   5 ENGINEERED: YES                                                      
SOURCE    MOL_ID: 1;                                                            
SOURCE   2 ORGANISM_SCIENTIFIC: SEVERE ACUTE RESPIRATORY SYNDROME CORONAVIRUS   
SOURCE   3 2;                                                                   
SOURCE   4 ORGANISM_TAXID: 2697049;                                             
SOURCE   5 VARIANT: B.1.1.529 SARS-COV-2 SPIKE PROTEIN VARIANT (S-GSAS-         
SOURCE   6 B.1.1.529);                                                          
SOURCE   7 GENE: S, 2;                                                          
SOURCE   8 EXPRESSION_SYSTEM: HOMO SAPIENS;                                     
SOURCE   9 EXPRESSION_SYSTEM_COMMON: HUMAN;                                     
SOURCE  10 EXPRESSION_SYSTEM_TAXID: 9606                                        
KEYWDS    OMICRON SPIKE PROTEIN, SARS-COV-2, VARIANT OF CONCERN, 3-DOWN, VIRAL  
KEYWDS   2 PROTEIN                                                              
EXPDTA    ELECTRON MICROSCOPY                                                   
AUTHOR    V.STALLS,P.ACHARYA                                                    
REVDAT   1   16-FEB-22 7TF8    0                                                
JRNL        AUTH   S.M.GOBEIL,R.HENDERSON,V.STALLS,K.JANOWSKA,X.HUANG,A.MAY,    
JRNL        AUTH 2 M.SPEAKMAN,E.BEAUDOIN,K.MANNE,D.LI,R.PARKS,M.BARR,M.DEYTON,  
JRNL        AUTH 3 M.MARTIN,K.MANSOURI,R.J.EDWARDS,G.D.SEMPOWSKI,K.O.SAUNDERS,  
JRNL        AUTH 4 K.WIEHE,W.WILLIAMS,B.KORBER,B.F.HAYNES,P.ACHARYA             
JRNL        TITL   STRUCTURAL DIVERSITY OF THE SARS-COV-2 OMICRON SPIKE.        
JRNL        REF    BIORXIV                                    2022              
JRNL        REFN                                                                
JRNL        PMID   35118469                                                     
JRNL        DOI    10.1101/2022.01.25.477784                                    
REMARK   2                                                                      
REMARK   2 RESOLUTION.    3.36 ANGSTROMS.                                       
REMARK   3                                                                      
REMARK   3 REFINEMENT.                                                          
REMARK   3   SOFTWARE PACKAGES      : EPU, CRYOSPARC, COOT, ISOLDE, PHENIX      
REMARK   3   RECONSTRUCTION SCHEMA  : FOURIER SPACE                             
REMARK   3                                                                      
REMARK   3 EM MAP-MODEL FITTING AND REFINEMENT                                  
REMARK   3   PDB ENTRY                    : 7KDK                                
REMARK   3   REFINEMENT SPACE             : NULL                                
REMARK   3   REFINEMENT PROTOCOL          : FLEXIBLE FIT                        
REMARK   3   REFINEMENT TARGET            : NULL                                
REMARK   3   OVERALL ANISOTROPIC B VALUE  : NULL                                
REMARK   3                                                                      
REMARK   3 FITTING PROCEDURE : NULL                                             
REMARK   3                                                                      
REMARK   3 EM IMAGE RECONSTRUCTION STATISTICS                                   
REMARK   3   NOMINAL PIXEL SIZE (ANGSTROMS)    : NULL                           
REMARK   3   ACTUAL PIXEL SIZE  (ANGSTROMS)    : NULL                           
REMARK   3   EFFECTIVE RESOLUTION (ANGSTROMS)  : 3.360                          
REMARK   3   NUMBER OF PARTICLES               : 387017                         
REMARK   3   CTF CORRECTION METHOD             : PHASE FLIPPING AND AMPLITUDE   
REMARK   3                                       CORRECTION                     
REMARK   3                                                                      
REMARK   3 EM RECONSTRUCTION MAGNIFICATION CALIBRATION: NULL                    
REMARK   3                                                                      
REMARK   3 OTHER DETAILS: NULL                                                  
REMARK   4                                                                      
REMARK   4 7TF8 COMPLIES WITH FORMAT V. 3.30, 13-JUL-11                         
REMARK 100                                                                      
REMARK 100 THIS ENTRY HAS BEEN PROCESSED BY RCSB ON 07-JAN-22.                  
REMARK 100 THE DEPOSITION ID IS D_1000262207.                                   
REMARK 245                                                                      
REMARK 245 EXPERIMENTAL DETAILS                                                 
REMARK 245   RECONSTRUCTION METHOD          : SINGLE PARTICLE                   
REMARK 245   SPECIMEN TYPE                  : NULL                              
REMARK 245                                                                      
REMARK 245 ELECTRON MICROSCOPE SAMPLE                                           
REMARK 245   SAMPLE TYPE                    : PARTICLE                          
REMARK 245   PARTICLE TYPE                  : POINT                             
REMARK 245   NAME OF SAMPLE                 : SARS-COV-2 S-GSAS-OMICRON SPIKE   
REMARK 245                                    ECTODOMAIN                        
REMARK 245   SAMPLE CONCENTRATION (MG ML-1) : 1.50                              
REMARK 245   SAMPLE SUPPORT DETAILS         : NULL                              
REMARK 245   SAMPLE VITRIFICATION DETAILS   : NULL                              
REMARK 245   SAMPLE BUFFER                  : NULL                              
REMARK 245   PH                             : 8.00                              
REMARK 245   SAMPLE DETAILS                 : NULL                              
REMARK 245                                                                      
REMARK 245 DATA ACQUISITION                                                     
REMARK 245   DATE OF EXPERIMENT                : NULL                           
REMARK 245   NUMBER OF MICROGRAPHS-IMAGES      : 12498                          
REMARK 245   TEMPERATURE (KELVIN)              : NULL                           
REMARK 245   MICROSCOPE MODEL                  : FEI TITAN KRIOS                
REMARK 245   DETECTOR TYPE                     : GATAN K3 (6K X 4K)             
REMARK 245   MINIMUM DEFOCUS (NM)              : 700.00                         
REMARK 245   MAXIMUM DEFOCUS (NM)              : 2200.00                        
REMARK 245   MINIMUM TILT ANGLE (DEGREES)      : NULL                           
REMARK 245   MAXIMUM TILT ANGLE (DEGREES)      : NULL                           
REMARK 245   NOMINAL CS                        : 2.70                           
REMARK 245   IMAGING MODE                      : BRIGHT FIELD                   
REMARK 245   ELECTRON DOSE (ELECTRONS NM**-2)  : 6000.00                        
REMARK 245   ILLUMINATION MODE                 : FLOOD BEAM                     
REMARK 245   NOMINAL MAGNIFICATION             : NULL                           
REMARK 245   CALIBRATED MAGNIFICATION          : NULL                           
REMARK 245   SOURCE                            : FIELD EMISSION GUN             
REMARK 245   ACCELERATION VOLTAGE (KV)         : 300                            
REMARK 245   IMAGING DETAILS                   : NULL                           
REMARK 247                                                                      
REMARK 247 ELECTRON MICROSCOPY                                                  
REMARK 247  THE COORDINATES IN THIS ENTRY WERE GENERATED FROM ELECTRON          
REMARK 247  MICROSCOPY DATA. PROTEIN DATA BANK CONVENTIONS REQUIRE              
REMARK 247  THAT CRYST1 AND SCALE RECORDS BE INCLUDED, BUT THE VALUES           
REMARK 247  ON THESE RECORDS ARE MEANINGLESS EXCEPT FOR THE CALCULATION         
REMARK 247  OF THE STRUCTURE FACTORS.                                           
REMARK 300                                                                      
REMARK 300 BIOMOLECULE: 1                                                       
REMARK 300 SEE REMARK 350 FOR THE AUTHOR PROVIDED AND/OR PROGRAM                
REMARK 300 GENERATED ASSEMBLY INFORMATION FOR THE STRUCTURE IN                  
REMARK 300 THIS ENTRY. THE REMARK MAY ALSO PROVIDE INFORMATION ON               
REMARK 300 BURIED SURFACE AREA.                                                 
REMARK 350                                                                      
REMARK 350 COORDINATES FOR A COMPLETE MULTIMER REPRESENTING THE KNOWN           
REMARK 350 BIOLOGICALLY SIGNIFICANT OLIGOMERIZATION STATE OF THE                
REMARK 350 MOLECULE CAN BE GENERATED BY APPLYING BIOMT TRANSFORMATIONS          
REMARK 350 GIVEN BELOW.  BOTH NON-CRYSTALLOGRAPHIC AND                          
REMARK 350 CRYSTALLOGRAPHIC OPERATIONS ARE GIVEN.                               
REMARK 350                                                                      
REMARK 350 BIOMOLECULE: 1                                                       
REMARK 350 AUTHOR DETERMINED BIOLOGICAL UNIT: TRIMERIC                          
REMARK 350 APPLY THE FOLLOWING TO CHAINS: A, B, C, D, E, G, H, M, O, P,         
REMARK 350                    AND CHAINS: S, U, V, Z, a, b, h, o, q             
REMARK 350   BIOMT1   1  1.000000  0.000000  0.000000        0.00000            
REMARK 350   BIOMT2   1  0.000000  1.000000  0.000000        0.00000            
REMARK 350   BIOMT3   1  0.000000  0.000000  1.000000        0.00000            
REMARK 465                                                                      
REMARK 465 MISSING RESIDUES                                                     
REMARK 465 THE FOLLOWING RESIDUES WERE NOT LOCATED IN THE                       
REMARK 465 EXPERIMENT. (M=MODEL NUMBER; RES=RESIDUE NAME; C=CHAIN               
REMARK 465 IDENTIFIER; SSSEQ=SEQUENCE NUMBER; I=INSERTION CODE.)                
REMARK 465                                                                      
REMARK 465   M RES C SSSEQI                                                     
REMARK 465     MET A     1                                                      
REMARK 465     PHE A     2                                                      
REMARK 465     VAL A     3                                                      
REMARK 465     PHE A     4                                                      
REMARK 465     LEU A     5                                                      
REMARK 465     VAL A     6                                                      
REMARK 465     LEU A     7                                                      
REMARK 465     LEU A     8                                                      
REMARK 465     PRO A     9                                                      
REMARK 465     LEU A    10                                                      
REMARK 465     VAL A    11                                                      
REMARK 465     SER A    12                                                      
REMARK 465     SER A    13                                                      
REMARK 465     GLN A    14                                                      
REMARK 465     CYS A    15                                                      
REMARK 465     VAL A    16                                                      
REMARK 465     ASN A    17                                                      
REMARK 465     LEU A    18                                                      
REMARK 465     THR A    19                                                      
REMARK 465     THR A    20                                                      
REMARK 465     ARG A    21                                                      
REMARK 465     THR A    22                                                      
REMARK 465     GLN A    23                                                      
REMARK 465     LEU A    24                                                      
REMARK 465     PRO A    25                                                      
REMARK 465     PRO A    26                                                      
REMARK 465     SER A    71                                                      
REMARK 465     GLY A    72                                                      
REMARK 465     THR A    73                                                      
REMARK 465     ASN A    74                                                      
REMARK 465     GLY A    75                                                      
REMARK 465     THR A    76                                                      
REMARK 465     LYS A    77                                                      
REMARK 465     ARG A    78                                                      
REMARK 465     PHE A    79                                                      
REMARK 465     HIS A   146                                                      
REMARK 465     LYS A   147                                                      
REMARK 465     ASN A   148                                                      
REMARK 465     ASN A   149                                                      
REMARK 465     LYS A   150                                                      
REMARK 465     SER A   151                                                      
REMARK 465     TRP A   152                                                      
REMARK 465     MET A   153                                                      
REMARK 465     GLU A   154                                                      
REMARK 465     SER A   155                                                      
REMARK 465     GLU A   156                                                      
REMARK 465     PHE A   157                                                      
REMARK 465     ARG A   158                                                      
REMARK 465     VAL A   159                                                      
REMARK 465     TYR A   160                                                      
REMARK 465     SER A   161                                                      
REMARK 465     SER A   162                                                      
REMARK 465     ALA A   163                                                      
REMARK 465     ASN A   164                                                      
REMARK 465     GLN A   173                                                      
REMARK 465     PRO A   174                                                      
REMARK 465     PHE A   175                                                      
REMARK 465     LEU A   176                                                      
REMARK 465     MET A   177                                                      
REMARK 465     ASP A   178                                                      
REMARK 465     LEU A   179                                                      
REMARK 465     GLU A   180                                                      
REMARK 465     GLY A   181                                                      
REMARK 465     LYS A   182                                                      
REMARK 465     GLN A   183                                                      
REMARK 465     GLY A   184                                                      
REMARK 465     ASN A   185                                                      
REMARK 465     ARG A   246                                                      
REMARK 465     SER A   247                                                      
REMARK 465     TYR A   248                                                      
REMARK 465     LEU A   249                                                      
REMARK 465     THR A   250                                                      
REMARK 465     PRO A   251                                                      
REMARK 465     GLY A   252                                                      
REMARK 465     ASP A   253                                                      
REMARK 465     SER A   254                                                      
REMARK 465     SER A   255                                                      
REMARK 465     SER A   256                                                      
REMARK 465     GLY A   257                                                      
REMARK 465     TRP A   258                                                      
REMARK 465     THR A   259                                                      
REMARK 465     ALA A   260                                                      
REMARK 465     GLY A   261                                                      
REMARK 465     ALA A   262                                                      
REMARK 465     LYS A   679                                                      
REMARK 465     SER A   680                                                      
REMARK 465     HIS A   681                                                      
REMARK 465     GLY A   682                                                      
REMARK 465     SER A   683                                                      
REMARK 465     ALA A   684                                                      
REMARK 465     SER A   685                                                      
REMARK 465     SER A   686                                                      
REMARK 465     VAL A   687                                                      
REMARK 465     ALA A   688                                                      
REMARK 465     MET B     1                                                      
REMARK 465     PHE B     2                                                      
REMARK 465     VAL B     3                                                      
REMARK 465     PHE B     4                                                      
REMARK 465     LEU B     5                                                      
REMARK 465     VAL B     6                                                      
REMARK 465     LEU B     7                                                      
REMARK 465     LEU B     8                                                      
REMARK 465     PRO B     9                                                      
REMARK 465     LEU B    10                                                      
REMARK 465     VAL B    11                                                      
REMARK 465     SER B    12                                                      
REMARK 465     SER B    13                                                      
REMARK 465     GLN B    14                                                      
REMARK 465     CYS B    15                                                      
REMARK 465     VAL B    16                                                      
REMARK 465     ASN B    17                                                      
REMARK 465     LEU B    18                                                      
REMARK 465     THR B    19                                                      
REMARK 465     THR B    20                                                      
REMARK 465     ARG B    21                                                      
REMARK 465     THR B    22                                                      
REMARK 465     GLN B    23                                                      
REMARK 465     LEU B    24                                                      
REMARK 465     PRO B    25                                                      
REMARK 465     PRO B    26                                                      
REMARK 465     SER B    71                                                      
REMARK 465     GLY B    72                                                      
REMARK 465     THR B    73                                                      
REMARK 465     ASN B    74                                                      
REMARK 465     GLY B    75                                                      
REMARK 465     THR B    76                                                      
REMARK 465     LYS B    77                                                      
REMARK 465     ARG B    78                                                      
REMARK 465     PHE B    79                                                      
REMARK 465     HIS B   146                                                      
REMARK 465     LYS B   147                                                      
REMARK 465     ASN B   148                                                      
REMARK 465     ASN B   149                                                      
REMARK 465     LYS B   150                                                      
REMARK 465     SER B   151                                                      
REMARK 465     TRP B   152                                                      
REMARK 465     MET B   153                                                      
REMARK 465     GLU B   154                                                      
REMARK 465     SER B   155                                                      
REMARK 465     GLU B   156                                                      
REMARK 465     PHE B   157                                                      
REMARK 465     ARG B   158                                                      
REMARK 465     VAL B   159                                                      
REMARK 465     TYR B   160                                                      
REMARK 465     SER B   161                                                      
REMARK 465     SER B   162                                                      
REMARK 465     ALA B   163                                                      
REMARK 465     ASN B   164                                                      
REMARK 465     GLN B   173                                                      
REMARK 465     PRO B   174                                                      
REMARK 465     PHE B   175                                                      
REMARK 465     LEU B   176                                                      
REMARK 465     MET B   177                                                      
REMARK 465     ASP B   178                                                      
REMARK 465     LEU B   179                                                      
REMARK 465     GLU B   180                                                      
REMARK 465     GLY B   181                                                      
REMARK 465     LYS B   182                                                      
REMARK 465     GLN B   183                                                      
REMARK 465     GLY B   184                                                      
REMARK 465     ASN B   185                                                      
REMARK 465     ARG B   246                                                      
REMARK 465     SER B   247                                                      
REMARK 465     TYR B   248                                                      
REMARK 465     LEU B   249                                                      
REMARK 465     THR B   250                                                      
REMARK 465     PRO B   251                                                      
REMARK 465     GLY B   252                                                      
REMARK 465     ASP B   253                                                      
REMARK 465     SER B   254                                                      
REMARK 465     SER B   255                                                      
REMARK 465     SER B   256                                                      
REMARK 465     GLY B   257                                                      
REMARK 465     TRP B   258                                                      
REMARK 465     THR B   259                                                      
REMARK 465     ALA B   260                                                      
REMARK 465     GLY B   261                                                      
REMARK 465     ALA B   262                                                      
REMARK 465     GLY B   682                                                      
REMARK 465     SER B   683                                                      
REMARK 465     ALA B   684                                                      
REMARK 465     SER B   685                                                      
REMARK 465     SER B   686                                                      
REMARK 465     VAL B   687                                                      
REMARK 465     ALA B   688                                                      
REMARK 465     MET C     1                                                      
REMARK 465     PHE C     2                                                      
REMARK 465     VAL C     3                                                      
REMARK 465     PHE C     4                                                      
REMARK 465     LEU C     5                                                      
REMARK 465     VAL C     6                                                      
REMARK 465     LEU C     7                                                      
REMARK 465     LEU C     8                                                      
REMARK 465     PRO C     9                                                      
REMARK 465     LEU C    10                                                      
REMARK 465     VAL C    11                                                      
REMARK 465     SER C    12                                                      
REMARK 465     SER C    13                                                      
REMARK 465     GLN C    14                                                      
REMARK 465     CYS C    15                                                      
REMARK 465     VAL C    16                                                      
REMARK 465     ASN C    17                                                      
REMARK 465     LEU C    18                                                      
REMARK 465     THR C    19                                                      
REMARK 465     THR C    20                                                      
REMARK 465     ARG C    21                                                      
REMARK 465     THR C    22                                                      
REMARK 465     GLN C    23                                                      
REMARK 465     LEU C    24                                                      
REMARK 465     PRO C    25                                                      
REMARK 465     PRO C    26                                                      
REMARK 465     SER C    71                                                      
REMARK 465     GLY C    72                                                      
REMARK 465     THR C    73                                                      
REMARK 465     ASN C    74                                                      
REMARK 465     GLY C    75                                                      
REMARK 465     THR C    76                                                      
REMARK 465     LYS C    77                                                      
REMARK 465     ARG C    78                                                      
REMARK 465     PHE C    79                                                      
REMARK 465     HIS C   146                                                      
REMARK 465     LYS C   147                                                      
REMARK 465     ASN C   148                                                      
REMARK 465     ASN C   149                                                      
REMARK 465     LYS C   150                                                      
REMARK 465     SER C   151                                                      
REMARK 465     TRP C   152                                                      
REMARK 465     MET C   153                                                      
REMARK 465     GLU C   154                                                      
REMARK 465     SER C   155                                                      
REMARK 465     GLU C   156                                                      
REMARK 465     PHE C   157                                                      
REMARK 465     ARG C   158                                                      
REMARK 465     VAL C   159                                                      
REMARK 465     TYR C   160                                                      
REMARK 465     SER C   161                                                      
REMARK 465     SER C   162                                                      
REMARK 465     ALA C   163                                                      
REMARK 465     ASN C   164                                                      
REMARK 465     GLN C   173                                                      
REMARK 465     PRO C   174                                                      
REMARK 465     PHE C   175                                                      
REMARK 465     LEU C   176                                                      
REMARK 465     MET C   177                                                      
REMARK 465     ASP C   178                                                      
REMARK 465     LEU C   179                                                      
REMARK 465     GLU C   180                                                      
REMARK 465     GLY C   181                                                      
REMARK 465     LYS C   182                                                      
REMARK 465     GLN C   183                                                      
REMARK 465     GLY C   184                                                      
REMARK 465     ASN C   185                                                      
REMARK 465     ARG C   246                                                      
REMARK 465     SER C   247                                                      
REMARK 465     TYR C   248                                                      
REMARK 465     LEU C   249                                                      
REMARK 465     THR C   250                                                      
REMARK 465     PRO C   251                                                      
REMARK 465     GLY C   252                                                      
REMARK 465     ASP C   253                                                      
REMARK 465     SER C   254                                                      
REMARK 465     SER C   255                                                      
REMARK 465     SER C   256                                                      
REMARK 465     GLY C   257                                                      
REMARK 465     TRP C   258                                                      
REMARK 465     THR C   259                                                      
REMARK 465     ALA C   260                                                      
REMARK 465     GLY C   261                                                      
REMARK 465     ALA C   262                                                      
REMARK 465     LYS C   679                                                      
REMARK 465     SER C   680                                                      
REMARK 465     HIS C   681                                                      
REMARK 465     GLY C   682                                                      
REMARK 465     SER C   683                                                      
REMARK 465     ALA C   684                                                      
REMARK 465     SER C   685                                                      
REMARK 465     SER C   686                                                      
REMARK 465     VAL C   687                                                      
REMARK 465     ALA C   688                                                      
REMARK 500                                                                      
REMARK 500 GEOMETRY AND STEREOCHEMISTRY                                         
REMARK 500 SUBTOPIC: TORSION ANGLES                                             
REMARK 500                                                                      
REMARK 500 TORSION ANGLES OUTSIDE THE EXPECTED RAMACHANDRAN REGIONS:            
REMARK 500 (M=MODEL NUMBER; RES=RESIDUE NAME; C=CHAIN IDENTIFIER;               
REMARK 500 SSEQ=SEQUENCE NUMBER; I=INSERTION CODE).                             
REMARK 500                                                                      
REMARK 500 STANDARD TABLE:                                                      
REMARK 500 FORMAT:(10X,I3,1X,A3,1X,A1,I4,A1,4X,F7.2,3X,F7.2)                    
REMARK 500                                                                      
REMARK 500 EXPECTED VALUES: GJ KLEYWEGT AND TA JONES (1996). PHI/PSI-           
REMARK 500 CHOLOGY: RAMACHANDRAN REVISITED. STRUCTURE 4, 1395 - 1400            
REMARK 500                                                                      
REMARK 500  M RES CSSEQI        PSI       PHI                                   
REMARK 500    PHE A  32     -130.62     58.05                                   
REMARK 500    LYS A  41       56.48    -92.73                                   
REMARK 500    ASN A  87     -139.89     55.09                                   
REMARK 500    ALA A 123     -118.56     53.69                                   
REMARK 500    ARG A 214     -139.50     50.26                                   
REMARK 500    LEU A 226      -55.33   -120.45                                   
REMARK 500    ASP A 428       33.08    -97.10                                   
REMARK 500    LEU A 629     -108.82     55.28                                   
REMARK 500    ASP A 663      -60.35    -94.84                                   
REMARK 500    VAL A 729      -53.96   -122.91                                   
REMARK 500    ASP A 745       61.84     60.73                                   
REMARK 500    LYS A 795       58.69    -94.36                                   
REMARK 500    TYR A 837       -8.10     67.76                                   
REMARK 500    LEU A 849       -6.13     71.11                                   
REMARK 500    LEU A 945       56.43    -90.28                                   
REMARK 500    PHE B  32     -133.61     58.69                                   
REMARK 500    ASN B  87     -122.24     57.88                                   
REMARK 500    GLU B 132       32.46    -99.69                                   
REMARK 500    PRO B 230       56.88    -90.54                                   
REMARK 500    ASN B 331       34.28    -97.39                                   
REMARK 500    HIS B 519       32.66    -94.14                                   
REMARK 500    SER B 637       10.37   -141.42                                   
REMARK 500    LYS B 679     -133.91     63.08                                   
REMARK 500    VAL B 729      -52.69   -124.27                                   
REMARK 500    ASP B 745       65.03     60.21                                   
REMARK 500    ASN C  87     -136.53     53.52                                   
REMARK 500    ASN C 331       57.83    -93.74                                   
REMARK 500    SER C 438       38.74    -98.97                                   
REMARK 500    ASP C 663      -60.49    -94.46                                   
REMARK 500    CYS C 743      -66.95    -95.43                                   
REMARK 500    ALA C 829     -167.54    -79.93                                   
REMARK 500    PHE C 833      -10.43     71.50                                   
REMARK 500    LYS C 835     -113.40     54.18                                   
REMARK 500    ASP C 843       50.17    -91.85                                   
REMARK 500    ASP C 848       -8.46     71.24                                   
REMARK 500    LEU C 849       -6.05     67.21                                   
REMARK 500    LEU C 945       34.76    -94.50                                   
REMARK 500                                                                      
REMARK 500 REMARK: NULL                                                         
REMARK 900                                                                      
REMARK 900 RELATED ENTRIES                                                      
REMARK 900 RELATED ID: EMD-25865   RELATED DB: EMDB                             
REMARK 900 SARS-COV-2 OMICRON 3-RBD DOWN SPIKE PROTEIN TRIMER WITHOUT THE P986- 
REMARK 900 P987 STABILIZING MUTATIONS (S-GSAS-OMICRON)                          
REMARK     index=1;filename: 7tf8.pdb
DBREF  7TF8 A    1  1147  UNP    P0DTC2   SPIKE_SARS2      1   1147             
DBREF  7TF8 B    1  1147  UNP    P0DTC2   SPIKE_SARS2      1   1147             
DBREF  7TF8 C    1  1147  UNP    P0DTC2   SPIKE_SARS2      1   1147             
SEQADV 7TF8 VAL A   67  UNP  P0DTC2    ALA    67 VARIANT                        
SEQADV 7TF8     A       UNP  P0DTC2    HIS    69 DELETION                       
SEQADV 7TF8     A       UNP  P0DTC2    VAL    70 DELETION                       
SEQADV 7TF8 ILE A   95  UNP  P0DTC2    THR    95 VARIANT                        
SEQADV 7TF8     A       UNP  P0DTC2    GLY   142 DELETION                       
SEQADV 7TF8     A       UNP  P0DTC2    VAL   143 DELETION                       
SEQADV 7TF8     A       UNP  P0DTC2    TYR   144 DELETION                       
SEQADV 7TF8 ASP A  142  UNP  P0DTC2    TYR   145 VARIANT                        
SEQADV 7TF8 ILE A  212  UNP  P0DTC2              INSERTION                      
SEQADV 7TF8 VAL A  213  UNP  P0DTC2              INSERTION                      
SEQADV 7TF8 ARG A  214  UNP  P0DTC2    ASN   211 VARIANT                        
SEQADV 7TF8 GLU A  214A UNP  P0DTC2    LEU   212 VARIANT                        
SEQADV 7TF8 PRO A  214B UNP  P0DTC2    VAL   213 VARIANT                        
SEQADV 7TF8 GLU A  214C UNP  P0DTC2    ARG   214 VARIANT                        
SEQADV 7TF8 ASP A  339  UNP  P0DTC2    GLY   339 VARIANT                        
SEQADV 7TF8 LEU A  371  UNP  P0DTC2    SER   371 VARIANT                        
SEQADV 7TF8 PRO A  373  UNP  P0DTC2    SER   373 VARIANT                        
SEQADV 7TF8 PHE A  375  UNP  P0DTC2    SER   375 VARIANT                        
SEQADV 7TF8 ASN A  417  UNP  P0DTC2    LYS   417 VARIANT                        
SEQADV 7TF8 LYS A  440  UNP  P0DTC2    ASN   440 VARIANT                        
SEQADV 7TF8 SER A  446  UNP  P0DTC2    GLY   446 VARIANT                        
SEQADV 7TF8 ASN A  477  UNP  P0DTC2    SER   477 VARIANT                        
SEQADV 7TF8 LYS A  478  UNP  P0DTC2    THR   478 VARIANT                        
SEQADV 7TF8 ALA A  484  UNP  P0DTC2    GLU   484 VARIANT                        
SEQADV 7TF8 ARG A  493  UNP  P0DTC2    GLN   493 VARIANT                        
SEQADV 7TF8 SER A  496  UNP  P0DTC2    GLY   496 VARIANT                        
SEQADV 7TF8 ARG A  498  UNP  P0DTC2    GLN   498 VARIANT                        
SEQADV 7TF8 TYR A  501  UNP  P0DTC2    ASN   501 VARIANT                        
SEQADV 7TF8 HIS A  505  UNP  P0DTC2    TYR   505 VARIANT                        
SEQADV 7TF8 LYS A  547  UNP  P0DTC2    THR   547 VARIANT                        
SEQADV 7TF8 GLY A  614  UNP  P0DTC2    ASP   614 VARIANT                        
SEQADV 7TF8 TYR A  655  UNP  P0DTC2    HIS   655 VARIANT                        
SEQADV 7TF8 LYS A  679  UNP  P0DTC2    ASN   679 VARIANT                        
SEQADV 7TF8 HIS A  681  UNP  P0DTC2    PRO   681 VARIANT                        
SEQADV 7TF8 GLY A  682  UNP  P0DTC2    ARG   682 VARIANT                        
SEQADV 7TF8 SER A  683  UNP  P0DTC2    ARG   683 VARIANT                        
SEQADV 7TF8 SER A  685  UNP  P0DTC2    ARG   685 VARIANT                        
SEQADV 7TF8 LYS A  764  UNP  P0DTC2    ASN   764 VARIANT                        
SEQADV 7TF8 TYR A  796  UNP  P0DTC2    ASP   796 VARIANT                        
SEQADV 7TF8 LYS A  856  UNP  P0DTC2    ASN   856 VARIANT                        
SEQADV 7TF8 HIS A  954  UNP  P0DTC2    GLN   954 VARIANT                        
SEQADV 7TF8 LYS A  969  UNP  P0DTC2    ASN   969 VARIANT                        
SEQADV 7TF8 PHE A  981  UNP  P0DTC2    LEU   981 VARIANT                        
SEQADV 7TF8 VAL B   67  UNP  P0DTC2    ALA    67 VARIANT                        
SEQADV 7TF8     B       UNP  P0DTC2    HIS    69 DELETION                       
SEQADV 7TF8     B       UNP  P0DTC2    VAL    70 DELETION                       
SEQADV 7TF8 ILE B   95  UNP  P0DTC2    THR    95 VARIANT                        
SEQADV 7TF8     B       UNP  P0DTC2    GLY   142 DELETION                       
SEQADV 7TF8     B       UNP  P0DTC2    VAL   143 DELETION                       
SEQADV 7TF8     B       UNP  P0DTC2    TYR   144 DELETION                       
SEQADV 7TF8 ASP B  142  UNP  P0DTC2    TYR   145 VARIANT                        
SEQADV 7TF8 ILE B  212  UNP  P0DTC2              INSERTION                      
SEQADV 7TF8 VAL B  213  UNP  P0DTC2              INSERTION                      
SEQADV 7TF8 ARG B  214  UNP  P0DTC2    ASN   211 VARIANT                        
SEQADV 7TF8 GLU B  214A UNP  P0DTC2    LEU   212 VARIANT                        
SEQADV 7TF8 PRO B  214B UNP  P0DTC2    VAL   213 VARIANT                        
SEQADV 7TF8 GLU B  214C UNP  P0DTC2    ARG   214 VARIANT                        
SEQADV 7TF8 ASP B  339  UNP  P0DTC2    GLY   339 VARIANT                        
SEQADV 7TF8 LEU B  371  UNP  P0DTC2    SER   371 VARIANT                        
SEQADV 7TF8 PRO B  373  UNP  P0DTC2    SER   373 VARIANT                        
SEQADV 7TF8 PHE B  375  UNP  P0DTC2    SER   375 VARIANT                        
SEQADV 7TF8 ASN B  417  UNP  P0DTC2    LYS   417 VARIANT                        
SEQADV 7TF8 LYS B  440  UNP  P0DTC2    ASN   440 VARIANT                        
SEQADV 7TF8 SER B  446  UNP  P0DTC2    GLY   446 VARIANT                        
SEQADV 7TF8 ASN B  477  UNP  P0DTC2    SER   477 VARIANT                        
SEQADV 7TF8 LYS B  478  UNP  P0DTC2    THR   478 VARIANT                        
SEQADV 7TF8 ALA B  484  UNP  P0DTC2    GLU   484 VARIANT                        
SEQADV 7TF8 ARG B  493  UNP  P0DTC2    GLN   493 VARIANT                        
SEQADV 7TF8 SER B  496  UNP  P0DTC2    GLY   496 VARIANT                        
SEQADV 7TF8 ARG B  498  UNP  P0DTC2    GLN   498 VARIANT                        
SEQADV 7TF8 TYR B  501  UNP  P0DTC2    ASN   501 VARIANT                        
SEQADV 7TF8 HIS B  505  UNP  P0DTC2    TYR   505 VARIANT                        
SEQADV 7TF8 LYS B  547  UNP  P0DTC2    THR   547 VARIANT                        
SEQADV 7TF8 GLY B  614  UNP  P0DTC2    ASP   614 VARIANT                        
SEQADV 7TF8 TYR B  655  UNP  P0DTC2    HIS   655 VARIANT                        
SEQADV 7TF8 LYS B  679  UNP  P0DTC2    ASN   679 VARIANT                        
SEQADV 7TF8 HIS B  681  UNP  P0DTC2    PRO   681 VARIANT                        
SEQADV 7TF8 GLY B  682  UNP  P0DTC2    ARG   682 VARIANT                        
SEQADV 7TF8 SER B  683  UNP  P0DTC2    ARG   683 VARIANT                        
SEQADV 7TF8 SER B  685  UNP  P0DTC2    ARG   685 VARIANT                        
SEQADV 7TF8 LYS B  764  UNP  P0DTC2    ASN   764 VARIANT                        
SEQADV 7TF8 TYR B  796  UNP  P0DTC2    ASP   796 VARIANT                        
SEQADV 7TF8 LYS B  856  UNP  P0DTC2    ASN   856 VARIANT                        
SEQADV 7TF8 HIS B  954  UNP  P0DTC2    GLN   954 VARIANT                        
SEQADV 7TF8 LYS B  969  UNP  P0DTC2    ASN   969 VARIANT                        
SEQADV 7TF8 PHE B  981  UNP  P0DTC2    LEU   981 VARIANT                        
SEQADV 7TF8 VAL C   67  UNP  P0DTC2    ALA    67 VARIANT                        
SEQADV 7TF8     C       UNP  P0DTC2    HIS    69 DELETION                       
SEQADV 7TF8     C       UNP  P0DTC2    VAL    70 DELETION                       
SEQADV 7TF8 ILE C   95  UNP  P0DTC2    THR    95 VARIANT                        
SEQADV 7TF8     C       UNP  P0DTC2    GLY   142 DELETION                       
SEQADV 7TF8     C       UNP  P0DTC2    VAL   143 DELETION                       
SEQADV 7TF8     C       UNP  P0DTC2    TYR   144 DELETION                       
SEQADV 7TF8 ASP C  142  UNP  P0DTC2    TYR   145 VARIANT                        
SEQADV 7TF8 ILE C  212  UNP  P0DTC2              INSERTION                      
SEQADV 7TF8 VAL C  213  UNP  P0DTC2              INSERTION                      
SEQADV 7TF8 ARG C  214  UNP  P0DTC2    ASN   211 VARIANT                        
SEQADV 7TF8 GLU C  214A UNP  P0DTC2    LEU   212 VARIANT                        
SEQADV 7TF8 PRO C  214B UNP  P0DTC2    VAL   213 VARIANT                        
SEQADV 7TF8 GLU C  214C UNP  P0DTC2    ARG   214 VARIANT                        
SEQADV 7TF8 ASP C  339  UNP  P0DTC2    GLY   339 VARIANT                        
SEQADV 7TF8 LEU C  371  UNP  P0DTC2    SER   371 VARIANT                        
SEQADV 7TF8 PRO C  373  UNP  P0DTC2    SER   373 VARIANT                        
SEQADV 7TF8 PHE C  375  UNP  P0DTC2    SER   375 VARIANT                        
SEQADV 7TF8 ASN C  417  UNP  P0DTC2    LYS   417 VARIANT                        
SEQADV 7TF8 LYS C  440  UNP  P0DTC2    ASN   440 VARIANT                        
SEQADV 7TF8 SER C  446  UNP  P0DTC2    GLY   446 VARIANT                        
SEQADV 7TF8 ASN C  477  UNP  P0DTC2    SER   477 VARIANT                        
SEQADV 7TF8 LYS C  478  UNP  P0DTC2    THR   478 VARIANT                        
SEQADV 7TF8 ALA C  484  UNP  P0DTC2    GLU   484 VARIANT                        
SEQADV 7TF8 ARG C  493  UNP  P0DTC2    GLN   493 VARIANT                        
SEQADV 7TF8 SER C  496  UNP  P0DTC2    GLY   496 VARIANT                        
SEQADV 7TF8 ARG C  498  UNP  P0DTC2    GLN   498 VARIANT                        
SEQADV 7TF8 TYR C  501  UNP  P0DTC2    ASN   501 VARIANT                        
SEQADV 7TF8 HIS C  505  UNP  P0DTC2    TYR   505 VARIANT                        
SEQADV 7TF8 LYS C  547  UNP  P0DTC2    THR   547 VARIANT                        
SEQADV 7TF8 GLY C  614  UNP  P0DTC2    ASP   614 VARIANT                        
SEQADV 7TF8 TYR C  655  UNP  P0DTC2    HIS   655 VARIANT                        
SEQADV 7TF8 LYS C  679  UNP  P0DTC2    ASN   679 VARIANT                        
SEQADV 7TF8 HIS C  681  UNP  P0DTC2    PRO   681 VARIANT                        
SEQADV 7TF8 GLY C  682  UNP  P0DTC2    ARG   682 VARIANT                        
SEQADV 7TF8 SER C  683  UNP  P0DTC2    ARG   683 VARIANT                        
SEQADV 7TF8 SER C  685  UNP  P0DTC2    ARG   685 VARIANT                        
SEQADV 7TF8 LYS C  764  UNP  P0DTC2    ASN   764 VARIANT                        
SEQADV 7TF8 TYR C  796  UNP  P0DTC2    ASP   796 VARIANT                        
SEQADV 7TF8 LYS C  856  UNP  P0DTC2    ASN   856 VARIANT                        
SEQADV 7TF8 HIS C  954  UNP  P0DTC2    GLN   954 VARIANT                        
SEQADV 7TF8 LYS C  969  UNP  P0DTC2    ASN   969 VARIANT                        
SEQADV 7TF8 PHE C  981  UNP  P0DTC2    LEU   981 VARIANT                        
SEQRES   1 A 1144  MET PHE VAL PHE LEU VAL LEU LEU PRO LEU VAL SER SER          
SEQRES   2 A 1144  GLN CYS VAL ASN LEU THR THR ARG THR GLN LEU PRO PRO          
SEQRES   3 A 1144  ALA TYR THR ASN SER PHE THR ARG GLY VAL TYR TYR PRO          
SEQRES   4 A 1144  ASP LYS VAL PHE ARG SER SER VAL LEU HIS SER THR GLN          
SEQRES   5 A 1144  ASP LEU PHE LEU PRO PHE PHE SER ASN VAL THR TRP PHE          
SEQRES   6 A 1144  HIS VAL ILE SER GLY THR ASN GLY THR LYS ARG PHE ASP          
SEQRES   7 A 1144  ASN PRO VAL LEU PRO PHE ASN ASP GLY VAL TYR PHE ALA          
SEQRES   8 A 1144  SER ILE GLU LYS SER ASN ILE ILE ARG GLY TRP ILE PHE          
SEQRES   9 A 1144  GLY THR THR LEU ASP SER LYS THR GLN SER LEU LEU ILE          
SEQRES  10 A 1144  VAL ASN ASN ALA THR ASN VAL VAL ILE LYS VAL CYS GLU          
SEQRES  11 A 1144  PHE GLN PHE CYS ASN ASP PRO PHE LEU ASP HIS LYS ASN          
SEQRES  12 A 1144  ASN LYS SER TRP MET GLU SER GLU PHE ARG VAL TYR SER          
SEQRES  13 A 1144  SER ALA ASN ASN CYS THR PHE GLU TYR VAL SER GLN PRO          
SEQRES  14 A 1144  PHE LEU MET ASP LEU GLU GLY LYS GLN GLY ASN PHE LYS          
SEQRES  15 A 1144  ASN LEU ARG GLU PHE VAL PHE LYS ASN ILE ASP GLY TYR          
SEQRES  16 A 1144  PHE LYS ILE TYR SER LYS HIS THR PRO ILE ILE VAL ARG          
SEQRES  17 A 1144  GLU PRO GLU ASP LEU PRO GLN GLY PHE SER ALA LEU GLU          
SEQRES  18 A 1144  PRO LEU VAL ASP LEU PRO ILE GLY ILE ASN ILE THR ARG          
SEQRES  19 A 1144  PHE GLN THR LEU LEU ALA LEU HIS ARG SER TYR LEU THR          
SEQRES  20 A 1144  PRO GLY ASP SER SER SER GLY TRP THR ALA GLY ALA ALA          
SEQRES  21 A 1144  ALA TYR TYR VAL GLY TYR LEU GLN PRO ARG THR PHE LEU          
SEQRES  22 A 1144  LEU LYS TYR ASN GLU ASN GLY THR ILE THR ASP ALA VAL          
SEQRES  23 A 1144  ASP CYS ALA LEU ASP PRO LEU SER GLU THR LYS CYS THR          
SEQRES  24 A 1144  LEU LYS SER PHE THR VAL GLU LYS GLY ILE TYR GLN THR          
SEQRES  25 A 1144  SER ASN PHE ARG VAL GLN PRO THR GLU SER ILE VAL ARG          
SEQRES  26 A 1144  PHE PRO ASN ILE THR ASN LEU CYS PRO PHE ASP GLU VAL          
SEQRES  27 A 1144  PHE ASN ALA THR ARG PHE ALA SER VAL TYR ALA TRP ASN          
SEQRES  28 A 1144  ARG LYS ARG ILE SER ASN CYS VAL ALA ASP TYR SER VAL          
SEQRES  29 A 1144  LEU TYR ASN LEU ALA PRO PHE PHE THR PHE LYS CYS TYR          
SEQRES  30 A 1144  GLY VAL SER PRO THR LYS LEU ASN ASP LEU CYS PHE THR          
SEQRES  31 A 1144  ASN VAL TYR ALA ASP SER PHE VAL ILE ARG GLY ASP GLU          
SEQRES  32 A 1144  VAL ARG GLN ILE ALA PRO GLY GLN THR GLY ASN ILE ALA          
SEQRES  33 A 1144  ASP TYR ASN TYR LYS LEU PRO ASP ASP PHE THR GLY CYS          
SEQRES  34 A 1144  VAL ILE ALA TRP ASN SER ASN LYS LEU ASP SER LYS VAL          
SEQRES  35 A 1144  SER GLY ASN TYR ASN TYR LEU TYR ARG LEU PHE ARG LYS          
SEQRES  36 A 1144  SER ASN LEU LYS PRO PHE GLU ARG ASP ILE SER THR GLU          
SEQRES  37 A 1144  ILE TYR GLN ALA GLY ASN LYS PRO CYS ASN GLY VAL ALA          
SEQRES  38 A 1144  GLY PHE ASN CYS TYR PHE PRO LEU ARG SER TYR SER PHE          
SEQRES  39 A 1144  ARG PRO THR TYR GLY VAL GLY HIS GLN PRO TYR ARG VAL          
SEQRES  40 A 1144  VAL VAL LEU SER PHE GLU LEU LEU HIS ALA PRO ALA THR          
SEQRES  41 A 1144  VAL CYS GLY PRO LYS LYS SER THR ASN LEU VAL LYS ASN          
SEQRES  42 A 1144  LYS CYS VAL ASN PHE ASN PHE ASN GLY LEU LYS GLY THR          
SEQRES  43 A 1144  GLY VAL LEU THR GLU SER ASN LYS LYS PHE LEU PRO PHE          
SEQRES  44 A 1144  GLN GLN PHE GLY ARG ASP ILE ALA ASP THR THR ASP ALA          
SEQRES  45 A 1144  VAL ARG ASP PRO GLN THR LEU GLU ILE LEU ASP ILE THR          
SEQRES  46 A 1144  PRO CYS SER PHE GLY GLY VAL SER VAL ILE THR PRO GLY          
SEQRES  47 A 1144  THR ASN THR SER ASN GLN VAL ALA VAL LEU TYR GLN GLY          
SEQRES  48 A 1144  VAL ASN CYS THR GLU VAL PRO VAL ALA ILE HIS ALA ASP          
SEQRES  49 A 1144  GLN LEU THR PRO THR TRP ARG VAL TYR SER THR GLY SER          
SEQRES  50 A 1144  ASN VAL PHE GLN THR ARG ALA GLY CYS LEU ILE GLY ALA          
SEQRES  51 A 1144  GLU TYR VAL ASN ASN SER TYR GLU CYS ASP ILE PRO ILE          
SEQRES  52 A 1144  GLY ALA GLY ILE CYS ALA SER TYR GLN THR GLN THR LYS          
SEQRES  53 A 1144  SER HIS GLY SER ALA SER SER VAL ALA SER GLN SER ILE          
SEQRES  54 A 1144  ILE ALA TYR THR MET SER LEU GLY ALA GLU ASN SER VAL          
SEQRES  55 A 1144  ALA TYR SER ASN ASN SER ILE ALA ILE PRO THR ASN PHE          
SEQRES  56 A 1144  THR ILE SER VAL THR THR GLU ILE LEU PRO VAL SER MET          
SEQRES  57 A 1144  THR LYS THR SER VAL ASP CYS THR MET TYR ILE CYS GLY          
SEQRES  58 A 1144  ASP SER THR GLU CYS SER ASN LEU LEU LEU GLN TYR GLY          
SEQRES  59 A 1144  SER PHE CYS THR GLN LEU LYS ARG ALA LEU THR GLY ILE          
SEQRES  60 A 1144  ALA VAL GLU GLN ASP LYS ASN THR GLN GLU VAL PHE ALA          
SEQRES  61 A 1144  GLN VAL LYS GLN ILE TYR LYS THR PRO PRO ILE LYS TYR          
SEQRES  62 A 1144  PHE GLY GLY PHE ASN PHE SER GLN ILE LEU PRO ASP PRO          
SEQRES  63 A 1144  SER LYS PRO SER LYS ARG SER PHE ILE GLU ASP LEU LEU          
SEQRES  64 A 1144  PHE ASN LYS VAL THR LEU ALA ASP ALA GLY PHE ILE LYS          
SEQRES  65 A 1144  GLN TYR GLY ASP CYS LEU GLY ASP ILE ALA ALA ARG ASP          
SEQRES  66 A 1144  LEU ILE CYS ALA GLN LYS PHE LYS GLY LEU THR VAL LEU          
SEQRES  67 A 1144  PRO PRO LEU LEU THR ASP GLU MET ILE ALA GLN TYR THR          
SEQRES  68 A 1144  SER ALA LEU LEU ALA GLY THR ILE THR SER GLY TRP THR          
SEQRES  69 A 1144  PHE GLY ALA GLY ALA ALA LEU GLN ILE PRO PHE ALA MET          
SEQRES  70 A 1144  GLN MET ALA TYR ARG PHE ASN GLY ILE GLY VAL THR GLN          
SEQRES  71 A 1144  ASN VAL LEU TYR GLU ASN GLN LYS LEU ILE ALA ASN GLN          
SEQRES  72 A 1144  PHE ASN SER ALA ILE GLY LYS ILE GLN ASP SER LEU SER          
SEQRES  73 A 1144  SER THR ALA SER ALA LEU GLY LYS LEU GLN ASP VAL VAL          
SEQRES  74 A 1144  ASN HIS ASN ALA GLN ALA LEU ASN THR LEU VAL LYS GLN          
SEQRES  75 A 1144  LEU SER SER LYS PHE GLY ALA ILE SER SER VAL LEU ASN          
SEQRES  76 A 1144  ASP ILE PHE SER ARG LEU ASP LYS VAL GLU ALA GLU VAL          
SEQRES  77 A 1144  GLN ILE ASP ARG LEU ILE THR GLY ARG LEU GLN SER LEU          
SEQRES  78 A 1144  GLN THR TYR VAL THR GLN GLN LEU ILE ARG ALA ALA GLU          
SEQRES  79 A 1144  ILE ARG ALA SER ALA ASN LEU ALA ALA THR LYS MET SER          
SEQRES  80 A 1144  GLU CYS VAL LEU GLY GLN SER LYS ARG VAL ASP PHE CYS          
SEQRES  81 A 1144  GLY LYS GLY TYR HIS LEU MET SER PHE PRO GLN SER ALA          
SEQRES  82 A 1144  PRO HIS GLY VAL VAL PHE LEU HIS VAL THR TYR VAL PRO          
SEQRES  83 A 1144  ALA GLN GLU LYS ASN PHE THR THR ALA PRO ALA ILE CYS          
SEQRES  84 A 1144  HIS ASP GLY LYS ALA HIS PHE PRO ARG GLU GLY VAL PHE          
SEQRES  85 A 1144  VAL SER ASN GLY THR HIS TRP PHE VAL THR GLN ARG ASN          
SEQRES  86 A 1144  PHE TYR GLU PRO GLN ILE ILE THR THR ASP ASN THR PHE          
SEQRES  87 A 1144  VAL SER GLY ASN CYS ASP VAL VAL ILE GLY ILE VAL ASN          
SEQRES  88 A 1144  ASN THR VAL TYR ASP PRO LEU GLN PRO GLU LEU ASP SER          
SEQRES   1 B 1144  MET PHE VAL PHE LEU VAL LEU LEU PRO LEU VAL SER SER          
SEQRES   2 B 1144  GLN CYS VAL ASN LEU THR THR ARG THR GLN LEU PRO PRO          
SEQRES   3 B 1144  ALA TYR THR ASN SER PHE THR ARG GLY VAL TYR TYR PRO          
SEQRES   4 B 1144  ASP LYS VAL PHE ARG SER SER VAL LEU HIS SER THR GLN          
SEQRES   5 B 1144  ASP LEU PHE LEU PRO PHE PHE SER ASN VAL THR TRP PHE          
SEQRES   6 B 1144  HIS VAL ILE SER GLY THR ASN GLY THR LYS ARG PHE ASP          
SEQRES   7 B 1144  ASN PRO VAL LEU PRO PHE ASN ASP GLY VAL TYR PHE ALA          
SEQRES   8 B 1144  SER ILE GLU LYS SER ASN ILE ILE ARG GLY TRP ILE PHE          
SEQRES   9 B 1144  GLY THR THR LEU ASP SER LYS THR GLN SER LEU LEU ILE          
SEQRES  10 B 1144  VAL ASN ASN ALA THR ASN VAL VAL ILE LYS VAL CYS GLU          
SEQRES  11 B 1144  PHE GLN PHE CYS ASN ASP PRO PHE LEU ASP HIS LYS ASN          
SEQRES  12 B 1144  ASN LYS SER TRP MET GLU SER GLU PHE ARG VAL TYR SER          
SEQRES  13 B 1144  SER ALA ASN ASN CYS THR PHE GLU TYR VAL SER GLN PRO          
SEQRES  14 B 1144  PHE LEU MET ASP LEU GLU GLY LYS GLN GLY ASN PHE LYS          
SEQRES  15 B 1144  ASN LEU ARG GLU PHE VAL PHE LYS ASN ILE ASP GLY TYR          
SEQRES  16 B 1144  PHE LYS ILE TYR SER LYS HIS THR PRO ILE ILE VAL ARG          
SEQRES  17 B 1144  GLU PRO GLU ASP LEU PRO GLN GLY PHE SER ALA LEU GLU          
SEQRES  18 B 1144  PRO LEU VAL ASP LEU PRO ILE GLY ILE ASN ILE THR ARG          
SEQRES  19 B 1144  PHE GLN THR LEU LEU ALA LEU HIS ARG SER TYR LEU THR          
SEQRES  20 B 1144  PRO GLY ASP SER SER SER GLY TRP THR ALA GLY ALA ALA          
SEQRES  21 B 1144  ALA TYR TYR VAL GLY TYR LEU GLN PRO ARG THR PHE LEU          
SEQRES  22 B 1144  LEU LYS TYR ASN GLU ASN GLY THR ILE THR ASP ALA VAL          
SEQRES  23 B 1144  ASP CYS ALA LEU ASP PRO LEU SER GLU THR LYS CYS THR          
SEQRES  24 B 1144  LEU LYS SER PHE THR VAL GLU LYS GLY ILE TYR GLN THR          
SEQRES  25 B 1144  SER ASN PHE ARG VAL GLN PRO THR GLU SER ILE VAL ARG          
SEQRES  26 B 1144  PHE PRO ASN ILE THR ASN LEU CYS PRO PHE ASP GLU VAL          
SEQRES  27 B 1144  PHE ASN ALA THR ARG PHE ALA SER VAL TYR ALA TRP ASN          
SEQRES  28 B 1144  ARG LYS ARG ILE SER ASN CYS VAL ALA ASP TYR SER VAL          
SEQRES  29 B 1144  LEU TYR ASN LEU ALA PRO PHE PHE THR PHE LYS CYS TYR          
SEQRES  30 B 1144  GLY VAL SER PRO THR LYS LEU ASN ASP LEU CYS PHE THR          
SEQRES  31 B 1144  ASN VAL TYR ALA ASP SER PHE VAL ILE ARG GLY ASP GLU          
SEQRES  32 B 1144  VAL ARG GLN ILE ALA PRO GLY GLN THR GLY ASN ILE ALA          
SEQRES  33 B 1144  ASP TYR ASN TYR LYS LEU PRO ASP ASP PHE THR GLY CYS          
SEQRES  34 B 1144  VAL ILE ALA TRP ASN SER ASN LYS LEU ASP SER LYS VAL          
SEQRES  35 B 1144  SER GLY ASN TYR ASN TYR LEU TYR ARG LEU PHE ARG LYS          
SEQRES  36 B 1144  SER ASN LEU LYS PRO PHE GLU ARG ASP ILE SER THR GLU          
SEQRES  37 B 1144  ILE TYR GLN ALA GLY ASN LYS PRO CYS ASN GLY VAL ALA          
SEQRES  38 B 1144  GLY PHE ASN CYS TYR PHE PRO LEU ARG SER TYR SER PHE          
SEQRES  39 B 1144  ARG PRO THR TYR GLY VAL GLY HIS GLN PRO TYR ARG VAL          
SEQRES  40 B 1144  VAL VAL LEU SER PHE GLU LEU LEU HIS ALA PRO ALA THR          
SEQRES  41 B 1144  VAL CYS GLY PRO LYS LYS SER THR ASN LEU VAL LYS ASN          
SEQRES  42 B 1144  LYS CYS VAL ASN PHE ASN PHE ASN GLY LEU LYS GLY THR          
SEQRES  43 B 1144  GLY VAL LEU THR GLU SER ASN LYS LYS PHE LEU PRO PHE          
SEQRES  44 B 1144  GLN GLN PHE GLY ARG ASP ILE ALA ASP THR THR ASP ALA          
SEQRES  45 B 1144  VAL ARG ASP PRO GLN THR LEU GLU ILE LEU ASP ILE THR          
SEQRES  46 B 1144  PRO CYS SER PHE GLY GLY VAL SER VAL ILE THR PRO GLY          
SEQRES  47 B 1144  THR ASN THR SER ASN GLN VAL ALA VAL LEU TYR GLN GLY          
SEQRES  48 B 1144  VAL ASN CYS THR GLU VAL PRO VAL ALA ILE HIS ALA ASP          
SEQRES  49 B 1144  GLN LEU THR PRO THR TRP ARG VAL TYR SER THR GLY SER          
SEQRES  50 B 1144  ASN VAL PHE GLN THR ARG ALA GLY CYS LEU ILE GLY ALA          
SEQRES  51 B 1144  GLU TYR VAL ASN ASN SER TYR GLU CYS ASP ILE PRO ILE          
SEQRES  52 B 1144  GLY ALA GLY ILE CYS ALA SER TYR GLN THR GLN THR LYS          
SEQRES  53 B 1144  SER HIS GLY SER ALA SER SER VAL ALA SER GLN SER ILE          
SEQRES  54 B 1144  ILE ALA TYR THR MET SER LEU GLY ALA GLU ASN SER VAL          
SEQRES  55 B 1144  ALA TYR SER ASN ASN SER ILE ALA ILE PRO THR ASN PHE          
SEQRES  56 B 1144  THR ILE SER VAL THR THR GLU ILE LEU PRO VAL SER MET          
SEQRES  57 B 1144  THR LYS THR SER VAL ASP CYS THR MET TYR ILE CYS GLY          
SEQRES  58 B 1144  ASP SER THR GLU CYS SER ASN LEU LEU LEU GLN TYR GLY          
SEQRES  59 B 1144  SER PHE CYS THR GLN LEU LYS ARG ALA LEU THR GLY ILE          
SEQRES  60 B 1144  ALA VAL GLU GLN ASP LYS ASN THR GLN GLU VAL PHE ALA          
SEQRES  61 B 1144  GLN VAL LYS GLN ILE TYR LYS THR PRO PRO ILE LYS TYR          
SEQRES  62 B 1144  PHE GLY GLY PHE ASN PHE SER GLN ILE LEU PRO ASP PRO          
SEQRES  63 B 1144  SER LYS PRO SER LYS ARG SER PHE ILE GLU ASP LEU LEU          
SEQRES  64 B 1144  PHE ASN LYS VAL THR LEU ALA ASP ALA GLY PHE ILE LYS          
SEQRES  65 B 1144  GLN TYR GLY ASP CYS LEU GLY ASP ILE ALA ALA ARG ASP          
SEQRES  66 B 1144  LEU ILE CYS ALA GLN LYS PHE LYS GLY LEU THR VAL LEU          
SEQRES  67 B 1144  PRO PRO LEU LEU THR ASP GLU MET ILE ALA GLN TYR THR          
SEQRES  68 B 1144  SER ALA LEU LEU ALA GLY THR ILE THR SER GLY TRP THR          
SEQRES  69 B 1144  PHE GLY ALA GLY ALA ALA LEU GLN ILE PRO PHE ALA MET          
SEQRES  70 B 1144  GLN MET ALA TYR ARG PHE ASN GLY ILE GLY VAL THR GLN          
SEQRES  71 B 1144  ASN VAL LEU TYR GLU ASN GLN LYS LEU ILE ALA ASN GLN          
SEQRES  72 B 1144  PHE ASN SER ALA ILE GLY LYS ILE GLN ASP SER LEU SER          
SEQRES  73 B 1144  SER THR ALA SER ALA LEU GLY LYS LEU GLN ASP VAL VAL          
SEQRES  74 B 1144  ASN HIS ASN ALA GLN ALA LEU ASN THR LEU VAL LYS GLN          
SEQRES  75 B 1144  LEU SER SER LYS PHE GLY ALA ILE SER SER VAL LEU ASN          
SEQRES  76 B 1144  ASP ILE PHE SER ARG LEU ASP LYS VAL GLU ALA GLU VAL          
SEQRES  77 B 1144  GLN ILE ASP ARG LEU ILE THR GLY ARG LEU GLN SER LEU          
SEQRES  78 B 1144  GLN THR TYR VAL THR GLN GLN LEU ILE ARG ALA ALA GLU          
SEQRES  79 B 1144  ILE ARG ALA SER ALA ASN LEU ALA ALA THR LYS MET SER          
SEQRES  80 B 1144  GLU CYS VAL LEU GLY GLN SER LYS ARG VAL ASP PHE CYS          
SEQRES  81 B 1144  GLY LYS GLY TYR HIS LEU MET SER PHE PRO GLN SER ALA          
SEQRES  82 B 1144  PRO HIS GLY VAL VAL PHE LEU HIS VAL THR TYR VAL PRO          
SEQRES  83 B 1144  ALA GLN GLU LYS ASN PHE THR THR ALA PRO ALA ILE CYS          
SEQRES  84 B 1144  HIS ASP GLY LYS ALA HIS PHE PRO ARG GLU GLY VAL PHE          
SEQRES  85 B 1144  VAL SER ASN GLY THR HIS TRP PHE VAL THR GLN ARG ASN          
SEQRES  86 B 1144  PHE TYR GLU PRO GLN ILE ILE THR THR ASP ASN THR PHE          
SEQRES  87 B 1144  VAL SER GLY ASN CYS ASP VAL VAL ILE GLY ILE VAL ASN          
SEQRES  88 B 1144  ASN THR VAL TYR ASP PRO LEU GLN PRO GLU LEU ASP SER          
SEQRES   1 C 1144  MET PHE VAL PHE LEU VAL LEU LEU PRO LEU VAL SER SER          
SEQRES   2 C 1144  GLN CYS VAL ASN LEU THR THR ARG THR GLN LEU PRO PRO          
SEQRES   3 C 1144  ALA TYR THR ASN SER PHE THR ARG GLY VAL TYR TYR PRO          
SEQRES   4 C 1144  ASP LYS VAL PHE ARG SER SER VAL LEU HIS SER THR GLN          
SEQRES   5 C 1144  ASP LEU PHE LEU PRO PHE PHE SER ASN VAL THR TRP PHE          
SEQRES   6 C 1144  HIS VAL ILE SER GLY THR ASN GLY THR LYS ARG PHE ASP          
SEQRES   7 C 1144  ASN PRO VAL LEU PRO PHE ASN ASP GLY VAL TYR PHE ALA          
SEQRES   8 C 1144  SER ILE GLU LYS SER ASN ILE ILE ARG GLY TRP ILE PHE          
SEQRES   9 C 1144  GLY THR THR LEU ASP SER LYS THR GLN SER LEU LEU ILE          
SEQRES  10 C 1144  VAL ASN ASN ALA THR ASN VAL VAL ILE LYS VAL CYS GLU          
SEQRES  11 C 1144  PHE GLN PHE CYS ASN ASP PRO PHE LEU ASP HIS LYS ASN          
SEQRES  12 C 1144  ASN LYS SER TRP MET GLU SER GLU PHE ARG VAL TYR SER          
SEQRES  13 C 1144  SER ALA ASN ASN CYS THR PHE GLU TYR VAL SER GLN PRO          
SEQRES  14 C 1144  PHE LEU MET ASP LEU GLU GLY LYS GLN GLY ASN PHE LYS          
SEQRES  15 C 1144  ASN LEU ARG GLU PHE VAL PHE LYS ASN ILE ASP GLY TYR          
SEQRES  16 C 1144  PHE LYS ILE TYR SER LYS HIS THR PRO ILE ILE VAL ARG          
SEQRES  17 C 1144  GLU PRO GLU ASP LEU PRO GLN GLY PHE SER ALA LEU GLU          
SEQRES  18 C 1144  PRO LEU VAL ASP LEU PRO ILE GLY ILE ASN ILE THR ARG          
SEQRES  19 C 1144  PHE GLN THR LEU LEU ALA LEU HIS ARG SER TYR LEU THR          
SEQRES  20 C 1144  PRO GLY ASP SER SER SER GLY TRP THR ALA GLY ALA ALA          
SEQRES  21 C 1144  ALA TYR TYR VAL GLY TYR LEU GLN PRO ARG THR PHE LEU          
SEQRES  22 C 1144  LEU LYS TYR ASN GLU ASN GLY THR ILE THR ASP ALA VAL          
SEQRES  23 C 1144  ASP CYS ALA LEU ASP PRO LEU SER GLU THR LYS CYS THR          
SEQRES  24 C 1144  LEU LYS SER PHE THR VAL GLU LYS GLY ILE TYR GLN THR          
SEQRES  25 C 1144  SER ASN PHE ARG VAL GLN PRO THR GLU SER ILE VAL ARG          
SEQRES  26 C 1144  PHE PRO ASN ILE THR ASN LEU CYS PRO PHE ASP GLU VAL          
SEQRES  27 C 1144  PHE ASN ALA THR ARG PHE ALA SER VAL TYR ALA TRP ASN          
SEQRES  28 C 1144  ARG LYS ARG ILE SER ASN CYS VAL ALA ASP TYR SER VAL          
SEQRES  29 C 1144  LEU TYR ASN LEU ALA PRO PHE PHE THR PHE LYS CYS TYR          
SEQRES  30 C 1144  GLY VAL SER PRO THR LYS LEU ASN ASP LEU CYS PHE THR          
SEQRES  31 C 1144  ASN VAL TYR ALA ASP SER PHE VAL ILE ARG GLY ASP GLU          
SEQRES  32 C 1144  VAL ARG GLN ILE ALA PRO GLY GLN THR GLY ASN ILE ALA          
SEQRES  33 C 1144  ASP TYR ASN TYR LYS LEU PRO ASP ASP PHE THR GLY CYS          
SEQRES  34 C 1144  VAL ILE ALA TRP ASN SER ASN LYS LEU ASP SER LYS VAL          
SEQRES  35 C 1144  SER GLY ASN TYR ASN TYR LEU TYR ARG LEU PHE ARG LYS          
SEQRES  36 C 1144  SER ASN LEU LYS PRO PHE GLU ARG ASP ILE SER THR GLU          
SEQRES  37 C 1144  ILE TYR GLN ALA GLY ASN LYS PRO CYS ASN GLY VAL ALA          
SEQRES  38 C 1144  GLY PHE ASN CYS TYR PHE PRO LEU ARG SER TYR SER PHE          
SEQRES  39 C 1144  ARG PRO THR TYR GLY VAL GLY HIS GLN PRO TYR ARG VAL          
SEQRES  40 C 1144  VAL VAL LEU SER PHE GLU LEU LEU HIS ALA PRO ALA THR          
SEQRES  41 C 1144  VAL CYS GLY PRO LYS LYS SER THR ASN LEU VAL LYS ASN          
SEQRES  42 C 1144  LYS CYS VAL ASN PHE ASN PHE ASN GLY LEU LYS GLY THR          
SEQRES  43 C 1144  GLY VAL LEU THR GLU SER ASN LYS LYS PHE LEU PRO PHE          
SEQRES  44 C 1144  GLN GLN PHE GLY ARG ASP ILE ALA ASP THR THR ASP ALA          
SEQRES  45 C 1144  VAL ARG ASP PRO GLN THR LEU GLU ILE LEU ASP ILE THR          
SEQRES  46 C 1144  PRO CYS SER PHE GLY GLY VAL SER VAL ILE THR PRO GLY          
SEQRES  47 C 1144  THR ASN THR SER ASN GLN VAL ALA VAL LEU TYR GLN GLY          
SEQRES  48 C 1144  VAL ASN CYS THR GLU VAL PRO VAL ALA ILE HIS ALA ASP          
SEQRES  49 C 1144  GLN LEU THR PRO THR TRP ARG VAL TYR SER THR GLY SER          
SEQRES  50 C 1144  ASN VAL PHE GLN THR ARG ALA GLY CYS LEU ILE GLY ALA          
SEQRES  51 C 1144  GLU TYR VAL ASN ASN SER TYR GLU CYS ASP ILE PRO ILE          
SEQRES  52 C 1144  GLY ALA GLY ILE CYS ALA SER TYR GLN THR GLN THR LYS          
SEQRES  53 C 1144  SER HIS GLY SER ALA SER SER VAL ALA SER GLN SER ILE          
SEQRES  54 C 1144  ILE ALA TYR THR MET SER LEU GLY ALA GLU ASN SER VAL          
SEQRES  55 C 1144  ALA TYR SER ASN ASN SER ILE ALA ILE PRO THR ASN PHE          
SEQRES  56 C 1144  THR ILE SER VAL THR THR GLU ILE LEU PRO VAL SER MET          
SEQRES  57 C 1144  THR LYS THR SER VAL ASP CYS THR MET TYR ILE CYS GLY          
SEQRES  58 C 1144  ASP SER THR GLU CYS SER ASN LEU LEU LEU GLN TYR GLY          
SEQRES  59 C 1144  SER PHE CYS THR GLN LEU LYS ARG ALA LEU THR GLY ILE          
SEQRES  60 C 1144  ALA VAL GLU GLN ASP LYS ASN THR GLN GLU VAL PHE ALA          
SEQRES  61 C 1144  GLN VAL LYS GLN ILE TYR LYS THR PRO PRO ILE LYS TYR          
SEQRES  62 C 1144  PHE GLY GLY PHE ASN PHE SER GLN ILE LEU PRO ASP PRO          
SEQRES  63 C 1144  SER LYS PRO SER LYS ARG SER PHE ILE GLU ASP LEU LEU          
SEQRES  64 C 1144  PHE ASN LYS VAL THR LEU ALA ASP ALA GLY PHE ILE LYS          
SEQRES  65 C 1144  GLN TYR GLY ASP CYS LEU GLY ASP ILE ALA ALA ARG ASP          
SEQRES  66 C 1144  LEU ILE CYS ALA GLN LYS PHE LYS GLY LEU THR VAL LEU          
SEQRES  67 C 1144  PRO PRO LEU LEU THR ASP GLU MET ILE ALA GLN TYR THR          
SEQRES  68 C 1144  SER ALA LEU LEU ALA GLY THR ILE THR SER GLY TRP THR          
SEQRES  69 C 1144  PHE GLY ALA GLY ALA ALA LEU GLN ILE PRO PHE ALA MET          
SEQRES  70 C 1144  GLN MET ALA TYR ARG PHE ASN GLY ILE GLY VAL THR GLN          
SEQRES  71 C 1144  ASN VAL LEU TYR GLU ASN GLN LYS LEU ILE ALA ASN GLN          
SEQRES  72 C 1144  PHE ASN SER ALA ILE GLY LYS ILE GLN ASP SER LEU SER          
SEQRES  73 C 1144  SER THR ALA SER ALA LEU GLY LYS LEU GLN ASP VAL VAL          
SEQRES  74 C 1144  ASN HIS ASN ALA GLN ALA LEU ASN THR LEU VAL LYS GLN          
SEQRES  75 C 1144  LEU SER SER LYS PHE GLY ALA ILE SER SER VAL LEU ASN          
SEQRES  76 C 1144  ASP ILE PHE SER ARG LEU ASP LYS VAL GLU ALA GLU VAL          
SEQRES  77 C 1144  GLN ILE ASP ARG LEU ILE THR GLY ARG LEU GLN SER LEU          
SEQRES  78 C 1144  GLN THR TYR VAL THR GLN GLN LEU ILE ARG ALA ALA GLU          
SEQRES  79 C 1144  ILE ARG ALA SER ALA ASN LEU ALA ALA THR LYS MET SER          
SEQRES  80 C 1144  GLU CYS VAL LEU GLY GLN SER LYS ARG VAL ASP PHE CYS          
SEQRES  81 C 1144  GLY LYS GLY TYR HIS LEU MET SER PHE PRO GLN SER ALA          
SEQRES  82 C 1144  PRO HIS GLY VAL VAL PHE LEU HIS VAL THR TYR VAL PRO          
SEQRES  83 C 1144  ALA GLN GLU LYS ASN PHE THR THR ALA PRO ALA ILE CYS          
SEQRES  84 C 1144  HIS ASP GLY LYS ALA HIS PHE PRO ARG GLU GLY VAL PHE          
SEQRES  85 C 1144  VAL SER ASN GLY THR HIS TRP PHE VAL THR GLN ARG ASN          
SEQRES  86 C 1144  PHE TYR GLU PRO GLN ILE ILE THR THR ASP ASN THR PHE          
SEQRES  87 C 1144  VAL SER GLY ASN CYS ASP VAL VAL ILE GLY ILE VAL ASN          
SEQRES  88 C 1144  ASN THR VAL TYR ASP PRO LEU GLN PRO GLU LEU ASP SER          
HET    NAG  D   1      14                                                       
HET    NAG  D   2      14                                                       
HET    NAG  E   1      14                                                       
HET    NAG  E   2      14                                                       
HET    NAG  G   1      14                                                       
HET    NAG  G   2      14                                                       
HET    NAG  H   1      14                                                       
HET    NAG  H   2      14                                                       
HET    NAG  M   1      14                                                       
HET    NAG  M   2      14                                                       
HET    BMA  M   3      11                                                       
HET    MAN  M   4      11                                                       
HET    NAG  O   1      14                                                       
HET    NAG  O   2      14                                                       
HET    BMA  O   3      11                                                       
HET    MAN  O   4      11                                                       
HET    MAN  O   5      11                                                       
HET    NAG  P   1      14                                                       
HET    NAG  P   2      14                                                       
HET    BMA  P   3      11                                                       
HET    NAG  S   1      14                                                       
HET    NAG  S   2      14                                                       
HET    BMA  S   3      11                                                       
HET    MAN  S   4      11                                                       
HET    NAG  U   1      14                                                       
HET    NAG  U   2      14                                                       
HET    BMA  U   3      11                                                       
HET    MAN  U   4      11                                                       
HET    MAN  U   5      11                                                       
HET    NAG  V   1      14                                                       
HET    NAG  V   2      14                                                       
HET    BMA  V   3      11                                                       
HET    NAG  Z   1      14                                                       
HET    NAG  Z   2      14                                                       
HET    BMA  Z   3      11                                                       
HET    MAN  Z   4      11                                                       
HET    MAN  Z   5      11                                                       
HET    NAG  a   1      14                                                       
HET    NAG  a   2      14                                                       
HET    BMA  a   3      11                                                       
HET    MAN  a   4      11                                                       
HET    NAG  b   1      14                                                       
HET    NAG  b   2      14                                                       
HET    BMA  b   3      11                                                       
HET    NAG  h   1      14                                                       
HET    NAG  h   2      14                                                       
HET    NAG  o   1      14                                                       
HET    NAG  o   2      14                                                       
HET    BMA  o   3      11                                                       
HET    MAN  o   4      11                                                       
HET    MAN  o   5      11                                                       
HET    NAG  q   1      14                                                       
HET    NAG  q   2      14                                                       
HET    NAG  A1201      14                                                       
HET    NAG  A1202      14                                                       
HET    NAG  A1203      14                                                       
HET    NAG  A1204      14                                                       
HET    NAG  A1205      14                                                       
HET    NAG  A1206      14                                                       
HET    NAG  A1207      14                                                       
HET    NAG  A1208      14                                                       
HET    NAG  A1209      14                                                       
HET    NAG  B1201      14                                                       
HET    NAG  B1202      14                                                       
HET    NAG  B1203      14                                                       
HET    NAG  B1204      14                                                       
HET    NAG  B1205      14                                                       
HET    NAG  B1206      14                                                       
HET    NAG  C1201      14                                                       
HET    NAG  C1202      14                                                       
HET    NAG  C1203      14                                                       
HET    NAG  C1204      14                                                       
HET    NAG  C1205      14                                                       
HET    NAG  C1206      14                                                       
HET    NAG  C1207      14                                                       
HET    NAG  C1208      14                                                       
HET    NAG  C1209      14                                                       
HET    NAG  C1210      14                                                       
HETNAM     NAG 2-ACETAMIDO-2-DEOXY-BETA-D-GLUCOPYRANOSE                         
HETNAM     BMA BETA-D-MANNOPYRANOSE                                             
HETNAM     MAN ALPHA-D-MANNOPYRANOSE                                            
HETSYN     NAG N-ACETYL-BETA-D-GLUCOSAMINE; 2-ACETAMIDO-2-DEOXY-BETA-           
HETSYN   2 NAG  D-GLUCOSE; 2-ACETAMIDO-2-DEOXY-D-GLUCOSE; 2-ACETAMIDO-          
HETSYN   3 NAG  2-DEOXY-GLUCOSE; N-ACETYL-D-GLUCOSAMINE                         
HETSYN     BMA BETA-D-MANNOSE; D-MANNOSE; MANNOSE                               
HETSYN     MAN ALPHA-D-MANNOSE; D-MANNOSE; MANNOSE                              
FORMUL   4  NAG    57(C8 H15 N O6)                                              
FORMUL   8  BMA    10(C6 H12 O6)                                                
FORMUL   8  MAN    11(C6 H12 O6)                                                
HELIX    1 AA1 ASP A  294  LYS A  304  1                                  11    
HELIX    2 AA2 PHE A  338  ASN A  343  1                                   6    
HELIX    3 AA3 ASP A  364  SER A  366  5                                   3    
HELIX    4 AA4 VAL A  367  ALA A  372  1                                   6    
HELIX    5 AA5 LYS A  386  ASP A  389  5                                   4    
HELIX    6 AA6 ASP A  405  ILE A  410  5                                   6    
HELIX    7 AA7 GLY A  416  ASN A  422  1                                   7    
HELIX    8 AA8 GLU A  619  ILE A  624  1                                   6    
HELIX    9 AA9 PRO A  631  SER A  637  5                                   7    
HELIX   10 AB1 ASP A  737  CYS A  743  1                                   7    
HELIX   11 AB2 SER A  746  LEU A  754  1                                   9    
HELIX   12 AB3 GLN A  755  GLY A  757  5                                   3    
HELIX   13 AB4 SER A  758  ALA A  783  1                                  26    
HELIX   14 AB5 SER A  816  VAL A  826  1                                  11    
HELIX   15 AB6 LEU A  849  PHE A  855  1                                   7    
HELIX   16 AB7 THR A  866  GLY A  885  1                                  20    
HELIX   17 AB8 TRP A  886  GLY A  891  1                                   6    
HELIX   18 AB9 PRO A  897  ILE A  909  1                                  13    
HELIX   19 AC1 GLN A  913  GLU A  918  1                                   6    
HELIX   20 AC2 ASN A  919  SER A  940  1                                  22    
HELIX   21 AC3 LEU A  945  LEU A  966  1                                  22    
HELIX   22 AC4 VAL A  976  LEU A  984  1                                   9    
HELIX   23 AC5 GLU A  988  CYS A 1032  1                                  45    
HELIX   24 AC6 ASP A 1127  VAL A 1129  5                                   3    
HELIX   25 AC7 PRO A 1140  ASP A 1146  1                                   7    
HELIX   26 AC8 ASP B  294  LYS B  304  1                                  11    
HELIX   27 AC9 PRO B  337  VAL B  341  5                                   5    
HELIX   28 AD1 TYR B  365  LEU B  371  1                                   7    
HELIX   29 AD2 SER B  383  LEU B  387  5                                   5    
HELIX   30 AD3 ASP B  405  ILE B  410  5                                   6    
HELIX   31 AD4 GLY B  416  ASN B  422  1                                   7    
HELIX   32 AD5 GLU B  619  ILE B  624  1                                   6    
HELIX   33 AD6 THR B  630  VAL B  635  1                                   6    
HELIX   34 AD7 ASP B  737  CYS B  743  1                                   7    
HELIX   35 AD8 SER B  746  LEU B  754  1                                   9    
HELIX   36 AD9 GLN B  755  GLY B  757  5                                   3    
HELIX   37 AE1 SER B  758  ALA B  783  1                                  26    
HELIX   38 AE2 SER B  816  VAL B  826  1                                  11    
HELIX   39 AE3 GLN B  836  GLY B  842  1                                   7    
HELIX   40 AE4 ASP B  848  PHE B  855  1                                   8    
HELIX   41 AE5 THR B  866  GLY B  885  1                                  20    
HELIX   42 AE6 TRP B  886  GLY B  891  1                                   6    
HELIX   43 AE7 PRO B  897  ILE B  909  1                                  13    
HELIX   44 AE8 GLN B  913  GLU B  918  1                                   6    
HELIX   45 AE9 ASN B  919  THR B  941  1                                  23    
HELIX   46 AF1 ALA B  942  ALA B  944  5                                   3    
HELIX   47 AF2 LEU B  945  GLN B  965  1                                  21    
HELIX   48 AF3 LEU B  966  SER B  968  5                                   3    
HELIX   49 AF4 VAL B  976  LEU B  984  1                                   9    
HELIX   50 AF5 ASP B  985  VAL B 1033  1                                  49    
HELIX   51 AF6 LEU B 1141  ASP B 1146  1                                   6    
HELIX   52 AF7 ASP C  294  LYS C  304  1                                  11    
HELIX   53 AF8 PRO C  337  ASN C  343  1                                   7    
HELIX   54 AF9 TYR C  365  ASN C  370  1                                   6    
HELIX   55 AG1 SER C  383  LEU C  387  5                                   5    
HELIX   56 AG2 GLU C  406  ALA C  411  1                                   6    
HELIX   57 AG3 GLY C  416  ASN C  422  1                                   7    
HELIX   58 AG4 SER C  438  SER C  443  1                                   6    
HELIX   59 AG5 ASP C  737  CYS C  743  1                                   7    
HELIX   60 AG6 SER C  746  LEU C  754  1                                   9    
HELIX   61 AG7 SER C  758  ALA C  783  1                                  26    
HELIX   62 AG8 SER C  816  VAL C  826  1                                  11    
HELIX   63 AG9 ILE C  850  PHE C  855  1                                   6    
HELIX   64 AH1 THR C  866  GLY C  885  1                                  20    
HELIX   65 AH2 PRO C  897  ILE C  909  1                                  13    
HELIX   66 AH3 GLN C  913  GLU C  918  1                                   6    
HELIX   67 AH4 ASN C  919  SER C  939  1                                  21    
HELIX   68 AH5 LEU C  945  GLN C  965  1                                  21    
HELIX   69 AH6 LEU C  966  SER C  968  5                                   3    
HELIX   70 AH7 VAL C  976  LEU C  984  1                                   9    
HELIX   71 AH8 ASP C  985  VAL C 1033  1                                  49    
HELIX   72 AH9 PRO C 1140  ASP C 1146  1                                   7    
SHEET    1 AA1 8 TYR A  28  ASN A  30  0                                        
SHEET    2 AA1 8 ASN A  61  HIS A  66 -1  O  VAL A  62   N  THR A  29           
SHEET    3 AA1 8 ALA A 264  TYR A 269 -1  O  TYR A 265   N  PHE A  65           
SHEET    4 AA1 8 GLY A  89  GLU A  96 -1  N  ILE A  95   O  ALA A 264           
SHEET    5 AA1 8 ASN A 188  ILE A 197 -1  O  PHE A 192   N  PHE A  92           
SHEET    6 AA1 8 TYR A 200  PRO A 209 -1  O  LYS A 206   N  GLU A 191           
SHEET    7 AA1 8 ALA A 222  LEU A 229 -1  O  GLU A 224   N  SER A 205           
SHEET    8 AA1 8 VAL A  36  TYR A  37  1  N  VAL A  36   O  LEU A 223           
SHEET    1 AA2 7 VAL A  42  PHE A  43  0                                        
SHEET    2 AA2 7 PHE C 565  ARG C 567  1  O  PHE C 565   N  PHE A  43           
SHEET    3 AA2 7 THR C 573  ARG C 577 -1  O  ALA C 575   N  GLY C 566           
SHEET    4 AA2 7 ILE C 584  THR C 588 -1  O  LEU C 585   N  VAL C 576           
SHEET    5 AA2 7 LEU C 546  GLU C 554 -1  N  VAL C 551   O  THR C 588           
SHEET    6 AA2 7 CYS C 538  PHE C 543 -1  N  VAL C 539   O  GLY C 550           
SHEET    7 AA2 7 SER C 325  ARG C 328  1  N  ILE C 326   O  ASN C 540           
SHEET    1 AA3 3 VAL A  47  PHE A  55  0                                        
SHEET    2 AA3 3 GLN A 271  TYR A 279 -1  O  TYR A 279   N  VAL A  47           
SHEET    3 AA3 3 ILE A 285  ASP A 290 -1  O  VAL A 289   N  LEU A 276           
SHEET    1 AA4 6 LEU A  84  PRO A  85  0                                        
SHEET    2 AA4 6 ARG A 237  LEU A 242 -1  O  PHE A 238   N  LEU A  84           
SHEET    3 AA4 6 ILE A 101  GLY A 107 -1  N  GLY A 103   O  LEU A 241           
SHEET    4 AA4 6 LEU A 117  ASN A 122 -1  O  ILE A 119   N  TRP A 104           
SHEET    5 AA4 6 ASN A 125  LYS A 129 -1  O  VAL A 127   N  VAL A 120           
SHEET    6 AA4 6 GLU A 169  VAL A 171 -1  O  TYR A 170   N  ILE A 128           
SHEET    1 AA5 5 GLY A 311  ARG A 319  0                                        
SHEET    2 AA5 5 PHE A 592  THR A 599 -1  O  VAL A 597   N  TYR A 313           
SHEET    3 AA5 5 ALA A 609  GLN A 613 -1  O  LEU A 611   N  SER A 596           
SHEET    4 AA5 5 GLY A 648  ILE A 651 -1  O  ILE A 651   N  VAL A 610           
SHEET    5 AA5 5 VAL A 642  GLN A 644 -1  N  PHE A 643   O  LEU A 650           
SHEET    1 AA6 7 SER A 325  ARG A 328  0                                        
SHEET    2 AA6 7 CYS A 538  PHE A 543  1  O  ASN A 540   N  ILE A 326           
SHEET    3 AA6 7 LEU A 546  GLU A 554 -1  O  GLY A 550   N  VAL A 539           
SHEET    4 AA6 7 ILE A 584  THR A 588 -1  O  THR A 588   N  VAL A 551           
SHEET    5 AA6 7 THR A 573  ARG A 577 -1  N  VAL A 576   O  LEU A 585           
SHEET    6 AA6 7 PHE A 565  ARG A 567 -1  N  GLY A 566   O  ALA A 575           
SHEET    7 AA6 7 VAL B  42  PHE B  43  1  O  PHE B  43   N  PHE A 565           
SHEET    1 AA7 5 ASN A 354  ILE A 358  0                                        
SHEET    2 AA7 5 VAL A 395  ARG A 403 -1  O  VAL A 395   N  ILE A 358           
SHEET    3 AA7 5 PRO A 507  PHE A 515 -1  O  VAL A 510   N  PHE A 400           
SHEET    4 AA7 5 GLY A 431  ASN A 437 -1  N  CYS A 432   O  LEU A 513           
SHEET    5 AA7 5 THR A 376  TYR A 380 -1  N  LYS A 378   O  VAL A 433           
SHEET    1 AA8 3 CYS A 361  VAL A 362  0                                        
SHEET    2 AA8 3 VAL A 524  CYS A 525  1  O  CYS A 525   N  CYS A 361           
SHEET    3 AA8 3 CYS A 391  PHE A 392 -1  N  PHE A 392   O  VAL A 524           
SHEET    1 AA9 2 LEU A 452  ARG A 454  0                                        
SHEET    2 AA9 2 LEU A 492  SER A 494 -1  O  ARG A 493   N  TYR A 453           
SHEET    1 AB1 4 GLU A 654  TYR A 655  0                                        
SHEET    2 AB1 4 GLN A 690  THR A 696  1  O  ALA A 694   N  GLU A 654           
SHEET    3 AB1 4 ILE A 670  THR A 676 -1  N  CYS A 671   O  TYR A 695           
SHEET    4 AB1 4 ILE A 664  GLY A 667 -1  N  GLY A 667   O  ILE A 670           
SHEET    1 AB2 2 ALA A 701  SER A 704  0                                        
SHEET    2 AB2 2 GLN B 787  LYS B 790  1  O  ILE B 788   N  ASN A 703           
SHEET    1 AB3 5 SER A 711  PRO A 715  0                                        
SHEET    2 AB3 5 GLU A1072  THR A1077 -1  O  PHE A1075   N  ILE A 712           
SHEET    3 AB3 5 VAL A1094  SER A1097 -1  O  SER A1097   N  THR A1076           
SHEET    4 AB3 5 TRP A1102  THR A1105 -1  O  PHE A1103   N  VAL A1096           
SHEET    5 AB3 5 GLN A1113  ILE A1114 -1  O  GLN A1113   N  VAL A1104           
SHEET    1 AB4 3 PHE A 718  PRO A 728  0                                        
SHEET    2 AB4 3 GLY A1059  PRO A1069 -1  O  VAL A1060   N  LEU A 727           
SHEET    3 AB4 3 TYR A1047  MET A1050 -1  N  LEU A1049   O  VAL A1065           
SHEET    1 AB5 3 PHE A 718  PRO A 728  0                                        
SHEET    2 AB5 3 GLY A1059  PRO A1069 -1  O  VAL A1060   N  LEU A 727           
SHEET    3 AB5 3 PRO A1053  ALA A1056 -1  N  GLN A1054   O  VAL A1061           
SHEET    1 AB6 2 LYS A 733  VAL A 736  0                                        
SHEET    2 AB6 2 LEU A 858  LEU A 861 -1  O  LEU A 861   N  LYS A 733           
SHEET    1 AB7 2 GLN A 787  LYS A 790  0                                        
SHEET    2 AB7 2 ALA C 701  SER C 704  1  O  ASN C 703   N  ILE A 788           
SHEET    1 AB8 4 THR A1120  ASN A1125  0                                        
SHEET    2 AB8 4 LYS A1086  PRO A1090 -1  N  PHE A1089   O  PHE A1121           
SHEET    3 AB8 4 ILE A1081  HIS A1083 -1  N  ILE A1081   O  HIS A1088           
SHEET    4 AB8 4 VAL A1133  ASN A1134  1  O  VAL A1133   N  CYS A1082           
SHEET    1 AB9 8 TYR B  28  ASN B  30  0                                        
SHEET    2 AB9 8 ASN B  61  HIS B  66 -1  O  VAL B  62   N  THR B  29           
SHEET    3 AB9 8 ALA B 264  TYR B 269 -1  O  TYR B 265   N  PHE B  65           
SHEET    4 AB9 8 GLY B  89  ILE B  95 -1  N  TYR B  91   O  GLY B 268           
SHEET    5 AB9 8 LEU B 189  ILE B 197 -1  O  PHE B 194   N  VAL B  90           
SHEET    6 AB9 8 TYR B 200  THR B 208 -1  O  THR B 208   N  LEU B 189           
SHEET    7 AB9 8 ALA B 222  LEU B 229 -1  O  VAL B 227   N  ILE B 203           
SHEET    8 AB9 8 VAL B  36  TYR B  37  1  N  VAL B  36   O  LEU B 223           
SHEET    1 AC1 3 VAL B  47  PHE B  55  0                                        
SHEET    2 AC1 3 GLN B 271  TYR B 279 -1  O  LEU B 277   N  HIS B  49           
SHEET    3 AC1 3 ILE B 285  ASP B 290 -1  O  ASP B 287   N  LYS B 278           
SHEET    1 AC2 5 LEU B  84  PRO B  85  0                                        
SHEET    2 AC2 5 ARG B 237  LEU B 242 -1  O  PHE B 238   N  LEU B  84           
SHEET    3 AC2 5 ILE B 101  GLY B 107 -1  N  GLY B 103   O  LEU B 241           
SHEET    4 AC2 5 SER B 116  ILE B 119 -1  O  LEU B 117   N  TRP B 104           
SHEET    5 AC2 5 ILE B 128  LYS B 129 -1  O  LYS B 129   N  LEU B 118           
SHEET    1 AC3 5 GLY B 311  SER B 316  0                                        
SHEET    2 AC3 5 GLY B 594  THR B 599 -1  O  THR B 599   N  GLY B 311           
SHEET    3 AC3 5 ALA B 609  GLN B 613 -1  O  LEU B 611   N  SER B 596           
SHEET    4 AC3 5 GLY B 648  ILE B 651 -1  O  ILE B 651   N  VAL B 610           
SHEET    5 AC3 5 VAL B 642  THR B 645 -1  N  PHE B 643   O  LEU B 650           
SHEET    1 AC4 7 VAL B 327  ARG B 328  0                                        
SHEET    2 AC4 7 CYS B 538  PHE B 543  1  O  ASN B 542   N  ARG B 328           
SHEET    3 AC4 7 LEU B 546  GLU B 554 -1  O  GLY B 550   N  VAL B 539           
SHEET    4 AC4 7 ILE B 584  THR B 588 -1  O  ASP B 586   N  THR B 553           
SHEET    5 AC4 7 THR B 573  ARG B 577 -1  N  ASP B 574   O  ILE B 587           
SHEET    6 AC4 7 PHE B 565  ARG B 567 -1  N  GLY B 566   O  ALA B 575           
SHEET    7 AC4 7 VAL C  42  PHE C  43  1  O  PHE C  43   N  PHE B 565           
SHEET    1 AC5 5 ARG B 355  ILE B 358  0                                        
SHEET    2 AC5 5 VAL B 395  ARG B 403 -1  O  VAL B 395   N  ILE B 358           
SHEET    3 AC5 5 PRO B 507  SER B 514 -1  O  VAL B 510   N  PHE B 400           
SHEET    4 AC5 5 GLY B 431  ASN B 437 -1  N  ILE B 434   O  VAL B 511           
SHEET    5 AC5 5 THR B 376  TYR B 380 -1  N  TYR B 380   O  GLY B 431           
SHEET    1 AC6 3 CYS B 361  VAL B 362  0                                        
SHEET    2 AC6 3 VAL B 524  CYS B 525  1  O  CYS B 525   N  CYS B 361           
SHEET    3 AC6 3 CYS B 391  PHE B 392 -1  N  PHE B 392   O  VAL B 524           
SHEET    1 AC7 2 TYR B 453  ARG B 454  0                                        
SHEET    2 AC7 2 LEU B 492  ARG B 493 -1  O  ARG B 493   N  TYR B 453           
SHEET    1 AC8 4 GLU B 654  TYR B 655  0                                        
SHEET    2 AC8 4 SER B 691  THR B 696  1  O  ALA B 694   N  GLU B 654           
SHEET    3 AC8 4 ILE B 670  GLN B 675 -1  N  SER B 673   O  ILE B 693           
SHEET    4 AC8 4 ILE B 664  GLY B 667 -1  N  GLY B 667   O  ILE B 670           
SHEET    1 AC9 2 GLU B 702  SER B 704  0                                        
SHEET    2 AC9 2 ILE C 788  LYS C 790  1  O  ILE C 788   N  ASN B 703           
SHEET    1 AD1 5 SER B 711  ALA B 713  0                                        
SHEET    2 AD1 5 ASN B1074  ALA B1078 -1  O  PHE B1075   N  ILE B 712           
SHEET    3 AD1 5 VAL B1094  ASN B1098 -1  O  SER B1097   N  THR B1076           
SHEET    4 AD1 5 HIS B1101  THR B1105 -1  O  PHE B1103   N  VAL B1096           
SHEET    5 AD1 5 GLN B1113  ILE B1114 -1  O  GLN B1113   N  VAL B1104           
SHEET    1 AD2 3 PHE B 718  PRO B 728  0                                        
SHEET    2 AD2 3 GLY B1059  PRO B1069 -1  O  PHE B1062   N  GLU B 725           
SHEET    3 AD2 3 TYR B1047  ALA B1056 -1  N  TYR B1047   O  TYR B1067           
SHEET    1 AD3 2 LYS B 733  VAL B 736  0                                        
SHEET    2 AD3 2 LEU B 858  LEU B 861 -1  O  THR B 859   N  SER B 735           
SHEET    1 AD4 3 ILE B1081  HIS B1083  0                                        
SHEET    2 AD4 3 LYS B1086  PRO B1090 -1  O  LYS B1086   N  HIS B1083           
SHEET    3 AD4 3 THR B1120  GLY B1124 -1  O  GLY B1124   N  ALA B1087           
SHEET    1 AD5 8 TYR C  28  ASN C  30  0                                        
SHEET    2 AD5 8 ASN C  61  HIS C  66 -1  O  VAL C  62   N  THR C  29           
SHEET    3 AD5 8 ALA C 264  TYR C 269 -1  O  TYR C 265   N  PHE C  65           
SHEET    4 AD5 8 GLY C  89  GLU C  96 -1  N  ILE C  95   O  ALA C 264           
SHEET    5 AD5 8 ASN C 188  ILE C 197 -1  O  PHE C 192   N  PHE C  92           
SHEET    6 AD5 8 TYR C 200  HIS C 207 -1  O  LYS C 202   N  LYS C 195           
SHEET    7 AD5 8 ALA C 222  LEU C 229 -1  O  LEU C 229   N  PHE C 201           
SHEET    8 AD5 8 VAL C  36  TYR C  37  1  N  VAL C  36   O  LEU C 223           
SHEET    1 AD6 3 VAL C  47  PHE C  55  0                                        
SHEET    2 AD6 3 GLN C 271  TYR C 279 -1  O  ARG C 273   N  ASP C  53           
SHEET    3 AD6 3 ILE C 285  ASP C 290 -1  O  ASP C 287   N  LYS C 278           
SHEET    1 AD7 6 LEU C  84  PRO C  85  0                                        
SHEET    2 AD7 6 ARG C 237  LEU C 242 -1  O  PHE C 238   N  LEU C  84           
SHEET    3 AD7 6 ILE C 101  GLY C 107 -1  N  ILE C 105   O  GLN C 239           
SHEET    4 AD7 6 LEU C 117  VAL C 120 -1  O  ILE C 119   N  TRP C 104           
SHEET    5 AD7 6 VAL C 127  LYS C 129 -1  O  VAL C 127   N  VAL C 120           
SHEET    6 AD7 6 GLU C 169  VAL C 171 -1  O  TYR C 170   N  ILE C 128           
SHEET    1 AD8 5 GLY C 311  ARG C 319  0                                        
SHEET    2 AD8 5 PHE C 592  THR C 599 -1  O  VAL C 597   N  TYR C 313           
SHEET    3 AD8 5 ALA C 609  GLN C 613 -1  O  ALA C 609   N  ILE C 598           
SHEET    4 AD8 5 GLY C 648  ILE C 651 -1  O  ILE C 651   N  VAL C 610           
SHEET    5 AD8 5 VAL C 642  GLN C 644 -1  N  PHE C 643   O  LEU C 650           
SHEET    1 AD9 5 LYS C 356  ILE C 358  0                                        
SHEET    2 AD9 5 VAL C 395  ILE C 402 -1  O  VAL C 395   N  ILE C 358           
SHEET    3 AD9 5 TYR C 508  PHE C 515 -1  O  VAL C 510   N  PHE C 400           
SHEET    4 AD9 5 GLY C 431  ASN C 437 -1  N  ILE C 434   O  VAL C 511           
SHEET    5 AD9 5 THR C 376  TYR C 380 -1  N  LYS C 378   O  VAL C 433           
SHEET    1 AE1 3 CYS C 361  VAL C 362  0                                        
SHEET    2 AE1 3 VAL C 524  CYS C 525  1  O  CYS C 525   N  CYS C 361           
SHEET    3 AE1 3 CYS C 391  PHE C 392 -1  N  PHE C 392   O  VAL C 524           
SHEET    1 AE2 2 LEU C 452  ARG C 454  0                                        
SHEET    2 AE2 2 LEU C 492  SER C 494 -1  O  ARG C 493   N  TYR C 453           
SHEET    1 AE3 2 TYR C 473  GLN C 474  0                                        
SHEET    2 AE3 2 CYS C 488  TYR C 489 -1  O  TYR C 489   N  TYR C 473           
SHEET    1 AE4 4 GLU C 654  TYR C 655  0                                        
SHEET    2 AE4 4 SER C 691  THR C 696  1  O  ALA C 694   N  GLU C 654           
SHEET    3 AE4 4 ILE C 670  GLN C 675 -1  N  CYS C 671   O  TYR C 695           
SHEET    4 AE4 4 ILE C 664  GLY C 667 -1  N  GLY C 667   O  ILE C 670           
SHEET    1 AE5 5 ILE C 712  ALA C 713  0                                        
SHEET    2 AE5 5 ASN C1074  ALA C1078 -1  O  PHE C1075   N  ILE C 712           
SHEET    3 AE5 5 VAL C1094  SER C1097 -1  O  PHE C1095   N  ALA C1078           
SHEET    4 AE5 5 TRP C1102  THR C1105 -1  O  PHE C1103   N  VAL C1096           
SHEET    5 AE5 5 GLN C1113  ILE C1114 -1  O  GLN C1113   N  VAL C1104           
SHEET    1 AE6 3 PHE C 718  PRO C 728  0                                        
SHEET    2 AE6 3 GLY C1059  PRO C1069 -1  O  PHE C1062   N  GLU C 725           
SHEET    3 AE6 3 TYR C1047  ALA C1056 -1  N  TYR C1047   O  TYR C1067           
SHEET    1 AE7 2 LYS C 733  VAL C 736  0                                        
SHEET    2 AE7 2 LEU C 858  LEU C 861 -1  O  THR C 859   N  SER C 735           
SHEET    1 AE8 4 THR C1120  ASN C1125  0                                        
SHEET    2 AE8 4 LYS C1086  PRO C1090 -1  N  PHE C1089   O  PHE C1121           
SHEET    3 AE8 4 ILE C1081  HIS C1083 -1  N  ILE C1081   O  HIS C1088           
SHEET    4 AE8 4 VAL C1133  ASN C1134  1  O  VAL C1133   N  CYS C1082           
SSBOND   1 CYS A  131    CYS A  166                          1555   1555  2.03  
SSBOND   2 CYS A  291    CYS A  301                          1555   1555  2.03  
SSBOND   3 CYS A  336    CYS A  361                          1555   1555  2.03  
SSBOND   4 CYS A  379    CYS A  432                          1555   1555  2.03  
SSBOND   5 CYS A  391    CYS A  525                          1555   1555  2.03  
SSBOND   6 CYS A  480    CYS A  488                          1555   1555  2.03  
SSBOND   7 CYS A  538    CYS A  590                          1555   1555  2.03  
SSBOND   8 CYS A  617    CYS A  649                          1555   1555  2.03  
SSBOND   9 CYS A  662    CYS A  671                          1555   1555  2.03  
SSBOND  10 CYS A  738    CYS A  760                          1555   1555  2.03  
SSBOND  11 CYS A  743    CYS A  749                          1555   1555  2.04  
SSBOND  12 CYS A  840    CYS A  851                          1555   1555  2.03  
SSBOND  13 CYS A 1032    CYS A 1043                          1555   1555  2.03  
SSBOND  14 CYS A 1082    CYS A 1126                          1555   1555  2.03  
SSBOND  15 CYS B  131    CYS B  166                          1555   1555  2.03  
SSBOND  16 CYS B  291    CYS B  301                          1555   1555  2.03  
SSBOND  17 CYS B  336    CYS B  361                          1555   1555  2.03  
SSBOND  18 CYS B  379    CYS B  432                          1555   1555  2.03  
SSBOND  19 CYS B  391    CYS B  525                          1555   1555  2.03  
SSBOND  20 CYS B  480    CYS B  488                          1555   1555  2.03  
SSBOND  21 CYS B  538    CYS B  590                          1555   1555  2.02  
SSBOND  22 CYS B  617    CYS B  649                          1555   1555  2.03  
SSBOND  23 CYS B  662    CYS B  671                          1555   1555  2.03  
SSBOND  24 CYS B  738    CYS B  760                          1555   1555  2.03  
SSBOND  25 CYS B  743    CYS B  749                          1555   1555  2.04  
SSBOND  26 CYS B  840    CYS B  851                          1555   1555  2.03  
SSBOND  27 CYS B 1032    CYS B 1043                          1555   1555  2.02  
SSBOND  28 CYS B 1082    CYS B 1126                          1555   1555  2.04  
SSBOND  29 CYS C  131    CYS C  166                          1555   1555  2.03  
SSBOND  30 CYS C  291    CYS C  301                          1555   1555  2.03  
SSBOND  31 CYS C  336    CYS C  361                          1555   1555  2.03  
SSBOND  32 CYS C  379    CYS C  432                          1555   1555  2.03  
SSBOND  33 CYS C  391    CYS C  525                          1555   1555  2.03  
SSBOND  34 CYS C  480    CYS C  488                          1555   1555  2.03  
SSBOND  35 CYS C  538    CYS C  590                          1555   1555  2.03  
SSBOND  36 CYS C  617    CYS C  649                          1555   1555  2.03  
SSBOND  37 CYS C  662    CYS C  671                          1555   1555  2.03  
SSBOND  38 CYS C  738    CYS C  760                          1555   1555  2.03  
SSBOND  39 CYS C  743    CYS C  749                          1555   1555  2.03  
SSBOND  40 CYS C  840    CYS C  851                          1555   1555  2.03  
SSBOND  41 CYS C 1032    CYS C 1043                          1555   1555  2.02  
SSBOND  42 CYS C 1082    CYS C 1126                          1555   1555  2.03  
LINK         ND2 ASN A  61                 C1  NAG A1207     1555   1555  1.44  
LINK         ND2 ASN A 122                 C1  NAG A1202     1555   1555  1.44  
LINK         ND2 ASN A 165                 C1  NAG A1208     1555   1555  1.44  
LINK         ND2 ASN A 234                 C1  NAG G   1     1555   1555  1.44  
LINK         ND2 ASN A 282                 C1  NAG H   1     1555   1555  1.44  
LINK         ND2 ASN A 331                 C1  NAG A1203     1555   1555  1.45  
LINK         ND2 ASN A 343                 C1  NAG A1201     1555   1555  1.44  
LINK         ND2 ASN A 616                 C1  NAG A1204     1555   1555  1.44  
LINK         ND2 ASN A 657                 C1  NAG A1209     1555   1555  1.44  
LINK         ND2 ASN A 709                 C1  NAG A1205     1555   1555  1.44  
LINK         ND2 ASN A 717                 C1  NAG M   1     1555   1555  1.44  
LINK         ND2 ASN A 801                 C1  NAG O   1     1555   1555  1.44  
LINK         ND2 ASN A1074                 C1  NAG P   1     1555   1555  1.44  
LINK         ND2 ASN A1098                 C1  NAG D   1     1555   1555  1.44  
LINK         ND2 ASN A1134                 C1  NAG A1206     1555   1555  1.44  
LINK         ND2 ASN B  61                 C1  NAG S   1     1555   1555  1.44  
LINK         ND2 ASN B 234                 C1  NAG U   1     1555   1555  1.44  
LINK         ND2 ASN B 282                 C1  NAG V   1     1555   1555  1.44  
LINK         ND2 ASN B 331                 C1  NAG B1203     1555   1555  1.45  
LINK         ND2 ASN B 616                 C1  NAG B1201     1555   1555  1.44  
LINK         ND2 ASN B 657                 C1  NAG B1202     1555   1555  1.44  
LINK         ND2 ASN B 709                 C1  NAG B1204     1555   1555  1.44  
LINK         ND2 ASN B 717                 C1  NAG Z   1     1555   1555  1.44  
LINK         ND2 ASN B 801                 C1  NAG a   1     1555   1555  1.44  
LINK         ND2 ASN B1074                 C1  NAG b   1     1555   1555  1.44  
LINK         ND2 ASN B1098                 C1  NAG B1205     1555   1555  1.44  
LINK         ND2 ASN B1134                 C1  NAG B1206     1555   1555  1.44  
LINK         ND2 ASN C  61                 C1  NAG C1207     1555   1555  1.44  
LINK         ND2 ASN C 165                 C1  NAG C1208     1555   1555  1.44  
LINK         ND2 ASN C 234                 C1  NAG h   1     1555   1555  1.44  
LINK         ND2 ASN C 282                 C1  NAG C1202     1555   1555  1.47  
LINK         ND2 ASN C 331                 C1  NAG C1201     1555   1555  1.44  
LINK         ND2 ASN C 603                 C1  NAG C1209     1555   1555  1.44  
LINK         ND2 ASN C 616                 C1  NAG C1203     1555   1555  1.44  
LINK         ND2 ASN C 657                 C1  NAG C1210     1555   1555  1.44  
LINK         ND2 ASN C 709                 C1  NAG C1204     1555   1555  1.44  
LINK         ND2 ASN C 717                 C1  NAG o   1     1555   1555  1.44  
LINK         ND2 ASN C 801                 C1  NAG E   1     1555   1555  1.44  
LINK         ND2 ASN C1074                 C1  NAG q   1     1555   1555  1.44  
LINK         ND2 ASN C1098                 C1  NAG C1206     1555   1555  1.44  
LINK         ND2 ASN C1134                 C1  NAG C1205     1555   1555  1.44  
LINK         O4  NAG D   1                 C1  NAG D   2     1555   1555  1.44  
LINK         O4  NAG E   1                 C1  NAG E   2     1555   1555  1.45  
LINK         O4  NAG G   1                 C1  NAG G   2     1555   1555  1.44  
LINK         O4  NAG H   1                 C1  NAG H   2     1555   1555  1.44  
LINK         O4  NAG M   1                 C1  NAG M   2     1555   1555  1.45  
LINK         O4  NAG M   2                 C1  BMA M   3     1555   1555  1.45  
LINK         O3  BMA M   3                 C1  MAN M   4     1555   1555  1.45  
LINK         O4  NAG O   1                 C1  NAG O   2     1555   1555  1.46  
LINK         O4  NAG O   2                 C1  BMA O   3     1555   1555  1.45  
LINK         O3  BMA O   3                 C1  MAN O   4     1555   1555  1.44  
LINK         O6  BMA O   3                 C1  MAN O   5     1555   1555  1.44  
LINK         O4  NAG P   1                 C1  NAG P   2     1555   1555  1.45  
LINK         O4  NAG P   2                 C1  BMA P   3     1555   1555  1.45  
LINK         O4  NAG S   1                 C1  NAG S   2     1555   1555  1.45  
LINK         O4  NAG S   2                 C1  BMA S   3     1555   1555  1.45  
LINK         O6  BMA S   3                 C1  MAN S   4     1555   1555  1.44  
LINK         O4  NAG U   1                 C1  NAG U   2     1555   1555  1.45  
LINK         O4  NAG U   2                 C1  BMA U   3     1555   1555  1.45  
LINK         O3  BMA U   3                 C1  MAN U   4     1555   1555  1.44  
LINK         O6  BMA U   3                 C1  MAN U   5     1555   1555  1.44  
LINK         O4  NAG V   1                 C1  NAG V   2     1555   1555  1.44  
LINK         O4  NAG V   2                 C1  BMA V   3     1555   1555  1.45  
LINK         O4  NAG Z   1                 C1  NAG Z   2     1555   1555  1.45  
LINK         O4  NAG Z   2                 C1  BMA Z   3     1555   1555  1.44  
LINK         O3  BMA Z   3                 C1  MAN Z   4     1555   1555  1.44  
LINK         O6  BMA Z   3                 C1  MAN Z   5     1555   1555  1.44  
LINK         O4  NAG a   1                 C1  NAG a   2     1555   1555  1.46  
LINK         O4  NAG a   2                 C1  BMA a   3     1555   1555  1.46  
LINK         O3  BMA a   3                 C1  MAN a   4     1555   1555  1.44  
LINK         O4  NAG b   1                 C1  NAG b   2     1555   1555  1.45  
LINK         O4  NAG b   2                 C1  BMA b   3     1555   1555  1.45  
LINK         O4  NAG h   1                 C1  NAG h   2     1555   1555  1.44  
LINK         O4  NAG o   1                 C1  NAG o   2     1555   1555  1.47  
LINK         O4  NAG o   2                 C1  BMA o   3     1555   1555  1.44  
LINK         O3  BMA o   3                 C1  MAN o   4     1555   1555  1.44  
LINK         O6  BMA o   3                 C1  MAN o   5     1555   1555  1.44  
LINK         O4  NAG q   1                 C1  NAG q   2     1555   1555  1.46  
ORIGX1      1.000000  0.000000  0.000000        0.00000                         
ORIGX2      0.000000  1.000000  0.000000        0.00000                         
ORIGX3      0.000000  0.000000  1.000000        0.00000                         
SCALE1      1.000000  0.000000  0.000000        0.00000                         
SCALE2      0.000000  1.000000  0.000000        0.00000                         
SCALE3      0.000000  0.000000  1.000000        0.00000                         
CRYST1    1.000    1.000    1.000  90.00  90.00  90.00 P 1         1
ATOM      1  N   ALA A  27      24.398  51.830 -16.511  1.00  0.00           N  
ATOM      2  CA  ALA A  27      23.561  52.117 -15.372  1.00  0.00           C  
ATOM      3  C   ALA A  27      22.690  50.919 -15.016  1.00  0.00           C  
ATOM      4  O   ALA A  27      22.070  50.316 -15.870  1.00  0.00           O  
ATOM      5  CB  ALA A  27      22.716  53.328 -15.644  1.00  0.00           C  
ATOM      6  N   TYR A  28      22.648  50.580 -13.749  1.00  0.00           N  
ATOM      7  CA  TYR A  28      21.876  49.449 -13.264  1.00  0.00           C  
ATOM      8  C   TYR A  28      21.049  49.879 -12.065  1.00  0.00           C  
ATOM      9  O   TYR A  28      21.420  50.804 -11.338  1.00  0.00           O  
ATOM     10  CB  TYR A  28      22.777  48.274 -12.864  1.00  0.00           C  
ATOM     11  CG  TYR A  28      23.539  47.648 -13.988  1.00  0.00           C  
ATOM     12  CD1 TYR A  28      23.102  46.540 -14.624  1.00  0.00           C  
ATOM     13  CD2 TYR A  28      24.699  48.158 -14.408  1.00  0.00           C  
ATOM     14  CE1 TYR A  28      23.796  45.959 -15.651  1.00  0.00           C  
ATOM     15  CE2 TYR A  28      25.400  47.586 -15.434  1.00  0.00           C  
ATOM     16  CZ  TYR A  28      24.944  46.487 -16.051  1.00  0.00           C  
ATOM     17  OH  TYR A  28      25.639  45.914 -17.071  1.00  0.00           O  
ATOM     18  N   THR A  29      19.923  49.200 -11.862  1.00  0.00           N  
ATOM     19  CA  THR A  29      19.113  49.413 -10.673  1.00  0.00           C  
ATOM     20  C   THR A  29      18.457  48.095 -10.286  1.00  0.00           C  
ATOM     21  O   THR A  29      18.616  47.074 -10.960  1.00  0.00           O  
ATOM     22  CB  THR A  29      18.084  50.527 -10.887  1.00  0.00           C  
ATOM     23  OG1 THR A  29      17.324  50.716  -9.690  1.00  0.00           O  
ATOM     24  CG2 THR A  29      17.156  50.193 -12.029  1.00  0.00           C  
ATOM     25  N   ASN A  30      17.720  48.123  -9.182  1.00  0.00           N  
ATOM     26  CA  ASN A  30      17.180  46.922  -8.565  1.00  0.00           C  
ATOM     27  C   ASN A  30      15.730  46.746  -8.936  1.00  0.00           C  
ATOM     28  O   ASN A  30      14.963  47.670  -8.820  1.00  0.00           O  
ATOM     29  CB  ASN A  30      17.328  46.994  -7.065  1.00  0.00           C  
ATOM     30  CG  ASN A  30      17.417  45.653  -6.393  1.00  0.00           C  
ATOM     31  OD1 ASN A  30      17.447  44.677  -6.987  1.00  0.00           O  
ATOM     32  ND2 ASN A  30      17.462  45.599  -5.142  1.00  0.00           N  
ATOM     33  N   SER A  31      15.360  45.557  -9.381  1.00  0.00           N  
ATOM     34  CA  SER A  31      14.004  45.248  -9.725  1.00  0.00           C  
ATOM     35  C   SER A  31      13.157  45.059  -8.536  1.00  0.00           C  
ATOM     36  O   SER A  31      12.629  45.001  -8.495  1.00  0.00           O  
ATOM     37  CB  SER A  31      13.916  44.005 -10.569  1.00  0.00           C  
ATOM     38  OG  SER A  31      14.389  42.891  -9.872  1.00  0.00           O  
ATOM     39  N   PHE A  32      13.018  44.973  -7.579  1.00  0.00           N  
ATOM     40  CA  PHE A  32      12.283  44.758  -6.339  1.00  0.00           C  
ATOM     41  C   PHE A  32      11.180  43.766  -6.575  1.00  0.00           C  
ATOM     42  O   PHE A  32      11.112  43.275  -6.876  1.00  0.00           O  
ATOM     43  CB  PHE A  32      11.833  46.075  -5.791  1.00  0.00           C  
ATOM     44  CG  PHE A  32      12.938  46.995  -5.444  1.00  0.00           C  
ATOM     45  CD1 PHE A  32      13.761  46.677  -4.479  1.00  0.00           C  
ATOM     46  CD2 PHE A  32      13.155  48.178  -6.084  1.00  0.00           C  
ATOM     47  CE1 PHE A  32      14.783  47.521  -4.156  1.00  0.00           C  
ATOM     48  CE2 PHE A  32      14.174  49.028  -5.766  1.00  0.00           C  
ATOM     49  CZ  PHE A  32      14.988  48.698  -4.800  1.00  0.00           C  
ATOM     50  N   THR A  33      10.341  43.434  -6.445  1.00  0.00           N  
ATOM     51  CA  THR A  33       9.291  42.439  -6.600  1.00  0.00           C  
ATOM     52  C   THR A  33       8.413  42.727  -7.792  1.00  0.00           C  
ATOM     53  O   THR A  33       7.281  42.427  -7.774  1.00  0.00           O  
ATOM     54  CB  THR A  33       8.451  42.331  -5.351  1.00  0.00           C  
ATOM     55  OG1 THR A  33       7.823  43.577  -5.079  1.00  0.00           O  
ATOM     56  CG2 THR A  33       9.304  41.949  -4.182  1.00  0.00           C  
ATOM     57  N   ARG A  34       8.925  43.313  -8.832  1.00  0.00           N  
ATOM     58  CA  ARG A  34       8.182  43.660 -10.024  1.00  0.00           C  
ATOM     59  C   ARG A  34       8.352  42.594 -11.088  1.00  0.00           C  
ATOM     60  O   ARG A  34       9.375  41.925 -11.163  1.00  0.00           O  
ATOM     61  CB  ARG A  34       8.643  45.008 -10.559  1.00  0.00           C  
ATOM     62  CG  ARG A  34       8.327  46.174  -9.656  1.00  0.00           C  
ATOM     63  CD  ARG A  34       7.206  46.856  -9.928  1.00  0.00           C  
ATOM     64  NE  ARG A  34       6.797  47.879  -8.987  1.00  0.00           N  
ATOM     65  CZ  ARG A  34       5.594  48.264  -8.766  1.00  0.00           C  
ATOM     66  NH1 ARG A  34       4.654  47.739  -9.415  1.00  0.00           N  
ATOM     67  NH2 ARG A  34       5.329  49.200  -7.873  1.00  0.00           N  
ATOM     68  N   GLY A  35       7.336  42.436 -11.910  1.00  0.00           N  
ATOM     69  CA  GLY A  35       7.406  41.528 -13.027  1.00  0.00           C  
ATOM     70  C   GLY A  35       6.599  40.262 -12.878  1.00  0.00           C  
ATOM     71  O   GLY A  35       6.917  39.278 -13.478  1.00  0.00           O  
ATOM     72  N   VAL A  36       5.561  40.264 -12.094  1.00  0.00           N  
ATOM     73  CA  VAL A  36       4.714  39.101 -11.882  1.00  0.00           C  
ATOM     74  C   VAL A  36       3.462  39.253 -12.732  1.00  0.00           C  
ATOM     75  O   VAL A  36       2.762  40.259 -12.640  1.00  0.00           O  
ATOM     76  CB  VAL A  36       4.361  38.935 -10.402  1.00  0.00           C  
ATOM     77  CG1 VAL A  36       3.373  37.802 -10.210  1.00  0.00           C  
ATOM     78  CG2 VAL A  36       5.617  38.688  -9.595  1.00  0.00           C  
ATOM     79  N   TYR A  37       3.179  38.257 -13.558  1.00  0.00           N  
ATOM     80  CA  TYR A  37       2.032  38.262 -14.450  1.00  0.00           C  
ATOM     81  C   TYR A  37       1.138  37.068 -14.148  1.00  0.00           C  
ATOM     82  O   TYR A  37       1.514  36.150 -13.419  1.00  0.00           O  
ATOM     83  CB  TYR A  37       2.470  38.246 -15.920  1.00  0.00           C  
ATOM     84  CG  TYR A  37       3.392  37.111 -16.310  1.00  0.00           C  
ATOM     85  CD1 TYR A  37       4.771  37.250 -16.223  1.00  0.00           C  
ATOM     86  CD2 TYR A  37       2.886  35.913 -16.795  1.00  0.00           C  
ATOM     87  CE1 TYR A  37       5.616  36.222 -16.587  1.00  0.00           C  
ATOM     88  CE2 TYR A  37       3.724  34.880 -17.159  1.00  0.00           C  
ATOM     89  CZ  TYR A  37       5.086  35.042 -17.055  1.00  0.00           C  
ATOM     90  OH  TYR A  37       5.922  34.017 -17.418  1.00  0.00           O  
ATOM     91  N   TYR A  38      -0.059  37.092 -14.718  1.00  0.00           N  
ATOM     92  CA  TYR A  38      -0.970  35.963 -14.596  1.00  0.00           C  
ATOM     93  C   TYR A  38      -0.495  34.838 -15.498  1.00  0.00           C  
ATOM     94  O   TYR A  38      -0.382  35.038 -16.709  1.00  0.00           O  
ATOM     95  CB  TYR A  38      -2.389  36.370 -14.964  1.00  0.00           C  
ATOM     96  CG  TYR A  38      -3.078  37.224 -13.928  1.00  0.00           C  
ATOM     97  CD1 TYR A  38      -2.861  38.589 -13.864  1.00  0.00           C  
ATOM     98  CD2 TYR A  38      -3.948  36.666 -13.017  1.00  0.00           C  
ATOM     99  CE1 TYR A  38      -3.489  39.374 -12.923  1.00  0.00           C  
ATOM    100  CE2 TYR A  38      -4.581  37.444 -12.069  1.00  0.00           C  
ATOM    101  CZ  TYR A  38      -4.346  38.797 -12.028  1.00  0.00           C  
ATOM    102  OH  TYR A  38      -4.971  39.579 -11.089  1.00  0.00           O  
ATOM    103  N   PRO A  39      -0.209  33.652 -14.966  1.00  0.00           N  
ATOM    104  CA  PRO A  39       0.347  32.589 -15.807  1.00  0.00           C  
ATOM    105  C   PRO A  39      -0.671  31.904 -16.699  1.00  0.00           C  
ATOM    106  O   PRO A  39      -0.281  31.257 -17.672  1.00  0.00           O  
ATOM    107  CB  PRO A  39       0.931  31.613 -14.786  1.00  0.00           C  
ATOM    108  CG  PRO A  39       0.085  31.802 -13.583  1.00  0.00           C  
ATOM    109  CD  PRO A  39      -0.317  33.247 -13.558  1.00  0.00           C  
ATOM    110  N   ASP A  40      -1.959  32.023 -16.401  1.00  0.00           N  
ATOM    111  CA  ASP A  40      -2.986  31.377 -17.199  1.00  0.00           C  
ATOM    112  C   ASP A  40      -4.281  32.152 -17.067  1.00  0.00           C  
ATOM    113  O   ASP A  40      -4.389  33.067 -16.279  1.00  0.00           O  
ATOM    114  CB  ASP A  40      -3.175  29.922 -16.791  1.00  0.00           C  
ATOM    115  CG  ASP A  40      -3.234  29.741 -15.294  1.00  0.00           C  
ATOM    116  OD1 ASP A  40      -3.078  30.736 -14.563  1.00  0.00           O  
ATOM    117  OD2 ASP A  40      -3.433  28.600 -14.846  1.00  0.00           O  
ATOM    118  N   LYS A  41      -5.269  31.767 -17.853  1.00  0.00           N  
ATOM    119  CA  LYS A  41      -6.565  32.422 -17.887  1.00  0.00           C  
ATOM    120  C   LYS A  41      -7.579  31.724 -17.015  1.00  0.00           C  
ATOM    121  O   LYS A  41      -8.711  31.701 -17.310  1.00  0.00           O  
ATOM    122  CB  LYS A  41      -7.059  32.497 -19.310  1.00  0.00           C  
ATOM    123  CG  LYS A  41      -6.039  33.013 -20.286  1.00  0.00           C  
ATOM    124  CD  LYS A  41      -6.300  33.672 -21.204  1.00  0.00           C  
ATOM    125  CE  LYS A  41      -5.378  34.154 -22.230  1.00  0.00           C  
ATOM    126  NZ  LYS A  41      -5.677  34.860 -23.131  1.00  0.00           N  
ATOM    127  N   VAL A  42      -7.184  31.157 -15.932  1.00  0.00           N  
ATOM    128  CA  VAL A  42      -8.041  30.411 -15.030  1.00  0.00           C  
ATOM    129  C   VAL A  42      -8.258  31.234 -13.771  1.00  0.00           C  
ATOM    130  O   VAL A  42      -7.299  31.699 -13.154  1.00  0.00           O  
ATOM    131  CB  VAL A  42      -7.428  29.046 -14.704  1.00  0.00           C  
ATOM    132  CG1 VAL A  42      -8.104  28.429 -13.521  1.00  0.00           C  
ATOM    133  CG2 VAL A  42      -7.506  28.123 -15.898  1.00  0.00           C  
ATOM    134  N   PHE A  43      -9.516  31.426 -13.396  1.00  0.00           N  
ATOM    135  CA  PHE A  43      -9.849  32.168 -12.190  1.00  0.00           C  
ATOM    136  C   PHE A  43      -9.626  31.292 -10.965  1.00  0.00           C  
ATOM    137  O   PHE A  43     -10.185  30.200 -10.869  1.00  0.00           O  
ATOM    138  CB  PHE A  43     -11.295  32.648 -12.251  1.00  0.00           C  
ATOM    139  CG  PHE A  43     -11.765  33.329 -11.010  1.00  0.00           C  
ATOM    140  CD1 PHE A  43     -11.369  34.611 -10.726  1.00  0.00           C  
ATOM    141  CD2 PHE A  43     -12.616  32.693 -10.136  1.00  0.00           C  
ATOM    142  CE1 PHE A  43     -11.806  35.244  -9.588  1.00  0.00           C  
ATOM    143  CE2 PHE A  43     -13.055  33.320  -8.997  1.00  0.00           C  
ATOM    144  CZ  PHE A  43     -12.649  34.597  -8.723  1.00  0.00           C  
ATOM    145  N   ARG A  44      -8.808  31.768 -10.033  1.00  0.00           N  
ATOM    146  CA  ARG A  44      -8.579  31.098  -8.761  1.00  0.00           C  
ATOM    147  C   ARG A  44      -8.752  32.108  -7.641  1.00  0.00           C  
ATOM    148  O   ARG A  44      -8.261  33.231  -7.736  1.00  0.00           O  
ATOM    149  CB  ARG A  44      -7.186  30.474  -8.696  1.00  0.00           C  
ATOM    150  CG  ARG A  44      -6.953  29.367  -9.698  1.00  0.00           C  
ATOM    151  CD  ARG A  44      -5.602  28.720  -9.493  1.00  0.00           C  
ATOM    152  NE  ARG A  44      -5.375  27.637 -10.435  1.00  0.00           N  
ATOM    153  CZ  ARG A  44      -4.788  27.778 -11.607  1.00  0.00           C  
ATOM    154  NH1 ARG A  44      -4.348  28.948 -12.015  1.00  0.00           N  
ATOM    155  NH2 ARG A  44      -4.638  26.719 -12.391  1.00  0.00           N  
ATOM    156  N   SER A  45      -9.447  31.710  -6.584  1.00  0.00           N  
ATOM    157  CA  SER A  45      -9.776  32.613  -5.494  1.00  0.00           C  
ATOM    158  C   SER A  45      -9.344  32.015  -4.168  1.00  0.00           C  
ATOM    159  O   SER A  45      -9.699  30.876  -3.861  1.00  0.00           O  
ATOM    160  CB  SER A  45     -11.268  32.913  -5.469  1.00  0.00           C  
ATOM    161  OG  SER A  45     -12.013  31.740  -5.297  1.00  0.00           O  
ATOM    162  N   SER A  46      -8.587  32.800  -3.395  1.00  0.00           N  
ATOM    163  CA  SER A  46      -8.140  32.478  -2.036  1.00  0.00           C  
ATOM    164  C   SER A  46      -7.344  31.174  -1.990  1.00  0.00           C  
ATOM    165  O   SER A  46      -7.728  30.206  -1.336  1.00  0.00           O  
ATOM    166  CB  SER A  46      -9.321  32.434  -1.063  1.00  0.00           C  
ATOM    167  OG  SER A  46     -10.097  33.611  -1.152  1.00  0.00           O  
ATOM    168  N   VAL A  47      -6.216  31.165  -2.697  1.00  0.00           N  
ATOM    169  CA  VAL A  47      -5.418  29.953  -2.818  1.00  0.00           C  
ATOM    170  C   VAL A  47      -3.966  30.339  -3.072  1.00  0.00           C  
ATOM    171  O   VAL A  47      -3.673  31.390  -3.640  1.00  0.00           O  
ATOM    172  CB  VAL A  47      -5.996  29.027  -3.923  1.00  0.00           C  
ATOM    173  CG1 VAL A  47      -5.803  29.609  -5.309  1.00  0.00           C  
ATOM    174  CG2 VAL A  47      -5.454  27.604  -3.829  1.00  0.00           C  
ATOM    175  N   LEU A  48      -3.050  29.503  -2.594  1.00  0.00           N  
ATOM    176  CA  LEU A  48      -1.627  29.648  -2.866  1.00  0.00           C  
ATOM    177  C   LEU A  48      -1.256  28.639  -3.944  1.00  0.00           C  
ATOM    178  O   LEU A  48      -1.314  27.432  -3.714  1.00  0.00           O  
ATOM    179  CB  LEU A  48      -0.800  29.427  -1.604  1.00  0.00           C  
ATOM    180  CG  LEU A  48      -0.882  30.379  -0.507  1.00  0.00           C  
ATOM    181  CD1 LEU A  48       0.093  30.086   0.598  1.00  0.00           C  
ATOM    182  CD2 LEU A  48      -1.355  31.630  -0.566  1.00  0.00           C  
ATOM    183  N   HIS A  49      -0.875  29.133  -5.113  1.00  0.00           N  
ATOM    184  CA  HIS A  49      -0.617  28.289  -6.271  1.00  0.00           C  
ATOM    185  C   HIS A  49       0.853  28.355  -6.642  1.00  0.00           C  
ATOM    186  O   HIS A  49       1.411  29.444  -6.779  1.00  0.00           O  
ATOM    187  CB  HIS A  49      -1.478  28.711  -7.458  1.00  0.00           C  
ATOM    188  CG  HIS A  49      -1.558  27.681  -8.537  1.00  0.00           C  
ATOM    189  ND1 HIS A  49      -2.138  26.449  -8.346  1.00  0.00           N  
ATOM    190  CD2 HIS A  49      -1.130  27.696  -9.817  1.00  0.00           C  
ATOM    191  CE1 HIS A  49      -2.064  25.751  -9.463  1.00  0.00           C  
ATOM    192  NE2 HIS A  49      -1.457  26.485 -10.371  1.00  0.00           N  
ATOM    193  N   SER A  50       1.472  27.195  -6.810  1.00  0.00           N  
ATOM    194  CA  SER A  50       2.870  27.110  -7.197  1.00  0.00           C  
ATOM    195  C   SER A  50       2.961  26.858  -8.695  1.00  0.00           C  
ATOM    196  O   SER A  50       2.364  25.913  -9.206  1.00  0.00           O  
ATOM    197  CB  SER A  50       3.578  26.001  -6.427  1.00  0.00           C  
ATOM    198  OG  SER A  50       4.919  25.878  -6.842  1.00  0.00           O  
ATOM    199  N   THR A  51       3.710  27.701  -9.394  1.00  0.00           N  
ATOM    200  CA  THR A  51       3.822  27.617 -10.841  1.00  0.00           C  
ATOM    201  C   THR A  51       5.281  27.690 -11.255  1.00  0.00           C  
ATOM    202  O   THR A  51       6.120  28.223 -10.541  1.00  0.00           O  
ATOM    203  CB  THR A  51       3.013  28.722 -11.531  1.00  0.00           C  
ATOM    204  OG1 THR A  51       3.124  28.585 -12.951  1.00  0.00           O  
ATOM    205  CG2 THR A  51       3.494  30.096 -11.108  1.00  0.00           C  
ATOM    206  N   GLN A  52       5.579  27.122 -12.416  1.00  0.00           N  
ATOM    207  CA  GLN A  52       6.928  27.073 -12.966  1.00  0.00           C  
ATOM    208  C   GLN A  52       6.896  27.681 -14.355  1.00  0.00           C  
ATOM    209  O   GLN A  52       6.357  27.074 -15.285  1.00  0.00           O  
ATOM    210  CB  GLN A  52       7.439  25.641 -13.010  1.00  0.00           C  
ATOM    211  CG  GLN A  52       8.864  25.488 -13.409  1.00  0.00           C  
ATOM    212  CD  GLN A  52       9.572  25.203 -13.562  1.00  0.00           C  
ATOM    213  OE1 GLN A  52       9.203  24.704 -13.418  1.00  0.00           O  
ATOM    214  NE2 GLN A  52      10.592  25.519 -13.851  1.00  0.00           N  
ATOM    215  N   ASP A  53       7.482  28.864 -14.505  1.00  0.00           N  
ATOM    216  CA  ASP A  53       7.383  29.579 -15.769  1.00  0.00           C  
ATOM    217  C   ASP A  53       8.521  30.584 -15.859  1.00  0.00           C  
ATOM    218  O   ASP A  53       9.320  30.734 -14.935  1.00  0.00           O  
ATOM    219  CB  ASP A  53       6.022  30.266 -15.906  1.00  0.00           C  
ATOM    220  CG  ASP A  53       5.542  30.334 -17.339  1.00  0.00           C  
ATOM    221  OD1 ASP A  53       5.931  30.643 -18.126  1.00  0.00           O  
ATOM    222  OD2 ASP A  53       4.778  30.078 -17.676  1.00  0.00           O  
ATOM    223  N   LEU A  54       8.588  31.275 -16.992  1.00  0.00           N  
ATOM    224  CA  LEU A  54       9.594  32.309 -17.204  1.00  0.00           C  
ATOM    225  C   LEU A  54       9.164  33.562 -16.457  1.00  0.00           C  
ATOM    226  O   LEU A  54       8.236  34.257 -16.874  1.00  0.00           O  
ATOM    227  CB  LEU A  54       9.768  32.589 -18.692  1.00  0.00           C  
ATOM    228  CG  LEU A  54      10.245  31.431 -19.560  1.00  0.00           C  
ATOM    229  CD1 LEU A  54      10.327  31.864 -21.001  1.00  0.00           C  
ATOM    230  CD2 LEU A  54      11.582  30.910 -19.084  1.00  0.00           C  
ATOM    231  N   PHE A  55       9.839  33.853 -15.351  1.00  0.00           N  
ATOM    232  CA  PHE A  55       9.547  35.014 -14.529  1.00  0.00           C  
ATOM    233  C   PHE A  55      10.802  35.858 -14.368  1.00  0.00           C  
ATOM    234  O   PHE A  55      11.926  35.378 -14.532  1.00  0.00           O  
ATOM    235  CB  PHE A  55       9.034  34.614 -13.142  1.00  0.00           C  
ATOM    236  CG  PHE A  55       7.612  34.139 -13.125  1.00  0.00           C  
ATOM    237  CD1 PHE A  55       6.569  35.041 -13.176  1.00  0.00           C  
ATOM    238  CD2 PHE A  55       7.319  32.792 -13.027  1.00  0.00           C  
ATOM    239  CE1 PHE A  55       5.257  34.606 -13.148  1.00  0.00           C  
ATOM    240  CE2 PHE A  55       6.011  32.352 -12.996  1.00  0.00           C  
ATOM    241  CZ  PHE A  55       4.980  33.260 -13.059  1.00  0.00           C  
ATOM    242  N   LEU A  56      10.598  37.126 -14.047  1.00  0.00           N  
ATOM    243  CA  LEU A  56      11.705  37.979 -13.649  1.00  0.00           C  
ATOM    244  C   LEU A  56      12.080  37.655 -12.210  1.00  0.00           C  
ATOM    245  O   LEU A  56      11.207  37.692 -11.337  1.00  0.00           O  
ATOM    246  CB  LEU A  56      11.329  39.447 -13.781  1.00  0.00           C  
ATOM    247  CG  LEU A  56      12.430  40.446 -13.448  1.00  0.00           C  
ATOM    248  CD1 LEU A  56      13.547  40.364 -14.461  1.00  0.00           C  
ATOM    249  CD2 LEU A  56      11.870  41.849 -13.383  1.00  0.00           C  
ATOM    250  N   PRO A  57      13.333  37.300 -11.927  1.00  0.00           N  
ATOM    251  CA  PRO A  57      13.721  36.974 -10.550  1.00  0.00           C  
ATOM    252  C   PRO A  57      13.668  38.186  -9.637  1.00  0.00           C  
ATOM    253  O   PRO A  57      13.868  39.324 -10.061  1.00  0.00           O  
ATOM    254  CB  PRO A  57      15.156  36.458 -10.697  1.00  0.00           C  
ATOM    255  CG  PRO A  57      15.278  36.063 -12.127  1.00  0.00           C  
ATOM    256  CD  PRO A  57      14.419  37.025 -12.877  1.00  0.00           C  
ATOM    257  N   PHE A  58      13.376  37.922  -8.368  1.00  0.00           N  
ATOM    258  CA  PHE A  58      13.245  38.991  -7.390  1.00  0.00           C  
ATOM    259  C   PHE A  58      14.606  39.584  -7.055  1.00  0.00           C  
ATOM    260  O   PHE A  58      15.604  38.862  -6.962  1.00  0.00           O  
ATOM    261  CB  PHE A  58      12.576  38.472  -6.118  1.00  0.00           C  
ATOM    262  CG  PHE A  58      11.075  38.412  -6.194  1.00  0.00           C  
ATOM    263  CD1 PHE A  58      10.395  38.862  -7.311  1.00  0.00           C  
ATOM    264  CD2 PHE A  58      10.344  37.908  -5.137  1.00  0.00           C  
ATOM    265  CE1 PHE A  58       9.015  38.806  -7.373  1.00  0.00           C  
ATOM    266  CE2 PHE A  58       8.965  37.850  -5.192  1.00  0.00           C  
ATOM    267  CZ  PHE A  58       8.301  38.300  -6.313  1.00  0.00           C  
ATOM    268  N   PHE A  59      14.625  40.912  -6.881  1.00  0.00           N  
ATOM    269  CA  PHE A  59      15.810  41.697  -6.510  1.00  0.00           C  
ATOM    270  C   PHE A  59      16.955  41.510  -7.498  1.00  0.00           C  
ATOM    271  O   PHE A  59      18.120  41.416  -7.116  1.00  0.00           O  
ATOM    272  CB  PHE A  59      16.262  41.382  -5.083  1.00  0.00           C  
ATOM    273  CG  PHE A  59      15.215  41.653  -4.047  1.00  0.00           C  
ATOM    274  CD1 PHE A  59      15.024  42.928  -3.561  1.00  0.00           C  
ATOM    275  CD2 PHE A  59      14.421  40.633  -3.562  1.00  0.00           C  
ATOM    276  CE1 PHE A  59      14.060  43.181  -2.606  1.00  0.00           C  
ATOM    277  CE2 PHE A  59      13.455  40.879  -2.608  1.00  0.00           C  
ATOM    278  CZ  PHE A  59      13.275  42.155  -2.130  1.00  0.00           C  
ATOM    279  N   SER A  60      16.622  41.453  -8.779  1.00  0.00           N  
ATOM    280  CA  SER A  60      17.614  41.287  -9.823  1.00  0.00           C  
ATOM    281  C   SER A  60      18.067  42.631 -10.359  1.00  0.00           C  
ATOM    282  O   SER A  60      17.475  43.647 -10.089  1.00  0.00           O  
ATOM    283  CB  SER A  60      17.063  40.433 -10.943  1.00  0.00           C  
ATOM    284  OG  SER A  60      15.920  41.020 -11.504  1.00  0.00           O  
ATOM    285  N   ASN A  61      19.137  42.630 -11.129  1.00  0.00           N  
ATOM    286  CA  ASN A  61      19.680  43.811 -11.748  1.00  0.00           C  
ATOM    287  C   ASN A  61      18.969  44.071 -13.051  1.00  0.00           C  
ATOM    288  O   ASN A  61      18.958  43.224 -13.908  1.00  0.00           O  
ATOM    289  CB  ASN A  61      21.163  43.637 -11.998  1.00  0.00           C  
ATOM    290  CG  ASN A  61      22.033  44.246 -11.095  1.00  0.00           C  
ATOM    291  OD1 ASN A  61      21.670  45.205 -10.489  1.00  0.00           O  
ATOM    292  ND2 ASN A  61      23.201  43.691 -11.006  1.00  0.00           N  
ATOM    293  N   VAL A  62      18.379  45.245 -13.203  1.00  0.00           N  
ATOM    294  CA  VAL A  62      17.777  45.663 -14.460  1.00  0.00           C  
ATOM    295  C   VAL A  62      18.519  46.890 -14.969  1.00  0.00           C  
ATOM    296  O   VAL A  62      18.989  47.720 -14.203  1.00  0.00           O  
ATOM    297  CB  VAL A  62      16.259  45.921 -14.329  1.00  0.00           C  
ATOM    298  CG1 VAL A  62      15.532  44.627 -14.033  1.00  0.00           C  
ATOM    299  CG2 VAL A  62      15.963  46.913 -13.232  1.00  0.00           C  
ATOM    300  N   THR A  63      18.664  46.973 -16.268  1.00  0.00           N  
ATOM    301  CA  THR A  63      19.449  48.025 -16.889  1.00  0.00           C  
ATOM    302  C   THR A  63      18.567  49.240 -17.134  1.00  0.00           C  
ATOM    303  O   THR A  63      17.445  49.119 -17.631  1.00  0.00           O  
ATOM    304  CB  THR A  63      20.063  47.525 -18.195  1.00  0.00           C  
ATOM    305  OG1 THR A  63      20.800  46.329 -17.942  1.00  0.00           O  
ATOM    306  CG2 THR A  63      21.030  48.544 -18.755  1.00  0.00           C  
ATOM    307  N   TRP A  64      19.082  50.408 -16.780  1.00  0.00           N  
ATOM    308  CA  TRP A  64      18.334  51.654 -16.761  1.00  0.00           C  
ATOM    309  C   TRP A  64      18.877  52.591 -17.827  1.00  0.00           C  
ATOM    310  O   TRP A  64      20.092  52.790 -17.920  1.00  0.00           O  
ATOM    311  CB  TRP A  64      18.428  52.278 -15.368  1.00  0.00           C  
ATOM    312  CG  TRP A  64      18.039  53.713 -15.233  1.00  0.00           C  
ATOM    313  CD1 TRP A  64      16.994  54.359 -15.777  1.00  0.00           C  
ATOM    314  CD2 TRP A  64      18.696  54.678 -14.477  1.00  0.00           C  
ATOM    315  NE1 TRP A  64      16.965  55.666 -15.412  1.00  0.00           N  
ATOM    316  CE2 TRP A  64      18.000  55.887 -14.613  1.00  0.00           C  
ATOM    317  CE3 TRP A  64      19.809  54.636 -13.700  1.00  0.00           C  
ATOM    318  CZ2 TRP A  64      18.380  57.043 -14.001  1.00  0.00           C  
ATOM    319  CZ3 TRP A  64      20.186  55.784 -13.095  1.00  0.00           C  
ATOM    320  CH2 TRP A  64      19.475  56.972 -13.250  1.00  0.00           C  
ATOM    321  N   PHE A  65      17.977  53.164 -18.627  1.00  0.00           N  
ATOM    322  CA  PHE A  65      18.339  54.141 -19.640  1.00  0.00           C  
ATOM    323  C   PHE A  65      17.488  55.388 -19.480  1.00  0.00           C  
ATOM    324  O   PHE A  65      16.315  55.316 -19.102  1.00  0.00           O  
ATOM    325  CB  PHE A  65      18.154  53.600 -21.059  1.00  0.00           C  
ATOM    326  CG  PHE A  65      18.954  52.372 -21.359  1.00  0.00           C  
ATOM    327  CD1 PHE A  65      20.253  52.476 -21.817  1.00  0.00           C  
ATOM    328  CD2 PHE A  65      18.398  51.115 -21.213  1.00  0.00           C  
ATOM    329  CE1 PHE A  65      20.991  51.347 -22.107  1.00  0.00           C  
ATOM    330  CE2 PHE A  65      19.128  49.981 -21.504  1.00  0.00           C  
ATOM    331  CZ  PHE A  65      20.426  50.099 -21.953  1.00  0.00           C  
ATOM    332  N   HIS A  66      18.087  56.529 -19.785  1.00  0.00           N  
ATOM    333  CA  HIS A  66      17.416  57.819 -19.762  1.00  0.00           C  
ATOM    334  C   HIS A  66      17.090  58.273 -21.142  1.00  0.00           C  
ATOM    335  O   HIS A  66      17.708  57.863 -22.044  1.00  0.00           O  
ATOM    336  CB  HIS A  66      18.253  58.857 -19.098  1.00  0.00           C  
ATOM    337  CG  HIS A  66      18.114  59.332 -18.039  1.00  0.00           C  
ATOM    338  ND1 HIS A  66      17.760  59.348 -17.372  1.00  0.00           N  
ATOM    339  CD2 HIS A  66      18.288  59.820 -17.535  1.00  0.00           C  
ATOM    340  CE1 HIS A  66      17.717  59.819 -16.499  1.00  0.00           C  
ATOM    341  NE2 HIS A  66      18.034  60.115 -16.579  1.00  0.00           N  
ATOM    342  N   VAL A  67      16.110  59.128 -21.295  1.00  0.00           N  
ATOM    343  CA  VAL A  67      15.736  59.708 -22.566  1.00  0.00           C  
ATOM    344  C   VAL A  67      16.464  61.029 -22.708  1.00  0.00           C  
ATOM    345  O   VAL A  67      16.181  61.982 -22.024  1.00  0.00           O  
ATOM    346  CB  VAL A  67      14.238  59.895 -22.674  1.00  0.00           C  
ATOM    347  CG1 VAL A  67      13.898  60.624 -23.934  1.00  0.00           C  
ATOM    348  CG2 VAL A  67      13.541  58.562 -22.618  1.00  0.00           C  
ATOM    349  N   ILE A  68      17.410  61.082 -23.589  1.00  0.00           N  
ATOM    350  CA  ILE A  68      18.178  62.290 -23.833  1.00  0.00           C  
ATOM    351  C   ILE A  68      17.810  62.967 -24.934  1.00  0.00           C  
ATOM    352  O   ILE A  68      17.221  62.364 -25.630  1.00  0.00           O  
ATOM    353  CB  ILE A  68      19.489  62.064 -23.923  1.00  0.00           C  
ATOM    354  CG1 ILE A  68      19.669  61.052 -24.800  1.00  0.00           C  
ATOM    355  CG2 ILE A  68      19.936  61.668 -22.740  1.00  0.00           C  
ATOM    356  CD1 ILE A  68      20.959  60.793 -24.980  1.00  0.00           C  
ATOM    357  N   ASP A  80      18.682  57.661 -26.374  1.00  0.00           N  
ATOM    358  CA  ASP A  80      19.254  56.759 -26.117  1.00  0.00           C  
ATOM    359  C   ASP A  80      18.531  55.428 -26.238  1.00  0.00           C  
ATOM    360  O   ASP A  80      17.919  54.966 -25.287  1.00  0.00           O  
ATOM    361  CB  ASP A  80      19.737  57.090 -25.078  1.00  0.00           C  
ATOM    362  CG  ASP A  80      20.645  56.493 -24.886  1.00  0.00           C  
ATOM    363  OD1 ASP A  80      21.212  56.279 -24.678  1.00  0.00           O  
ATOM    364  OD2 ASP A  80      20.788  56.231 -24.944  1.00  0.00           O  
ATOM    365  N   ASN A  81      18.597  54.820 -27.417  1.00  0.00           N  
ATOM    366  CA  ASN A  81      17.938  53.550 -27.703  1.00  0.00           C  
ATOM    367  C   ASN A  81      18.878  52.549 -28.363  1.00  0.00           C  
ATOM    368  O   ASN A  81      18.743  52.230 -29.547  1.00  0.00           O  
ATOM    369  CB  ASN A  81      16.652  53.803 -28.496  1.00  0.00           C  
ATOM    370  CG  ASN A  81      16.852  54.559 -29.805  1.00  0.00           C  
ATOM    371  OD1 ASN A  81      17.962  54.828 -30.219  1.00  0.00           O  
ATOM    372  ND2 ASN A  81      15.753  54.901 -30.461  1.00  0.00           N  
ATOM    373  N   PRO A  82      19.812  51.986 -27.600  1.00  0.00           N  
ATOM    374  CA  PRO A  82      20.726  50.996 -28.170  1.00  0.00           C  
ATOM    375  C   PRO A  82      20.033  49.662 -28.391  1.00  0.00           C  
ATOM    376  O   PRO A  82      18.992  49.363 -27.812  1.00  0.00           O  
ATOM    377  CB  PRO A  82      21.821  50.878 -27.110  1.00  0.00           C  
ATOM    378  CG  PRO A  82      21.110  51.142 -25.837  1.00  0.00           C  
ATOM    379  CD  PRO A  82      20.016  52.137 -26.148  1.00  0.00           C  
ATOM    380  N   VAL A  83      20.632  48.856 -29.251  1.00  0.00           N  
ATOM    381  CA  VAL A  83      20.084  47.545 -29.573  1.00  0.00           C  
ATOM    382  C   VAL A  83      20.483  46.570 -28.484  1.00  0.00           C  
ATOM    383  O   VAL A  83      21.666  46.394 -28.199  1.00  0.00           O  
ATOM    384  CB  VAL A  83      20.560  47.072 -30.941  1.00  0.00           C  
ATOM    385  CG1 VAL A  83      20.087  45.657 -31.206  1.00  0.00           C  
ATOM    386  CG2 VAL A  83      20.069  48.008 -32.017  1.00  0.00           C  
ATOM    387  N   LEU A  84      19.495  45.930 -27.876  1.00  0.00           N  
ATOM    388  CA  LEU A  84      19.675  45.048 -26.744  1.00  0.00           C  
ATOM    389  C   LEU A  84      19.233  43.632 -27.096  1.00  0.00           C  
ATOM    390  O   LEU A  84      18.346  43.449 -27.934  1.00  0.00           O  
ATOM    391  CB  LEU A  84      18.873  45.550 -25.544  1.00  0.00           C  
ATOM    392  CG  LEU A  84      19.197  46.966 -25.086  1.00  0.00           C  
ATOM    393  CD1 LEU A  84      18.137  47.467 -24.132  1.00  0.00           C  
ATOM    394  CD2 LEU A  84      20.564  47.015 -24.442  1.00  0.00           C  
ATOM    395  N   PRO A  85      19.840  42.612 -26.495  1.00  0.00           N  
ATOM    396  CA  PRO A  85      19.404  41.236 -26.755  1.00  0.00           C  
ATOM    397  C   PRO A  85      18.040  40.950 -26.150  1.00  0.00           C  
ATOM    398  O   PRO A  85      17.569  41.639 -25.251  1.00  0.00           O  
ATOM    399  CB  PRO A  85      20.490  40.382 -26.094  1.00  0.00           C  
ATOM    400  CG  PRO A  85      21.656  41.296 -25.929  1.00  0.00           C  
ATOM    401  CD  PRO A  85      21.076  42.649 -25.699  1.00  0.00           C  
ATOM    402  N   PHE A  86      17.396  39.911 -26.673  1.00  0.00           N  
ATOM    403  CA  PHE A  86      16.073  39.504 -26.218  1.00  0.00           C  
ATOM    404  C   PHE A  86      16.118  38.368 -25.213  1.00  0.00           C  
ATOM    405  O   PHE A  86      15.312  38.359 -24.277  1.00  0.00           O  
ATOM    406  CB  PHE A  86      15.208  39.090 -27.410  1.00  0.00           C  
ATOM    407  CG  PHE A  86      13.765  38.857 -27.072  1.00  0.00           C  
ATOM    408  CD1 PHE A  86      12.914  39.926 -26.854  1.00  0.00           C  
ATOM    409  CD2 PHE A  86      13.257  37.572 -26.985  1.00  0.00           C  
ATOM    410  CE1 PHE A  86      11.585  39.718 -26.546  1.00  0.00           C  
ATOM    411  CE2 PHE A  86      11.929  37.357 -26.677  1.00  0.00           C  
ATOM    412  CZ  PHE A  86      11.092  38.432 -26.458  1.00  0.00           C  
ATOM    413  N   ASN A  87      17.051  37.428 -25.395  1.00  0.00           N  
ATOM    414  CA  ASN A  87      17.212  36.215 -24.594  1.00  0.00           C  
ATOM    415  C   ASN A  87      15.921  35.406 -24.569  1.00  0.00           C  
ATOM    416  O   ASN A  87      15.318  35.187 -25.600  1.00  0.00           O  
ATOM    417  CB  ASN A  87      17.714  36.557 -23.191  1.00  0.00           C  
ATOM    418  CG  ASN A  87      19.161  36.982 -23.173  1.00  0.00           C  
ATOM    419  OD1 ASN A  87      19.990  36.398 -23.851  1.00  0.00           O  
ATOM    420  ND2 ASN A  87      19.475  38.005 -22.395  1.00  0.00           N  
ATOM    421  N   ASP A  88      15.487  34.951 -23.420  1.00  0.00           N  
ATOM    422  CA  ASP A  88      14.266  34.168 -23.318  1.00  0.00           C  
ATOM    423  C   ASP A  88      13.032  35.027 -23.126  1.00  0.00           C  
ATOM    424  O   ASP A  88      11.938  34.564 -23.403  1.00  0.00           O  
ATOM    425  CB  ASP A  88      14.378  33.173 -22.172  1.00  0.00           C  
ATOM    426  CG  ASP A  88      15.402  32.103 -22.438  1.00  0.00           C  
ATOM    427  OD1 ASP A  88      15.619  31.771 -23.614  1.00  0.00           O  
ATOM    428  OD2 ASP A  88      15.990  31.595 -21.471  1.00  0.00           O  
ATOM    429  N   GLY A  89      13.181  36.255 -22.663  1.00  0.00           N  
ATOM    430  CA  GLY A  89      12.060  37.140 -22.454  1.00  0.00           C  
ATOM    431  C   GLY A  89      12.546  38.471 -21.932  1.00  0.00           C  
ATOM    432  O   GLY A  89      13.655  38.577 -21.402  1.00  0.00           O  
ATOM    433  N   VAL A  90      11.715  39.495 -22.096  1.00  0.00           N  
ATOM    434  CA  VAL A  90      12.089  40.854 -21.725  1.00  0.00           C  
ATOM    435  C   VAL A  90      10.985  41.453 -20.870  1.00  0.00           C  
ATOM    436  O   VAL A  90       9.822  41.494 -21.283  1.00  0.00           O  
ATOM    437  CB  VAL A  90      12.361  41.732 -22.959  1.00  0.00           C  
ATOM    438  CG1 VAL A  90      12.367  43.209 -22.593  1.00  0.00           C  
ATOM    439  CG2 VAL A  90      13.688  41.358 -23.596  1.00  0.00           C  
ATOM    440  N   TYR A  91      11.349  41.908 -19.678  1.00  0.00           N  
ATOM    441  CA  TYR A  91      10.504  42.784 -18.885  1.00  0.00           C  
ATOM    442  C   TYR A  91      10.905  44.219 -19.193  1.00  0.00           C  
ATOM    443  O   TYR A  91      12.044  44.618 -18.933  1.00  0.00           O  
ATOM    444  CB  TYR A  91      10.650  42.487 -17.395  1.00  0.00           C  
ATOM    445  CG  TYR A  91      10.078  43.554 -16.489  1.00  0.00           C  
ATOM    446  CD1 TYR A  91       8.709  43.657 -16.289  1.00  0.00           C  
ATOM    447  CD2 TYR A  91      10.907  44.447 -15.819  1.00  0.00           C  
ATOM    448  CE1 TYR A  91       8.180  44.625 -15.461  1.00  0.00           C  
ATOM    449  CE2 TYR A  91      10.387  45.420 -14.991  1.00  0.00           C  
ATOM    450  CZ  TYR A  91       9.024  45.503 -14.816  1.00  0.00           C  
ATOM    451  OH  TYR A  91       8.501  46.466 -13.991  1.00  0.00           O  
ATOM    452  N   PHE A  92       9.977  44.985 -19.749  1.00  0.00           N  
ATOM    453  CA  PHE A  92      10.208  46.370 -20.113  1.00  0.00           C  
ATOM    454  C   PHE A  92       9.383  47.257 -19.202  1.00  0.00           C  
ATOM    455  O   PHE A  92       8.224  46.998 -18.985  1.00  0.00           O  
ATOM    456  CB  PHE A  92       9.834  46.607 -21.573  1.00  0.00           C  
ATOM    457  CG  PHE A  92      10.347  47.901 -22.133  1.00  0.00           C  
ATOM    458  CD1 PHE A  92      11.588  47.961 -22.740  1.00  0.00           C  
ATOM    459  CD2 PHE A  92       9.581  49.053 -22.069  1.00  0.00           C  
ATOM    460  CE1 PHE A  92      12.062  49.145 -23.261  1.00  0.00           C  
ATOM    461  CE2 PHE A  92      10.049  50.241 -22.586  1.00  0.00           C  
ATOM    462  CZ  PHE A  92      11.291  50.286 -23.185  1.00  0.00           C  
ATOM    463  N   ALA A  93       9.984  48.299 -18.663  1.00  0.00           N  
ATOM    464  CA  ALA A  93       9.272  49.260 -17.841  1.00  0.00           C  
ATOM    465  C   ALA A  93       9.595  50.659 -18.327  1.00  0.00           C  
ATOM    466  O   ALA A  93      10.678  50.914 -18.848  1.00  0.00           O  
ATOM    467  CB  ALA A  93       9.635  49.120 -16.362  1.00  0.00           C  
ATOM    468  N   SER A  94       8.648  51.570 -18.154  1.00  0.00           N  
ATOM    469  CA  SER A  94       8.861  52.942 -18.586  1.00  0.00           C  
ATOM    470  C   SER A  94       8.170  53.894 -17.628  1.00  0.00           C  
ATOM    471  O   SER A  94       6.991  53.715 -17.315  1.00  0.00           O  
ATOM    472  CB  SER A  94       8.345  53.155 -20.009  1.00  0.00           C  
ATOM    473  OG  SER A  94       6.943  52.997 -20.072  1.00  0.00           O  
ATOM    474  N   ILE A  95       8.910  54.899 -17.170  1.00  0.00           N  
ATOM    475  CA  ILE A  95       8.373  55.979 -16.354  1.00  0.00           C  
ATOM    476  C   ILE A  95       8.483  57.252 -17.175  1.00  0.00           C  
ATOM    477  O   ILE A  95       9.591  57.714 -17.476  1.00  0.00           O  
ATOM    478  CB  ILE A  95       9.112  56.121 -15.018  1.00  0.00           C  
ATOM    479  CG1 ILE A  95       9.126  54.795 -14.270  1.00  0.00           C  
ATOM    480  CG2 ILE A  95       8.467  57.200 -14.177  1.00  0.00           C  
ATOM    481  CD1 ILE A  95       9.744  54.862 -12.890  1.00  0.00           C  
ATOM    482  N   GLU A  96       7.338  57.818 -17.535  1.00  0.00           N  
ATOM    483  CA  GLU A  96       7.279  58.982 -18.403  1.00  0.00           C  
ATOM    484  C   GLU A  96       5.968  59.680 -18.216  1.00  0.00           C  
ATOM    485  O   GLU A  96       5.053  59.130 -17.689  1.00  0.00           O  
ATOM    486  CB  GLU A  96       7.480  58.604 -19.852  1.00  0.00           C  
ATOM    487  CG  GLU A  96       6.472  57.644 -20.402  1.00  0.00           C  
ATOM    488  CD  GLU A  96       6.458  57.604 -21.439  1.00  0.00           C  
ATOM    489  OE1 GLU A  96       7.284  58.252 -21.818  1.00  0.00           O  
ATOM    490  OE2 GLU A  96       5.625  56.924 -21.877  1.00  0.00           O  
ATOM    491  N   LYS A  97       5.888  60.907 -18.647  1.00  0.00           N  
ATOM    492  CA  LYS A  97       4.705  61.679 -18.545  1.00  0.00           C  
ATOM    493  C   LYS A  97       3.994  62.021 -19.672  1.00  0.00           C  
ATOM    494  O   LYS A  97       2.910  62.304 -19.534  1.00  0.00           O  
ATOM    495  CB  LYS A  97       4.851  62.853 -17.960  1.00  0.00           C  
ATOM    496  CG  LYS A  97       5.775  63.846 -17.782  1.00  0.00           C  
ATOM    497  CD  LYS A  97       6.127  64.413 -17.165  1.00  0.00           C  
ATOM    498  CE  LYS A  97       7.083  65.436 -16.995  1.00  0.00           C  
ATOM    499  NZ  LYS A  97       7.452  66.026 -16.408  1.00  0.00           N  
ATOM    500  N   SER A  98       4.570  62.003 -20.786  1.00  0.00           N  
ATOM    501  CA  SER A  98       3.964  62.328 -21.915  1.00  0.00           C  
ATOM    502  C   SER A  98       4.132  61.474 -23.120  1.00  0.00           C  
ATOM    503  O   SER A  98       4.222  61.994 -24.186  1.00  0.00           O  
ATOM    504  CB  SER A  98       4.345  63.534 -22.136  1.00  0.00           C  
ATOM    505  OG  SER A  98       4.830  63.212 -22.257  1.00  0.00           O  
ATOM    506  N   ASN A  99       4.170  60.176 -22.954  1.00  0.00           N  
ATOM    507  CA  ASN A  99       4.222  59.191 -24.000  1.00  0.00           C  
ATOM    508  C   ASN A  99       5.416  59.341 -24.899  1.00  0.00           C  
ATOM    509  O   ASN A  99       5.295  59.440 -26.100  1.00  0.00           O  
ATOM    510  CB  ASN A  99       2.942  59.216 -24.764  1.00  0.00           C  
ATOM    511  CG  ASN A  99       1.750  59.029 -23.953  1.00  0.00           C  
ATOM    512  OD1 ASN A  99       1.435  58.975 -23.295  1.00  0.00           O  
ATOM    513  ND2 ASN A  99       1.080  58.925 -23.995  1.00  0.00           N  
ATOM    514  N   ILE A 100       6.584  59.369 -24.298  1.00  0.00           N  
ATOM    515  CA  ILE A 100       7.799  59.484 -25.060  1.00  0.00           C  
ATOM    516  C   ILE A 100       8.130  58.177 -25.767  1.00  0.00           C  
ATOM    517  O   ILE A 100       8.548  58.174 -26.916  1.00  0.00           O  
ATOM    518  CB  ILE A 100       8.932  59.934 -24.163  1.00  0.00           C  
ATOM    519  CG1 ILE A 100       8.968  60.882 -23.994  1.00  0.00           C  
ATOM    520  CG2 ILE A 100       9.700  60.513 -24.332  1.00  0.00           C  
ATOM    521  CD1 ILE A 100       8.770  62.220 -23.716  1.00  0.00           C  
ATOM    522  N   ILE A 101       7.940  57.052 -25.103  1.00  0.00           N  
ATOM    523  CA  ILE A 101       8.183  55.753 -25.713  1.00  0.00           C  
ATOM    524  C   ILE A 101       7.002  55.405 -26.604  1.00  0.00           C  
ATOM    525  O   ILE A 101       5.847  55.451 -26.169  1.00  0.00           O  
ATOM    526  CB  ILE A 101       8.407  54.681 -24.641  1.00  0.00           C  
ATOM    527  CG1 ILE A 101       9.413  55.158 -23.605  1.00  0.00           C  
ATOM    528  CG2 ILE A 101       8.849  53.379 -25.269  1.00  0.00           C  
ATOM    529  CD1 ILE A 101      10.521  54.872 -23.529  1.00  0.00           C  
ATOM    530  N   ARG A 102       7.285  55.056 -27.858  1.00  0.00           N  
ATOM    531  CA  ARG A 102       6.247  54.877 -28.855  1.00  0.00           C  
ATOM    532  C   ARG A 102       6.269  53.516 -29.515  1.00  0.00           C  
ATOM    533  O   ARG A 102       5.596  53.269 -30.313  1.00  0.00           O  
ATOM    534  CB  ARG A 102       6.342  55.955 -29.939  1.00  0.00           C  
ATOM    535  CG  ARG A 102       6.019  57.351 -29.453  1.00  0.00           C  
ATOM    536  CD  ARG A 102       4.546  57.518 -29.185  1.00  0.00           C  
ATOM    537  NE  ARG A 102       4.238  58.851 -28.700  1.00  0.00           N  
ATOM    538  CZ  ARG A 102       3.306  59.575 -28.934  1.00  0.00           C  
ATOM    539  NH1 ARG A 102       2.563  59.124 -29.650  1.00  0.00           N  
ATOM    540  NH2 ARG A 102       3.114  60.782 -28.438  1.00  0.00           N  
ATOM    541  N   GLY A 103       7.004  52.624 -29.207  1.00  0.00           N  
ATOM    542  CA  GLY A 103       6.950  51.316 -29.819  1.00  0.00           C  
ATOM    543  C   GLY A 103       8.253  50.563 -29.673  1.00  0.00           C  
ATOM    544  O   GLY A 103       9.196  51.012 -29.023  1.00  0.00           O  
ATOM    545  N   TRP A 104       8.284  49.395 -30.302  1.00  0.00           N  
ATOM    546  CA  TRP A 104       9.415  48.485 -30.209  1.00  0.00           C  
ATOM    547  C   TRP A 104       9.681  47.839 -31.560  1.00  0.00           C  
ATOM    548  O   TRP A 104       8.802  47.753 -32.421  1.00  0.00           O  
ATOM    549  CB  TRP A 104       9.180  47.393 -29.158  1.00  0.00           C  
ATOM    550  CG  TRP A 104       8.964  47.905 -27.772  1.00  0.00           C  
ATOM    551  CD1 TRP A 104       9.912  48.086 -26.811  1.00  0.00           C  
ATOM    552  CD2 TRP A 104       7.719  48.299 -27.188  1.00  0.00           C  
ATOM    553  NE1 TRP A 104       9.335  48.572 -25.666  1.00  0.00           N  
ATOM    554  CE2 TRP A 104       7.989  48.712 -25.873  1.00  0.00           C  
ATOM    555  CE3 TRP A 104       6.403  48.346 -27.652  1.00  0.00           C  
ATOM    556  CZ2 TRP A 104       6.992  49.165 -25.015  1.00  0.00           C  
ATOM    557  CZ3 TRP A 104       5.414  48.797 -26.799  1.00  0.00           C  
ATOM    558  CH2 TRP A 104       5.714  49.199 -25.496  1.00  0.00           C  
ATOM    559  N   ILE A 105      10.918  47.380 -31.727  1.00  0.00           N  
ATOM    560  CA  ILE A 105      11.350  46.642 -32.903  1.00  0.00           C  
ATOM    561  C   ILE A 105      12.036  45.374 -32.428  1.00  0.00           C  
ATOM    562  O   ILE A 105      12.903  45.419 -31.552  1.00  0.00           O  
ATOM    563  CB  ILE A 105      12.285  47.483 -33.789  1.00  0.00           C  
ATOM    564  CG1 ILE A 105      12.879  46.648 -34.899  1.00  0.00           C  
ATOM    565  CG2 ILE A 105      12.220  48.491 -34.008  1.00  0.00           C  
ATOM    566  CD1 ILE A 105      12.809  48.876 -35.562  1.00  0.00           C  
ATOM    567  N   PHE A 106      11.636  44.243 -32.988  1.00  0.00           N  
ATOM    568  CA  PHE A 106      12.195  42.947 -32.645  1.00  0.00           C  
ATOM    569  C   PHE A 106      12.735  42.284 -33.899  1.00  0.00           C  
ATOM    570  O   PHE A 106      12.227  42.509 -34.996  1.00  0.00           O  
ATOM    571  CB  PHE A 106      11.148  42.024 -31.999  1.00  0.00           C  
ATOM    572  CG  PHE A 106      10.514  42.585 -30.759  1.00  0.00           C  
ATOM    573  CD1 PHE A 106       9.373  43.366 -30.838  1.00  0.00           C  
ATOM    574  CD2 PHE A 106      11.048  42.316 -29.512  1.00  0.00           C  
ATOM    575  CE1 PHE A 106       8.785  43.877 -29.699  1.00  0.00           C  
ATOM    576  CE2 PHE A 106      10.469  42.829 -28.368  1.00  0.00           C  
ATOM    577  CZ  PHE A 106       9.335  43.610 -28.463  1.00  0.00           C  
ATOM    578  N   GLY A 107      13.756  41.461 -33.733  1.00  0.00           N  
ATOM    579  CA  GLY A 107      14.305  40.733 -34.854  1.00  0.00           C  
ATOM    580  C   GLY A 107      15.653  40.157 -34.546  1.00  0.00           C  
ATOM    581  O   GLY A 107      16.090  40.181 -33.432  1.00  0.00           O  
ATOM    582  N   THR A 108      16.301  39.623 -35.570  1.00  0.00           N  
ATOM    583  CA  THR A 108      17.631  39.049 -35.464  1.00  0.00           C  
ATOM    584  C   THR A 108      18.693  39.921 -36.106  1.00  0.00           C  
ATOM    585  O   THR A 108      19.698  40.230 -35.475  1.00  0.00           O  
ATOM    586  CB  THR A 108      17.662  37.660 -36.097  1.00  0.00           C  
ATOM    587  OG1 THR A 108      17.102  37.723 -37.411  1.00  0.00           O  
ATOM    588  CG2 THR A 108      16.872  36.678 -35.263  1.00  0.00           C  
ATOM    589  N   THR A 109      18.491  40.324 -37.353  1.00  0.00           N  
ATOM    590  CA  THR A 109      19.453  41.142 -38.070  1.00  0.00           C  
ATOM    591  C   THR A 109      18.975  42.555 -38.326  1.00  0.00           C  
ATOM    592  O   THR A 109      19.803  43.434 -38.461  1.00  0.00           O  
ATOM    593  CB  THR A 109      19.812  40.496 -39.409  1.00  0.00           C  
ATOM    594  OG1 THR A 109      18.626  40.284 -40.159  1.00  0.00           O  
ATOM    595  CG2 THR A 109      20.511  39.176 -39.193  1.00  0.00           C  
ATOM    596  N   LEU A 110      17.665  42.774 -38.403  1.00  0.00           N  
ATOM    597  CA  LEU A 110      17.017  44.083 -38.515  1.00  0.00           C  
ATOM    598  C   LEU A 110      17.453  44.830 -39.746  1.00  0.00           C  
ATOM    599  O   LEU A 110      17.726  46.007 -39.716  1.00  0.00           O  
ATOM    600  CB  LEU A 110      17.239  44.914 -37.273  1.00  0.00           C  
ATOM    601  CG  LEU A 110      16.875  44.319 -35.944  1.00  0.00           C  
ATOM    602  CD1 LEU A 110      16.248  43.833 -35.523  1.00  0.00           C  
ATOM    603  CD2 LEU A 110      17.048  45.269 -34.921  1.00  0.00           C  
ATOM    604  N   ASP A 111      17.516  44.135 -40.837  1.00  0.00           N  
ATOM    605  CA  ASP A 111      17.920  44.705 -42.076  1.00  0.00           C  
ATOM    606  C   ASP A 111      16.998  44.365 -43.172  1.00  0.00           C  
ATOM    607  O   ASP A 111      17.415  44.040 -44.222  1.00  0.00           O  
ATOM    608  CB  ASP A 111      19.305  44.279 -42.377  1.00  0.00           C  
ATOM    609  CG  ASP A 111      19.543  42.811 -42.289  1.00  0.00           C  
ATOM    610  OD1 ASP A 111      18.675  42.103 -42.018  1.00  0.00           O  
ATOM    611  OD2 ASP A 111      20.615  42.361 -42.490  1.00  0.00           O  
ATOM    612  N   SER A 112      15.738  44.417 -42.914  1.00  0.00           N  
ATOM    613  CA  SER A 112      14.670  44.172 -43.807  1.00  0.00           C  
ATOM    614  C   SER A 112      14.752  42.815 -44.342  1.00  0.00           C  
ATOM    615  O   SER A 112      14.248  42.588 -45.403  1.00  0.00           O  
ATOM    616  CB  SER A 112      14.562  45.190 -44.901  1.00  0.00           C  
ATOM    617  OG  SER A 112      14.407  46.455 -44.415  1.00  0.00           O  
ATOM    618  N   LYS A 113      15.382  41.904 -43.628  1.00  0.00           N  
ATOM    619  CA  LYS A 113      15.414  40.579 -43.983  1.00  0.00           C  
ATOM    620  C   LYS A 113      14.522  39.797 -43.236  1.00  0.00           C  
ATOM    621  O   LYS A 113      14.256  38.869 -43.583  1.00  0.00           O  
ATOM    622  CB  LYS A 113      16.762  39.967 -43.847  1.00  0.00           C  
ATOM    623  CG  LYS A 113      17.567  39.922 -44.716  1.00  0.00           C  
ATOM    624  CD  LYS A 113      18.918  39.383 -44.399  1.00  0.00           C  
ATOM    625  CE  LYS A 113      19.622  39.313 -45.002  1.00  0.00           C  
ATOM    626  NZ  LYS A 113      20.831  38.935 -45.206  1.00  0.00           N  
ATOM    627  N   THR A 114      14.050  40.158 -42.218  1.00  0.00           N  
ATOM    628  CA  THR A 114      13.232  39.517 -41.400  1.00  0.00           C  
ATOM    629  C   THR A 114      12.144  40.388 -40.882  1.00  0.00           C  
ATOM    630  O   THR A 114      12.125  41.504 -41.121  1.00  0.00           O  
ATOM    631  CB  THR A 114      14.041  38.930 -40.419  1.00  0.00           C  
ATOM    632  OG1 THR A 114      13.191  38.311 -39.652  1.00  0.00           O  
ATOM    633  CG2 THR A 114      14.704  39.864 -39.725  1.00  0.00           C  
ATOM    634  N   GLN A 115      11.241  39.867 -40.156  1.00  0.00           N  
ATOM    635  CA  GLN A 115      10.070  40.553 -39.681  1.00  0.00           C  
ATOM    636  C   GLN A 115      10.410  41.373 -38.474  1.00  0.00           C  
ATOM    637  O   GLN A 115      11.093  40.925 -37.577  1.00  0.00           O  
ATOM    638  CB  GLN A 115       8.951  39.575 -39.363  1.00  0.00           C  
ATOM    639  CG  GLN A 115       8.450  38.819 -40.506  1.00  0.00           C  
ATOM    640  CD  GLN A 115       8.080  38.862 -41.467  1.00  0.00           C  
ATOM    641  OE1 GLN A 115       7.650  39.008 -41.076  1.00  0.00           O  
ATOM    642  NE2 GLN A 115       8.250  38.736 -42.733  1.00  0.00           N  
ATOM    643  N   SER A 116       9.923  42.580 -38.459  1.00  0.00           N  
ATOM    644  CA  SER A 116      10.184  43.512 -37.406  1.00  0.00           C  
ATOM    645  C   SER A 116       8.862  44.015 -36.847  1.00  0.00           C  
ATOM    646  O   SER A 116       8.043  44.544 -37.561  1.00  0.00           O  
ATOM    647  CB  SER A 116      11.024  44.655 -37.910  1.00  0.00           C  
ATOM    648  OG  SER A 116      11.116  45.657 -36.957  1.00  0.00           O  
ATOM    649  N   LEU A 117       8.658  43.858 -35.577  1.00  0.00           N  
ATOM    650  CA  LEU A 117       7.409  44.256 -34.940  1.00  0.00           C  
ATOM    651  C   LEU A 117       7.468  45.729 -34.597  1.00  0.00           C  
ATOM    652  O   LEU A 117       8.272  46.180 -33.853  1.00  0.00           O  
ATOM    653  CB  LEU A 117       7.155  43.409 -33.703  1.00  0.00           C  
ATOM    654  CG  LEU A 117       5.970  42.986 -33.257  1.00  0.00           C  
ATOM    655  CD1 LEU A 117       5.404  43.802 -32.634  1.00  0.00           C  
ATOM    656  CD2 LEU A 117       6.007  41.771 -33.194  1.00  0.00           C  
ATOM    657  N   LEU A 118       6.613  46.474 -35.140  1.00  0.00           N  
ATOM    658  CA  LEU A 118       6.530  47.903 -34.920  1.00  0.00           C  
ATOM    659  C   LEU A 118       5.208  48.223 -34.244  1.00  0.00           C  
ATOM    660  O   LEU A 118       4.156  47.845 -34.704  1.00  0.00           O  
ATOM    661  CB  LEU A 118       6.656  48.655 -36.239  1.00  0.00           C  
ATOM    662  CG  LEU A 118       6.484  50.150 -36.272  1.00  0.00           C  
ATOM    663  CD1 LEU A 118       7.425  50.693 -36.172  1.00  0.00           C  
ATOM    664  CD2 LEU A 118       5.961  50.793 -37.211  1.00  0.00           C  
ATOM    665  N   ILE A 119       5.259  48.922 -33.154  1.00  0.00           N  
ATOM    666  CA  ILE A 119       4.076  49.342 -32.415  1.00  0.00           C  
ATOM    667  C   ILE A 119       4.059  50.841 -32.352  1.00  0.00           C  
ATOM    668  O   ILE A 119       5.012  51.419 -32.053  1.00  0.00           O  
ATOM    669  CB  ILE A 119       4.031  48.740 -31.013  1.00  0.00           C  
ATOM    670  CG1 ILE A 119       3.538  47.678 -30.932  1.00  0.00           C  
ATOM    671  CG2 ILE A 119       3.472  49.409 -30.255  1.00  0.00           C  
ATOM    672  CD1 ILE A 119       3.562  46.956 -29.612  1.00  0.00           C  
ATOM    673  N   VAL A 120       2.972  51.461 -32.666  1.00  0.00           N  
ATOM    674  CA  VAL A 120       2.780  52.894 -32.559  1.00  0.00           C  
ATOM    675  C   VAL A 120       1.590  53.151 -31.723  1.00  0.00           C  
ATOM    676  O   VAL A 120       0.502  52.718 -32.027  1.00  0.00           O  
ATOM    677  CB  VAL A 120       2.629  53.527 -33.885  1.00  0.00           C  
ATOM    678  CG1 VAL A 120       2.465  55.015 -33.734  1.00  0.00           C  
ATOM    679  CG2 VAL A 120       3.763  53.187 -34.757  1.00  0.00           C  
ATOM    680  N   ASN A 121       1.794  53.847 -30.668  1.00  0.00           N  
ATOM    681  CA  ASN A 121       0.766  54.111 -29.803  1.00  0.00           C  
ATOM    682  C   ASN A 121       0.699  55.441 -29.787  1.00  0.00           C  
ATOM    683  O   ASN A 121       1.579  56.222 -29.647  1.00  0.00           O  
ATOM    684  CB  ASN A 121       0.986  53.601 -28.590  1.00  0.00           C  
ATOM    685  CG  ASN A 121       0.733  53.900 -27.687  1.00  0.00           C  
ATOM    686  OD1 ASN A 121       0.066  54.265 -27.405  1.00  0.00           O  
ATOM    687  ND2 ASN A 121       1.268  53.746 -27.222  1.00  0.00           N  
ATOM    688  N   ASN A 122      -0.350  55.689 -29.945  1.00  0.00           N  
ATOM    689  CA  ASN A 122      -0.566  56.856 -29.898  1.00  0.00           C  
ATOM    690  C   ASN A 122      -1.499  56.899 -28.937  1.00  0.00           C  
ATOM    691  O   ASN A 122      -2.309  56.669 -28.564  1.00  0.00           O  
ATOM    692  CB  ASN A 122      -1.025  57.244 -30.953  1.00  0.00           C  
ATOM    693  CG  ASN A 122      -1.747  58.007 -31.365  1.00  0.00           C  
ATOM    694  OD1 ASN A 122      -1.593  58.308 -31.173  1.00  0.00           O  
ATOM    695  ND2 ASN A 122      -2.550  58.320 -31.931  1.00  0.00           N  
ATOM    696  N   ALA A 123      -1.377  57.197 -28.534  1.00  0.00           N  
ATOM    697  CA  ALA A 123      -2.181  57.195 -27.626  1.00  0.00           C  
ATOM    698  C   ALA A 123      -3.304  56.573 -27.576  1.00  0.00           C  
ATOM    699  O   ALA A 123      -3.542  56.021 -26.838  1.00  0.00           O  
ATOM    700  CB  ALA A 123      -2.276  58.155 -27.336  1.00  0.00           C  
ATOM    701  N   THR A 124      -4.006  56.651 -28.347  1.00  0.00           N  
ATOM    702  CA  THR A 124      -5.079  56.011 -28.396  1.00  0.00           C  
ATOM    703  C   THR A 124      -5.307  54.975 -29.048  1.00  0.00           C  
ATOM    704  O   THR A 124      -6.070  54.348 -28.699  1.00  0.00           O  
ATOM    705  CB  THR A 124      -5.744  56.597 -28.647  1.00  0.00           C  
ATOM    706  OG1 THR A 124      -5.414  56.838 -29.448  1.00  0.00           O  
ATOM    707  CG2 THR A 124      -5.684  57.573 -27.951  1.00  0.00           C  
ATOM    708  N   ASN A 125      -4.664  54.778 -29.977  1.00  0.00           N  
ATOM    709  CA  ASN A 125      -4.849  53.870 -30.696  1.00  0.00           C  
ATOM    710  C   ASN A 125      -3.648  53.113 -30.899  1.00  0.00           C  
ATOM    711  O   ASN A 125      -2.816  53.650 -31.287  1.00  0.00           O  
ATOM    712  CB  ASN A 125      -5.233  54.305 -31.786  1.00  0.00           C  
ATOM    713  CG  ASN A 125      -6.291  54.225 -31.598  1.00  0.00           C  
ATOM    714  OD1 ASN A 125      -6.890  53.729 -31.278  1.00  0.00           O  
ATOM    715  ND2 ASN A 125      -6.540  54.723 -31.789  1.00  0.00           N  
ATOM    716  N   VAL A 126      -3.552  51.857 -30.628  1.00  0.00           N  
ATOM    717  CA  VAL A 126      -2.416  51.019 -30.710  1.00  0.00           C  
ATOM    718  C   VAL A 126      -2.407  50.340 -32.023  1.00  0.00           C  
ATOM    719  O   VAL A 126      -3.366  49.666 -32.390  1.00  0.00           O  
ATOM    720  CB  VAL A 126      -2.430  50.007 -29.584  1.00  0.00           C  
ATOM    721  CG1 VAL A 126      -1.263  49.120 -29.691  1.00  0.00           C  
ATOM    722  CG2 VAL A 126      -2.450  50.691 -28.279  1.00  0.00           C  
ATOM    723  N   VAL A 127      -1.324  50.517 -32.733  1.00  0.00           N  
ATOM    724  CA  VAL A 127      -1.172  49.974 -34.042  1.00  0.00           C  
ATOM    725  C   VAL A 127      -0.022  49.039 -34.029  1.00  0.00           C  
ATOM    726  O   VAL A 127       1.058  49.448 -33.668  1.00  0.00           O  
ATOM    727  CB  VAL A 127      -0.958  51.076 -35.046  1.00  0.00           C  
ATOM    728  CG1 VAL A 127      -0.681  50.499 -36.404  1.00  0.00           C  
ATOM    729  CG2 VAL A 127      -2.146  51.970 -35.101  1.00  0.00           C  
ATOM    730  N   ILE A 128      -0.253  47.791 -34.427  1.00  0.00           N  
ATOM    731  CA  ILE A 128       0.764  46.761 -34.441  1.00  0.00           C  
ATOM    732  C   ILE A 128       0.965  46.314 -35.867  1.00  0.00           C  
ATOM    733  O   ILE A 128      -0.002  45.989 -36.549  1.00  0.00           O  
ATOM    734  CB  ILE A 128       0.376  45.580 -33.549  1.00  0.00           C  
ATOM    735  CG1 ILE A 128       0.185  46.022 -32.112  1.00  0.00           C  
ATOM    736  CG2 ILE A 128       1.416  44.488 -33.622  1.00  0.00           C  
ATOM    737  CD1 ILE A 128       0.007  45.995 -31.430  1.00  0.00           C  
ATOM    738  N   LYS A 129       2.218  46.312 -36.319  1.00  0.00           N  
ATOM    739  CA  LYS A 129       2.578  45.835 -37.643  1.00  0.00           C  
ATOM    740  C   LYS A 129       3.776  44.905 -37.526  1.00  0.00           C  
ATOM    741  O   LYS A 129       4.550  44.985 -36.575  1.00  0.00           O  
ATOM    742  CB  LYS A 129       2.906  46.991 -38.593  1.00  0.00           C  
ATOM    743  CG  LYS A 129       1.724  47.880 -38.935  1.00  0.00           C  
ATOM    744  CD  LYS A 129       2.118  48.967 -39.916  1.00  0.00           C  
ATOM    745  CE  LYS A 129       0.935  49.835 -40.271  1.00  0.00           C  
ATOM    746  NZ  LYS A 129       1.310  50.905 -41.223  1.00  0.00           N  
ATOM    747  N   VAL A 130       3.918  44.011 -38.494  1.00  0.00           N  
ATOM    748  CA  VAL A 130       5.059  43.114 -38.536  1.00  0.00           C  
ATOM    749  C   VAL A 130       5.823  43.294 -39.824  1.00  0.00           C  
ATOM    750  O   VAL A 130       6.502  42.392 -40.257  1.00  0.00           O  
ATOM    751  CB  VAL A 130       4.632  41.664 -38.358  1.00  0.00           C  
ATOM    752  CG1 VAL A 130       4.125  41.427 -36.973  1.00  0.00           C  
ATOM    753  CG2 VAL A 130       3.587  41.325 -39.364  1.00  0.00           C  
ATOM    754  N   CYS A 131       5.726  44.457 -40.433  1.00  0.00           N  
ATOM    755  CA  CYS A 131       6.322  44.692 -41.730  1.00  0.00           C  
ATOM    756  C   CYS A 131       7.832  44.733 -41.638  1.00  0.00           C  
ATOM    757  O   CYS A 131       8.402  45.185 -40.645  1.00  0.00           O  
ATOM    758  CB  CYS A 131       5.803  45.981 -42.319  1.00  0.00           C  
ATOM    759  SG  CYS A 131       4.018  46.072 -42.383  1.00  0.00           S  
ATOM    760  N   GLU A 132       8.477  44.252 -42.697  1.00  0.00           N  
ATOM    761  CA  GLU A 132       9.907  44.148 -42.745  1.00  0.00           C  
ATOM    762  C   GLU A 132      10.559  45.405 -43.175  1.00  0.00           C  
ATOM    763  O   GLU A 132      11.654  45.455 -43.200  1.00  0.00           O  
ATOM    764  CB  GLU A 132      10.305  43.047 -43.672  1.00  0.00           C  
ATOM    765  CG  GLU A 132       9.599  41.790 -43.450  1.00  0.00           C  
ATOM    766  CD  GLU A 132       9.510  41.113 -44.369  1.00  0.00           C  
ATOM    767  OE1 GLU A 132       9.559  41.602 -45.026  1.00  0.00           O  
ATOM    768  OE2 GLU A 132       9.393  40.092 -44.435  1.00  0.00           O  
ATOM    769  N   PHE A 133       9.913  46.412 -43.522  1.00  0.00           N  
ATOM    770  CA  PHE A 133      10.477  47.594 -44.068  1.00  0.00           C  
ATOM    771  C   PHE A 133      11.174  48.328 -43.120  1.00  0.00           C  
ATOM    772  O   PHE A 133      10.702  48.502 -42.134  1.00  0.00           O  
ATOM    773  CB  PHE A 133       9.540  48.416 -44.669  1.00  0.00           C  
ATOM    774  CG  PHE A 133       9.460  48.191 -45.688  1.00  0.00           C  
ATOM    775  CD1 PHE A 133      10.055  47.890 -46.773  1.00  0.00           C  
ATOM    776  CD2 PHE A 133       8.788  48.277 -45.560  1.00  0.00           C  
ATOM    777  CE1 PHE A 133       9.983  47.679 -47.715  1.00  0.00           C  
ATOM    778  CE2 PHE A 133       8.712  48.067 -46.498  1.00  0.00           C  
ATOM    779  CZ  PHE A 133       9.311  47.768 -47.576  1.00  0.00           C  
ATOM    780  N   GLN A 134      12.302  48.752 -43.428  1.00  0.00           N  
ATOM    781  CA  GLN A 134      13.097  49.436 -42.645  1.00  0.00           C  
ATOM    782  C   GLN A 134      12.782  50.796 -42.704  1.00  0.00           C  
ATOM    783  O   GLN A 134      12.669  51.356 -43.699  1.00  0.00           O  
ATOM    784  CB  GLN A 134      14.409  49.340 -43.004  1.00  0.00           C  
ATOM    785  CG  GLN A 134      15.341  49.896 -42.186  1.00  0.00           C  
ATOM    786  CD  GLN A 134      15.464  49.151 -41.072  1.00  0.00           C  
ATOM    787  OE1 GLN A 134      15.266  48.022 -40.980  1.00  0.00           O  
ATOM    788  NE2 GLN A 134      15.789  49.781 -40.215  1.00  0.00           N  
ATOM    789  N   PHE A 135      12.638  51.323 -41.635  1.00  0.00           N  
ATOM    790  CA  PHE A 135      12.418  52.604 -41.579  1.00  0.00           C  
ATOM    791  C   PHE A 135      13.558  53.387 -41.544  1.00  0.00           C  
ATOM    792  O   PHE A 135      14.161  53.264 -42.222  1.00  0.00           O  
ATOM    793  CB  PHE A 135      11.593  52.751 -40.507  1.00  0.00           C  
ATOM    794  CG  PHE A 135      10.935  53.224 -40.494  1.00  0.00           C  
ATOM    795  CD1 PHE A 135      10.402  53.335 -40.119  1.00  0.00           C  
ATOM    796  CD2 PHE A 135      10.837  53.550 -40.846  1.00  0.00           C  
ATOM    797  CE1 PHE A 135       9.790  53.765 -40.105  1.00  0.00           C  
ATOM    798  CE2 PHE A 135      10.228  53.981 -40.835  1.00  0.00           C  
ATOM    799  CZ  PHE A 135       9.703  54.088 -40.463  1.00  0.00           C  
ATOM    800  N   CYS A 136      13.868  54.202 -40.767  1.00  0.00           N  
ATOM    801  CA  CYS A 136      14.971  54.954 -40.626  1.00  0.00           C  
ATOM    802  C   CYS A 136      16.071  54.373 -39.973  1.00  0.00           C  
ATOM    803  O   CYS A 136      15.921  53.539 -39.292  1.00  0.00           O  
ATOM    804  CB  CYS A 136      14.796  56.053 -39.925  1.00  0.00           C  
ATOM    805  SG  CYS A 136      13.517  56.781 -40.573  1.00  0.00           S  
ATOM    806  N   ASN A 137      17.187  54.810 -40.202  1.00  0.00           N  
ATOM    807  CA  ASN A 137      18.310  54.313 -39.614  1.00  0.00           C  
ATOM    808  C   ASN A 137      18.437  54.606 -38.213  1.00  0.00           C  
ATOM    809  O   ASN A 137      18.902  53.821 -37.494  1.00  0.00           O  
ATOM    810  CB  ASN A 137      19.438  54.798 -40.201  1.00  0.00           C  
ATOM    811  CG  ASN A 137      20.049  54.192 -41.047  1.00  0.00           C  
ATOM    812  OD1 ASN A 137      19.809  53.212 -41.243  1.00  0.00           O  
ATOM    813  ND2 ASN A 137      20.843  54.775 -41.553  1.00  0.00           N  
ATOM    814  N   ASP A 138      18.031  55.728 -37.814  1.00  0.00           N  
ATOM    815  CA  ASP A 138      17.806  56.011 -36.480  1.00  0.00           C  
ATOM    816  C   ASP A 138      16.330  56.104 -36.297  1.00  0.00           C  
ATOM    817  O   ASP A 138      15.726  57.071 -36.727  1.00  0.00           O  
ATOM    818  CB  ASP A 138      18.513  57.257 -36.063  1.00  0.00           C  
ATOM    819  CG  ASP A 138      18.391  57.533 -34.625  1.00  0.00           C  
ATOM    820  OD1 ASP A 138      18.323  56.657 -33.866  1.00  0.00           O  
ATOM    821  OD2 ASP A 138      18.364  58.625 -34.253  1.00  0.00           O  
ATOM    822  N   PRO A 139      15.702  55.127 -35.698  1.00  0.00           N  
ATOM    823  CA  PRO A 139      14.266  55.117 -35.627  1.00  0.00           C  
ATOM    824  C   PRO A 139      13.731  56.124 -34.627  1.00  0.00           C  
ATOM    825  O   PRO A 139      14.145  56.160 -33.477  1.00  0.00           O  
ATOM    826  CB  PRO A 139      13.958  53.697 -35.227  1.00  0.00           C  
ATOM    827  CG  PRO A 139      15.093  53.130 -34.868  1.00  0.00           C  
ATOM    828  CD  PRO A 139      16.274  53.904 -35.198  1.00  0.00           C  
ATOM    829  N   PHE A 140      12.800  56.945 -35.077  1.00  0.00           N  
ATOM    830  CA  PHE A 140      12.139  57.924 -34.244  1.00  0.00           C  
ATOM    831  C   PHE A 140      10.755  58.145 -34.785  1.00  0.00           C  
ATOM    832  O   PHE A 140      10.380  57.648 -35.835  1.00  0.00           O  
ATOM    833  CB  PHE A 140      12.912  59.233 -34.168  1.00  0.00           C  
ATOM    834  CG  PHE A 140      13.037  59.981 -35.433  1.00  0.00           C  
ATOM    835  CD1 PHE A 140      12.259  61.011 -35.729  1.00  0.00           C  
ATOM    836  CD2 PHE A 140      13.956  59.681 -36.309  1.00  0.00           C  
ATOM    837  CE1 PHE A 140      12.377  61.704 -36.883  1.00  0.00           C  
ATOM    838  CE2 PHE A 140      14.079  60.370 -37.465  1.00  0.00           C  
ATOM    839  CZ  PHE A 140      13.289  61.384 -37.752  1.00  0.00           C  
ATOM    840  N   LEU A 141       9.993  58.893 -34.050  1.00  0.00           N  
ATOM    841  CA  LEU A 141       8.652  59.199 -34.451  1.00  0.00           C  
ATOM    842  C   LEU A 141       8.554  60.490 -35.053  1.00  0.00           C  
ATOM    843  O   LEU A 141       9.102  61.385 -34.580  1.00  0.00           O  
ATOM    844  CB  LEU A 141       7.703  59.161 -33.367  1.00  0.00           C  
ATOM    845  CG  LEU A 141       6.244  59.226 -33.677  1.00  0.00           C  
ATOM    846  CD1 LEU A 141       5.584  58.026 -33.624  1.00  0.00           C  
ATOM    847  CD2 LEU A 141       5.789  59.498 -33.368  1.00  0.00           C  
ATOM    848  N   ASP A 142       7.851  60.581 -36.096  1.00  0.00           N  
ATOM    849  CA  ASP A 142       7.682  61.752 -36.777  1.00  0.00           C  
ATOM    850  C   ASP A 142       6.740  62.686 -36.121  1.00  0.00           C  
ATOM    851  O   ASP A 142       5.697  62.740 -35.933  1.00  0.00           O  
ATOM    852  CB  ASP A 142       7.176  61.516 -38.080  1.00  0.00           C  
ATOM    853  CG  ASP A 142       8.131  60.695 -38.800  1.00  0.00           C  
ATOM    854  OD1 ASP A 142       9.331  60.720 -38.557  1.00  0.00           O  
ATOM    855  OD2 ASP A 142       7.681  60.024 -39.607  1.00  0.00           O  
ATOM    856  N   ASN A 165       5.024  42.124 -46.582  1.00  0.00           N  
ATOM    857  CA  ASN A 165       4.698  41.698 -46.171  1.00  0.00           C  
ATOM    858  C   ASN A 165       4.264  41.834 -44.933  1.00  0.00           C  
ATOM    859  O   ASN A 165       4.693  41.375 -44.127  1.00  0.00           O  
ATOM    860  CB  ASN A 165       5.133  41.374 -46.572  1.00  0.00           C  
ATOM    861  CG  ASN A 165       5.949  41.071 -47.394  1.00  0.00           C  
ATOM    862  OD1 ASN A 165       5.899  41.703 -47.921  1.00  0.00           O  
ATOM    863  ND2 ASN A 165       6.700  40.092 -47.511  1.00  0.00           N  
ATOM    864  N   CYS A 166       3.401  42.472 -44.790  1.00  0.00           N  
ATOM    865  CA  CYS A 166       2.882  42.646 -43.657  1.00  0.00           C  
ATOM    866  C   CYS A 166       1.853  41.591 -43.415  1.00  0.00           C  
ATOM    867  O   CYS A 166       0.723  41.719 -43.828  1.00  0.00           O  
ATOM    868  CB  CYS A 166       2.412  43.899 -43.600  1.00  0.00           C  
ATOM    869  SG  CYS A 166       3.468  45.190 -44.033  1.00  0.00           S  
ATOM    870  N   THR A 167       2.264  40.532 -42.737  1.00  0.00           N  
ATOM    871  CA  THR A 167       1.399  39.398 -42.542  1.00  0.00           C  
ATOM    872  C   THR A 167       0.358  39.653 -41.483  1.00  0.00           C  
ATOM    873  O   THR A 167      -0.657  39.088 -41.534  1.00  0.00           O  
ATOM    874  CB  THR A 167       2.215  38.180 -42.170  1.00  0.00           C  
ATOM    875  OG1 THR A 167       2.966  38.431 -40.982  1.00  0.00           O  
ATOM    876  CG2 THR A 167       3.152  37.838 -43.286  1.00  0.00           C  
ATOM    877  N   PHE A 168       0.587  40.489 -40.526  1.00  0.00           N  
ATOM    878  CA  PHE A 168      -0.336  40.773 -39.450  1.00  0.00           C  
ATOM    879  C   PHE A 168      -0.379  42.266 -39.222  1.00  0.00           C  
ATOM    880  O   PHE A 168       0.649  42.925 -39.133  1.00  0.00           O  
ATOM    881  CB  PHE A 168       0.075  40.033 -38.174  1.00  0.00           C  
ATOM    882  CG  PHE A 168      -0.882  40.209 -37.025  1.00  0.00           C  
ATOM    883  CD1 PHE A 168      -0.672  41.174 -36.067  1.00  0.00           C  
ATOM    884  CD2 PHE A 168      -1.965  39.379 -36.878  1.00  0.00           C  
ATOM    885  CE1 PHE A 168      -1.547  41.327 -35.009  1.00  0.00           C  
ATOM    886  CE2 PHE A 168      -2.844  39.526 -35.821  1.00  0.00           C  
ATOM    887  CZ  PHE A 168      -2.632  40.501 -34.885  1.00  0.00           C  
ATOM    888  N   GLU A 169      -1.571  42.790 -39.127  1.00  0.00           N  
ATOM    889  CA  GLU A 169      -1.779  44.178 -38.778  1.00  0.00           C  
ATOM    890  C   GLU A 169      -2.955  44.263 -37.833  1.00  0.00           C  
ATOM    891  O   GLU A 169      -3.963  43.602 -38.042  1.00  0.00           O  
ATOM    892  CB  GLU A 169      -2.030  45.039 -40.011  1.00  0.00           C  
ATOM    893  CG  GLU A 169      -1.554  46.193 -40.160  1.00  0.00           C  
ATOM    894  CD  GLU A 169      -1.734  47.015 -41.391  1.00  0.00           C  
ATOM    895  OE1 GLU A 169      -1.599  46.589 -42.434  1.00  0.00           O  
ATOM    896  OE2 GLU A 169      -2.011  48.089 -41.314  1.00  0.00           O  
ATOM    897  N   TYR A 170      -2.820  45.078 -36.795  1.00  0.00           N  
ATOM    898  CA  TYR A 170      -3.848  45.211 -35.788  1.00  0.00           C  
ATOM    899  C   TYR A 170      -3.992  46.669 -35.411  1.00  0.00           C  
ATOM    900  O   TYR A 170      -3.014  47.342 -35.209  1.00  0.00           O  
ATOM    901  CB  TYR A 170      -3.514  44.369 -34.562  1.00  0.00           C  
ATOM    902  CG  TYR A 170      -4.440  44.555 -33.395  1.00  0.00           C  
ATOM    903  CD1 TYR A 170      -5.700  44.017 -33.404  1.00  0.00           C  
ATOM    904  CD2 TYR A 170      -4.050  45.257 -32.280  1.00  0.00           C  
ATOM    905  CE1 TYR A 170      -6.551  44.182 -32.337  1.00  0.00           C  
ATOM    906  CE2 TYR A 170      -4.892  45.426 -31.208  1.00  0.00           C  
ATOM    907  CZ  TYR A 170      -6.140  44.887 -31.242  1.00  0.00           C  
ATOM    908  OH  TYR A 170      -6.979  45.054 -30.176  1.00  0.00           O  
ATOM    909  N   VAL A 171      -5.216  47.153 -35.330  1.00  0.00           N  
ATOM    910  CA  VAL A 171      -5.507  48.525 -34.938  1.00  0.00           C  
ATOM    911  C   VAL A 171      -6.510  48.477 -33.801  1.00  0.00           C  
ATOM    912  O   VAL A 171      -7.605  47.950 -33.965  1.00  0.00           O  
ATOM    913  CB  VAL A 171      -6.049  49.362 -36.107  1.00  0.00           C  
ATOM    914  CG1 VAL A 171      -6.564  50.704 -35.616  1.00  0.00           C  
ATOM    915  CG2 VAL A 171      -4.979  49.562 -37.168  1.00  0.00           C  
ATOM    916  N   SER A 172      -6.136  49.019 -32.655  1.00  0.00           N  
ATOM    917  CA  SER A 172      -7.013  49.057 -31.496  1.00  0.00           C  
ATOM    918  C   SER A 172      -7.586  50.042 -31.248  1.00  0.00           C  
ATOM    919  O   SER A 172      -7.591  50.797 -30.730  1.00  0.00           O  
ATOM    920  CB  SER A 172      -6.539  48.812 -30.486  1.00  0.00           C  
ATOM    921  OG  SER A 172      -6.233  47.890 -30.573  1.00  0.00           O  
ATOM    922  N   PHE A 186       6.904  61.209 -15.456  1.00  0.00           N  
ATOM    923  CA  PHE A 186       7.058  60.703 -14.439  1.00  0.00           C  
ATOM    924  C   PHE A 186       5.791  60.374 -13.689  1.00  0.00           C  
ATOM    925  O   PHE A 186       5.829  59.756 -12.649  1.00  0.00           O  
ATOM    926  CB  PHE A 186       7.878  61.430 -13.876  1.00  0.00           C  
ATOM    927  CG  PHE A 186       8.723  61.962 -13.901  1.00  0.00           C  
ATOM    928  CD1 PHE A 186       9.680  61.351 -14.032  1.00  0.00           C  
ATOM    929  CD2 PHE A 186       8.565  63.071 -13.787  1.00  0.00           C  
ATOM    930  CE1 PHE A 186      10.464  61.838 -14.054  1.00  0.00           C  
ATOM    931  CE2 PHE A 186       9.344  63.563 -13.807  1.00  0.00           C  
ATOM    932  CZ  PHE A 186      10.295  62.945 -13.940  1.00  0.00           C  
ATOM    933  N   LYS A 187       4.665  60.795 -14.225  1.00  0.00           N  
ATOM    934  CA  LYS A 187       3.381  60.528 -13.623  1.00  0.00           C  
ATOM    935  C   LYS A 187       2.781  59.203 -14.069  1.00  0.00           C  
ATOM    936  O   LYS A 187       1.820  58.757 -13.497  1.00  0.00           O  
ATOM    937  CB  LYS A 187       2.416  61.660 -13.941  1.00  0.00           C  
ATOM    938  CG  LYS A 187       2.154  62.511 -12.951  1.00  0.00           C  
ATOM    939  CD  LYS A 187       1.733  62.687 -11.797  1.00  0.00           C  
ATOM    940  CE  LYS A 187       1.314  63.656 -10.940  1.00  0.00           C  
ATOM    941  NZ  LYS A 187       0.765  63.929  -9.935  1.00  0.00           N  
ATOM    942  N   ASN A 188       3.324  58.564 -15.066  1.00  0.00           N  
ATOM    943  CA  ASN A 188       2.765  57.349 -15.636  1.00  0.00           C  
ATOM    944  C   ASN A 188       3.832  56.272 -15.703  1.00  0.00           C  
ATOM    945  O   ASN A 188       4.924  56.501 -16.228  1.00  0.00           O  
ATOM    946  CB  ASN A 188       2.194  57.616 -17.028  1.00  0.00           C  
ATOM    947  CG  ASN A 188       1.238  56.546 -17.472  1.00  0.00           C  
ATOM    948  OD1 ASN A 188       0.680  55.796 -16.719  1.00  0.00           O  
ATOM    949  ND2 ASN A 188       1.039  56.474 -18.698  1.00  0.00           N  
ATOM    950  N   LEU A 189       3.512  55.102 -15.171  1.00  0.00           N  
ATOM    951  CA  LEU A 189       4.389  53.945 -15.200  1.00  0.00           C  
ATOM    952  C   LEU A 189       3.724  52.842 -16.007  1.00  0.00           C  
ATOM    953  O   LEU A 189       2.567  52.492 -15.755  1.00  0.00           O  
ATOM    954  CB  LEU A 189       4.705  53.457 -13.786  1.00  0.00           C  
ATOM    955  CG  LEU A 189       5.325  52.069 -13.616  1.00  0.00           C  
ATOM    956  CD1 LEU A 189       6.697  51.978 -14.259  1.00  0.00           C  
ATOM    957  CD2 LEU A 189       5.405  51.706 -12.148  1.00  0.00           C  
ATOM    958  N   ARG A 190       4.454  52.301 -16.976  1.00  0.00           N  
ATOM    959  CA  ARG A 190       3.959  51.231 -17.830  1.00  0.00           C  
ATOM    960  C   ARG A 190       4.897  50.045 -17.735  1.00  0.00           C  
ATOM    961  O   ARG A 190       6.107  50.203 -17.890  1.00  0.00           O  
ATOM    962  CB  ARG A 190       3.839  51.697 -19.274  1.00  0.00           C  
ATOM    963  CG  ARG A 190       2.991  52.913 -19.456  1.00  0.00           C  
ATOM    964  CD  ARG A 190       2.659  53.193 -20.897  1.00  0.00           C  
ATOM    965  NE  ARG A 190       3.755  53.760 -21.605  1.00  0.00           N  
ATOM    966  CZ  ARG A 190       3.777  53.970 -22.891  1.00  0.00           C  
ATOM    967  NH1 ARG A 190       2.775  53.669 -23.645  1.00  0.00           N  
ATOM    968  NH2 ARG A 190       4.830  54.496 -23.435  1.00  0.00           N  
ATOM    969  N   GLU A 191       4.342  48.865 -17.482  1.00  0.00           N  
ATOM    970  CA  GLU A 191       5.109  47.637 -17.389  1.00  0.00           C  
ATOM    971  C   GLU A 191       4.617  46.657 -18.441  1.00  0.00           C  
ATOM    972  O   GLU A 191       3.409  46.504 -18.640  1.00  0.00           O  
ATOM    973  CB  GLU A 191       4.993  47.011 -16.001  1.00  0.00           C  
ATOM    974  CG  GLU A 191       5.118  47.992 -14.854  1.00  0.00           C  
ATOM    975  CD  GLU A 191       5.380  47.310 -13.530  1.00  0.00           C  
ATOM    976  OE1 GLU A 191       6.186  46.367 -13.502  1.00  0.00           O  
ATOM    977  OE2 GLU A 191       4.781  47.715 -12.518  1.00  0.00           O  
ATOM    978  N   PHE A 192       5.557  46.001 -19.115  1.00  0.00           N  
ATOM    979  CA  PHE A 192       5.249  45.041 -20.159  1.00  0.00           C  
ATOM    980  C   PHE A 192       6.167  43.843 -20.016  1.00  0.00           C  
ATOM    981  O   PHE A 192       7.293  43.956 -19.530  1.00  0.00           O  
ATOM    982  CB  PHE A 192       5.422  45.636 -21.562  1.00  0.00           C  
ATOM    983  CG  PHE A 192       4.559  46.824 -21.842  1.00  0.00           C  
ATOM    984  CD1 PHE A 192       5.008  48.101 -21.577  1.00  0.00           C  
ATOM    985  CD2 PHE A 192       3.307  46.665 -22.391  1.00  0.00           C  
ATOM    986  CE1 PHE A 192       4.219  49.196 -21.839  1.00  0.00           C  
ATOM    987  CE2 PHE A 192       2.513  47.756 -22.657  1.00  0.00           C  
ATOM    988  CZ  PHE A 192       2.969  49.023 -22.379  1.00  0.00           C  
ATOM    989  N   VAL A 193       5.675  42.693 -20.452  1.00  0.00           N  
ATOM    990  CA  VAL A 193       6.466  41.474 -20.535  1.00  0.00           C  
ATOM    991  C   VAL A 193       6.278  40.907 -21.932  1.00  0.00           C  
ATOM    992  O   VAL A 193       5.143  40.651 -22.353  1.00  0.00           O  
ATOM    993  CB  VAL A 193       6.066  40.444 -19.465  1.00  0.00           C  
ATOM    994  CG1 VAL A 193       6.564  39.053 -19.828  1.00  0.00           C  
ATOM    995  CG2 VAL A 193       6.615  40.851 -18.114  1.00  0.00           C  
ATOM    996  N   PHE A 194       7.380  40.735 -22.654  1.00  0.00           N  
ATOM    997  CA  PHE A 194       7.379  40.131 -23.976  1.00  0.00           C  
ATOM    998  C   PHE A 194       8.083  38.793 -23.898  1.00  0.00           C  
ATOM    999  O   PHE A 194       9.204  38.712 -23.388  1.00  0.00           O  
ATOM   1000  CB  PHE A 194       8.077  41.025 -24.996  1.00  0.00           C  
ATOM   1001  CG  PHE A 194       7.696  42.468 -24.904  1.00  0.00           C  
ATOM   1002  CD1 PHE A 194       6.431  42.889 -25.278  1.00  0.00           C  
ATOM   1003  CD2 PHE A 194       8.607  43.406 -24.455  1.00  0.00           C  
ATOM   1004  CE1 PHE A 194       6.079  44.219 -25.197  1.00  0.00           C  
ATOM   1005  CE2 PHE A 194       8.262  44.738 -24.373  1.00  0.00           C  
ATOM   1006  CZ  PHE A 194       6.997  45.143 -24.747  1.00  0.00           C  
ATOM   1007  N   LYS A 195       7.431  37.749 -24.401  1.00  0.00           N  
ATOM   1008  CA  LYS A 195       8.031  36.444 -24.375  1.00  0.00           C  
ATOM   1009  C   LYS A 195       7.642  35.658 -25.613  1.00  0.00           C  
ATOM   1010  O   LYS A 195       6.565  35.816 -26.157  1.00  0.00           O  
ATOM   1011  CB  LYS A 195       7.647  35.701 -23.135  1.00  0.00           C  
ATOM   1012  CG  LYS A 195       6.797  34.975 -22.775  1.00  0.00           C  
ATOM   1013  CD  LYS A 195       6.450  34.193 -21.632  1.00  0.00           C  
ATOM   1014  CE  LYS A 195       5.540  33.362 -21.365  1.00  0.00           C  
ATOM   1015  NZ  LYS A 195       5.152  32.516 -20.370  1.00  0.00           N  
ATOM   1016  N   ASN A 196       8.541  34.816 -26.063  1.00  0.00           N  
ATOM   1017  CA  ASN A 196       8.309  33.975 -27.219  1.00  0.00           C  
ATOM   1018  C   ASN A 196       8.352  32.517 -26.814  1.00  0.00           C  
ATOM   1019  O   ASN A 196       9.330  32.059 -26.249  1.00  0.00           O  
ATOM   1020  CB  ASN A 196       9.306  34.277 -28.314  1.00  0.00           C  
ATOM   1021  CG  ASN A 196       9.756  34.457 -29.021  1.00  0.00           C  
ATOM   1022  OD1 ASN A 196       9.349  34.622 -29.113  1.00  0.00           O  
ATOM   1023  ND2 ASN A 196      10.601  34.435 -29.547  1.00  0.00           N  
ATOM   1024  N   ILE A 197       7.269  31.799 -27.071  1.00  0.00           N  
ATOM   1025  CA  ILE A 197       7.183  30.371 -26.801  1.00  0.00           C  
ATOM   1026  C   ILE A 197       6.679  29.696 -28.051  1.00  0.00           C  
ATOM   1027  O   ILE A 197       5.546  29.935 -28.471  1.00  0.00           O  
ATOM   1028  CB  ILE A 197       6.278  30.054 -25.619  1.00  0.00           C  
ATOM   1029  CG1 ILE A 197       6.845  30.614 -24.341  1.00  0.00           C  
ATOM   1030  CG2 ILE A 197       6.065  28.561 -25.469  1.00  0.00           C  
ATOM   1031  CD1 ILE A 197       6.607  30.259 -23.576  1.00  0.00           C  
ATOM   1032  N   ASP A 198       7.523  28.853 -28.637  1.00  0.00           N  
ATOM   1033  CA  ASP A 198       7.214  28.058 -29.802  1.00  0.00           C  
ATOM   1034  C   ASP A 198       6.739  28.911 -30.967  1.00  0.00           C  
ATOM   1035  O   ASP A 198       5.828  28.565 -31.685  1.00  0.00           O  
ATOM   1036  CB  ASP A 198       6.209  26.987 -29.484  1.00  0.00           C  
ATOM   1037  CG  ASP A 198       6.660  25.785 -29.293  1.00  0.00           C  
ATOM   1038  OD1 ASP A 198       7.755  25.755 -29.444  1.00  0.00           O  
ATOM   1039  OD2 ASP A 198       5.919  24.870 -28.993  1.00  0.00           O  
ATOM   1040  N   GLY A 199       7.357  30.041 -31.151  1.00  0.00           N  
ATOM   1041  CA  GLY A 199       6.953  30.956 -32.181  1.00  0.00           C  
ATOM   1042  C   GLY A 199       5.775  31.829 -31.860  1.00  0.00           C  
ATOM   1043  O   GLY A 199       5.323  32.601 -32.684  1.00  0.00           O  
ATOM   1044  N   TYR A 200       5.264  31.739 -30.692  1.00  0.00           N  
ATOM   1045  CA  TYR A 200       4.133  32.535 -30.289  1.00  0.00           C  
ATOM   1046  C   TYR A 200       4.619  33.675 -29.438  1.00  0.00           C  
ATOM   1047  O   TYR A 200       5.343  33.454 -28.466  1.00  0.00           O  
ATOM   1048  CB  TYR A 200       3.141  31.693 -29.526  1.00  0.00           C  
ATOM   1049  CG  TYR A 200       2.371  30.778 -30.389  1.00  0.00           C  
ATOM   1050  CD1 TYR A 200       2.821  29.511 -30.667  1.00  0.00           C  
ATOM   1051  CD2 TYR A 200       1.200  31.181 -30.925  1.00  0.00           C  
ATOM   1052  CE1 TYR A 200       2.124  28.670 -31.456  1.00  0.00           C  
ATOM   1053  CE2 TYR A 200       0.495  30.347 -31.717  1.00  0.00           C  
ATOM   1054  CZ  TYR A 200       0.963  29.093 -31.977  1.00  0.00           C  
ATOM   1055  OH  TYR A 200       0.271  28.255 -32.761  1.00  0.00           O  
ATOM   1056  N   PHE A 201       4.225  34.884 -29.806  1.00  0.00           N  
ATOM   1057  CA  PHE A 201       4.640  36.092 -29.111  1.00  0.00           C  
ATOM   1058  C   PHE A 201       3.559  36.478 -28.113  1.00  0.00           C  
ATOM   1059  O   PHE A 201       2.416  36.698 -28.497  1.00  0.00           O  
ATOM   1060  CB  PHE A 201       4.884  37.220 -30.106  1.00  0.00           C  
ATOM   1061  CG  PHE A 201       5.788  38.297 -29.601  1.00  0.00           C  
ATOM   1062  CD1 PHE A 201       7.149  38.103 -29.554  1.00  0.00           C  
ATOM   1063  CD2 PHE A 201       5.279  39.508 -29.190  1.00  0.00           C  
ATOM   1064  CE1 PHE A 201       7.986  39.092 -29.095  1.00  0.00           C  
ATOM   1065  CE2 PHE A 201       6.113  40.503 -28.733  1.00  0.00           C  
ATOM   1066  CZ  PHE A 201       7.467  40.294 -28.684  1.00  0.00           C  
ATOM   1067  N   LYS A 202       3.919  36.555 -26.839  1.00  0.00           N  
ATOM   1068  CA  LYS A 202       2.988  36.872 -25.770  1.00  0.00           C  
ATOM   1069  C   LYS A 202       3.389  38.187 -25.124  1.00  0.00           C  
ATOM   1070  O   LYS A 202       4.550  38.370 -24.740  1.00  0.00           O  
ATOM   1071  CB  LYS A 202       2.950  35.753 -24.730  1.00  0.00           C  
ATOM   1072  CG  LYS A 202       2.504  34.418 -25.288  1.00  0.00           C  
ATOM   1073  CD  LYS A 202       2.886  33.282 -24.366  1.00  0.00           C  
ATOM   1074  CE  LYS A 202       2.236  32.003 -24.797  1.00  0.00           C  
ATOM   1075  NZ  LYS A 202       0.768  32.107 -24.779  1.00  0.00           N  
ATOM   1076  N   ILE A 203       2.425  39.095 -25.013  1.00  0.00           N  
ATOM   1077  CA  ILE A 203       2.622  40.420 -24.443  1.00  0.00           C  
ATOM   1078  C   ILE A 203       1.678  40.578 -23.263  1.00  0.00           C  
ATOM   1079  O   ILE A 203       0.465  40.476 -23.420  1.00  0.00           O  
ATOM   1080  CB  ILE A 203       2.377  41.525 -25.479  1.00  0.00           C  
ATOM   1081  CG1 ILE A 203       3.306  41.360 -26.672  1.00  0.00           C  
ATOM   1082  CG2 ILE A 203       2.550  42.891 -24.850  1.00  0.00           C  
ATOM   1083  CD1 ILE A 203       3.042  42.335 -27.779  1.00  0.00           C  
ATOM   1084  N   TYR A 204       2.237  40.835 -22.093  1.00  0.00           N  
ATOM   1085  CA  TYR A 204       1.506  41.131 -20.873  1.00  0.00           C  
ATOM   1086  C   TYR A 204       1.747  42.588 -20.515  1.00  0.00           C  
ATOM   1087  O   TYR A 204       2.842  43.109 -20.725  1.00  0.00           O  
ATOM   1088  CB  TYR A 204       1.953  40.230 -19.713  1.00  0.00           C  
ATOM   1089  CG  TYR A 204       1.941  38.741 -19.994  1.00  0.00           C  
ATOM   1090  CD1 TYR A 204       3.004  38.119 -20.615  1.00  0.00           C  
ATOM   1091  CD2 TYR A 204       0.876  37.952 -19.608  1.00  0.00           C  
ATOM   1092  CE1 TYR A 204       2.990  36.764 -20.865  1.00  0.00           C  
ATOM   1093  CE2 TYR A 204       0.854  36.596 -19.854  1.00  0.00           C  
ATOM   1094  CZ  TYR A 204       1.914  36.008 -20.481  1.00  0.00           C  
ATOM   1095  OH  TYR A 204       1.896  34.658 -20.723  1.00  0.00           O  
ATOM   1096  N   SER A 205       0.732  43.248 -19.969  1.00  0.00           N  
ATOM   1097  CA  SER A 205       0.825  44.684 -19.757  1.00  0.00           C  
ATOM   1098  C   SER A 205       0.175  45.085 -18.447  1.00  0.00           C  
ATOM   1099  O   SER A 205      -0.702  44.397 -17.934  1.00  0.00           O  
ATOM   1100  CB  SER A 205       0.168  45.459 -20.896  1.00  0.00           C  
ATOM   1101  OG  SER A 205      -1.223  45.543 -20.698  1.00  0.00           O  
ATOM   1102  N   LYS A 206       0.618  46.225 -17.922  1.00  0.00           N  
ATOM   1103  CA  LYS A 206       0.018  46.853 -16.754  1.00  0.00           C  
ATOM   1104  C   LYS A 206       0.342  48.338 -16.772  1.00  0.00           C  
ATOM   1105  O   LYS A 206       1.485  48.724 -17.012  1.00  0.00           O  
ATOM   1106  CB  LYS A 206       0.518  46.220 -15.457  1.00  0.00           C  
ATOM   1107  CG  LYS A 206      -0.111  46.783 -14.196  1.00  0.00           C  
ATOM   1108  CD  LYS A 206      -1.599  46.495 -14.142  1.00  0.00           C  
ATOM   1109  CE  LYS A 206      -2.225  47.063 -12.881  1.00  0.00           C  
ATOM   1110  NZ  LYS A 206      -3.645  46.657 -12.737  1.00  0.00           N  
ATOM   1111  N   HIS A 207      -0.665  49.166 -16.521  1.00  0.00           N  
ATOM   1112  CA  HIS A 207      -0.523  50.613 -16.509  1.00  0.00           C  
ATOM   1113  C   HIS A 207      -0.970  51.137 -15.154  1.00  0.00           C  
ATOM   1114  O   HIS A 207      -2.079  50.986 -14.774  1.00  0.00           O  
ATOM   1115  CB  HIS A 207      -1.344  51.258 -17.622  1.00  0.00           C  
ATOM   1116  CG  HIS A 207      -0.978  50.793 -18.989  1.00  0.00           C  
ATOM   1117  ND1 HIS A 207      -0.279  51.529 -19.864  1.00  0.00           N  
ATOM   1118  CD2 HIS A 207      -1.222  49.669 -19.637  1.00  0.00           C  
ATOM   1119  CE1 HIS A 207      -0.106  50.879 -20.989  1.00  0.00           C  
ATOM   1120  NE2 HIS A 207      -0.667  49.747 -20.877  1.00  0.00           N  
ATOM   1121  N   THR A 208      -0.113  51.757 -14.425  1.00  0.00           N  
ATOM   1122  CA  THR A 208      -0.465  52.349 -13.144  1.00  0.00           C  
ATOM   1123  C   THR A 208       0.121  53.727 -12.980  1.00  0.00           C  
ATOM   1124  O   THR A 208       1.236  53.957 -13.360  1.00  0.00           O  
ATOM   1125  CB  THR A 208      -0.046  51.454 -11.976  1.00  0.00           C  
ATOM   1126  OG1 THR A 208      -0.389  52.046 -10.725  1.00  0.00           O  
ATOM   1127  CG2 THR A 208       1.403  51.115 -12.002  1.00  0.00           C  
ATOM   1128  N   PRO A 209      -0.618  54.674 -12.472  1.00  0.00           N  
ATOM   1129  CA  PRO A 209      -0.078  55.995 -12.250  1.00  0.00           C  
ATOM   1130  C   PRO A 209       0.671  56.131 -10.972  1.00  0.00           C  
ATOM   1131  O   PRO A 209       0.287  55.826 -10.065  1.00  0.00           O  
ATOM   1132  CB  PRO A 209      -1.295  56.817 -12.256  1.00  0.00           C  
ATOM   1133  CG  PRO A 209      -2.348  55.938 -11.765  1.00  0.00           C  
ATOM   1134  CD  PRO A 209      -2.038  54.612 -12.241  1.00  0.00           C  
ATOM   1135  N   ILE A 210       1.766  56.605 -10.902  1.00  0.00           N  
ATOM   1136  CA  ILE A 210       2.570  56.840  -9.761  1.00  0.00           C  
ATOM   1137  C   ILE A 210       2.785  58.305  -9.617  1.00  0.00           C  
ATOM   1138  O   ILE A 210       2.853  59.072 -10.545  1.00  0.00           O  
ATOM   1139  CB  ILE A 210       3.872  56.113  -9.856  1.00  0.00           C  
ATOM   1140  CG1 ILE A 210       4.040  54.946  -9.305  1.00  0.00           C  
ATOM   1141  CG2 ILE A 210       4.742  56.542 -11.004  1.00  0.00           C  
ATOM   1142  CD1 ILE A 210       5.421  55.498  -9.874  1.00  0.00           C  
ATOM   1143  N   ILE A 212       2.852  58.694  -8.439  1.00  0.00           N  
ATOM   1144  CA  ILE A 212       3.129  60.011  -8.189  1.00  0.00           C  
ATOM   1145  C   ILE A 212       4.338  60.305  -7.932  1.00  0.00           C  
ATOM   1146  O   ILE A 212       4.655  60.214  -7.878  1.00  0.00           O  
ATOM   1147  CB  ILE A 212       2.407  60.360  -7.243  1.00  0.00           C  
ATOM   1148  CG1 ILE A 212       1.272  59.836  -6.886  1.00  0.00           C  
ATOM   1149  CG2 ILE A 212       2.722  61.710  -6.868  1.00  0.00           C  
ATOM   1150  CD1 ILE A 212       1.571  61.260  -8.080  1.00  0.00           C  
ATOM   1151  N   VAL A 213       5.019  60.652  -7.790  1.00  0.00           N  
ATOM   1152  CA  VAL A 213       6.145  60.958  -7.585  1.00  0.00           C  
ATOM   1153  C   VAL A 213       7.279  60.869  -7.356  1.00  0.00           C  
ATOM   1154  O   VAL A 213       7.540  60.418  -7.987  1.00  0.00           O  
ATOM   1155  CB  VAL A 213       6.165  61.231  -7.379  1.00  0.00           C  
ATOM   1156  CG1 VAL A 213       6.446  61.101  -6.380  1.00  0.00           C  
ATOM   1157  CG2 VAL A 213       6.267  61.608  -8.362  1.00  0.00           C  
ATOM   1158  N   ARG A 214       8.844  61.150  -6.639  1.00  0.00           N  
ATOM   1159  CA  ARG A 214       9.014  61.298  -6.072  1.00  0.00           C  
ATOM   1160  C   ARG A 214      10.591  60.027  -7.236  1.00  0.00           C  
ATOM   1161  O   ARG A 214      11.397  61.730  -7.944  1.00  0.00           O  
ATOM   1162  CB  ARG A 214       9.011  60.788  -5.126  1.00  0.00           C  
ATOM   1163  CG  ARG A 214       8.742  61.329  -4.523  1.00  0.00           C  
ATOM   1164  CD  ARG A 214      11.856  56.782  -6.712  1.00  0.00           C  
ATOM   1165  NE  ARG A 214       8.678  61.351  -4.514  1.00  0.00           N  
ATOM   1166  CZ  ARG A 214       8.685  61.259  -4.189  1.00  0.00           C  
ATOM   1167  NH1 ARG A 214       8.294  60.801  -3.843  1.00  0.00           N  
ATOM   1168  NH2 ARG A 214       9.095  61.636  -4.213  1.00  0.00           N  
ATOM   1169  N   GLU A 214A     12.677  58.611  -8.218  1.00  0.00           N  
ATOM   1170  CA  GLU A 214A     12.911  59.524  -7.563  1.00  0.00           C  
ATOM   1171  C   GLU A 214A     14.130  57.455  -9.110  1.00  0.00           C  
ATOM   1172  O   GLU A 214A     14.682  56.685  -9.119  1.00  0.00           O  
ATOM   1173  CB  GLU A 214A     13.620  58.799  -6.610  1.00  0.00           C  
ATOM   1174  CG  GLU A 214A     14.260  57.909  -6.669  1.00  0.00           C  
ATOM   1175  CD  GLU A 214A     12.076  61.341  -4.499  1.00  0.00           C  
ATOM   1176  OE1 GLU A 214A     14.962  62.020  -7.377  1.00  0.00           O  
ATOM   1177  OE2 GLU A 214A     12.835  60.254  -6.699  1.00  0.00           O  
ATOM   1178  N   PRO A 214B     10.194  60.524  -7.983  1.00  0.00           N  
ATOM   1179  CA  PRO A 214B     11.541  59.019 -10.205  1.00  0.00           C  
ATOM   1180  C   PRO A 214B     11.819  59.809  -9.063  1.00  0.00           C  
ATOM   1181  O   PRO A 214B     11.828  57.505 -10.139  1.00  0.00           O  
ATOM   1182  CB  PRO A 214B     11.402  59.813 -11.464  1.00  0.00           C  
ATOM   1183  CG  PRO A 214B     11.171  60.695 -11.303  1.00  0.00           C  
ATOM   1184  CD  PRO A 214B     13.494  60.904 -10.601  1.00  0.00           C  
ATOM   1185  N   GLU A 214C     13.599  58.370 -10.266  1.00  0.00           N  
ATOM   1186  CA  GLU A 214C     15.209  57.027 -10.826  1.00  0.00           C  
ATOM   1187  C   GLU A 214C     14.519  56.358 -10.894  1.00  0.00           C  
ATOM   1188  O   GLU A 214C     14.269  56.160 -10.378  1.00  0.00           O  
ATOM   1189  CB  GLU A 214C     16.385  57.702 -10.444  1.00  0.00           C  
ATOM   1190  CG  GLU A 214C     15.621  58.914  -9.478  1.00  0.00           C  
ATOM   1191  CD  GLU A 214C     11.970  60.744  -8.619  1.00  0.00           C  
ATOM   1192  OE1 GLU A 214C     15.665  59.682  -8.972  1.00  0.00           O  
ATOM   1193  OE2 GLU A 214C     14.115  57.103  -9.065  1.00  0.00           O  
ATOM   1194  N   ASP A 215      14.462  55.259  -9.636  1.00  0.00           N  
ATOM   1195  CA  ASP A 215      14.388  53.947  -9.290  1.00  0.00           C  
ATOM   1196  C   ASP A 215      13.026  53.351  -9.474  1.00  0.00           C  
ATOM   1197  O   ASP A 215      12.038  54.067  -9.579  1.00  0.00           O  
ATOM   1198  CB  ASP A 215      14.861  53.847  -7.969  1.00  0.00           C  
ATOM   1199  CG  ASP A 215      14.387  53.766  -6.867  1.00  0.00           C  
ATOM   1200  OD1 ASP A 215      14.747  53.107  -6.298  1.00  0.00           O  
ATOM   1201  OD2 ASP A 215      13.658  54.358  -6.568  1.00  0.00           O  
ATOM   1202  N   LEU A 216      12.977  52.038  -9.527  1.00  0.00           N  
ATOM   1203  CA  LEU A 216      11.712  51.350  -9.597  1.00  0.00           C  
ATOM   1204  C   LEU A 216      10.975  51.476  -8.270  1.00  0.00           C  
ATOM   1205  O   LEU A 216      11.596  51.377  -7.207  1.00  0.00           O  
ATOM   1206  CB  LEU A 216      11.924  49.890  -9.943  1.00  0.00           C  
ATOM   1207  CG  LEU A 216      12.043  49.513 -11.409  1.00  0.00           C  
ATOM   1208  CD1 LEU A 216      12.743  48.776 -11.866  1.00  0.00           C  
ATOM   1209  CD2 LEU A 216      10.704  49.675 -12.095  1.00  0.00           C  
ATOM   1210  N   PRO A 217       9.668  51.710  -8.291  1.00  0.00           N  
ATOM   1211  CA  PRO A 217       8.928  51.820  -7.034  1.00  0.00           C  
ATOM   1212  C   PRO A 217       8.770  50.472  -6.357  1.00  0.00           C  
ATOM   1213  O   PRO A 217       8.595  49.444  -7.007  1.00  0.00           O  
ATOM   1214  CB  PRO A 217       7.575  52.389  -7.471  1.00  0.00           C  
ATOM   1215  CG  PRO A 217       7.427  51.958  -8.883  1.00  0.00           C  
ATOM   1216  CD  PRO A 217       8.807  51.940  -9.463  1.00  0.00           C  
ATOM   1217  N   GLN A 218       8.836  50.489  -5.032  1.00  0.00           N  
ATOM   1218  CA  GLN A 218       8.680  49.275  -4.251  1.00  0.00           C  
ATOM   1219  C   GLN A 218       7.204  48.968  -4.065  1.00  0.00           C  
ATOM   1220  O   GLN A 218       6.444  49.814  -3.602  1.00  0.00           O  
ATOM   1221  CB  GLN A 218       9.369  49.418  -2.901  1.00  0.00           C  
ATOM   1222  CG  GLN A 218      10.399  49.073  -2.673  1.00  0.00           C  
ATOM   1223  CD  GLN A 218      11.174  49.176  -2.450  1.00  0.00           C  
ATOM   1224  OE1 GLN A 218      10.677  49.014  -2.063  1.00  0.00           O  
ATOM   1225  NE2 GLN A 218      12.398  49.447  -2.695  1.00  0.00           N  
ATOM   1226  N   GLY A 219       6.804  47.761  -4.428  1.00  0.00           N  
ATOM   1227  CA  GLY A 219       5.418  47.366  -4.332  1.00  0.00           C  
ATOM   1228  C   GLY A 219       5.163  46.137  -5.172  1.00  0.00           C  
ATOM   1229  O   GLY A 219       6.076  45.544  -5.717  1.00  0.00           O  
ATOM   1230  N   PHE A 220       3.898  45.766  -5.267  1.00  0.00           N  
ATOM   1231  CA  PHE A 220       3.493  44.598  -6.032  1.00  0.00           C  
ATOM   1232  C   PHE A 220       2.358  44.954  -6.966  1.00  0.00           C  
ATOM   1233  O   PHE A 220       1.386  45.586  -6.555  1.00  0.00           O  
ATOM   1234  CB  PHE A 220       3.075  43.455  -5.121  1.00  0.00           C  
ATOM   1235  CG  PHE A 220       3.056  42.124  -5.763  1.00  0.00           C  
ATOM   1236  CD1 PHE A 220       4.165  41.418  -5.875  1.00  0.00           C  
ATOM   1237  CD2 PHE A 220       1.938  41.584  -6.268  1.00  0.00           C  
ATOM   1238  CE1 PHE A 220       4.156  40.195  -6.471  1.00  0.00           C  
ATOM   1239  CE2 PHE A 220       1.922  40.361  -6.867  1.00  0.00           C  
ATOM   1240  CZ  PHE A 220       3.033  39.667  -6.968  1.00  0.00           C  
ATOM   1241  N   SER A 221       2.487  44.540  -8.219  1.00  0.00           N  
ATOM   1242  CA  SER A 221       1.445  44.723  -9.205  1.00  0.00           C  
ATOM   1243  C   SER A 221       1.461  43.553 -10.162  1.00  0.00           C  
ATOM   1244  O   SER A 221       2.524  43.096 -10.570  1.00  0.00           O  
ATOM   1245  CB  SER A 221       1.623  46.021  -9.956  1.00  0.00           C  
ATOM   1246  OG  SER A 221       0.830  46.584 -10.215  1.00  0.00           O  
ATOM   1247  N   ALA A 222       0.281  43.079 -10.519  1.00  0.00           N  
ATOM   1248  CA  ALA A 222       0.133  41.925 -11.382  1.00  0.00           C  
ATOM   1249  C   ALA A 222      -0.129  42.375 -12.809  1.00  0.00           C  
ATOM   1250  O   ALA A 222      -0.855  43.343 -13.038  1.00  0.00           O  
ATOM   1251  CB  ALA A 222      -0.996  41.027 -10.898  1.00  0.00           C  
ATOM   1252  N   LEU A 223       0.461  41.667 -13.764  1.00  0.00           N  
ATOM   1253  CA  LEU A 223       0.395  42.029 -15.172  1.00  0.00           C  
ATOM   1254  C   LEU A 223      -0.593  41.117 -15.888  1.00  0.00           C  
ATOM   1255  O   LEU A 223      -0.478  39.920 -15.864  1.00  0.00           O  
ATOM   1256  CB  LEU A 223       1.775  41.938 -15.819  1.00  0.00           C  
ATOM   1257  CG  LEU A 223       2.661  43.186 -15.854  1.00  0.00           C  
ATOM   1258  CD1 LEU A 223       3.098  43.629 -14.470  1.00  0.00           C  
ATOM   1259  CD2 LEU A 223       3.868  42.948 -16.730  1.00  0.00           C  
ATOM   1260  N   GLU A 224      -1.556  41.688 -16.535  1.00  0.00           N  
ATOM   1261  CA  GLU A 224      -2.586  40.934 -17.231  1.00  0.00           C  
ATOM   1262  C   GLU A 224      -2.221  40.750 -18.698  1.00  0.00           C  
ATOM   1263  O   GLU A 224      -1.615  41.638 -19.300  1.00  0.00           O  
ATOM   1264  CB  GLU A 224      -3.928  41.648 -17.116  1.00  0.00           C  
ATOM   1265  CG  GLU A 224      -4.290  42.029 -15.701  1.00  0.00           C  
ATOM   1266  CD  GLU A 224      -5.398  42.958 -15.583  1.00  0.00           C  
ATOM   1267  OE1 GLU A 224      -6.081  43.089 -16.556  1.00  0.00           O  
ATOM   1268  OE2 GLU A 224      -5.586  43.559 -14.515  1.00  0.00           O  
ATOM   1269  N   PRO A 225      -2.564  39.607 -19.293  1.00  0.00           N  
ATOM   1270  CA  PRO A 225      -2.208  39.372 -20.696  1.00  0.00           C  
ATOM   1271  C   PRO A 225      -3.034  40.209 -21.651  1.00  0.00           C  
ATOM   1272  O   PRO A 225      -4.221  40.443 -21.440  1.00  0.00           O  
ATOM   1273  CB  PRO A 225      -2.487  37.880 -20.893  1.00  0.00           C  
ATOM   1274  CG  PRO A 225      -3.476  37.542 -19.848  1.00  0.00           C  
ATOM   1275  CD  PRO A 225      -3.155  38.412 -18.674  1.00  0.00           C  
ATOM   1276  N   LEU A 226      -2.384  40.670 -22.710  1.00  0.00           N  
ATOM   1277  CA  LEU A 226      -3.051  41.451 -23.731  1.00  0.00           C  
ATOM   1278  C   LEU A 226      -3.004  40.820 -25.107  1.00  0.00           C  
ATOM   1279  O   LEU A 226      -4.050  40.656 -25.730  1.00  0.00           O  
ATOM   1280  CB  LEU A 226      -2.449  42.842 -23.795  1.00  0.00           C  
ATOM   1281  CG  LEU A 226      -2.989  43.898 -23.359  1.00  0.00           C  
ATOM   1282  CD1 LEU A 226      -2.356  45.183 -23.703  1.00  0.00           C  
ATOM   1283  CD2 LEU A 226      -4.369  44.029 -23.008  1.00  0.00           C  
ATOM   1284  N   VAL A 227      -1.824  40.461 -25.609  1.00  0.00           N  
ATOM   1285  CA  VAL A 227      -1.642  40.158 -27.024  1.00  0.00           C  
ATOM   1286  C   VAL A 227      -0.980  38.798 -27.166  1.00  0.00           C  
ATOM   1287  O   VAL A 227       0.024  38.522 -26.508  1.00  0.00           O  
ATOM   1288  CB  VAL A 227      -0.806  41.240 -27.731  1.00  0.00           C  
ATOM   1289  CG1 VAL A 227      -0.554  40.899 -29.176  1.00  0.00           C  
ATOM   1290  CG2 VAL A 227      -1.477  42.591 -27.646  1.00  0.00           C  
ATOM   1291  N   ASP A 228      -1.545  37.950 -28.020  1.00  0.00           N  
ATOM   1292  CA  ASP A 228      -0.920  36.704 -28.436  1.00  0.00           C  
ATOM   1293  C   ASP A 228      -0.835  36.692 -29.954  1.00  0.00           C  
ATOM   1294  O   ASP A 228      -1.853  36.841 -30.636  1.00  0.00           O  
ATOM   1295  CB  ASP A 228      -1.706  35.495 -27.929  1.00  0.00           C  
ATOM   1296  CG  ASP A 228      -0.881  34.230 -27.895  1.00  0.00           C  
ATOM   1297  OD1 ASP A 228       0.109  34.109 -28.554  1.00  0.00           O  
ATOM   1298  OD2 ASP A 228      -1.226  33.352 -27.207  1.00  0.00           O  
ATOM   1299  N   LEU A 229       0.374  36.513 -30.481  1.00  0.00           N  
ATOM   1300  CA  LEU A 229       0.616  36.537 -31.915  1.00  0.00           C  
ATOM   1301  C   LEU A 229       1.185  35.210 -32.390  1.00  0.00           C  
ATOM   1302  O   LEU A 229       2.159  34.716 -31.823  1.00  0.00           O  
ATOM   1303  CB  LEU A 229       1.575  37.670 -32.287  1.00  0.00           C  
ATOM   1304  CG  LEU A 229       1.110  39.086 -31.989  1.00  0.00           C  
ATOM   1305  CD1 LEU A 229       2.143  40.100 -32.407  1.00  0.00           C  
ATOM   1306  CD2 LEU A 229      -0.195  39.354 -32.667  1.00  0.00           C  
ATOM   1307  N   PRO A 230       0.612  34.610 -33.421  1.00  0.00           N  
ATOM   1308  CA  PRO A 230       1.146  33.368 -34.004  1.00  0.00           C  
ATOM   1309  C   PRO A 230       2.174  33.615 -35.074  1.00  0.00           C  
ATOM   1310  O   PRO A 230       2.081  33.089 -36.112  1.00  0.00           O  
ATOM   1311  CB  PRO A 230      -0.092  32.700 -34.557  1.00  0.00           C  
ATOM   1312  CG  PRO A 230      -0.929  33.849 -34.967  1.00  0.00           C  
ATOM   1313  CD  PRO A 230      -0.666  34.970 -33.999  1.00  0.00           C  
ATOM   1314  N   ILE A 231       3.161  34.423 -34.832  1.00  0.00           N  
ATOM   1315  CA  ILE A 231       4.077  34.905 -35.862  1.00  0.00           C  
ATOM   1316  C   ILE A 231       5.115  33.855 -36.249  1.00  0.00           C  
ATOM   1317  O   ILE A 231       5.457  33.725 -37.426  1.00  0.00           O  
ATOM   1318  CB  ILE A 231       4.723  36.226 -35.408  1.00  0.00           C  
ATOM   1319  CG1 ILE A 231       5.365  36.091 -34.025  1.00  0.00           C  
ATOM   1320  CG2 ILE A 231       3.703  37.345 -35.421  1.00  0.00           C  
ATOM   1321  CD1 ILE A 231       6.198  37.261 -33.612  1.00  0.00           C  
ATOM   1322  N   GLY A 232       5.628  33.089 -35.291  1.00  0.00           N  
ATOM   1323  CA  GLY A 232       6.610  32.079 -35.598  1.00  0.00           C  
ATOM   1324  C   GLY A 232       7.969  32.590 -35.984  1.00  0.00           C  
ATOM   1325  O   GLY A 232       8.737  31.846 -36.570  1.00  0.00           O  
ATOM   1326  N   ILE A 233       8.294  33.831 -35.677  1.00  0.00           N  
ATOM   1327  CA  ILE A 233       9.530  34.432 -36.106  1.00  0.00           C  
ATOM   1328  C   ILE A 233      10.578  34.258 -35.023  1.00  0.00           C  
ATOM   1329  O   ILE A 233      10.274  34.258 -33.849  1.00  0.00           O  
ATOM   1330  CB  ILE A 233       9.331  35.896 -36.459  1.00  0.00           C  
ATOM   1331  CG1 ILE A 233       9.041  36.205 -37.455  1.00  0.00           C  
ATOM   1332  CG2 ILE A 233       9.617  36.834 -35.716  1.00  0.00           C  
ATOM   1333  CD1 ILE A 233       9.351  37.047 -37.305  1.00  0.00           C  
ATOM   1334  N   ASN A 234      11.821  34.081 -35.424  1.00  0.00           N  
ATOM   1335  CA  ASN A 234      12.947  33.983 -34.516  1.00  0.00           C  
ATOM   1336  C   ASN A 234      13.383  35.376 -34.099  1.00  0.00           C  
ATOM   1337  O   ASN A 234      13.594  36.238 -34.942  1.00  0.00           O  
ATOM   1338  CB  ASN A 234      14.080  33.228 -35.200  1.00  0.00           C  
ATOM   1339  CG  ASN A 234      15.330  33.122 -34.352  1.00  0.00           C  
ATOM   1340  OD1 ASN A 234      15.289  33.197 -33.126  1.00  0.00           O  
ATOM   1341  ND2 ASN A 234      16.458  32.940 -35.020  1.00  0.00           N  
ATOM   1342  N   ILE A 235      13.501  35.596 -32.794  1.00  0.00           N  
ATOM   1343  CA  ILE A 235      13.857  36.889 -32.227  1.00  0.00           C  
ATOM   1344  C   ILE A 235      15.043  36.692 -31.298  1.00  0.00           C  
ATOM   1345  O   ILE A 235      15.009  35.819 -30.428  1.00  0.00           O  
ATOM   1346  CB  ILE A 235      12.682  37.522 -31.463  1.00  0.00           C  
ATOM   1347  CG1 ILE A 235      11.474  37.720 -32.371  1.00  0.00           C  
ATOM   1348  CG2 ILE A 235      13.085  38.853 -30.851  1.00  0.00           C  
ATOM   1349  CD1 ILE A 235      10.693  38.440 -32.326  1.00  0.00           C  
ATOM   1350  N   THR A 236      16.091  37.498 -31.484  1.00  0.00           N  
ATOM   1351  CA  THR A 236      17.226  37.501 -30.572  1.00  0.00           C  
ATOM   1352  C   THR A 236      17.612  38.881 -30.074  1.00  0.00           C  
ATOM   1353  O   THR A 236      18.271  38.980 -29.037  1.00  0.00           O  
ATOM   1354  CB  THR A 236      18.457  36.863 -31.219  1.00  0.00           C  
ATOM   1355  OG1 THR A 236      18.641  37.394 -32.531  1.00  0.00           O  
ATOM   1356  CG2 THR A 236      18.309  35.357 -31.292  1.00  0.00           C  
ATOM   1357  N   ARG A 237      17.239  39.946 -30.777  1.00  0.00           N  
ATOM   1358  CA  ARG A 237      17.602  41.299 -30.395  1.00  0.00           C  
ATOM   1359  C   ARG A 237      16.379  42.196 -30.504  1.00  0.00           C  
ATOM   1360  O   ARG A 237      15.423  41.886 -31.216  1.00  0.00           O  
ATOM   1361  CB  ARG A 237      18.738  41.846 -31.267  1.00  0.00           C  
ATOM   1362  CG  ARG A 237      20.074  41.180 -31.064  1.00  0.00           C  
ATOM   1363  CD  ARG A 237      21.142  41.744 -31.967  1.00  0.00           C  
ATOM   1364  NE  ARG A 237      21.850  41.646 -32.194  1.00  0.00           N  
ATOM   1365  CZ  ARG A 237      22.305  41.442 -32.780  1.00  0.00           C  
ATOM   1366  NH1 ARG A 237      21.871  41.207 -33.918  1.00  0.00           N  
ATOM   1367  NH2 ARG A 237      23.210  41.471 -32.229  1.00  0.00           N  
ATOM   1368  N   PHE A 238      16.413  43.318 -29.790  1.00  0.00           N  
ATOM   1369  CA  PHE A 238      15.294  44.247 -29.827  1.00  0.00           C  
ATOM   1370  C   PHE A 238      15.784  45.660 -29.549  1.00  0.00           C  
ATOM   1371  O   PHE A 238      16.913  45.880 -29.106  1.00  0.00           O  
ATOM   1372  CB  PHE A 238      14.190  43.840 -28.840  1.00  0.00           C  
ATOM   1373  CG  PHE A 238      14.387  44.351 -27.445  1.00  0.00           C  
ATOM   1374  CD1 PHE A 238      15.315  43.768 -26.604  1.00  0.00           C  
ATOM   1375  CD2 PHE A 238      13.611  45.393 -26.962  1.00  0.00           C  
ATOM   1376  CE1 PHE A 238      15.486  44.231 -25.317  1.00  0.00           C  
ATOM   1377  CE2 PHE A 238      13.779  45.862 -25.677  1.00  0.00           C  
ATOM   1378  CZ  PHE A 238      14.717  45.279 -24.854  1.00  0.00           C  
ATOM   1379  N   GLN A 239      14.907  46.619 -29.825  1.00  0.00           N  
ATOM   1380  CA  GLN A 239      15.200  48.033 -29.659  1.00  0.00           C  
ATOM   1381  C   GLN A 239      13.885  48.772 -29.458  1.00  0.00           C  
ATOM   1382  O   GLN A 239      12.843  48.357 -29.953  1.00  0.00           O  
ATOM   1383  CB  GLN A 239      15.958  48.582 -30.872  1.00  0.00           C  
ATOM   1384  CG  GLN A 239      16.630  49.923 -30.660  1.00  0.00           C  
ATOM   1385  CD  GLN A 239      17.243  50.464 -31.921  1.00  0.00           C  
ATOM   1386  OE1 GLN A 239      17.158  49.842 -32.969  1.00  0.00           O  
ATOM   1387  NE2 GLN A 239      17.859  51.633 -31.828  1.00  0.00           N  
ATOM   1388  N   THR A 240      13.938  49.868 -28.723  1.00  0.00           N  
ATOM   1389  CA  THR A 240      12.759  50.668 -28.443  1.00  0.00           C  
ATOM   1390  C   THR A 240      12.692  51.879 -29.363  1.00  0.00           C  
ATOM   1391  O   THR A 240      13.668  52.268 -30.002  1.00  0.00           O  
ATOM   1392  CB  THR A 240      12.745  51.118 -26.982  1.00  0.00           C  
ATOM   1393  OG1 THR A 240      11.620  51.970 -26.755  1.00  0.00           O  
ATOM   1394  CG2 THR A 240      14.018  51.864 -26.642  1.00  0.00           C  
ATOM   1395  N   LEU A 241      11.512  52.473 -29.424  1.00  0.00           N  
ATOM   1396  CA  LEU A 241      11.245  53.626 -30.269  1.00  0.00           C  
ATOM   1397  C   LEU A 241      10.841  54.817 -29.422  1.00  0.00           C  
ATOM   1398  O   LEU A 241      10.072  54.681 -28.470  1.00  0.00           O  
ATOM   1399  CB  LEU A 241      10.145  53.332 -31.286  1.00  0.00           C  
ATOM   1400  CG  LEU A 241      10.384  52.349 -32.355  1.00  0.00           C  
ATOM   1401  CD1 LEU A 241       9.225  52.282 -33.320  1.00  0.00           C  
ATOM   1402  CD2 LEU A 241      11.490  51.940 -32.773  1.00  0.00           C  
ATOM   1403  N   LEU A 242      11.339  55.989 -29.792  1.00  0.00           N  
ATOM   1404  CA  LEU A 242      11.117  57.212 -29.042  1.00  0.00           C  
ATOM   1405  C   LEU A 242      10.397  58.229 -29.906  1.00  0.00           C  
ATOM   1406  O   LEU A 242      10.394  58.141 -31.132  1.00  0.00           O  
ATOM   1407  CB  LEU A 242      12.433  57.812 -28.529  1.00  0.00           C  
ATOM   1408  CG  LEU A 242      13.112  57.269 -27.276  1.00  0.00           C  
ATOM   1409  CD1 LEU A 242      13.692  55.890 -27.451  1.00  0.00           C  
ATOM   1410  CD2 LEU A 242      13.470  58.073 -26.559  1.00  0.00           C  
ATOM   1411  N   ALA A 243       9.777  59.198 -29.247  1.00  0.00           N  
ATOM   1412  CA  ALA A 243       9.080  60.276 -29.919  1.00  0.00           C  
ATOM   1413  C   ALA A 243       9.916  61.511 -29.946  1.00  0.00           C  
ATOM   1414  O   ALA A 243      10.390  61.939 -28.954  1.00  0.00           O  
ATOM   1415  CB  ALA A 243       7.780  60.590 -29.262  1.00  0.00           C  
ATOM   1416  N   LEU A 244      10.090  62.081 -31.077  1.00  0.00           N  
ATOM   1417  CA  LEU A 244      10.881  63.255 -31.234  1.00  0.00           C  
ATOM   1418  C   LEU A 244      10.167  64.249 -32.091  1.00  0.00           C  
ATOM   1419  O   LEU A 244       9.422  63.895 -32.923  1.00  0.00           O  
ATOM   1420  CB  LEU A 244      12.229  62.902 -31.827  1.00  0.00           C  
ATOM   1421  CG  LEU A 244      13.184  62.179 -31.022  1.00  0.00           C  
ATOM   1422  CD1 LEU A 244      14.438  61.807 -31.764  1.00  0.00           C  
ATOM   1423  CD2 LEU A 244      13.431  62.964 -29.853  1.00  0.00           C  
ATOM   1424  N   HIS A 245      10.403  65.501 -31.876  1.00  0.00           N  
ATOM   1425  CA  HIS A 245       9.826  66.560 -32.646  1.00  0.00           C  
ATOM   1426  C   HIS A 245      10.600  67.180 -33.159  1.00  0.00           C  
ATOM   1427  O   HIS A 245      11.208  67.238 -32.610  1.00  0.00           O  
ATOM   1428  CB  HIS A 245       9.066  67.433 -32.158  1.00  0.00           C  
ATOM   1429  CG  HIS A 245       8.122  67.063 -31.945  1.00  0.00           C  
ATOM   1430  ND1 HIS A 245       7.334  67.127 -32.662  1.00  0.00           N  
ATOM   1431  CD2 HIS A 245       7.838  66.627 -31.097  1.00  0.00           C  
ATOM   1432  CE1 HIS A 245       6.606  66.745 -32.265  1.00  0.00           C  
ATOM   1433  NE2 HIS A 245       6.893  66.437 -31.316  1.00  0.00           N  
ATOM   1434  N   ALA A 263      11.924  61.172 -18.652  1.00  0.00           N  
ATOM   1435  CA  ALA A 263      11.498  59.885 -19.024  1.00  0.00           C  
ATOM   1436  C   ALA A 263      12.641  58.897 -18.944  1.00  0.00           C  
ATOM   1437  O   ALA A 263      13.770  59.208 -19.316  1.00  0.00           O  
ATOM   1438  CB  ALA A 263      10.916  59.921 -20.367  1.00  0.00           C  
ATOM   1439  N   ALA A 264      12.343  57.705 -18.455  1.00  0.00           N  
ATOM   1440  CA  ALA A 264      13.346  56.670 -18.315  1.00  0.00           C  
ATOM   1441  C   ALA A 264      12.716  55.316 -18.587  1.00  0.00           C  
ATOM   1442  O   ALA A 264      11.502  55.142 -18.457  1.00  0.00           O  
ATOM   1443  CB  ALA A 264      13.974  56.690 -16.930  1.00  0.00           C  
ATOM   1444  N   TYR A 265      13.547  54.352 -18.976  1.00  0.00           N  
ATOM   1445  CA  TYR A 265      13.043  53.005 -19.196  1.00  0.00           C  
ATOM   1446  C   TYR A 265      14.034  51.970 -18.685  1.00  0.00           C  
ATOM   1447  O   TYR A 265      15.233  52.214 -18.565  1.00  0.00           O  
ATOM   1448  CB  TYR A 265      12.678  52.764 -20.671  1.00  0.00           C  
ATOM   1449  CG  TYR A 265      13.804  52.771 -21.676  1.00  0.00           C  
ATOM   1450  CD1 TYR A 265      14.225  53.956 -22.265  1.00  0.00           C  
ATOM   1451  CD2 TYR A 265      14.402  51.585 -22.084  1.00  0.00           C  
ATOM   1452  CE1 TYR A 265      15.238  53.964 -23.207  1.00  0.00           C  
ATOM   1453  CE2 TYR A 265      15.414  51.583 -23.024  1.00  0.00           C  
ATOM   1454  CZ  TYR A 265      15.828  52.775 -23.582  1.00  0.00           C  
ATOM   1455  OH  TYR A 265      16.836  52.776 -24.517  1.00  0.00           O  
ATOM   1456  N   TYR A 266      13.492  50.803 -18.367  1.00  0.00           N  
ATOM   1457  CA  TYR A 266      14.188  49.743 -17.656  1.00  0.00           C  
ATOM   1458  C   TYR A 266      14.006  48.440 -18.411  1.00  0.00           C  
ATOM   1459  O   TYR A 266      12.898  48.134 -18.859  1.00  0.00           O  
ATOM   1460  CB  TYR A 266      13.639  49.574 -16.238  1.00  0.00           C  
ATOM   1461  CG  TYR A 266      13.492  50.848 -15.447  1.00  0.00           C  
ATOM   1462  CD1 TYR A 266      12.293  51.303 -15.062  1.00  0.00           C  
ATOM   1463  CD2 TYR A 266      14.534  51.602 -15.097  1.00  0.00           C  
ATOM   1464  CE1 TYR A 266      12.146  52.465 -14.341  1.00  0.00           C  
ATOM   1465  CE2 TYR A 266      14.393  52.765 -14.373  1.00  0.00           C  
ATOM   1466  CZ  TYR A 266      13.199  53.192 -14.001  1.00  0.00           C  
ATOM   1467  OH  TYR A 266      13.059  54.352 -13.284  1.00  0.00           O  
ATOM   1468  N   VAL A 267      15.082  47.668 -18.530  1.00  0.00           N  
ATOM   1469  CA  VAL A 267      15.062  46.392 -19.233  1.00  0.00           C  
ATOM   1470  C   VAL A 267      15.587  45.306 -18.307  1.00  0.00           C  
ATOM   1471  O   VAL A 267      16.655  45.453 -17.703  1.00  0.00           O  
ATOM   1472  CB  VAL A 267      15.876  46.454 -20.536  1.00  0.00           C  
ATOM   1473  CG1 VAL A 267      15.944  45.093 -21.196  1.00  0.00           C  
ATOM   1474  CG2 VAL A 267      15.980  47.262 -21.184  1.00  0.00           C  
ATOM   1475  N   GLY A 268      14.823  44.222 -18.180  1.00  0.00           N  
ATOM   1476  CA  GLY A 268      15.273  43.061 -17.452  1.00  0.00           C  
ATOM   1477  C   GLY A 268      14.980  41.801 -18.240  1.00  0.00           C  
ATOM   1478  O   GLY A 268      14.171  41.798 -19.164  1.00  0.00           O  
ATOM   1479  N   TYR A 269      15.644  40.719 -17.849  1.00  0.00           N  
ATOM   1480  CA  TYR A 269      15.562  39.458 -18.571  1.00  0.00           C  
ATOM   1481  C   TYR A 269      14.893  38.393 -17.715  1.00  0.00           C  
ATOM   1482  O   TYR A 269      15.174  38.275 -16.522  1.00  0.00           O  
ATOM   1483  CB  TYR A 269      16.949  38.993 -19.006  1.00  0.00           C  
ATOM   1484  CG  TYR A 269      17.607  39.943 -19.971  1.00  0.00           C  
ATOM   1485  CD1 TYR A 269      17.118  40.102 -21.242  1.00  0.00           C  
ATOM   1486  CD2 TYR A 269      18.710  40.689 -19.610  1.00  0.00           C  
ATOM   1487  CE1 TYR A 269      17.709  40.974 -22.129  1.00  0.00           C  
ATOM   1488  CE2 TYR A 269      19.311  41.565 -20.492  1.00  0.00           C  
ATOM   1489  CZ  TYR A 269      18.805  41.702 -21.750  1.00  0.00           C  
ATOM   1490  OH  TYR A 269      19.396  42.571 -22.634  1.00  0.00           O  
ATOM   1491  N   LEU A 270      14.012  37.618 -18.337  1.00  0.00           N  
ATOM   1492  CA  LEU A 270      13.277  36.572 -17.647  1.00  0.00           C  
ATOM   1493  C   LEU A 270      14.101  35.296 -17.565  1.00  0.00           C  
ATOM   1494  O   LEU A 270      14.938  35.016 -18.420  1.00  0.00           O  
ATOM   1495  CB  LEU A 270      11.955  36.282 -18.356  1.00  0.00           C  
ATOM   1496  CG  LEU A 270      10.908  37.303 -18.424  1.00  0.00           C  
ATOM   1497  CD1 LEU A 270       9.676  36.876 -19.156  1.00  0.00           C  
ATOM   1498  CD2 LEU A 270      10.798  38.353 -17.537  1.00  0.00           C  
ATOM   1499  N   GLN A 271      13.856  34.523 -16.519  1.00  0.00           N  
ATOM   1500  CA  GLN A 271      14.518  33.255 -16.275  1.00  0.00           C  
ATOM   1501  C   GLN A 271      13.484  32.226 -15.853  1.00  0.00           C  
ATOM   1502  O   GLN A 271      12.438  32.589 -15.312  1.00  0.00           O  
ATOM   1503  CB  GLN A 271      15.593  33.394 -15.188  1.00  0.00           C  
ATOM   1504  CG  GLN A 271      16.808  34.114 -15.597  1.00  0.00           C  
ATOM   1505  CD  GLN A 271      17.794  34.234 -14.470  1.00  0.00           C  
ATOM   1506  OE1 GLN A 271      17.687  33.852 -13.426  1.00  0.00           O  
ATOM   1507  NE2 GLN A 271      18.762  34.768 -14.671  1.00  0.00           N  
ATOM   1508  N   PRO A 272      13.735  30.931 -16.107  1.00  0.00           N  
ATOM   1509  CA  PRO A 272      12.796  29.903 -15.638  1.00  0.00           C  
ATOM   1510  C   PRO A 272      12.813  29.749 -14.127  1.00  0.00           C  
ATOM   1511  O   PRO A 272      13.789  29.263 -13.553  1.00  0.00           O  
ATOM   1512  CB  PRO A 272      13.285  28.631 -16.340  1.00  0.00           C  
ATOM   1513  CG  PRO A 272      14.697  28.911 -16.707  1.00  0.00           C  
ATOM   1514  CD  PRO A 272      14.753  30.369 -17.008  1.00  0.00           C  
ATOM   1515  N   ARG A 273      11.732  30.160 -13.474  1.00  0.00           N  
ATOM   1516  CA  ARG A 273      11.657  30.188 -12.025  1.00  0.00           C  
ATOM   1517  C   ARG A 273      10.347  29.572 -11.560  1.00  0.00           C  
ATOM   1518  O   ARG A 273       9.355  29.520 -12.296  1.00  0.00           O  
ATOM   1519  CB  ARG A 273      11.776  31.618 -11.485  1.00  0.00           C  
ATOM   1520  CG  ARG A 273      13.171  32.204 -11.567  1.00  0.00           C  
ATOM   1521  CD  ARG A 273      14.172  31.347 -10.824  1.00  0.00           C  
ATOM   1522  NE  ARG A 273      15.479  31.976 -10.740  1.00  0.00           N  
ATOM   1523  CZ  ARG A 273      15.842  32.825  -9.800  1.00  0.00           C  
ATOM   1524  NH1 ARG A 273      15.016  33.175  -8.845  1.00  0.00           N  
ATOM   1525  NH2 ARG A 273      17.065  33.334  -9.818  1.00  0.00           N  
ATOM   1526  N   THR A 274      10.367  29.103 -10.317  1.00  0.00           N  
ATOM   1527  CA  THR A 274       9.181  28.619  -9.631  1.00  0.00           C  
ATOM   1528  C   THR A 274       8.700  29.702  -8.678  1.00  0.00           C  
ATOM   1529  O   THR A 274       9.471  30.191  -7.850  1.00  0.00           O  
ATOM   1530  CB  THR A 274       9.478  27.332  -8.865  1.00  0.00           C  
ATOM   1531  OG1 THR A 274      10.057  26.370  -9.752  1.00  0.00           O  
ATOM   1532  CG2 THR A 274       8.206  26.759  -8.269  1.00  0.00           C  
ATOM   1533  N   PHE A 275       7.435  30.077  -8.806  1.00  0.00           N  
ATOM   1534  CA  PHE A 275       6.839  31.138  -8.012  1.00  0.00           C  
ATOM   1535  C   PHE A 275       5.645  30.601  -7.241  1.00  0.00           C  
ATOM   1536  O   PHE A 275       4.903  29.753  -7.728  1.00  0.00           O  
ATOM   1537  CB  PHE A 275       6.386  32.307  -8.891  1.00  0.00           C  
ATOM   1538  CG  PHE A 275       7.411  33.391  -9.045  1.00  0.00           C  
ATOM   1539  CD1 PHE A 275       8.704  33.095  -9.435  1.00  0.00           C  
ATOM   1540  CD2 PHE A 275       7.072  34.712  -8.810  1.00  0.00           C  
ATOM   1541  CE1 PHE A 275       9.643  34.096  -9.582  1.00  0.00           C  
ATOM   1542  CE2 PHE A 275       8.007  35.716  -8.955  1.00  0.00           C  
ATOM   1543  CZ  PHE A 275       9.294  35.407  -9.342  1.00  0.00           C  
ATOM   1544  N   LEU A 276       5.467  31.100  -6.034  1.00  0.00           N  
ATOM   1545  CA  LEU A 276       4.265  30.856  -5.249  1.00  0.00           C  
ATOM   1546  C   LEU A 276       3.418  32.119  -5.289  1.00  0.00           C  
ATOM   1547  O   LEU A 276       3.842  33.162  -4.819  1.00  0.00           O  
ATOM   1548  CB  LEU A 276       4.615  30.484  -3.811  1.00  0.00           C  
ATOM   1549  CG  LEU A 276       3.514  29.845  -2.967  1.00  0.00           C  
ATOM   1550  CD1 LEU A 276       3.400  28.365  -3.270  1.00  0.00           C  
ATOM   1551  CD2 LEU A 276       3.778  30.069  -1.493  1.00  0.00           C  
ATOM   1552  N   LEU A 277       2.235  32.028  -5.855  1.00  0.00           N  
ATOM   1553  CA  LEU A 277       1.347  33.160  -6.051  1.00  0.00           C  
ATOM   1554  C   LEU A 277       0.169  33.062  -5.096  1.00  0.00           C  
ATOM   1555  O   LEU A 277      -0.346  31.971  -4.842  1.00  0.00           O  
ATOM   1556  CB  LEU A 277       0.841  33.209  -7.492  1.00  0.00           C  
ATOM   1557  CG  LEU A 277       1.885  33.074  -8.587  1.00  0.00           C  
ATOM   1558  CD1 LEU A 277       1.233  32.915  -9.939  1.00  0.00           C  
ATOM   1559  CD2 LEU A 277       2.797  34.259  -8.589  1.00  0.00           C  
ATOM   1560  N   LYS A 278      -0.262  34.206  -4.576  1.00  0.00           N  
ATOM   1561  CA  LYS A 278      -1.359  34.268  -3.621  1.00  0.00           C  
ATOM   1562  C   LYS A 278      -2.566  34.910  -4.287  1.00  0.00           C  
ATOM   1563  O   LYS A 278      -2.494  36.050  -4.735  1.00  0.00           O  
ATOM   1564  CB  LYS A 278      -0.944  35.057  -2.381  1.00  0.00           C  
ATOM   1565  CG  LYS A 278      -2.055  35.292  -1.384  1.00  0.00           C  
ATOM   1566  CD  LYS A 278      -1.515  35.827  -0.082  1.00  0.00           C  
ATOM   1567  CE  LYS A 278      -2.509  36.259   0.847  1.00  0.00           C  
ATOM   1568  NZ  LYS A 278      -2.610  36.560   1.565  1.00  0.00           N  
ATOM   1569  N   TYR A 279      -3.671  34.184  -4.345  1.00  0.00           N  
ATOM   1570  CA  TYR A 279      -4.925  34.680  -4.888  1.00  0.00           C  
ATOM   1571  C   TYR A 279      -5.868  34.978  -3.735  1.00  0.00           C  
ATOM   1572  O   TYR A 279      -6.137  34.103  -2.908  1.00  0.00           O  
ATOM   1573  CB  TYR A 279      -5.563  33.662  -5.830  1.00  0.00           C  
ATOM   1574  CG  TYR A 279      -4.797  33.384  -7.102  1.00  0.00           C  
ATOM   1575  CD1 TYR A 279      -3.790  32.431  -7.135  1.00  0.00           C  
ATOM   1576  CD2 TYR A 279      -5.101  34.057  -8.276  1.00  0.00           C  
ATOM   1577  CE1 TYR A 279      -3.097  32.167  -8.299  1.00  0.00           C  
ATOM   1578  CE2 TYR A 279      -4.414  33.799  -9.445  1.00  0.00           C  
ATOM   1579  CZ  TYR A 279      -3.413  32.856  -9.449  1.00  0.00           C  
ATOM   1580  OH  TYR A 279      -2.728  32.598 -10.611  1.00  0.00           O  
ATOM   1581  N   ASN A 280      -6.379  36.201  -3.693  1.00  0.00           N  
ATOM   1582  CA  ASN A 280      -7.305  36.616  -2.655  1.00  0.00           C  
ATOM   1583  C   ASN A 280      -8.726  36.220  -3.044  1.00  0.00           C  
ATOM   1584  O   ASN A 280      -8.945  35.424  -3.955  1.00  0.00           O  
ATOM   1585  CB  ASN A 280      -7.173  38.112  -2.389  1.00  0.00           C  
ATOM   1586  CG  ASN A 280      -7.398  38.960  -3.618  1.00  0.00           C  
ATOM   1587  OD1 ASN A 280      -7.518  38.458  -4.732  1.00  0.00           O  
ATOM   1588  ND2 ASN A 280      -7.457  40.262  -3.415  1.00  0.00           N  
ATOM   1589  N   GLU A 281      -9.713  36.776  -2.346  1.00  0.00           N  
ATOM   1590  CA  GLU A 281     -11.106  36.444  -2.611  1.00  0.00           C  
ATOM   1591  C   GLU A 281     -11.602  36.993  -3.939  1.00  0.00           C  
ATOM   1592  O   GLU A 281     -12.578  36.493  -4.469  1.00  0.00           O  
ATOM   1593  CB  GLU A 281     -11.987  36.959  -1.482  1.00  0.00           C  
ATOM   1594  CG  GLU A 281     -11.701  37.165  -0.470  1.00  0.00           C  
ATOM   1595  CD  GLU A 281     -11.374  37.934   0.436  1.00  0.00           C  
ATOM   1596  OE1 GLU A 281     -11.526  37.556   1.421  1.00  0.00           O  
ATOM   1597  OE2 GLU A 281     -10.962  38.916   0.165  1.00  0.00           O  
ATOM   1598  N   ASN A 282     -10.962  38.006  -4.486  1.00  0.00           N  
ATOM   1599  CA  ASN A 282     -11.356  38.569  -5.768  1.00  0.00           C  
ATOM   1600  C   ASN A 282     -10.610  37.954  -6.936  1.00  0.00           C  
ATOM   1601  O   ASN A 282     -10.910  38.272  -8.060  1.00  0.00           O  
ATOM   1602  CB  ASN A 282     -11.148  40.071  -5.763  1.00  0.00           C  
ATOM   1603  CG  ASN A 282     -11.903  40.738  -4.671  1.00  0.00           C  
ATOM   1604  OD1 ASN A 282     -12.108  40.432  -3.994  1.00  0.00           O  
ATOM   1605  ND2 ASN A 282     -12.325  41.653  -4.499  1.00  0.00           N  
ATOM   1606  N   GLY A 283      -9.648  37.087  -6.700  1.00  0.00           N  
ATOM   1607  CA  GLY A 283      -8.891  36.480  -7.772  1.00  0.00           C  
ATOM   1608  C   GLY A 283      -7.687  37.261  -8.233  1.00  0.00           C  
ATOM   1609  O   GLY A 283      -7.093  36.897  -9.239  1.00  0.00           O  
ATOM   1610  N   THR A 284      -7.305  38.316  -7.531  1.00  0.00           N  
ATOM   1611  CA  THR A 284      -6.177  39.152  -7.906  1.00  0.00           C  
ATOM   1612  C   THR A 284      -4.920  38.662  -7.201  1.00  0.00           C  
ATOM   1613  O   THR A 284      -4.942  38.387  -6.001  1.00  0.00           O  
ATOM   1614  CB  THR A 284      -6.452  40.611  -7.544  1.00  0.00           C  
ATOM   1615  OG1 THR A 284      -7.723  41.000  -8.069  1.00  0.00           O  
ATOM   1616  CG2 THR A 284      -5.385  41.524  -8.122  1.00  0.00           C  
ATOM   1617  N   ILE A 285      -3.830  38.542  -7.952  1.00  0.00           N  
ATOM   1618  CA  ILE A 285      -2.555  38.146  -7.368  1.00  0.00           C  
ATOM   1619  C   ILE A 285      -2.022  39.298  -6.532  1.00  0.00           C  
ATOM   1620  O   ILE A 285      -1.667  40.342  -7.057  1.00  0.00           O  
ATOM   1621  CB  ILE A 285      -1.554  37.737  -8.453  1.00  0.00           C  
ATOM   1622  CG1 ILE A 285      -2.070  36.541  -9.230  1.00  0.00           C  
ATOM   1623  CG2 ILE A 285      -0.216  37.435  -7.834  1.00  0.00           C  
ATOM   1624  CD1 ILE A 285      -1.105  35.985 -10.244  1.00  0.00           C  
ATOM   1625  N   THR A 286      -1.972  39.116  -5.222  1.00  0.00           N  
ATOM   1626  CA  THR A 286      -1.545  40.163  -4.312  1.00  0.00           C  
ATOM   1627  C   THR A 286      -0.137  39.972  -3.775  1.00  0.00           C  
ATOM   1628  O   THR A 286       0.466  40.944  -3.324  1.00  0.00           O  
ATOM   1629  CB  THR A 286      -2.507  40.266  -3.127  1.00  0.00           C  
ATOM   1630  OG1 THR A 286      -2.516  39.031  -2.410  1.00  0.00           O  
ATOM   1631  CG2 THR A 286      -3.905  40.574  -3.612  1.00  0.00           C  
ATOM   1632  N   ASP A 287       0.399  38.760  -3.809  1.00  0.00           N  
ATOM   1633  CA  ASP A 287       1.731  38.512  -3.280  1.00  0.00           C  
ATOM   1634  C   ASP A 287       2.323  37.301  -3.974  1.00  0.00           C  
ATOM   1635  O   ASP A 287       1.605  36.450  -4.503  1.00  0.00           O  
ATOM   1636  CB  ASP A 287       1.700  38.309  -1.765  1.00  0.00           C  
ATOM   1637  CG  ASP A 287       2.968  38.730  -1.085  1.00  0.00           C  
ATOM   1638  OD1 ASP A 287       3.897  39.129  -1.791  1.00  0.00           O  
ATOM   1639  OD2 ASP A 287       3.036  38.664   0.157  1.00  0.00           O  
ATOM   1640  N   ALA A 288       3.651  37.233  -3.959  1.00  0.00           N  
ATOM   1641  CA  ALA A 288       4.358  36.142  -4.599  1.00  0.00           C  
ATOM   1642  C   ALA A 288       5.672  35.895  -3.878  1.00  0.00           C  
ATOM   1643  O   ALA A 288       6.232  36.785  -3.236  1.00  0.00           O  
ATOM   1644  CB  ALA A 288       4.612  36.427  -6.078  1.00  0.00           C  
ATOM   1645  N   VAL A 289       6.154  34.664  -3.995  1.00  0.00           N  
ATOM   1646  CA  VAL A 289       7.399  34.225  -3.377  1.00  0.00           C  
ATOM   1647  C   VAL A 289       8.242  33.551  -4.450  1.00  0.00           C  
ATOM   1648  O   VAL A 289       7.772  32.622  -5.118  1.00  0.00           O  
ATOM   1649  CB  VAL A 289       7.145  33.272  -2.196  1.00  0.00           C  
ATOM   1650  CG1 VAL A 289       8.387  32.478  -1.848  1.00  0.00           C  
ATOM   1651  CG2 VAL A 289       6.683  34.049  -0.985  1.00  0.00           C  
ATOM   1652  N   ASP A 290       9.472  34.028  -4.626  1.00  0.00           N  
ATOM   1653  CA  ASP A 290      10.422  33.439  -5.561  1.00  0.00           C  
ATOM   1654  C   ASP A 290      11.181  32.333  -4.842  1.00  0.00           C  
ATOM   1655  O   ASP A 290      11.947  32.607  -3.916  1.00  0.00           O  
ATOM   1656  CB  ASP A 290      11.378  34.507  -6.088  1.00  0.00           C  
ATOM   1657  CG  ASP A 290      12.280  34.001  -7.193  1.00  0.00           C  
ATOM   1658  OD1 ASP A 290      12.012  32.921  -7.758  1.00  0.00           O  
ATOM   1659  OD2 ASP A 290      13.270  34.688  -7.499  1.00  0.00           O  
ATOM   1660  N   CYS A 291      10.999  31.090  -5.293  1.00  0.00           N  
ATOM   1661  CA  CYS A 291      11.485  29.930  -4.553  1.00  0.00           C  
ATOM   1662  C   CYS A 291      12.998  29.768  -4.597  1.00  0.00           C  
ATOM   1663  O   CYS A 291      13.539  28.995  -3.810  1.00  0.00           O  
ATOM   1664  CB  CYS A 291      10.829  28.656  -5.084  1.00  0.00           C  
ATOM   1665  SG  CYS A 291       9.029  28.619  -4.972  1.00  0.00           S  
ATOM   1666  N   ALA A 292      13.696  30.462  -5.488  1.00  0.00           N  
ATOM   1667  CA  ALA A 292      15.134  30.305  -5.631  1.00  0.00           C  
ATOM   1668  C   ALA A 292      15.922  31.507  -5.132  1.00  0.00           C  
ATOM   1669  O   ALA A 292      17.111  31.627  -5.438  1.00  0.00           O  
ATOM   1670  CB  ALA A 292      15.488  30.024  -7.085  1.00  0.00           C  
ATOM   1671  N   LEU A 293      15.290  32.398  -4.371  1.00  0.00           N  
ATOM   1672  CA  LEU A 293      15.963  33.618  -3.939  1.00  0.00           C  
ATOM   1673  C   LEU A 293      16.879  33.364  -2.747  1.00  0.00           C  
ATOM   1674  O   LEU A 293      18.073  33.636  -2.801  1.00  0.00           O  
ATOM   1675  CB  LEU A 293      14.925  34.689  -3.606  1.00  0.00           C  
ATOM   1676  CG  LEU A 293      15.445  36.049  -3.150  1.00  0.00           C  
ATOM   1677  CD1 LEU A 293      16.381  36.641  -4.177  1.00  0.00           C  
ATOM   1678  CD2 LEU A 293      14.290  36.982  -2.882  1.00  0.00           C  
ATOM   1679  N   ASP A 294      16.334  32.845  -1.665  1.00  0.00           N  
ATOM   1680  CA  ASP A 294      17.044  32.641  -0.413  1.00  0.00           C  
ATOM   1681  C   ASP A 294      16.429  31.434   0.285  1.00  0.00           C  
ATOM   1682  O   ASP A 294      15.338  30.997  -0.097  1.00  0.00           O  
ATOM   1683  CB  ASP A 294      16.999  33.918   0.451  1.00  0.00           C  
ATOM   1684  CG  ASP A 294      15.615  34.483   0.621  1.00  0.00           C  
ATOM   1685  OD1 ASP A 294      14.690  33.984  -0.009  1.00  0.00           O  
ATOM   1686  OD2 ASP A 294      15.452  35.447   1.390  1.00  0.00           O  
ATOM   1687  N   PRO A 295      17.131  30.830   1.261  1.00  0.00           N  
ATOM   1688  CA  PRO A 295      16.570  29.643   1.942  1.00  0.00           C  
ATOM   1689  C   PRO A 295      15.248  29.861   2.659  1.00  0.00           C  
ATOM   1690  O   PRO A 295      14.486  28.896   2.810  1.00  0.00           O  
ATOM   1691  CB  PRO A 295      17.672  29.268   2.934  1.00  0.00           C  
ATOM   1692  CG  PRO A 295      18.901  29.709   2.303  1.00  0.00           C  
ATOM   1693  CD  PRO A 295      18.576  30.949   1.538  1.00  0.00           C  
ATOM   1694  N   LEU A 296      14.955  31.083   3.108  1.00  0.00           N  
ATOM   1695  CA  LEU A 296      13.662  31.354   3.727  1.00  0.00           C  
ATOM   1696  C   LEU A 296      12.525  31.203   2.726  1.00  0.00           C  
ATOM   1697  O   LEU A 296      11.484  30.617   3.042  1.00  0.00           O  
ATOM   1698  CB  LEU A 296      13.658  32.753   4.336  1.00  0.00           C  
ATOM   1699  CG  LEU A 296      12.399  33.147   5.090  1.00  0.00           C  
ATOM   1700  CD1 LEU A 296      12.100  32.151   6.186  1.00  0.00           C  
ATOM   1701  CD2 LEU A 296      12.539  34.546   5.655  1.00  0.00           C  
ATOM   1702  N   SER A 297      12.717  31.694   1.502  1.00  0.00           N  
ATOM   1703  CA  SER A 297      11.689  31.537   0.482  1.00  0.00           C  
ATOM   1704  C   SER A 297      11.593  30.101  -0.008  1.00  0.00           C  
ATOM   1705  O   SER A 297      10.511  29.658  -0.404  1.00  0.00           O  
ATOM   1706  CB  SER A 297      11.956  32.473  -0.681  1.00  0.00           C  
ATOM   1707  OG  SER A 297      11.975  33.821  -0.256  1.00  0.00           O  
ATOM   1708  N   GLU A 298      12.701  29.361   0.018  1.00  0.00           N  
ATOM   1709  CA  GLU A 298      12.647  27.936  -0.290  1.00  0.00           C  
ATOM   1710  C   GLU A 298      11.847  27.176   0.759  1.00  0.00           C  
ATOM   1711  O   GLU A 298      11.079  26.266   0.424  1.00  0.00           O  
ATOM   1712  CB  GLU A 298      14.057  27.373  -0.402  1.00  0.00           C  
ATOM   1713  CG  GLU A 298      14.125  25.992  -1.015  1.00  0.00           C  
ATOM   1714  CD  GLU A 298      15.499  25.541  -1.265  1.00  0.00           C  
ATOM   1715  OE1 GLU A 298      16.222  26.116  -0.918  1.00  0.00           O  
ATOM   1716  OE2 GLU A 298      15.860  24.617  -1.809  1.00  0.00           O  
ATOM   1717  N   THR A 299      12.006  27.550   2.032  1.00  0.00           N  
ATOM   1718  CA  THR A 299      11.192  26.973   3.097  1.00  0.00           C  
ATOM   1719  C   THR A 299       9.723  27.340   2.931  1.00  0.00           C  
ATOM   1720  O   THR A 299       8.837  26.506   3.159  1.00  0.00           O  
ATOM   1721  CB  THR A 299      11.714  27.440   4.454  1.00  0.00           C  
ATOM   1722  OG1 THR A 299      13.114  27.173   4.539  1.00  0.00           O  
ATOM   1723  CG2 THR A 299      11.018  26.719   5.587  1.00  0.00           C  
ATOM   1724  N   LYS A 300       9.449  28.584   2.524  1.00  0.00           N  
ATOM   1725  CA  LYS A 300       8.077  29.016   2.268  1.00  0.00           C  
ATOM   1726  C   LYS A 300       7.448  28.239   1.117  1.00  0.00           C  
ATOM   1727  O   LYS A 300       6.262  27.896   1.166  1.00  0.00           O  
ATOM   1728  CB  LYS A 300       8.045  30.512   1.964  1.00  0.00           C  
ATOM   1729  CG  LYS A 300       8.285  31.415   3.153  1.00  0.00           C  
ATOM   1730  CD  LYS A 300       8.295  32.864   2.723  1.00  0.00           C  
ATOM   1731  CE  LYS A 300       8.571  33.795   3.881  1.00  0.00           C  
ATOM   1732  NZ  LYS A 300       8.536  35.213   3.462  1.00  0.00           N  
ATOM   1733  N   CYS A 301       8.224  27.964   0.068  1.00  0.00           N  
ATOM   1734  CA  CYS A 301       7.708  27.196  -1.058  1.00  0.00           C  
ATOM   1735  C   CYS A 301       7.521  25.728  -0.701  1.00  0.00           C  
ATOM   1736  O   CYS A 301       6.606  25.080  -1.215  1.00  0.00           O  
ATOM   1737  CB  CYS A 301       8.638  27.333  -2.261  1.00  0.00           C  
ATOM   1738  SG  CYS A 301       8.637  28.970  -3.014  1.00  0.00           S  
ATOM   1739  N   THR A 302       8.381  25.184   0.160  1.00  0.00           N  
ATOM   1740  CA  THR A 302       8.218  23.799   0.590  1.00  0.00           C  
ATOM   1741  C   THR A 302       7.007  23.630   1.494  1.00  0.00           C  
ATOM   1742  O   THR A 302       6.266  22.654   1.363  1.00  0.00           O  
ATOM   1743  CB  THR A 302       9.478  23.318   1.295  1.00  0.00           C  
ATOM   1744  OG1 THR A 302      10.421  23.720   1.083  1.00  0.00           O  
ATOM   1745  CG2 THR A 302       9.768  22.288   1.212  1.00  0.00           C  
ATOM   1746  N   LEU A 303       6.779  24.574   2.406  1.00  0.00           N  
ATOM   1747  CA  LEU A 303       5.646  24.481   3.314  1.00  0.00           C  
ATOM   1748  C   LEU A 303       4.332  24.925   2.690  1.00  0.00           C  
ATOM   1749  O   LEU A 303       3.287  24.720   3.317  1.00  0.00           O  
ATOM   1750  CB  LEU A 303       5.901  25.313   4.570  1.00  0.00           C  
ATOM   1751  CG  LEU A 303       7.054  24.909   5.473  1.00  0.00           C  
ATOM   1752  CD1 LEU A 303       7.169  25.841   6.640  1.00  0.00           C  
ATOM   1753  CD2 LEU A 303       6.886  23.514   5.944  1.00  0.00           C  
ATOM   1754  N   LYS A 304       4.372  25.508   1.484  1.00  0.00           N  
ATOM   1755  CA  LYS A 304       3.214  26.093   0.792  1.00  0.00           C  
ATOM   1756  C   LYS A 304       2.506  27.129   1.660  1.00  0.00           C  
ATOM   1757  O   LYS A 304       1.282  27.151   1.763  1.00  0.00           O  
ATOM   1758  CB  LYS A 304       2.233  25.018   0.316  1.00  0.00           C  
ATOM   1759  CG  LYS A 304       2.808  24.027  -0.668  1.00  0.00           C  
ATOM   1760  CD  LYS A 304       3.130  24.685  -1.987  1.00  0.00           C  
ATOM   1761  CE  LYS A 304       3.451  23.655  -3.048  1.00  0.00           C  
ATOM   1762  NZ  LYS A 304       4.505  22.742  -2.606  1.00  0.00           N  
ATOM   1763  N   SER A 305       3.290  27.995   2.295  1.00  0.00           N  
ATOM   1764  CA  SER A 305       2.744  29.014   3.172  1.00  0.00           C  
ATOM   1765  C   SER A 305       3.643  30.239   3.144  1.00  0.00           C  
ATOM   1766  O   SER A 305       4.826  30.154   2.831  1.00  0.00           O  
ATOM   1767  CB  SER A 305       2.596  28.503   4.605  1.00  0.00           C  
ATOM   1768  OG  SER A 305       2.296  29.561   5.485  1.00  0.00           O  
ATOM   1769  N   PHE A 306       3.060  31.383   3.475  1.00  0.00           N  
ATOM   1770  CA  PHE A 306       3.797  32.635   3.549  1.00  0.00           C  
ATOM   1771  C   PHE A 306       4.347  32.919   4.937  1.00  0.00           C  
ATOM   1772  O   PHE A 306       5.171  33.809   5.092  1.00  0.00           O  
ATOM   1773  CB  PHE A 306       2.905  33.800   3.114  1.00  0.00           C  
ATOM   1774  CG  PHE A 306       2.905  34.042   1.636  1.00  0.00           C  
ATOM   1775  CD1 PHE A 306       2.371  33.108   0.769  1.00  0.00           C  
ATOM   1776  CD2 PHE A 306       3.439  35.205   1.114  1.00  0.00           C  
ATOM   1777  CE1 PHE A 306       2.369  33.329  -0.591  1.00  0.00           C  
ATOM   1778  CE2 PHE A 306       3.440  35.431  -0.243  1.00  0.00           C  
ATOM   1779  CZ  PHE A 306       2.905  34.491  -1.097  1.00  0.00           C  
ATOM   1780  N   THR A 307       3.913  32.193   5.944  1.00  0.00           N  
ATOM   1781  CA  THR A 307       4.372  32.368   7.313  1.00  0.00           C  
ATOM   1782  C   THR A 307       5.028  31.079   7.773  1.00  0.00           C  
ATOM   1783  O   THR A 307       4.424  30.008   7.682  1.00  0.00           O  
ATOM   1784  CB  THR A 307       3.213  32.737   8.237  1.00  0.00           C  
ATOM   1785  OG1 THR A 307       2.606  33.936   7.780  1.00  0.00           O  
ATOM   1786  CG2 THR A 307       3.688  32.943   9.656  1.00  0.00           C  
ATOM   1787  N   VAL A 308       6.259  31.183   8.262  1.00  0.00           N  
ATOM   1788  CA  VAL A 308       7.046  30.035   8.685  1.00  0.00           C  
ATOM   1789  C   VAL A 308       7.238  30.122  10.189  1.00  0.00           C  
ATOM   1790  O   VAL A 308       7.753  31.124  10.697  1.00  0.00           O  
ATOM   1791  CB  VAL A 308       8.394  29.981   7.955  1.00  0.00           C  
ATOM   1792  CG1 VAL A 308       9.288  28.925   8.558  1.00  0.00           C  
ATOM   1793  CG2 VAL A 308       8.181  29.703   6.486  1.00  0.00           C  
ATOM   1794  N   GLU A 309       6.821  29.079  10.899  1.00  0.00           N  
ATOM   1795  CA  GLU A 309       6.981  29.023  12.338  1.00  0.00           C  
ATOM   1796  C   GLU A 309       8.413  28.657  12.702  1.00  0.00           C  
ATOM   1797  O   GLU A 309       9.237  28.332  11.851  1.00  0.00           O  
ATOM   1798  CB  GLU A 309       6.007  28.021  12.948  1.00  0.00           C  
ATOM   1799  CG  GLU A 309       4.551  28.316  12.681  1.00  0.00           C  
ATOM   1800  CD  GLU A 309       4.050  28.907  12.726  1.00  0.00           C  
ATOM   1801  OE1 GLU A 309       4.640  28.905  13.203  1.00  0.00           O  
ATOM   1802  OE2 GLU A 309       3.063  29.372  12.284  1.00  0.00           O  
ATOM   1803  N   LYS A 310       8.704  28.716  13.993  1.00  0.00           N  
ATOM   1804  CA  LYS A 310      10.043  28.430  14.470  1.00  0.00           C  
ATOM   1805  C   LYS A 310      10.328  26.939  14.408  1.00  0.00           C  
ATOM   1806  O   LYS A 310       9.456  26.121  14.649  1.00  0.00           O  
ATOM   1807  CB  LYS A 310      10.204  28.944  15.890  1.00  0.00           C  
ATOM   1808  CG  LYS A 310      10.911  28.404  16.781  1.00  0.00           C  
ATOM   1809  CD  LYS A 310      11.035  28.934  18.155  1.00  0.00           C  
ATOM   1810  CE  LYS A 310      12.336  29.035  18.560  1.00  0.00           C  
ATOM   1811  NZ  LYS A 310      12.417  29.701  19.836  1.00  0.00           N  
ATOM   1812  N   GLY A 311      11.554  26.588  14.066  1.00  0.00           N  
ATOM   1813  CA  GLY A 311      11.980  25.207  14.046  1.00  0.00           C  
ATOM   1814  C   GLY A 311      12.956  24.956  12.919  1.00  0.00           C  
ATOM   1815  O   GLY A 311      13.455  25.880  12.280  1.00  0.00           O  
ATOM   1816  N   ILE A 312      13.220  23.675  12.687  1.00  0.00           N  
ATOM   1817  CA  ILE A 312      14.096  23.216  11.619  1.00  0.00           C  
ATOM   1818  C   ILE A 312      13.247  22.531  10.560  1.00  0.00           C  
ATOM   1819  O   ILE A 312      12.361  21.733  10.879  1.00  0.00           O  
ATOM   1820  CB  ILE A 312      15.210  22.302  12.161  1.00  0.00           C  
ATOM   1821  CG1 ILE A 312      16.154  21.848  11.055  1.00  0.00           C  
ATOM   1822  CG2 ILE A 312      14.669  21.154  12.994  1.00  0.00           C  
ATOM   1823  CD1 ILE A 312      17.415  21.193  11.550  1.00  0.00           C  
ATOM   1824  N   TYR A 313      13.471  22.894   9.303  1.00  0.00           N  
ATOM   1825  CA  TYR A 313      12.691  22.379   8.188  1.00  0.00           C  
ATOM   1826  C   TYR A 313      13.621  21.825   7.126  1.00  0.00           C  
ATOM   1827  O   TYR A 313      14.558  22.504   6.706  1.00  0.00           O  
ATOM   1828  CB  TYR A 313      11.804  23.466   7.581  1.00  0.00           C  
ATOM   1829  CG  TYR A 313      10.841  24.088   8.558  1.00  0.00           C  
ATOM   1830  CD1 TYR A 313       9.593  23.526   8.778  1.00  0.00           C  
ATOM   1831  CD2 TYR A 313      11.175  25.240   9.253  1.00  0.00           C  
ATOM   1832  CE1 TYR A 313       8.708  24.091   9.670  1.00  0.00           C  
ATOM   1833  CE2 TYR A 313      10.299  25.809  10.146  1.00  0.00           C  
ATOM   1834  CZ  TYR A 313       9.067  25.232  10.350  1.00  0.00           C  
ATOM   1835  OH  TYR A 313       8.189  25.800  11.239  1.00  0.00           O  
ATOM   1836  N   GLN A 314      13.357  20.601   6.684  1.00  0.00           N  
ATOM   1837  CA  GLN A 314      14.106  20.007   5.586  1.00  0.00           C  
ATOM   1838  C   GLN A 314      13.493  20.476   4.276  1.00  0.00           C  
ATOM   1839  O   GLN A 314      12.333  20.192   3.995  1.00  0.00           O  
ATOM   1840  CB  GLN A 314      14.091  18.487   5.682  1.00  0.00           C  
ATOM   1841  CG  GLN A 314      14.804  17.850   5.357  1.00  0.00           C  
ATOM   1842  CD  GLN A 314      14.982  16.438   5.671  1.00  0.00           C  
ATOM   1843  OE1 GLN A 314      14.640  15.971   6.178  1.00  0.00           O  
ATOM   1844  NE2 GLN A 314      15.522  15.745   5.374  1.00  0.00           N  
ATOM   1845  N   THR A 315      14.266  21.189   3.473  1.00  0.00           N  
ATOM   1846  CA  THR A 315      13.742  21.841   2.282  1.00  0.00           C  
ATOM   1847  C   THR A 315      14.102  21.076   1.019  1.00  0.00           C  
ATOM   1848  O   THR A 315      13.883  20.708   0.498  1.00  0.00           O  
ATOM   1849  CB  THR A 315      14.259  23.278   2.191  1.00  0.00           C  
ATOM   1850  OG1 THR A 315      15.686  23.267   2.127  1.00  0.00           O  
ATOM   1851  CG2 THR A 315      13.820  24.073   3.401  1.00  0.00           C  
ATOM   1852  N   SER A 316      14.641  20.829   0.516  1.00  0.00           N  
ATOM   1853  CA  SER A 316      15.009  20.242  -0.763  1.00  0.00           C  
ATOM   1854  C   SER A 316      16.089  20.055  -0.941  1.00  0.00           C  
ATOM   1855  O   SER A 316      16.331  20.317  -0.163  1.00  0.00           O  
ATOM   1856  CB  SER A 316      14.707  20.777  -1.714  1.00  0.00           C  
ATOM   1857  OG  SER A 316      14.555  20.725  -2.626  1.00  0.00           O  
ATOM   1858  N   ASN A 317      16.736  19.593  -1.981  1.00  0.00           N  
ATOM   1859  CA  ASN A 317      17.840  19.404  -2.274  1.00  0.00           C  
ATOM   1860  C   ASN A 317      18.199  20.034  -3.355  1.00  0.00           C  
ATOM   1861  O   ASN A 317      17.750  19.984  -4.380  1.00  0.00           O  
ATOM   1862  CB  ASN A 317      18.132  18.223  -2.632  1.00  0.00           C  
ATOM   1863  CG  ASN A 317      17.627  17.287  -2.247  1.00  0.00           C  
ATOM   1864  OD1 ASN A 317      17.638  16.686  -1.895  1.00  0.00           O  
ATOM   1865  ND2 ASN A 317      17.201  17.156  -2.305  1.00  0.00           N  
ATOM   1866  N   PHE A 318      18.971  20.628  -3.105  1.00  0.00           N  
ATOM   1867  CA  PHE A 318      19.454  21.262  -4.092  1.00  0.00           C  
ATOM   1868  C   PHE A 318      20.370  20.745  -4.803  1.00  0.00           C  
ATOM   1869  O   PHE A 318      20.498  20.297  -4.717  1.00  0.00           O  
ATOM   1870  CB  PHE A 318      19.717  22.277  -3.456  1.00  0.00           C  
ATOM   1871  CG  PHE A 318      20.047  21.670  -2.846  1.00  0.00           C  
ATOM   1872  CD1 PHE A 318      19.840  21.098  -1.615  1.00  0.00           C  
ATOM   1873  CD2 PHE A 318      20.569  21.681  -3.499  1.00  0.00           C  
ATOM   1874  CE1 PHE A 318      20.145  20.541  -1.051  1.00  0.00           C  
ATOM   1875  CE2 PHE A 318      20.872  21.126  -2.943  1.00  0.00           C  
ATOM   1876  CZ  PHE A 318      20.661  20.557  -1.718  1.00  0.00           C  
ATOM   1877  N   ARG A 319      20.957  20.801  -5.527  1.00  0.00           N  
ATOM   1878  CA  ARG A 319      21.864  20.385  -6.293  1.00  0.00           C  
ATOM   1879  C   ARG A 319      22.594  20.690  -7.298  1.00  0.00           C  
ATOM   1880  O   ARG A 319      22.331  20.955  -7.726  1.00  0.00           O  
ATOM   1881  CB  ARG A 319      21.694  19.778  -6.617  1.00  0.00           C  
ATOM   1882  CG  ARG A 319      20.796  19.481  -5.707  1.00  0.00           C  
ATOM   1883  CD  ARG A 319      20.701  18.772  -6.020  1.00  0.00           C  
ATOM   1884  NE  ARG A 319      19.970  18.046  -5.625  1.00  0.00           N  
ATOM   1885  CZ  ARG A 319      19.234  17.755  -4.864  1.00  0.00           C  
ATOM   1886  NH1 ARG A 319      19.097  18.103  -4.407  1.00  0.00           N  
ATOM   1887  NH2 ARG A 319      18.617  17.099  -4.553  1.00  0.00           N  
ATOM   1888  N   VAL A 320      23.506  20.654  -7.684  1.00  0.00           N  
ATOM   1889  CA  VAL A 320      24.243  20.936  -8.666  1.00  0.00           C  
ATOM   1890  C   VAL A 320      24.618  20.586  -9.713  1.00  0.00           C  
ATOM   1891  O   VAL A 320      24.940  20.101  -9.907  1.00  0.00           O  
ATOM   1892  CB  VAL A 320      25.002  21.040  -8.683  1.00  0.00           C  
ATOM   1893  CG1 VAL A 320      25.790  21.281  -9.763  1.00  0.00           C  
ATOM   1894  CG2 VAL A 320      24.629  21.451  -7.672  1.00  0.00           C  
ATOM   1895  N   GLN A 321      24.578  20.832 -10.387  1.00  0.00           N  
ATOM   1896  CA  GLN A 321      24.852  20.553 -11.413  1.00  0.00           C  
ATOM   1897  C   GLN A 321      25.773  20.290 -12.424  1.00  0.00           C  
ATOM   1898  O   GLN A 321      26.297  20.278 -12.351  1.00  0.00           O  
ATOM   1899  CB  GLN A 321      24.509  20.937 -11.556  1.00  0.00           C  
ATOM   1900  CG  GLN A 321      23.559  21.170 -10.635  1.00  0.00           C  
ATOM   1901  CD  GLN A 321      23.234  20.741 -10.686  1.00  0.00           C  
ATOM   1902  OE1 GLN A 321      23.622  20.412 -11.594  1.00  0.00           O  
ATOM   1903  NE2 GLN A 321      22.519  20.744  -9.705  1.00  0.00           N  
ATOM   1904  N   PRO A 322      25.974  20.059 -13.373  1.00  0.00           N  
ATOM   1905  CA  PRO A 322      26.858  19.797 -14.374  1.00  0.00           C  
ATOM   1906  C   PRO A 322      27.496  20.203 -14.955  1.00  0.00           C  
ATOM   1907  O   PRO A 322      27.288  20.702 -14.894  1.00  0.00           O  
ATOM   1908  CB  PRO A 322      26.783  19.505 -15.165  1.00  0.00           C  
ATOM   1909  CG  PRO A 322      26.021  19.803 -14.815  1.00  0.00           C  
ATOM   1910  CD  PRO A 322      25.430  19.945 -13.525  1.00  0.00           C  
ATOM   1911  N   THR A 323      28.289  19.973 -15.525  1.00  0.00           N  
ATOM   1912  CA  THR A 323      29.001  20.313 -16.083  1.00  0.00           C  
ATOM   1913  C   THR A 323      29.443  20.252 -17.483  1.00  0.00           C  
ATOM   1914  O   THR A 323      29.104  21.098 -18.316  1.00  0.00           O  
ATOM   1915  CB  THR A 323      29.581  20.082 -15.703  1.00  0.00           C  
ATOM   1916  OG1 THR A 323      30.062  19.293 -15.449  1.00  0.00           O  
ATOM   1917  CG2 THR A 323      29.348  20.686 -15.678  1.00  0.00           C  
ATOM   1918  N   GLU A 324      30.204  19.269 -17.743  1.00  0.00           N  
ATOM   1919  CA  GLU A 324      30.742  19.094 -19.040  1.00  0.00           C  
ATOM   1920  C   GLU A 324      30.307  17.787 -19.543  1.00  0.00           C  
ATOM   1921  O   GLU A 324      30.122  16.953 -18.780  1.00  0.00           O  
ATOM   1922  CB  GLU A 324      32.208  19.154 -19.011  1.00  0.00           C  
ATOM   1923  CG  GLU A 324      32.730  20.348 -18.418  1.00  0.00           C  
ATOM   1924  CD  GLU A 324      33.861  20.435 -17.922  1.00  0.00           C  
ATOM   1925  OE1 GLU A 324      34.241  19.803 -18.216  1.00  0.00           O  
ATOM   1926  OE2 GLU A 324      34.371  21.132 -17.241  1.00  0.00           O  
ATOM   1927  N   SER A 325      30.149  17.612 -20.836  1.00  0.00           N  
ATOM   1928  CA  SER A 325      29.766  16.382 -21.456  1.00  0.00           C  
ATOM   1929  C   SER A 325      30.987  15.683 -21.974  1.00  0.00           C  
ATOM   1930  O   SER A 325      31.786  16.270 -22.697  1.00  0.00           O  
ATOM   1931  CB  SER A 325      28.793  16.636 -22.588  1.00  0.00           C  
ATOM   1932  OG  SER A 325      28.244  16.130 -22.839  1.00  0.00           O  
ATOM   1933  N   ILE A 326      31.128  14.434 -21.597  1.00  0.00           N  
ATOM   1934  CA  ILE A 326      32.254  13.624 -21.996  1.00  0.00           C  
ATOM   1935  C   ILE A 326      31.741  12.483 -22.822  1.00  0.00           C  
ATOM   1936  O   ILE A 326      30.859  11.749 -22.378  1.00  0.00           O  
ATOM   1937  CB  ILE A 326      33.022  13.118 -20.784  1.00  0.00           C  
ATOM   1938  CG1 ILE A 326      33.501  14.266 -19.939  1.00  0.00           C  
ATOM   1939  CG2 ILE A 326      34.178  12.272 -21.224  1.00  0.00           C  
ATOM   1940  CD1 ILE A 326      34.330  15.258 -20.701  1.00  0.00           C  
ATOM   1941  N   VAL A 327      32.282  12.339 -24.023  1.00  0.00           N  
ATOM   1942  CA  VAL A 327      31.943  11.246 -24.914  1.00  0.00           C  
ATOM   1943  C   VAL A 327      33.199  10.428 -25.150  1.00  0.00           C  
ATOM   1944  O   VAL A 327      34.244  10.972 -25.458  1.00  0.00           O  
ATOM   1945  CB  VAL A 327      31.350  11.753 -26.238  1.00  0.00           C  
ATOM   1946  CG1 VAL A 327      31.400  11.348 -27.102  1.00  0.00           C  
ATOM   1947  CG2 VAL A 327      30.081  12.528 -25.974  1.00  0.00           C  
ATOM   1948  N   ARG A 328      33.102   9.122 -24.974  1.00  0.00           N  
ATOM   1949  CA  ARG A 328      34.231   8.217 -25.125  1.00  0.00           C  
ATOM   1950  C   ARG A 328      33.778   7.009 -25.927  1.00  0.00           C  
ATOM   1951  O   ARG A 328      32.946   6.225 -25.464  1.00  0.00           O  
ATOM   1952  CB  ARG A 328      34.785   7.798 -23.767  1.00  0.00           C  
ATOM   1953  CG  ARG A 328      35.792   7.620 -23.454  1.00  0.00           C  
ATOM   1954  CD  ARG A 328      36.821   8.361 -24.248  1.00  0.00           C  
ATOM   1955  NE  ARG A 328      37.604   8.893 -24.063  1.00  0.00           N  
ATOM   1956  CZ  ARG A 328      38.747   9.028 -23.893  1.00  0.00           C  
ATOM   1957  NH1 ARG A 328      39.472   8.443 -24.566  1.00  0.00           N  
ATOM   1958  NH2 ARG A 328      39.179   9.765 -23.047  1.00  0.00           N  
ATOM   1959  N   PHE A 329      34.324   6.867 -27.122  1.00  0.00           N  
ATOM   1960  CA  PHE A 329      33.971   5.834 -28.079  1.00  0.00           C  
ATOM   1961  C   PHE A 329      35.250   5.198 -28.598  1.00  0.00           C  
ATOM   1962  O   PHE A 329      36.316   5.817 -28.538  1.00  0.00           O  
ATOM   1963  CB  PHE A 329      33.163   6.428 -29.242  1.00  0.00           C  
ATOM   1964  CG  PHE A 329      31.723   6.601 -28.971  1.00  0.00           C  
ATOM   1965  CD1 PHE A 329      31.255   7.471 -28.245  1.00  0.00           C  
ATOM   1966  CD2 PHE A 329      30.838   5.909 -29.444  1.00  0.00           C  
ATOM   1967  CE1 PHE A 329      29.931   7.637 -27.995  1.00  0.00           C  
ATOM   1968  CE2 PHE A 329      29.511   6.073 -29.199  1.00  0.00           C  
ATOM   1969  CZ  PHE A 329      29.058   6.936 -28.472  1.00  0.00           C  
ATOM   1970  N   PRO A 330      35.188   3.951 -29.075  1.00  0.00           N  
ATOM   1971  CA  PRO A 330      36.364   3.360 -29.726  1.00  0.00           C  
ATOM   1972  C   PRO A 330      36.714   4.087 -31.015  1.00  0.00           C  
ATOM   1973  O   PRO A 330      35.843   4.577 -31.736  1.00  0.00           O  
ATOM   1974  CB  PRO A 330      35.930   1.917 -30.000  1.00  0.00           C  
ATOM   1975  CG  PRO A 330      34.605   1.839 -29.646  1.00  0.00           C  
ATOM   1976  CD  PRO A 330      34.119   2.959 -28.890  1.00  0.00           C  
ATOM   1977  N   ASN A 331      38.015   4.154 -31.300  1.00  0.00           N  
ATOM   1978  CA  ASN A 331      38.524   4.963 -32.402  1.00  0.00           C  
ATOM   1979  C   ASN A 331      38.660   4.141 -33.678  1.00  0.00           C  
ATOM   1980  O   ASN A 331      39.682   4.079 -34.298  1.00  0.00           O  
ATOM   1981  CB  ASN A 331      39.845   5.613 -32.014  1.00  0.00           C  
ATOM   1982  CG  ASN A 331      40.843   4.630 -31.428  1.00  0.00           C  
ATOM   1983  OD1 ASN A 331      40.605   3.434 -31.368  1.00  0.00           O  
ATOM   1984  ND2 ASN A 331      41.976   5.146 -30.991  1.00  0.00           N  
ATOM   1985  N   ILE A 332      37.610   3.515 -34.074  1.00  0.00           N  
ATOM   1986  CA  ILE A 332      37.554   2.804 -35.336  1.00  0.00           C  
ATOM   1987  C   ILE A 332      37.190   3.788 -36.437  1.00  0.00           C  
ATOM   1988  O   ILE A 332      36.376   4.689 -36.243  1.00  0.00           O  
ATOM   1989  CB  ILE A 332      36.574   1.630 -35.252  1.00  0.00           C  
ATOM   1990  CG1 ILE A 332      35.661   1.574 -34.707  1.00  0.00           C  
ATOM   1991  CG2 ILE A 332      36.688   0.733 -36.469  1.00  0.00           C  
ATOM   1992  CD1 ILE A 332      38.126   0.126 -35.747  1.00  0.00           C  
ATOM   1993  N   THR A 333      37.839   3.659 -37.585  1.00  0.00           N  
ATOM   1994  CA  THR A 333      37.633   4.569 -38.698  1.00  0.00           C  
ATOM   1995  C   THR A 333      37.030   3.908 -39.926  1.00  0.00           C  
ATOM   1996  O   THR A 333      36.720   4.609 -40.894  1.00  0.00           O  
ATOM   1997  CB  THR A 333      38.958   5.237 -39.091  1.00  0.00           C  
ATOM   1998  OG1 THR A 333      39.942   4.234 -39.350  1.00  0.00           O  
ATOM   1999  CG2 THR A 333      39.452   6.146 -37.982  1.00  0.00           C  
ATOM   2000  N   ASN A 334      36.851   2.593 -39.920  1.00  0.00           N  
ATOM   2001  CA  ASN A 334      36.343   1.887 -41.084  1.00  0.00           C  
ATOM   2002  C   ASN A 334      34.841   2.076 -41.210  1.00  0.00           C  
ATOM   2003  O   ASN A 334      34.113   2.035 -40.283  1.00  0.00           O  
ATOM   2004  CB  ASN A 334      36.674   0.404 -40.993  1.00  0.00           C  
ATOM   2005  CG  ASN A 334      38.152   0.133 -40.896  1.00  0.00           C  
ATOM   2006  OD1 ASN A 334      38.807   0.349 -41.017  1.00  0.00           O  
ATOM   2007  ND2 ASN A 334      38.686  -0.345 -40.676  1.00  0.00           N  
ATOM   2008  N   LEU A 335      34.381   2.287 -42.363  1.00  0.00           N  
ATOM   2009  CA  LEU A 335      32.960   2.303 -42.660  1.00  0.00           C  
ATOM   2010  C   LEU A 335      32.514   0.902 -43.029  1.00  0.00           C  
ATOM   2011  O   LEU A 335      33.190   0.199 -43.740  1.00  0.00           O  
ATOM   2012  CB  LEU A 335      32.646   3.277 -43.791  1.00  0.00           C  
ATOM   2013  CG  LEU A 335      32.705   4.755 -43.508  1.00  0.00           C  
ATOM   2014  CD1 LEU A 335      32.932   5.548 -44.085  1.00  0.00           C  
ATOM   2015  CD2 LEU A 335      31.695   5.119 -42.507  1.00  0.00           C  
ATOM   2016  N   CYS A 336      31.381   0.495 -42.533  1.00  0.00           N  
ATOM   2017  CA  CYS A 336      30.909  -0.858 -42.744  1.00  0.00           C  
ATOM   2018  C   CYS A 336      30.359  -1.041 -44.130  1.00  0.00           C  
ATOM   2019  O   CYS A 336      29.745  -0.140 -44.667  1.00  0.00           O  
ATOM   2020  CB  CYS A 336      29.858  -1.232 -41.749  1.00  0.00           C  
ATOM   2021  SG  CYS A 336      30.289  -2.061 -40.604  1.00  0.00           S  
ATOM   2022  N   PRO A 337      30.570  -2.191 -44.739  1.00  0.00           N  
ATOM   2023  CA  PRO A 337      30.038  -2.425 -46.067  1.00  0.00           C  
ATOM   2024  C   PRO A 337      28.560  -2.722 -46.066  1.00  0.00           C  
ATOM   2025  O   PRO A 337      28.130  -3.850 -46.277  1.00  0.00           O  
ATOM   2026  CB  PRO A 337      30.837  -3.612 -46.545  1.00  0.00           C  
ATOM   2027  CG  PRO A 337      31.212  -4.320 -45.322  1.00  0.00           C  
ATOM   2028  CD  PRO A 337      31.452  -3.254 -44.327  1.00  0.00           C  
ATOM   2029  N   PHE A 338      27.760  -1.706 -45.827  1.00  0.00           N  
ATOM   2030  CA  PHE A 338      26.333  -1.846 -46.018  1.00  0.00           C  
ATOM   2031  C   PHE A 338      25.977  -1.887 -47.485  1.00  0.00           C  
ATOM   2032  O   PHE A 338      24.948  -2.442 -47.860  1.00  0.00           O  
ATOM   2033  CB  PHE A 338      25.586  -0.715 -45.340  1.00  0.00           C  
ATOM   2034  CG  PHE A 338      25.707  -0.712 -43.869  1.00  0.00           C  
ATOM   2035  CD1 PHE A 338      25.048  -1.617 -43.097  1.00  0.00           C  
ATOM   2036  CD2 PHE A 338      26.458   0.214 -43.257  1.00  0.00           C  
ATOM   2037  CE1 PHE A 338      25.149  -1.613 -41.742  1.00  0.00           C  
ATOM   2038  CE2 PHE A 338      26.562   0.222 -41.902  1.00  0.00           C  
ATOM   2039  CZ  PHE A 338      25.907  -0.693 -41.145  1.00  0.00           C  
ATOM   2040  N   ASP A 339      26.809  -1.306 -48.324  1.00  0.00           N  
ATOM   2041  CA  ASP A 339      26.544  -1.332 -49.738  1.00  0.00           C  
ATOM   2042  C   ASP A 339      26.734  -2.701 -50.322  1.00  0.00           C  
ATOM   2043  O   ASP A 339      26.085  -3.070 -51.294  1.00  0.00           O  
ATOM   2044  CB  ASP A 339      27.434  -0.327 -50.424  1.00  0.00           C  
ATOM   2045  CG  ASP A 339      27.266   1.051 -49.876  1.00  0.00           C  
ATOM   2046  OD1 ASP A 339      27.854   1.756 -49.812  1.00  0.00           O  
ATOM   2047  OD2 ASP A 339      26.544   1.430 -49.507  1.00  0.00           O  
ATOM   2048  N   GLU A 340      27.617  -3.463 -49.749  1.00  0.00           N  
ATOM   2049  CA  GLU A 340      27.789  -4.803 -50.213  1.00  0.00           C  
ATOM   2050  C   GLU A 340      26.619  -5.687 -49.878  1.00  0.00           C  
ATOM   2051  O   GLU A 340      26.361  -6.681 -50.516  1.00  0.00           O  
ATOM   2052  CB  GLU A 340      29.064  -5.348 -49.640  1.00  0.00           C  
ATOM   2053  CG  GLU A 340      30.294  -4.558 -49.959  1.00  0.00           C  
ATOM   2054  CD  GLU A 340      31.542  -5.144 -49.389  1.00  0.00           C  
ATOM   2055  OE1 GLU A 340      31.447  -6.110 -48.737  1.00  0.00           O  
ATOM   2056  OE2 GLU A 340      32.616  -4.639 -49.591  1.00  0.00           O  
ATOM   2057  N   VAL A 341      25.911  -5.353 -48.888  1.00  0.00           N  
ATOM   2058  CA  VAL A 341      24.727  -6.096 -48.525  1.00  0.00           C  
ATOM   2059  C   VAL A 341      23.513  -5.609 -49.284  1.00  0.00           C  
ATOM   2060  O   VAL A 341      22.706  -6.387 -49.787  1.00  0.00           O  
ATOM   2061  CB  VAL A 341      24.532  -6.015 -47.019  1.00  0.00           C  
ATOM   2062  CG1 VAL A 341      23.286  -6.754 -46.579  1.00  0.00           C  
ATOM   2063  CG2 VAL A 341      25.739  -6.545 -46.318  1.00  0.00           C  
ATOM   2064  N   PHE A 342      23.377  -4.317 -49.395  1.00  0.00           N  
ATOM   2065  CA  PHE A 342      22.189  -3.744 -49.992  1.00  0.00           C  
ATOM   2066  C   PHE A 342      22.299  -3.622 -51.495  1.00  0.00           C  
ATOM   2067  O   PHE A 342      21.358  -3.929 -52.193  1.00  0.00           O  
ATOM   2068  CB  PHE A 342      21.903  -2.375 -49.378  1.00  0.00           C  
ATOM   2069  CG  PHE A 342      21.342  -2.432 -48.008  1.00  0.00           C  
ATOM   2070  CD1 PHE A 342      21.979  -2.233 -47.007  1.00  0.00           C  
ATOM   2071  CD2 PHE A 342      20.173  -2.683 -47.722  1.00  0.00           C  
ATOM   2072  CE1 PHE A 342      21.464  -2.283 -45.746  1.00  0.00           C  
ATOM   2073  CE2 PHE A 342      19.652  -2.734 -46.462  1.00  0.00           C  
ATOM   2074  CZ  PHE A 342      20.298  -2.534 -45.474  1.00  0.00           C  
ATOM   2075  N   ASN A 343      23.428  -3.177 -52.012  1.00  0.00           N  
ATOM   2076  CA  ASN A 343      23.613  -2.978 -53.437  1.00  0.00           C  
ATOM   2077  C   ASN A 343      24.267  -4.190 -54.096  1.00  0.00           C  
ATOM   2078  O   ASN A 343      25.106  -4.060 -54.956  1.00  0.00           O  
ATOM   2079  CB  ASN A 343      24.428  -1.721 -53.687  1.00  0.00           C  
ATOM   2080  CG  ASN A 343      23.865  -0.675 -53.869  1.00  0.00           C  
ATOM   2081  OD1 ASN A 343      23.315  -0.517 -53.769  1.00  0.00           O  
ATOM   2082  ND2 ASN A 343      24.002   0.044 -54.137  1.00  0.00           N  
ATOM   2083  N   ALA A 344      23.886  -5.371 -53.695  1.00  0.00           N  
ATOM   2084  CA  ALA A 344      24.348  -6.595 -54.328  1.00  0.00           C  
ATOM   2085  C   ALA A 344      23.454  -6.932 -55.493  1.00  0.00           C  
ATOM   2086  O   ALA A 344      22.290  -6.641 -55.472  1.00  0.00           O  
ATOM   2087  CB  ALA A 344      24.378  -7.745 -53.341  1.00  0.00           C  
ATOM   2088  N   THR A 345      24.015  -7.539 -56.521  1.00  0.00           N  
ATOM   2089  CA  THR A 345      23.258  -7.862 -57.713  1.00  0.00           C  
ATOM   2090  C   THR A 345      22.280  -8.983 -57.483  1.00  0.00           C  
ATOM   2091  O   THR A 345      21.131  -8.901 -57.875  1.00  0.00           O  
ATOM   2092  CB  THR A 345      24.179  -8.229 -58.839  1.00  0.00           C  
ATOM   2093  OG1 THR A 345      24.912  -9.376 -58.496  1.00  0.00           O  
ATOM   2094  CG2 THR A 345      25.129  -7.091 -59.108  1.00  0.00           C  
ATOM   2095  N   ARG A 346      22.715 -10.035 -56.847  1.00  0.00           N  
ATOM   2096  CA  ARG A 346      21.888 -11.183 -56.595  1.00  0.00           C  
ATOM   2097  C   ARG A 346      21.855 -11.454 -55.099  1.00  0.00           C  
ATOM   2098  O   ARG A 346      22.874 -11.569 -54.454  1.00  0.00           O  
ATOM   2099  CB  ARG A 346      22.398 -12.394 -57.351  1.00  0.00           C  
ATOM   2100  CG  ARG A 346      22.059 -12.813 -58.222  1.00  0.00           C  
ATOM   2101  CD  ARG A 346      20.650 -12.857 -58.527  1.00  0.00           C  
ATOM   2102  NE  ARG A 346      20.155 -13.212 -59.371  1.00  0.00           N  
ATOM   2103  CZ  ARG A 346      19.516 -13.306 -59.652  1.00  0.00           C  
ATOM   2104  NH1 ARG A 346      19.178 -12.904 -60.613  1.00  0.00           N  
ATOM   2105  NH2 ARG A 346      19.206 -13.811 -58.996  1.00  0.00           N  
ATOM   2106  N   PHE A 347      20.682 -11.553 -54.550  1.00  0.00           N  
ATOM   2107  CA  PHE A 347      20.513 -11.927 -53.158  1.00  0.00           C  
ATOM   2108  C   PHE A 347      20.473 -13.429 -53.035  1.00  0.00           C  
ATOM   2109  O   PHE A 347      20.187 -14.110 -53.958  1.00  0.00           O  
ATOM   2110  CB  PHE A 347      19.251 -11.317 -52.562  1.00  0.00           C  
ATOM   2111  CG  PHE A 347      19.424  -9.931 -52.036  1.00  0.00           C  
ATOM   2112  CD1 PHE A 347      20.577  -9.216 -52.288  1.00  0.00           C  
ATOM   2113  CD2 PHE A 347      18.434  -9.354 -51.266  1.00  0.00           C  
ATOM   2114  CE1 PHE A 347      20.730  -7.946 -51.798  1.00  0.00           C  
ATOM   2115  CE2 PHE A 347      18.583  -8.085 -50.770  1.00  0.00           C  
ATOM   2116  CZ  PHE A 347      19.732  -7.381 -51.037  1.00  0.00           C  
ATOM   2117  N   ALA A 348      20.762 -13.946 -51.878  1.00  0.00           N  
ATOM   2118  CA  ALA A 348      20.809 -15.364 -51.642  1.00  0.00           C  
ATOM   2119  C   ALA A 348      19.448 -15.950 -51.503  1.00  0.00           C  
ATOM   2120  O   ALA A 348      18.492 -15.253 -51.397  1.00  0.00           O  
ATOM   2121  CB  ALA A 348      21.598 -15.685 -50.426  1.00  0.00           C  
ATOM   2122  N   SER A 349      19.372 -17.259 -51.518  1.00  0.00           N  
ATOM   2123  CA  SER A 349      18.144 -17.962 -51.320  1.00  0.00           C  
ATOM   2124  C   SER A 349      17.737 -17.970 -49.918  1.00  0.00           C  
ATOM   2125  O   SER A 349      18.482 -17.710 -49.016  1.00  0.00           O  
ATOM   2126  CB  SER A 349      18.209 -19.345 -51.779  1.00  0.00           C  
ATOM   2127  OG  SER A 349      18.525 -20.230 -51.435  1.00  0.00           O  
ATOM   2128  N   VAL A 350      16.536 -18.266 -49.739  1.00  0.00           N  
ATOM   2129  CA  VAL A 350      16.018 -18.179 -48.468  1.00  0.00           C  
ATOM   2130  C   VAL A 350      16.497 -19.228 -47.662  1.00  0.00           C  
ATOM   2131  O   VAL A 350      16.852 -18.980 -46.541  1.00  0.00           O  
ATOM   2132  CB  VAL A 350      14.592 -18.216 -48.584  1.00  0.00           C  
ATOM   2133  CG1 VAL A 350      14.352 -18.149 -48.077  1.00  0.00           C  
ATOM   2134  CG2 VAL A 350      13.849 -17.213 -48.456  1.00  0.00           C  
ATOM   2135  N   TYR A 351      16.543 -20.402 -48.225  1.00  0.00           N  
ATOM   2136  CA  TYR A 351      16.943 -21.486 -47.510  1.00  0.00           C  
ATOM   2137  C   TYR A 351      18.362 -21.574 -47.336  1.00  0.00           C  
ATOM   2138  O   TYR A 351      18.792 -22.329 -46.562  1.00  0.00           O  
ATOM   2139  CB  TYR A 351      16.378 -22.683 -48.189  1.00  0.00           C  
ATOM   2140  CG  TYR A 351      15.708 -22.859 -48.538  1.00  0.00           C  
ATOM   2141  CD1 TYR A 351      15.322 -22.366 -49.645  1.00  0.00           C  
ATOM   2142  CD2 TYR A 351      15.454 -23.513 -47.756  1.00  0.00           C  
ATOM   2143  CE1 TYR A 351      14.618 -23.065 -48.535  1.00  0.00           C  
ATOM   2144  CE2 TYR A 351      14.928 -23.130 -49.495  1.00  0.00           C  
ATOM   2145  CZ  TYR A 351      14.469 -23.175 -49.170  1.00  0.00           C  
ATOM   2146  OH  TYR A 351      13.856 -23.333 -49.479  1.00  0.00           O  
ATOM   2147  N   ALA A 352      19.095 -20.824 -48.031  1.00  0.00           N  
ATOM   2148  CA  ALA A 352      20.450 -20.753 -47.848  1.00  0.00           C  
ATOM   2149  C   ALA A 352      20.797 -19.635 -47.061  1.00  0.00           C  
ATOM   2150  O   ALA A 352      21.483 -19.250 -47.222  1.00  0.00           O  
ATOM   2151  CB  ALA A 352      21.112 -20.790 -49.083  1.00  0.00           C  
ATOM   2152  N   TRP A 353      20.315 -19.123 -46.206  1.00  0.00           N  
ATOM   2153  CA  TRP A 353      20.447 -18.033 -45.422  1.00  0.00           C  
ATOM   2154  C   TRP A 353      21.866 -17.589 -45.159  1.00  0.00           C  
ATOM   2155  O   TRP A 353      22.553 -18.088 -44.318  1.00  0.00           O  
ATOM   2156  CB  TRP A 353      19.779 -18.259 -44.255  1.00  0.00           C  
ATOM   2157  CG  TRP A 353      19.140 -18.359 -43.355  1.00  0.00           C  
ATOM   2158  CD1 TRP A 353      18.361 -18.815 -42.447  1.00  0.00           C  
ATOM   2159  CD2 TRP A 353      19.201 -18.015 -43.216  1.00  0.00           C  
ATOM   2160  NE1 TRP A 353      18.115 -18.463 -42.496  1.00  0.00           N  
ATOM   2161  CE2 TRP A 353      18.112 -19.323 -41.733  1.00  0.00           C  
ATOM   2162  CE3 TRP A 353      19.463 -17.784 -41.301  1.00  0.00           C  
ATOM   2163  CZ2 TRP A 353      17.784 -19.455 -40.544  1.00  0.00           C  
ATOM   2164  CZ3 TRP A 353      19.132 -17.915 -40.116  1.00  0.00           C  
ATOM   2165  CH2 TRP A 353      18.299 -18.749 -39.751  1.00  0.00           C  
ATOM   2166  N   ASN A 354      22.305 -16.643 -45.895  1.00  0.00           N  
ATOM   2167  CA  ASN A 354      23.636 -16.103 -45.756  1.00  0.00           C  
ATOM   2168  C   ASN A 354      23.625 -14.992 -44.742  1.00  0.00           C  
ATOM   2169  O   ASN A 354      23.091 -13.929 -44.956  1.00  0.00           O  
ATOM   2170  CB  ASN A 354      24.188 -15.665 -47.095  1.00  0.00           C  
ATOM   2171  CG  ASN A 354      24.404 -15.742 -47.667  1.00  0.00           C  
ATOM   2172  OD1 ASN A 354      23.945 -15.826 -47.486  1.00  0.00           O  
ATOM   2173  ND2 ASN A 354      25.118 -15.721 -48.372  1.00  0.00           N  
ATOM   2174  N   ARG A 355      24.229 -15.242 -43.633  1.00  0.00           N  
ATOM   2175  CA  ARG A 355      24.300 -14.297 -42.554  1.00  0.00           C  
ATOM   2176  C   ARG A 355      25.608 -13.552 -42.669  1.00  0.00           C  
ATOM   2177  O   ARG A 355      26.655 -14.125 -42.589  1.00  0.00           O  
ATOM   2178  CB  ARG A 355      24.171 -14.992 -41.212  1.00  0.00           C  
ATOM   2179  CG  ARG A 355      24.356 -14.244 -40.065  1.00  0.00           C  
ATOM   2180  CD  ARG A 355      24.176 -15.040 -38.861  1.00  0.00           C  
ATOM   2181  NE  ARG A 355      23.046 -14.871 -38.243  1.00  0.00           N  
ATOM   2182  CZ  ARG A 355      22.527 -14.924 -37.101  1.00  0.00           C  
ATOM   2183  NH1 ARG A 355      22.070 -14.272 -36.518  1.00  0.00           N  
ATOM   2184  NH2 ARG A 355      22.437 -15.623 -36.532  1.00  0.00           N  
ATOM   2185  N   LYS A 356      25.544 -12.281 -42.866  1.00  0.00           N  
ATOM   2186  CA  LYS A 356      26.715 -11.441 -43.008  1.00  0.00           C  
ATOM   2187  C   LYS A 356      27.068 -10.836 -41.657  1.00  0.00           C  
ATOM   2188  O   LYS A 356      26.217 -10.250 -40.993  1.00  0.00           O  
ATOM   2189  CB  LYS A 356      26.465 -10.351 -44.037  1.00  0.00           C  
ATOM   2190  CG  LYS A 356      27.061  -9.813 -44.543  1.00  0.00           C  
ATOM   2191  CD  LYS A 356      27.679  -9.794 -45.279  1.00  0.00           C  
ATOM   2192  CE  LYS A 356      28.311  -9.218 -45.837  1.00  0.00           C  
ATOM   2193  NZ  LYS A 356      29.520  -9.631 -46.591  1.00  0.00           N  
ATOM   2194  N   ARG A 357      28.317 -10.991 -41.252  1.00  0.00           N  
ATOM   2195  CA  ARG A 357      28.800 -10.491 -39.975  1.00  0.00           C  
ATOM   2196  C   ARG A 357      29.358  -9.087 -40.148  1.00  0.00           C  
ATOM   2197  O   ARG A 357      30.195  -8.846 -41.023  1.00  0.00           O  
ATOM   2198  CB  ARG A 357      29.869 -11.423 -39.410  1.00  0.00           C  
ATOM   2199  CG  ARG A 357      30.598 -10.881 -38.214  1.00  0.00           C  
ATOM   2200  CD  ARG A 357      30.991 -11.558 -37.420  1.00  0.00           C  
ATOM   2201  NE  ARG A 357      31.610 -11.601 -36.512  1.00  0.00           N  
ATOM   2202  CZ  ARG A 357      32.337 -11.359 -35.755  1.00  0.00           C  
ATOM   2203  NH1 ARG A 357      33.240 -10.727 -35.859  1.00  0.00           N  
ATOM   2204  NH2 ARG A 357      32.172 -11.753 -34.872  1.00  0.00           N  
ATOM   2205  N   ILE A 358      28.893  -8.166 -39.314  1.00  0.00           N  
ATOM   2206  CA  ILE A 358      29.334  -6.784 -39.316  1.00  0.00           C  
ATOM   2207  C   ILE A 358      29.993  -6.528 -37.972  1.00  0.00           C  
ATOM   2208  O   ILE A 358      29.338  -6.617 -36.923  1.00  0.00           O  
ATOM   2209  CB  ILE A 358      28.165  -5.821 -39.560  1.00  0.00           C  
ATOM   2210  CG1 ILE A 358      27.679  -5.940 -40.994  1.00  0.00           C  
ATOM   2211  CG2 ILE A 358      28.554  -4.404 -39.248  1.00  0.00           C  
ATOM   2212  CD1 ILE A 358      26.398  -5.211 -41.287  1.00  0.00           C  
ATOM   2213  N   SER A 359      31.290  -6.247 -38.006  1.00  0.00           N  
ATOM   2214  CA  SER A 359      32.069  -6.011 -36.799  1.00  0.00           C  
ATOM   2215  C   SER A 359      33.100  -4.972 -37.033  1.00  0.00           C  
ATOM   2216  O   SER A 359      33.304  -4.662 -37.508  1.00  0.00           O  
ATOM   2217  CB  SER A 359      32.725  -7.266 -36.312  1.00  0.00           C  
ATOM   2218  OG  SER A 359      33.617  -7.745 -37.250  1.00  0.00           O  
ATOM   2219  N   ASN A 360      33.732  -4.424 -36.671  1.00  0.00           N  
ATOM   2220  CA  ASN A 360      34.802  -3.448 -36.714  1.00  0.00           C  
ATOM   2221  C   ASN A 360      34.499  -2.376 -37.733  1.00  0.00           C  
ATOM   2222  O   ASN A 360      35.166  -2.243 -38.692  1.00  0.00           O  
ATOM   2223  CB  ASN A 360      36.128  -4.106 -37.000  1.00  0.00           C  
ATOM   2224  CG  ASN A 360      36.728  -4.707 -35.767  1.00  0.00           C  
ATOM   2225  OD1 ASN A 360      36.999  -4.661 -35.054  1.00  0.00           O  
ATOM   2226  ND2 ASN A 360      36.938  -5.275 -35.506  1.00  0.00           N  
ATOM   2227  N   CYS A 361      33.485  -1.596 -37.509  1.00  0.00           N  
ATOM   2228  CA  CYS A 361      33.045  -0.573 -38.407  1.00  0.00           C  
ATOM   2229  C   CYS A 361      32.388   0.563 -37.711  1.00  0.00           C  
ATOM   2230  O   CYS A 361      32.059   0.445 -36.587  1.00  0.00           O  
ATOM   2231  CB  CYS A 361      32.137  -1.113 -39.380  1.00  0.00           C  
ATOM   2232  SG  CYS A 361      31.887  -2.207 -40.208  1.00  0.00           S  
ATOM   2233  N   VAL A 362      32.201   1.669 -38.404  1.00  0.00           N  
ATOM   2234  CA  VAL A 362      31.378   2.777 -37.957  1.00  0.00           C  
ATOM   2235  C   VAL A 362      30.076   2.706 -38.731  1.00  0.00           C  
ATOM   2236  O   VAL A 362      30.064   2.870 -39.938  1.00  0.00           O  
ATOM   2237  CB  VAL A 362      32.076   4.119 -38.167  1.00  0.00           C  
ATOM   2238  CG1 VAL A 362      31.135   5.262 -37.906  1.00  0.00           C  
ATOM   2239  CG2 VAL A 362      33.270   4.214 -37.277  1.00  0.00           C  
ATOM   2240  N   ALA A 363      28.981   2.448 -38.043  1.00  0.00           N  
ATOM   2241  CA  ALA A 363      27.691   2.203 -38.675  1.00  0.00           C  
ATOM   2242  C   ALA A 363      26.921   3.502 -38.768  1.00  0.00           C  
ATOM   2243  O   ALA A 363      26.240   3.902 -37.836  1.00  0.00           O  
ATOM   2244  CB  ALA A 363      26.906   1.164 -37.914  1.00  0.00           C  
ATOM   2245  N   ASP A 364      27.028   4.161 -39.907  1.00  0.00           N  
ATOM   2246  CA  ASP A 364      26.255   5.351 -40.192  1.00  0.00           C  
ATOM   2247  C   ASP A 364      24.984   4.948 -40.920  1.00  0.00           C  
ATOM   2248  O   ASP A 364      25.030   4.494 -42.056  1.00  0.00           O  
ATOM   2249  CB  ASP A 364      27.068   6.330 -40.993  1.00  0.00           C  
ATOM   2250  CG  ASP A 364      27.085   7.186 -41.400  1.00  0.00           C  
ATOM   2251  OD1 ASP A 364      26.407   7.026 -41.214  1.00  0.00           O  
ATOM   2252  OD2 ASP A 364      27.781   8.024 -41.907  1.00  0.00           O  
ATOM   2253  N   TYR A 365      23.850   5.109 -40.262  1.00  0.00           N  
ATOM   2254  CA  TYR A 365      22.583   4.667 -40.806  1.00  0.00           C  
ATOM   2255  C   TYR A 365      21.927   5.709 -41.697  1.00  0.00           C  
ATOM   2256  O   TYR A 365      20.898   5.456 -42.251  1.00  0.00           O  
ATOM   2257  CB  TYR A 365      21.639   4.273 -39.671  1.00  0.00           C  
ATOM   2258  CG  TYR A 365      22.113   3.082 -38.871  1.00  0.00           C  
ATOM   2259  CD1 TYR A 365      22.891   3.250 -37.732  1.00  0.00           C  
ATOM   2260  CD2 TYR A 365      21.783   1.790 -39.254  1.00  0.00           C  
ATOM   2261  CE1 TYR A 365      23.328   2.163 -36.998  1.00  0.00           C  
ATOM   2262  CE2 TYR A 365      22.216   0.697 -38.526  1.00  0.00           C  
ATOM   2263  CZ  TYR A 365      22.987   0.890 -37.401  1.00  0.00           C  
ATOM   2264  OH  TYR A 365      23.420  -0.193 -36.674  1.00  0.00           O  
ATOM   2265  N   SER A 366      22.501   6.868 -41.848  1.00  0.00           N  
ATOM   2266  CA  SER A 366      21.952   7.877 -42.747  1.00  0.00           C  
ATOM   2267  C   SER A 366      22.035   7.481 -44.179  1.00  0.00           C  
ATOM   2268  O   SER A 366      21.207   7.878 -44.999  1.00  0.00           O  
ATOM   2269  CB  SER A 366      22.645   9.170 -42.547  1.00  0.00           C  
ATOM   2270  OG  SER A 366      23.984   9.056 -42.844  1.00  0.00           O  
ATOM   2271  N   VAL A 367      23.020   6.693 -44.492  1.00  0.00           N  
ATOM   2272  CA  VAL A 367      23.112   6.155 -45.790  1.00  0.00           C  
ATOM   2273  C   VAL A 367      22.017   5.237 -46.061  1.00  0.00           C  
ATOM   2274  O   VAL A 367      21.582   5.173 -47.174  1.00  0.00           O  
ATOM   2275  CB  VAL A 367      24.438   5.490 -45.923  1.00  0.00           C  
ATOM   2276  CG1 VAL A 367      24.600   4.552 -46.433  1.00  0.00           C  
ATOM   2277  CG2 VAL A 367      25.482   6.448 -45.785  1.00  0.00           C  
ATOM   2278  N   LEU A 368      21.532   4.548 -45.048  1.00  0.00           N  
ATOM   2279  CA  LEU A 368      20.422   3.685 -45.212  1.00  0.00           C  
ATOM   2280  C   LEU A 368      19.191   4.467 -45.493  1.00  0.00           C  
ATOM   2281  O   LEU A 368      18.354   4.005 -46.180  1.00  0.00           O  
ATOM   2282  CB  LEU A 368      20.251   2.804 -44.004  1.00  0.00           C  
ATOM   2283  CG  LEU A 368      20.551   1.695 -43.741  1.00  0.00           C  
ATOM   2284  CD1 LEU A 368      20.118   0.814 -42.635  1.00  0.00           C  
ATOM   2285  CD2 LEU A 368      20.984   0.886 -44.904  1.00  0.00           C  
ATOM   2286  N   TYR A 369      19.083   5.662 -44.995  1.00  0.00           N  
ATOM   2287  CA  TYR A 369      17.939   6.474 -45.190  1.00  0.00           C  
ATOM   2288  C   TYR A 369      17.974   7.189 -46.493  1.00  0.00           C  
ATOM   2289  O   TYR A 369      16.939   7.540 -46.984  1.00  0.00           O  
ATOM   2290  CB  TYR A 369      17.818   7.469 -44.086  1.00  0.00           C  
ATOM   2291  CG  TYR A 369      17.593   6.855 -42.764  1.00  0.00           C  
ATOM   2292  CD1 TYR A 369      16.854   5.740 -42.628  1.00  0.00           C  
ATOM   2293  CD2 TYR A 369      18.118   7.393 -41.653  1.00  0.00           C  
ATOM   2294  CE1 TYR A 369      16.645   5.178 -41.422  1.00  0.00           C  
ATOM   2295  CE2 TYR A 369      17.916   6.838 -40.441  1.00  0.00           C  
ATOM   2296  CZ  TYR A 369      17.178   5.731 -40.334  1.00  0.00           C  
ATOM   2297  OH  TYR A 369      16.974   5.175 -39.134  1.00  0.00           O  
ATOM   2298  N   ASN A 370      19.133   7.410 -47.066  1.00  0.00           N  
ATOM   2299  CA  ASN A 370      19.243   8.046 -48.305  1.00  0.00           C  
ATOM   2300  C   ASN A 370      19.201   7.106 -49.421  1.00  0.00           C  
ATOM   2301  O   ASN A 370      19.187   7.514 -50.516  1.00  0.00           O  
ATOM   2302  CB  ASN A 370      20.519   8.864 -48.355  1.00  0.00           C  
ATOM   2303  CG  ASN A 370      20.517   9.960 -47.400  1.00  0.00           C  
ATOM   2304  OD1 ASN A 370      19.692  10.570 -47.244  1.00  0.00           O  
ATOM   2305  ND2 ASN A 370      21.441  10.216 -46.757  1.00  0.00           N  
ATOM   2306  N   LEU A 371      19.185   5.867 -49.174  1.00  0.00           N  
ATOM   2307  CA  LEU A 371      19.117   4.908 -50.169  1.00  0.00           C  
ATOM   2308  C   LEU A 371      17.713   4.557 -50.527  1.00  0.00           C  
ATOM   2309  O   LEU A 371      17.246   4.138 -50.251  1.00  0.00           O  
ATOM   2310  CB  LEU A 371      19.825   3.729 -49.753  1.00  0.00           C  
ATOM   2311  CG  LEU A 371      20.823   3.507 -49.916  1.00  0.00           C  
ATOM   2312  CD1 LEU A 371      21.680   2.417 -49.684  1.00  0.00           C  
ATOM   2313  CD2 LEU A 371      20.819   3.699 -50.579  1.00  0.00           C  
ATOM   2314  N   ALA A 372      17.047   4.736 -51.162  1.00  0.00           N  
ATOM   2315  CA  ALA A 372      15.710   4.497 -51.535  1.00  0.00           C  
ATOM   2316  C   ALA A 372      14.872   3.883 -51.301  1.00  0.00           C  
ATOM   2317  O   ALA A 372      14.181   4.018 -50.465  1.00  0.00           O  
ATOM   2318  CB  ALA A 372      15.507   4.399 -52.275  1.00  0.00           C  
ATOM   2319  N   PRO A 373      14.866   3.193 -52.003  1.00  0.00           N  
ATOM   2320  CA  PRO A 373      13.854   2.636 -51.894  1.00  0.00           C  
ATOM   2321  C   PRO A 373      13.470   1.861 -50.723  1.00  0.00           C  
ATOM   2322  O   PRO A 373      13.118   1.111 -50.738  1.00  0.00           O  
ATOM   2323  CB  PRO A 373      14.068   2.128 -53.065  1.00  0.00           C  
ATOM   2324  CG  PRO A 373      15.375   2.263 -53.350  1.00  0.00           C  
ATOM   2325  CD  PRO A 373      15.740   2.892 -52.958  1.00  0.00           C  
ATOM   2326  N   PHE A 374      13.513   2.032 -49.705  1.00  0.00           N  
ATOM   2327  CA  PHE A 374      13.175   1.274 -48.540  1.00  0.00           C  
ATOM   2328  C   PHE A 374      11.927   1.588 -48.123  1.00  0.00           C  
ATOM   2329  O   PHE A 374      11.703   2.546 -47.962  1.00  0.00           O  
ATOM   2330  CB  PHE A 374      14.032   1.451 -47.518  1.00  0.00           C  
ATOM   2331  CG  PHE A 374      15.148   0.894 -47.668  1.00  0.00           C  
ATOM   2332  CD1 PHE A 374      15.447  -0.281 -47.297  1.00  0.00           C  
ATOM   2333  CD2 PHE A 374      15.892   1.535 -48.159  1.00  0.00           C  
ATOM   2334  CE1 PHE A 374      16.475  -0.799 -47.436  1.00  0.00           C  
ATOM   2335  CE2 PHE A 374      16.920   1.018 -48.293  1.00  0.00           C  
ATOM   2336  CZ  PHE A 374      17.209  -0.153 -47.929  1.00  0.00           C  
ATOM   2337  N   PHE A 375      11.115   0.776 -47.945  1.00  0.00           N  
ATOM   2338  CA  PHE A 375       9.878   1.004 -47.599  1.00  0.00           C  
ATOM   2339  C   PHE A 375       9.563   0.781 -46.127  1.00  0.00           C  
ATOM   2340  O   PHE A 375       9.050   1.470 -45.522  1.00  0.00           O  
ATOM   2341  CB  PHE A 375       9.084   0.253 -48.397  1.00  0.00           C  
ATOM   2342  CG  PHE A 375       8.130   0.336 -48.914  1.00  0.00           C  
ATOM   2343  CD1 PHE A 375       7.812   1.346 -49.511  1.00  0.00           C  
ATOM   2344  CD2 PHE A 375       7.541  -0.595 -48.814  1.00  0.00           C  
ATOM   2345  CE1 PHE A 375       6.930   1.427 -49.992  1.00  0.00           C  
ATOM   2346  CE2 PHE A 375       6.659  -0.522 -49.294  1.00  0.00           C  
ATOM   2347  CZ  PHE A 375       6.353   0.492 -49.883  1.00  0.00           C  
ATOM   2348  N   THR A 376       9.849  -0.168 -45.539  1.00  0.00           N  
ATOM   2349  CA  THR A 376       9.518  -0.453 -44.151  1.00  0.00           C  
ATOM   2350  C   THR A 376      10.782  -0.523 -43.315  1.00  0.00           C  
ATOM   2351  O   THR A 376      11.798  -1.069 -43.742  1.00  0.00           O  
ATOM   2352  CB  THR A 376       8.745  -1.764 -44.030  1.00  0.00           C  
ATOM   2353  OG1 THR A 376       8.771  -2.500 -44.700  1.00  0.00           O  
ATOM   2354  CG2 THR A 376       7.763  -1.735 -43.967  1.00  0.00           C  
ATOM   2355  N   PHE A 377      10.712   0.040 -42.122  1.00  0.00           N  
ATOM   2356  CA  PHE A 377      11.835   0.071 -41.191  1.00  0.00           C  
ATOM   2357  C   PHE A 377      11.356  -0.320 -39.833  1.00  0.00           C  
ATOM   2358  O   PHE A 377      11.360   0.449 -38.949  1.00  0.00           O  
ATOM   2359  CB  PHE A 377      12.465   1.422 -41.152  1.00  0.00           C  
ATOM   2360  CG  PHE A 377      13.645   1.668 -41.153  1.00  0.00           C  
ATOM   2361  CD1 PHE A 377      14.413   1.000 -41.672  1.00  0.00           C  
ATOM   2362  CD2 PHE A 377      13.979   2.572 -40.631  1.00  0.00           C  
ATOM   2363  CE1 PHE A 377      15.497   1.233 -41.674  1.00  0.00           C  
ATOM   2364  CE2 PHE A 377      15.060   2.809 -40.629  1.00  0.00           C  
ATOM   2365  CZ  PHE A 377      15.819   2.138 -41.152  1.00  0.00           C  
ATOM   2366  N   LYS A 378      10.918  -1.499 -39.659  1.00  0.00           N  
ATOM   2367  CA  LYS A 378      10.301  -1.903 -38.424  1.00  0.00           C  
ATOM   2368  C   LYS A 378      11.316  -2.465 -37.452  1.00  0.00           C  
ATOM   2369  O   LYS A 378      12.060  -3.344 -37.771  1.00  0.00           O  
ATOM   2370  CB  LYS A 378       9.225  -2.878 -38.707  1.00  0.00           C  
ATOM   2371  CG  LYS A 378       8.547  -3.437 -38.664  1.00  0.00           C  
ATOM   2372  CD  LYS A 378       7.436  -4.312 -38.781  1.00  0.00           C  
ATOM   2373  CE  LYS A 378       7.826  -5.044 -38.810  1.00  0.00           C  
ATOM   2374  NZ  LYS A 378       7.167  -5.414 -39.232  1.00  0.00           N  
ATOM   2375  N   CYS A 379      11.370  -1.936 -36.265  1.00  0.00           N  
ATOM   2376  CA  CYS A 379      12.398  -2.296 -35.306  1.00  0.00           C  
ATOM   2377  C   CYS A 379      11.772  -2.752 -33.997  1.00  0.00           C  
ATOM   2378  O   CYS A 379      10.745  -2.244 -33.574  1.00  0.00           O  
ATOM   2379  CB  CYS A 379      13.351  -1.126 -35.057  1.00  0.00           C  
ATOM   2380  SG  CYS A 379      14.267  -0.582 -36.519  1.00  0.00           S  
ATOM   2381  N   TYR A 380      12.408  -3.717 -33.365  1.00  0.00           N  
ATOM   2382  CA  TYR A 380      11.980  -4.276 -32.092  1.00  0.00           C  
ATOM   2383  C   TYR A 380      13.098  -4.108 -31.078  1.00  0.00           C  
ATOM   2384  O   TYR A 380      14.224  -4.557 -31.312  1.00  0.00           O  
ATOM   2385  CB  TYR A 380      11.619  -5.756 -32.235  1.00  0.00           C  
ATOM   2386  CG  TYR A 380      10.555  -6.032 -33.243  1.00  0.00           C  
ATOM   2387  CD1 TYR A 380       9.241  -5.780 -32.972  1.00  0.00           C  
ATOM   2388  CD2 TYR A 380      10.863  -6.545 -34.465  1.00  0.00           C  
ATOM   2389  CE1 TYR A 380       8.262  -6.032 -33.889  1.00  0.00           C  
ATOM   2390  CE2 TYR A 380       9.890  -6.799 -35.391  1.00  0.00           C  
ATOM   2391  CZ  TYR A 380       8.591  -6.540 -35.096  1.00  0.00           C  
ATOM   2392  OH  TYR A 380       7.618  -6.790 -36.009  1.00  0.00           O  
ATOM   2393  N   GLY A 381      12.783  -3.467 -29.956  1.00  0.00           N  
ATOM   2394  CA  GLY A 381      13.728  -3.249 -28.889  1.00  0.00           C  
ATOM   2395  C   GLY A 381      14.497  -1.949 -28.972  1.00  0.00           C  
ATOM   2396  O   GLY A 381      15.000  -1.482 -27.973  1.00  0.00           O  
ATOM   2397  N   VAL A 382      14.604  -1.351 -30.131  1.00  0.00           N  
ATOM   2398  CA  VAL A 382      15.323  -0.102 -30.325  1.00  0.00           C  
ATOM   2399  C   VAL A 382      14.490   0.782 -31.239  1.00  0.00           C  
ATOM   2400  O   VAL A 382      13.731   0.308 -32.051  1.00  0.00           O  
ATOM   2401  CB  VAL A 382      16.732  -0.337 -30.910  1.00  0.00           C  
ATOM   2402  CG1 VAL A 382      16.993  -0.382 -31.787  1.00  0.00           C  
ATOM   2403  CG2 VAL A 382      17.634  -0.465 -30.235  1.00  0.00           C  
ATOM   2404  N   SER A 383      14.613   2.066 -31.082  1.00  0.00           N  
ATOM   2405  CA  SER A 383      13.982   3.017 -31.981  1.00  0.00           C  
ATOM   2406  C   SER A 383      14.894   3.292 -33.171  1.00  0.00           C  
ATOM   2407  O   SER A 383      16.111   3.369 -33.008  1.00  0.00           O  
ATOM   2408  CB  SER A 383      13.675   4.320 -31.254  1.00  0.00           C  
ATOM   2409  OG  SER A 383      14.124   4.669 -30.752  1.00  0.00           O  
ATOM   2410  N   PRO A 384      14.342   3.412 -34.377  1.00  0.00           N  
ATOM   2411  CA  PRO A 384      15.180   3.678 -35.557  1.00  0.00           C  
ATOM   2412  C   PRO A 384      15.863   5.025 -35.546  1.00  0.00           C  
ATOM   2413  O   PRO A 384      16.910   5.178 -36.175  1.00  0.00           O  
ATOM   2414  CB  PRO A 384      14.195   3.570 -36.718  1.00  0.00           C  
ATOM   2415  CG  PRO A 384      12.860   3.769 -36.107  1.00  0.00           C  
ATOM   2416  CD  PRO A 384      12.947   3.178 -34.748  1.00  0.00           C  
ATOM   2417  N   THR A 385      15.312   6.004 -34.851  1.00  0.00           N  
ATOM   2418  CA  THR A 385      15.890   7.327 -34.839  1.00  0.00           C  
ATOM   2419  C   THR A 385      17.066   7.452 -33.897  1.00  0.00           C  
ATOM   2420  O   THR A 385      17.814   8.413 -34.003  1.00  0.00           O  
ATOM   2421  CB  THR A 385      14.831   8.348 -34.463  1.00  0.00           C  
ATOM   2422  OG1 THR A 385      14.346   8.091 -33.155  1.00  0.00           O  
ATOM   2423  CG2 THR A 385      13.693   8.268 -35.419  1.00  0.00           C  
ATOM   2424  N   LYS A 386      17.246   6.516 -32.984  1.00  0.00           N  
ATOM   2425  CA  LYS A 386      18.328   6.558 -32.025  1.00  0.00           C  
ATOM   2426  C   LYS A 386      19.434   5.561 -32.330  1.00  0.00           C  
ATOM   2427  O   LYS A 386      20.301   5.335 -31.483  1.00  0.00           O  
ATOM   2428  CB  LYS A 386      17.783   6.325 -30.633  1.00  0.00           C  
ATOM   2429  CG  LYS A 386      16.727   7.319 -30.226  1.00  0.00           C  
ATOM   2430  CD  LYS A 386      16.702   7.762 -29.011  1.00  0.00           C  
ATOM   2431  CE  LYS A 386      15.713   8.796 -28.600  1.00  0.00           C  
ATOM   2432  NZ  LYS A 386      15.743   9.253 -27.339  1.00  0.00           N  
ATOM   2433  N   LEU A 387      19.427   4.967 -33.522  1.00  0.00           N  
ATOM   2434  CA  LEU A 387      20.402   3.937 -33.859  1.00  0.00           C  
ATOM   2435  C   LEU A 387      21.803   4.501 -34.052  1.00  0.00           C  
ATOM   2436  O   LEU A 387      22.785   3.767 -33.902  1.00  0.00           O  
ATOM   2437  CB  LEU A 387      19.963   3.194 -35.116  1.00  0.00           C  
ATOM   2438  CG  LEU A 387      18.900   2.120 -34.931  1.00  0.00           C  
ATOM   2439  CD1 LEU A 387      18.473   1.575 -36.259  1.00  0.00           C  
ATOM   2440  CD2 LEU A 387      19.413   1.024 -34.050  1.00  0.00           C  
ATOM   2441  N   ASN A 388      21.919   5.785 -34.378  1.00  0.00           N  
ATOM   2442  CA  ASN A 388      23.222   6.407 -34.563  1.00  0.00           C  
ATOM   2443  C   ASN A 388      23.908   6.768 -33.255  1.00  0.00           C  
ATOM   2444  O   ASN A 388      25.068   7.176 -33.282  1.00  0.00           O  
ATOM   2445  CB  ASN A 388      23.088   7.649 -35.447  1.00  0.00           C  
ATOM   2446  CG  ASN A 388      22.405   7.873 -36.197  1.00  0.00           C  
ATOM   2447  OD1 ASN A 388      22.617   7.418 -36.356  1.00  0.00           O  
ATOM   2448  ND2 ASN A 388      21.582   8.579 -36.674  1.00  0.00           N  
ATOM   2449  N   ASP A 389      23.229   6.635 -32.120  1.00  0.00           N  
ATOM   2450  CA  ASP A 389      23.777   7.050 -30.838  1.00  0.00           C  
ATOM   2451  C   ASP A 389      24.306   5.897 -30.001  1.00  0.00           C  
ATOM   2452  O   ASP A 389      24.979   6.139 -29.021  1.00  0.00           O  
ATOM   2453  CB  ASP A 389      22.716   7.804 -30.032  1.00  0.00           C  
ATOM   2454  CG  ASP A 389      22.227   9.049 -30.731  1.00  0.00           C  
ATOM   2455  OD1 ASP A 389      22.978   9.592 -31.543  1.00  0.00           O  
ATOM   2456  OD2 ASP A 389      21.090   9.482 -30.471  1.00  0.00           O  
ATOM   2457  N   LEU A 390      24.029   4.663 -30.356  1.00  0.00           N  
ATOM   2458  CA  LEU A 390      24.354   3.509 -29.538  1.00  0.00           C  
ATOM   2459  C   LEU A 390      25.583   2.788 -30.079  1.00  0.00           C  
ATOM   2460  O   LEU A 390      26.159   3.160 -31.100  1.00  0.00           O  
ATOM   2461  CB  LEU A 390      23.160   2.555 -29.468  1.00  0.00           C  
ATOM   2462  CG  LEU A 390      21.806   3.197 -29.195  1.00  0.00           C  
ATOM   2463  CD1 LEU A 390      20.700   2.169 -29.307  1.00  0.00           C  
ATOM   2464  CD2 LEU A 390      21.799   3.843 -27.828  1.00  0.00           C  
ATOM   2465  N   CYS A 391      25.989   1.743 -29.368  1.00  0.00           N  
ATOM   2466  CA  CYS A 391      27.076   0.873 -29.783  1.00  0.00           C  
ATOM   2467  C   CYS A 391      26.633  -0.574 -29.651  1.00  0.00           C  
ATOM   2468  O   CYS A 391      25.859  -0.922 -28.756  1.00  0.00           O  
ATOM   2469  CB  CYS A 391      28.339   1.104 -28.952  1.00  0.00           C  
ATOM   2470  SG  CYS A 391      29.269   2.573 -29.396  1.00  0.00           S  
ATOM   2471  N   PHE A 392      27.128  -1.417 -30.549  1.00  0.00           N  
ATOM   2472  CA  PHE A 392      26.779  -2.828 -30.568  1.00  0.00           C  
ATOM   2473  C   PHE A 392      28.046  -3.660 -30.663  1.00  0.00           C  
ATOM   2474  O   PHE A 392      29.034  -3.239 -31.265  1.00  0.00           O  
ATOM   2475  CB  PHE A 392      25.849  -3.164 -31.738  1.00  0.00           C  
ATOM   2476  CG  PHE A 392      24.755  -2.162 -31.953  1.00  0.00           C  
ATOM   2477  CD1 PHE A 392      23.604  -2.204 -31.192  1.00  0.00           C  
ATOM   2478  CD2 PHE A 392      24.872  -1.186 -32.928  1.00  0.00           C  
ATOM   2479  CE1 PHE A 392      22.592  -1.285 -31.391  1.00  0.00           C  
ATOM   2480  CE2 PHE A 392      23.865  -0.264 -33.132  1.00  0.00           C  
ATOM   2481  CZ  PHE A 392      22.723  -0.315 -32.362  1.00  0.00           C  
ATOM   2482  N   THR A 393      28.013  -4.845 -30.058  1.00  0.00           N  
ATOM   2483  CA  THR A 393      29.178  -5.720 -30.090  1.00  0.00           C  
ATOM   2484  C   THR A 393      29.351  -6.358 -31.462  1.00  0.00           C  
ATOM   2485  O   THR A 393      30.424  -6.284 -32.063  1.00  0.00           O  
ATOM   2486  CB  THR A 393      29.059  -6.792 -29.011  1.00  0.00           C  
ATOM   2487  OG1 THR A 393      27.980  -7.673 -29.328  1.00  0.00           O  
ATOM   2488  CG2 THR A 393      28.792  -6.154 -27.663  1.00  0.00           C  
ATOM   2489  N   ASN A 394      28.300  -6.982 -31.975  1.00  0.00           N  
ATOM   2490  CA  ASN A 394      28.319  -7.588 -33.297  1.00  0.00           C  
ATOM   2491  C   ASN A 394      26.956  -7.404 -33.941  1.00  0.00           C  
ATOM   2492  O   ASN A 394      25.931  -7.511 -33.272  1.00  0.00           O  
ATOM   2493  CB  ASN A 394      28.667  -9.079 -33.237  1.00  0.00           C  
ATOM   2494  CG  ASN A 394      30.099  -9.330 -32.849  1.00  0.00           C  
ATOM   2495  OD1 ASN A 394      30.996  -9.244 -33.671  1.00  0.00           O  
ATOM   2496  ND2 ASN A 394      30.320  -9.642 -31.590  1.00  0.00           N  
ATOM   2497  N   VAL A 395      26.947  -7.130 -35.242  1.00  0.00           N  
ATOM   2498  CA  VAL A 395      25.714  -6.971 -36.003  1.00  0.00           C  
ATOM   2499  C   VAL A 395      25.640  -8.106 -37.015  1.00  0.00           C  
ATOM   2500  O   VAL A 395      26.663  -8.511 -37.573  1.00  0.00           O  
ATOM   2501  CB  VAL A 395      25.649  -5.592 -36.696  1.00  0.00           C  
ATOM   2502  CG1 VAL A 395      24.275  -5.336 -37.294  1.00  0.00           C  
ATOM   2503  CG2 VAL A 395      25.998  -4.490 -35.716  1.00  0.00           C  
ATOM   2504  N   TYR A 396      24.446  -8.653 -37.223  1.00  0.00           N  
ATOM   2505  CA  TYR A 396      24.273  -9.710 -38.209  1.00  0.00           C  
ATOM   2506  C   TYR A 396      23.179  -9.326 -39.189  1.00  0.00           C  
ATOM   2507  O   TYR A 396      22.117  -8.849 -38.791  1.00  0.00           O  
ATOM   2508  CB  TYR A 396      23.963 -11.039 -37.528  1.00  0.00           C  
ATOM   2509  CG  TYR A 396      25.119 -11.544 -36.712  1.00  0.00           C  
ATOM   2510  CD1 TYR A 396      26.203 -12.140 -37.321  1.00  0.00           C  
ATOM   2511  CD2 TYR A 396      25.140 -11.402 -35.338  1.00  0.00           C  
ATOM   2512  CE1 TYR A 396      27.269 -12.596 -36.584  1.00  0.00           C  
ATOM   2513  CE2 TYR A 396      26.205 -11.852 -34.592  1.00  0.00           C  
ATOM   2514  CZ  TYR A 396      27.265 -12.449 -35.221  1.00  0.00           C  
ATOM   2515  OH  TYR A 396      28.326 -12.900 -34.482  1.00  0.00           O  
ATOM   2516  N   ALA A 397      23.445  -9.530 -40.472  1.00  0.00           N  
ATOM   2517  CA  ALA A 397      22.542  -9.113 -41.535  1.00  0.00           C  
ATOM   2518  C   ALA A 397      22.105 -10.321 -42.347  1.00  0.00           C  
ATOM   2519  O   ALA A 397      22.932 -11.096 -42.808  1.00  0.00           O  
ATOM   2520  CB  ALA A 397      23.207  -8.080 -42.446  1.00  0.00           C  
ATOM   2521  N   ASP A 398      20.805 -10.470 -42.521  1.00  0.00           N  
ATOM   2522  CA  ASP A 398      20.224 -11.521 -43.346  1.00  0.00           C  
ATOM   2523  C   ASP A 398      19.486 -10.862 -44.501  1.00  0.00           C  
ATOM   2524  O   ASP A 398      18.610 -10.054 -44.303  1.00  0.00           O  
ATOM   2525  CB  ASP A 398      19.277 -12.396 -42.527  1.00  0.00           C  
ATOM   2526  CG  ASP A 398      19.925 -12.978 -41.310  1.00  0.00           C  
ATOM   2527  OD1 ASP A 398      21.111 -13.255 -41.374  1.00  0.00           O  
ATOM   2528  OD2 ASP A 398      19.247 -13.158 -40.286  1.00  0.00           O  
ATOM   2529  N   SER A 399      19.834 -11.201 -45.704  1.00  0.00           N  
ATOM   2530  CA  SER A 399      19.309 -10.519 -46.882  1.00  0.00           C  
ATOM   2531  C   SER A 399      18.724 -11.534 -47.843  1.00  0.00           C  
ATOM   2532  O   SER A 399      19.421 -12.238 -48.457  1.00  0.00           O  
ATOM   2533  CB  SER A 399      20.398  -9.714 -47.553  1.00  0.00           C  
ATOM   2534  OG  SER A 399      21.512 -10.521 -47.848  1.00  0.00           O  
ATOM   2535  N   PHE A 400      17.448 -11.587 -47.989  1.00  0.00           N  
ATOM   2536  CA  PHE A 400      16.788 -12.540 -48.863  1.00  0.00           C  
ATOM   2537  C   PHE A 400      15.597 -11.903 -49.533  1.00  0.00           C  
ATOM   2538  O   PHE A 400      15.243 -10.802 -49.237  1.00  0.00           O  
ATOM   2539  CB  PHE A 400      16.379 -13.792 -48.103  1.00  0.00           C  
ATOM   2540  CG  PHE A 400      16.944 -13.977 -47.103  1.00  0.00           C  
ATOM   2541  CD1 PHE A 400      17.327 -14.035 -47.459  1.00  0.00           C  
ATOM   2542  CD2 PHE A 400      17.105 -14.089 -45.805  1.00  0.00           C  
ATOM   2543  CE1 PHE A 400      17.860 -14.202 -46.537  1.00  0.00           C  
ATOM   2544  CE2 PHE A 400      17.636 -14.260 -44.882  1.00  0.00           C  
ATOM   2545  CZ  PHE A 400      18.014 -14.312 -45.249  1.00  0.00           C  
ATOM   2546  N   VAL A 401      14.984 -12.617 -50.454  1.00  0.00           N  
ATOM   2547  CA  VAL A 401      13.874 -12.145 -51.250  1.00  0.00           C  
ATOM   2548  C   VAL A 401      12.640 -12.916 -50.885  1.00  0.00           C  
ATOM   2549  O   VAL A 401      12.672 -14.113 -50.889  1.00  0.00           O  
ATOM   2550  CB  VAL A 401      14.190 -12.278 -52.732  1.00  0.00           C  
ATOM   2551  CG1 VAL A 401      13.017 -11.861 -53.595  1.00  0.00           C  
ATOM   2552  CG2 VAL A 401      15.388 -11.465 -53.074  1.00  0.00           C  
ATOM   2553  N   ILE A 402      11.547 -12.227 -50.581  1.00  0.00           N  
ATOM   2554  CA  ILE A 402      10.305 -12.822 -50.126  1.00  0.00           C  
ATOM   2555  C   ILE A 402       9.190 -12.304 -51.003  1.00  0.00           C  
ATOM   2556  O   ILE A 402       9.300 -11.248 -51.553  1.00  0.00           O  
ATOM   2557  CB  ILE A 402      10.045 -12.514 -48.644  1.00  0.00           C  
ATOM   2558  CG1 ILE A 402      10.543 -12.483 -48.157  1.00  0.00           C  
ATOM   2559  CG2 ILE A 402       8.874 -13.131 -48.051  1.00  0.00           C  
ATOM   2560  CD1 ILE A 402      10.693 -14.147 -47.209  1.00  0.00           C  
ATOM   2561  N   ARG A 403       8.137 -13.073 -51.167  1.00  0.00           N  
ATOM   2562  CA  ARG A 403       6.964 -12.702 -51.885  1.00  0.00           C  
ATOM   2563  C   ARG A 403       6.307 -11.562 -51.289  1.00  0.00           C  
ATOM   2564  O   ARG A 403       6.160 -11.533 -50.837  1.00  0.00           O  
ATOM   2565  CB  ARG A 403       5.972 -13.816 -51.957  1.00  0.00           C  
ATOM   2566  CG  ARG A 403       4.642 -13.539 -52.584  1.00  0.00           C  
ATOM   2567  CD  ARG A 403       3.709 -14.582 -52.653  1.00  0.00           C  
ATOM   2568  NE  ARG A 403       3.673 -15.142 -53.827  1.00  0.00           N  
ATOM   2569  CZ  ARG A 403       3.020 -16.142 -54.065  1.00  0.00           C  
ATOM   2570  NH1 ARG A 403       2.331 -16.717 -53.226  1.00  0.00           N  
ATOM   2571  NH2 ARG A 403       3.057 -16.574 -55.172  1.00  0.00           N  
ATOM   2572  N   GLY A 404       5.923 -10.608 -51.308  1.00  0.00           N  
ATOM   2573  CA  GLY A 404       5.378  -9.443 -50.773  1.00  0.00           C  
ATOM   2574  C   GLY A 404       4.216  -9.731 -49.856  1.00  0.00           C  
ATOM   2575  O   GLY A 404       4.117  -9.812 -49.144  1.00  0.00           O  
ATOM   2576  N   ASP A 405       3.362  -9.935 -49.836  1.00  0.00           N  
ATOM   2577  CA  ASP A 405       2.272 -10.204 -48.901  1.00  0.00           C  
ATOM   2578  C   ASP A 405       2.673 -11.119 -47.754  1.00  0.00           C  
ATOM   2579  O   ASP A 405       1.888 -11.317 -46.847  1.00  0.00           O  
ATOM   2580  CB  ASP A 405       1.071 -10.794 -49.619  1.00  0.00           C  
ATOM   2581  CG  ASP A 405       0.070  -9.970 -49.802  1.00  0.00           C  
ATOM   2582  OD1 ASP A 405       0.054  -8.938 -49.181  1.00  0.00           O  
ATOM   2583  OD2 ASP A 405      -0.700 -10.358 -50.566  1.00  0.00           O  
ATOM   2584  N   GLU A 406       3.872 -11.676 -47.771  1.00  0.00           N  
ATOM   2585  CA  GLU A 406       4.410 -12.472 -46.682  1.00  0.00           C  
ATOM   2586  C   GLU A 406       5.441 -11.717 -45.855  1.00  0.00           C  
ATOM   2587  O   GLU A 406       6.052 -12.301 -44.980  1.00  0.00           O  
ATOM   2588  CB  GLU A 406       5.020 -13.757 -47.235  1.00  0.00           C  
ATOM   2589  CG  GLU A 406       4.065 -14.633 -47.964  1.00  0.00           C  
ATOM   2590  CD  GLU A 406       4.764 -15.701 -48.765  1.00  0.00           C  
ATOM   2591  OE1 GLU A 406       5.954 -15.703 -48.895  1.00  0.00           O  
ATOM   2592  OE2 GLU A 406       4.124 -16.537 -49.265  1.00  0.00           O  
ATOM   2593  N   VAL A 407       5.644 -10.432 -46.103  1.00  0.00           N  
ATOM   2594  CA  VAL A 407       6.618  -9.680 -45.337  1.00  0.00           C  
ATOM   2595  C   VAL A 407       6.147  -9.477 -43.914  1.00  0.00           C  
ATOM   2596  O   VAL A 407       6.940  -9.303 -42.993  1.00  0.00           O  
ATOM   2597  CB  VAL A 407       6.930  -8.352 -46.029  1.00  0.00           C  
ATOM   2598  CG1 VAL A 407       6.361  -7.400 -45.776  1.00  0.00           C  
ATOM   2599  CG2 VAL A 407       7.950  -8.334 -46.716  1.00  0.00           C  
ATOM   2600  N   ARG A 408       4.855  -9.551 -43.700  1.00  0.00           N  
ATOM   2601  CA  ARG A 408       4.316  -9.545 -42.368  1.00  0.00           C  
ATOM   2602  C   ARG A 408       4.666 -10.775 -41.587  1.00  0.00           C  
ATOM   2603  O   ARG A 408       4.556 -10.748 -40.374  1.00  0.00           O  
ATOM   2604  CB  ARG A 408       2.823  -9.391 -42.456  1.00  0.00           C  
ATOM   2605  CG  ARG A 408       2.217  -9.358 -42.737  1.00  0.00           C  
ATOM   2606  CD  ARG A 408       1.136  -9.841 -42.490  1.00  0.00           C  
ATOM   2607  NE  ARG A 408       0.515 -10.158 -43.495  1.00  0.00           N  
ATOM   2608  CZ  ARG A 408       0.385 -11.231 -43.865  1.00  0.00           C  
ATOM   2609  NH1 ARG A 408       0.803 -11.440 -43.665  1.00  0.00           N  
ATOM   2610  NH2 ARG A 408      -0.178 -12.099 -44.461  1.00  0.00           N  
ATOM   2611  N   GLN A 409       5.083 -11.847 -42.246  1.00  0.00           N  
ATOM   2612  CA  GLN A 409       5.460 -13.042 -41.563  1.00  0.00           C  
ATOM   2613  C   GLN A 409       6.783 -12.911 -40.867  1.00  0.00           C  
ATOM   2614  O   GLN A 409       7.097 -13.729 -40.025  1.00  0.00           O  
ATOM   2615  CB  GLN A 409       5.485 -14.216 -42.538  1.00  0.00           C  
ATOM   2616  CG  GLN A 409       4.175 -14.518 -43.203  1.00  0.00           C  
ATOM   2617  CD  GLN A 409       3.800 -15.677 -43.296  1.00  0.00           C  
ATOM   2618  OE1 GLN A 409       4.527 -16.373 -42.852  1.00  0.00           O  
ATOM   2619  NE2 GLN A 409       2.659 -15.896 -43.877  1.00  0.00           N  
ATOM   2620  N   ILE A 410       7.562 -11.915 -41.200  1.00  0.00           N  
ATOM   2621  CA  ILE A 410       8.879 -11.756 -40.635  1.00  0.00           C  
ATOM   2622  C   ILE A 410       8.763 -11.046 -39.301  1.00  0.00           C  
ATOM   2623  O   ILE A 410       9.196 -10.268 -39.024  1.00  0.00           O  
ATOM   2624  CB  ILE A 410       9.780 -11.020 -41.574  1.00  0.00           C  
ATOM   2625  CG1 ILE A 410       9.648 -11.610 -42.958  1.00  0.00           C  
ATOM   2626  CG2 ILE A 410      11.189 -11.077 -41.116  1.00  0.00           C  
ATOM   2627  CD1 ILE A 410      10.383 -11.511 -43.748  1.00  0.00           C  
ATOM   2628  N   ALA A 411       8.186 -11.331 -38.453  1.00  0.00           N  
ATOM   2629  CA  ALA A 411       8.014 -10.797 -37.115  1.00  0.00           C  
ATOM   2630  C   ALA A 411       8.118 -11.928 -36.114  1.00  0.00           C  
ATOM   2631  O   ALA A 411       7.837 -13.062 -36.458  1.00  0.00           O  
ATOM   2632  CB  ALA A 411       6.670 -10.088 -36.972  1.00  0.00           C  
ATOM   2633  N   PRO A 412       8.554 -11.668 -34.892  1.00  0.00           N  
ATOM   2634  CA  PRO A 412       8.556 -12.716 -33.870  1.00  0.00           C  
ATOM   2635  C   PRO A 412       7.169 -13.115 -33.445  1.00  0.00           C  
ATOM   2636  O   PRO A 412       6.267 -12.300 -33.322  1.00  0.00           O  
ATOM   2637  CB  PRO A 412       9.307 -12.092 -32.720  1.00  0.00           C  
ATOM   2638  CG  PRO A 412       9.502 -10.777 -33.114  1.00  0.00           C  
ATOM   2639  CD  PRO A 412       9.248 -10.465 -34.427  1.00  0.00           C  
ATOM   2640  N   GLY A 413       7.010 -14.393 -33.220  1.00  0.00           N  
ATOM   2641  CA  GLY A 413       5.775 -14.910 -32.747  1.00  0.00           C  
ATOM   2642  C   GLY A 413       4.704 -15.108 -33.748  1.00  0.00           C  
ATOM   2643  O   GLY A 413       3.634 -15.131 -33.378  1.00  0.00           O  
ATOM   2644  N   GLN A 414       4.960 -15.253 -35.003  1.00  0.00           N  
ATOM   2645  CA  GLN A 414       3.975 -15.476 -36.023  1.00  0.00           C  
ATOM   2646  C   GLN A 414       4.168 -16.831 -36.680  1.00  0.00           C  
ATOM   2647  O   GLN A 414       5.250 -17.403 -36.655  1.00  0.00           O  
ATOM   2648  CB  GLN A 414       4.014 -14.393 -37.066  1.00  0.00           C  
ATOM   2649  CG  GLN A 414       3.201 -13.351 -36.996  1.00  0.00           C  
ATOM   2650  CD  GLN A 414       3.538 -12.274 -37.535  1.00  0.00           C  
ATOM   2651  OE1 GLN A 414       4.185 -12.294 -38.086  1.00  0.00           O  
ATOM   2652  NE2 GLN A 414       3.099 -11.323 -37.379  1.00  0.00           N  
ATOM   2653  N   THR A 415       3.097 -17.341 -37.264  1.00  0.00           N  
ATOM   2654  CA  THR A 415       3.080 -18.645 -37.896  1.00  0.00           C  
ATOM   2655  C   THR A 415       2.794 -18.500 -39.378  1.00  0.00           C  
ATOM   2656  O   THR A 415       2.109 -17.636 -39.816  1.00  0.00           O  
ATOM   2657  CB  THR A 415       2.039 -19.550 -37.245  1.00  0.00           C  
ATOM   2658  OG1 THR A 415       1.146 -19.569 -37.493  1.00  0.00           O  
ATOM   2659  CG2 THR A 415       1.853 -19.489 -36.315  1.00  0.00           C  
ATOM   2660  N   GLY A 416       3.318 -19.359 -40.141  1.00  0.00           N  
ATOM   2661  CA  GLY A 416       3.158 -19.344 -41.574  1.00  0.00           C  
ATOM   2662  C   GLY A 416       4.201 -20.226 -42.217  1.00  0.00           C  
ATOM   2663  O   GLY A 416       4.947 -20.914 -41.547  1.00  0.00           O  
ATOM   2664  N   ASN A 417       4.232 -20.206 -43.540  1.00  0.00           N  
ATOM   2665  CA  ASN A 417       5.216 -20.994 -44.269  1.00  0.00           C  
ATOM   2666  C   ASN A 417       6.616 -20.449 -44.075  1.00  0.00           C  
ATOM   2667  O   ASN A 417       7.539 -21.188 -43.778  1.00  0.00           O  
ATOM   2668  CB  ASN A 417       4.863 -21.039 -45.747  1.00  0.00           C  
ATOM   2669  CG  ASN A 417       3.973 -21.219 -46.157  1.00  0.00           C  
ATOM   2670  OD1 ASN A 417       3.635 -21.592 -45.462  1.00  0.00           O  
ATOM   2671  ND2 ASN A 417       3.592 -20.956 -47.296  1.00  0.00           N  
ATOM   2672  N   ILE A 418       6.788 -19.154 -44.237  1.00  0.00           N  
ATOM   2673  CA  ILE A 418       8.090 -18.543 -44.041  1.00  0.00           C  
ATOM   2674  C   ILE A 418       8.427 -18.462 -42.560  1.00  0.00           C  
ATOM   2675  O   ILE A 418       9.574 -18.652 -42.158  1.00  0.00           O  
ATOM   2676  CB  ILE A 418       8.125 -17.165 -44.714  1.00  0.00           C  
ATOM   2677  CG1 ILE A 418       7.624 -17.267 -46.149  1.00  0.00           C  
ATOM   2678  CG2 ILE A 418       9.520 -16.588 -44.695  1.00  0.00           C  
ATOM   2679  CD1 ILE A 418       8.222 -17.388 -47.031  1.00  0.00           C  
ATOM   2680  N   ALA A 419       7.433 -18.200 -41.726  1.00  0.00           N  
ATOM   2681  CA  ALA A 419       7.671 -18.000 -40.306  1.00  0.00           C  
ATOM   2682  C   ALA A 419       8.032 -19.284 -39.579  1.00  0.00           C  
ATOM   2683  O   ALA A 419       8.674 -19.242 -38.544  1.00  0.00           O  
ATOM   2684  CB  ALA A 419       6.452 -17.368 -39.659  1.00  0.00           C  
ATOM   2685  N   ASP A 420       7.636 -20.426 -40.090  1.00  0.00           N  
ATOM   2686  CA  ASP A 420       7.928 -21.690 -39.427  1.00  0.00           C  
ATOM   2687  C   ASP A 420       9.093 -22.431 -40.049  1.00  0.00           C  
ATOM   2688  O   ASP A 420       9.890 -23.037 -39.370  1.00  0.00           O  
ATOM   2689  CB  ASP A 420       6.702 -22.595 -39.433  1.00  0.00           C  
ATOM   2690  CG  ASP A 420       5.570 -22.047 -38.608  1.00  0.00           C  
ATOM   2691  OD1 ASP A 420       5.809 -21.282 -37.680  1.00  0.00           O  
ATOM   2692  OD2 ASP A 420       4.439 -22.385 -38.888  1.00  0.00           O  
ATOM   2693  N   TYR A 421       9.207 -22.412 -41.322  1.00  0.00           N  
ATOM   2694  CA  TYR A 421      10.146 -23.286 -42.000  1.00  0.00           C  
ATOM   2695  C   TYR A 421      11.400 -22.600 -42.457  1.00  0.00           C  
ATOM   2696  O   TYR A 421      12.373 -23.265 -42.630  1.00  0.00           O  
ATOM   2697  CB  TYR A 421       9.486 -23.944 -43.194  1.00  0.00           C  
ATOM   2698  CG  TYR A 421       8.219 -24.649 -42.879  1.00  0.00           C  
ATOM   2699  CD1 TYR A 421       8.208 -25.588 -42.038  1.00  0.00           C  
ATOM   2700  CD2 TYR A 421       7.033 -24.376 -43.423  1.00  0.00           C  
ATOM   2701  CE1 TYR A 421       7.053 -26.233 -41.749  1.00  0.00           C  
ATOM   2702  CE2 TYR A 421       5.872 -25.016 -43.139  1.00  0.00           C  
ATOM   2703  CZ  TYR A 421       5.888 -25.943 -42.303  1.00  0.00           C  
ATOM   2704  OH  TYR A 421       4.736 -26.581 -42.019  1.00  0.00           O  
ATOM   2705  N   ASN A 422      11.414 -21.299 -42.661  1.00  0.00           N  
ATOM   2706  CA  ASN A 422      12.542 -20.593 -43.168  1.00  0.00           C  
ATOM   2707  C   ASN A 422      13.099 -19.577 -42.269  1.00  0.00           C  
ATOM   2708  O   ASN A 422      14.256 -19.578 -42.028  1.00  0.00           O  
ATOM   2709  CB  ASN A 422      12.248 -19.923 -44.437  1.00  0.00           C  
ATOM   2710  CG  ASN A 422      11.475 -20.263 -45.364  1.00  0.00           C  
ATOM   2711  OD1 ASN A 422      11.596 -20.356 -45.800  1.00  0.00           O  
ATOM   2712  ND2 ASN A 422      10.685 -20.436 -45.675  1.00  0.00           N  
ATOM   2713  N   TYR A 423      12.315 -18.707 -41.766  1.00  0.00           N  
ATOM   2714  CA  TYR A 423      12.781 -17.617 -41.005  1.00  0.00           C  
ATOM   2715  C   TYR A 423      12.011 -17.467 -39.742  1.00  0.00           C  
ATOM   2716  O   TYR A 423      10.927 -16.925 -39.713  1.00  0.00           O  
ATOM   2717  CB  TYR A 423      12.710 -16.428 -41.853  1.00  0.00           C  
ATOM   2718  CG  TYR A 423      13.612 -15.472 -41.793  1.00  0.00           C  
ATOM   2719  CD1 TYR A 423      14.951 -15.630 -41.570  1.00  0.00           C  
ATOM   2720  CD2 TYR A 423      13.127 -14.404 -41.971  1.00  0.00           C  
ATOM   2721  CE1 TYR A 423      15.780 -14.753 -41.520  1.00  0.00           C  
ATOM   2722  CE2 TYR A 423      13.947 -13.523 -41.920  1.00  0.00           C  
ATOM   2723  CZ  TYR A 423      15.272 -13.703 -41.696  1.00  0.00           C  
ATOM   2724  OH  TYR A 423      16.090 -12.827 -41.649  1.00  0.00           O  
ATOM   2725  N   LYS A 424      12.582 -17.949 -38.703  1.00  0.00           N  
ATOM   2726  CA  LYS A 424      11.976 -17.874 -37.422  1.00  0.00           C  
ATOM   2727  C   LYS A 424      12.777 -16.945 -36.541  1.00  0.00           C  
ATOM   2728  O   LYS A 424      13.930 -17.180 -36.299  1.00  0.00           O  
ATOM   2729  CB  LYS A 424      11.879 -19.215 -36.793  1.00  0.00           C  
ATOM   2730  CG  LYS A 424      10.821 -19.516 -36.035  1.00  0.00           C  
ATOM   2731  CD  LYS A 424      10.256 -20.175 -35.545  1.00  0.00           C  
ATOM   2732  CE  LYS A 424       9.176 -20.493 -34.828  1.00  0.00           C  
ATOM   2733  NZ  LYS A 424       8.829 -20.350 -34.240  1.00  0.00           N  
ATOM   2734  N   LEU A 425      12.161 -15.883 -36.070  1.00  0.00           N  
ATOM   2735  CA  LEU A 425      12.784 -14.978 -35.128  1.00  0.00           C  
ATOM   2736  C   LEU A 425      12.413 -15.364 -33.707  1.00  0.00           C  
ATOM   2737  O   LEU A 425      11.283 -15.793 -33.456  1.00  0.00           O  
ATOM   2738  CB  LEU A 425      12.353 -13.539 -35.399  1.00  0.00           C  
ATOM   2739  CG  LEU A 425      12.828 -12.922 -36.700  1.00  0.00           C  
ATOM   2740  CD1 LEU A 425      12.445 -11.459 -36.762  1.00  0.00           C  
ATOM   2741  CD2 LEU A 425      14.313 -13.091 -36.863  1.00  0.00           C  
ATOM   2742  N   PRO A 426      13.334 -15.233 -32.760  1.00  0.00           N  
ATOM   2743  CA  PRO A 426      13.014 -15.564 -31.376  1.00  0.00           C  
ATOM   2744  C   PRO A 426      12.093 -14.533 -30.751  1.00  0.00           C  
ATOM   2745  O   PRO A 426      11.881 -13.442 -31.276  1.00  0.00           O  
ATOM   2746  CB  PRO A 426      14.380 -15.576 -30.696  1.00  0.00           C  
ATOM   2747  CG  PRO A 426      15.212 -14.679 -31.516  1.00  0.00           C  
ATOM   2748  CD  PRO A 426      14.745 -14.852 -32.916  1.00  0.00           C  
ATOM   2749  N   ASP A 427      11.536 -14.907 -29.604  1.00  0.00           N  
ATOM   2750  CA  ASP A 427      10.606 -14.032 -28.908  1.00  0.00           C  
ATOM   2751  C   ASP A 427      11.300 -12.831 -28.283  1.00  0.00           C  
ATOM   2752  O   ASP A 427      10.674 -11.782 -28.103  1.00  0.00           O  
ATOM   2753  CB  ASP A 427       9.858 -14.821 -27.844  1.00  0.00           C  
ATOM   2754  CG  ASP A 427       8.956 -15.875 -28.440  1.00  0.00           C  
ATOM   2755  OD1 ASP A 427       8.742 -15.909 -29.550  1.00  0.00           O  
ATOM   2756  OD2 ASP A 427       8.471 -16.674 -27.803  1.00  0.00           O  
ATOM   2757  N   ASP A 428      12.580 -12.962 -27.949  1.00  0.00           N  
ATOM   2758  CA  ASP A 428      13.373 -11.870 -27.399  1.00  0.00           C  
ATOM   2759  C   ASP A 428      14.240 -11.205 -28.458  1.00  0.00           C  
ATOM   2760  O   ASP A 428      15.362 -10.779 -28.175  1.00  0.00           O  
ATOM   2761  CB  ASP A 428      14.221 -12.370 -26.233  1.00  0.00           C  
ATOM   2762  CG  ASP A 428      14.035 -12.911 -25.507  1.00  0.00           C  
ATOM   2763  OD1 ASP A 428      13.385 -12.601 -25.758  1.00  0.00           O  
ATOM   2764  OD2 ASP A 428      14.545 -13.651 -24.675  1.00  0.00           O  
ATOM   2765  N   PHE A 429      13.738 -11.116 -29.685  1.00  0.00           N  
ATOM   2766  CA  PHE A 429      14.509 -10.552 -30.782  1.00  0.00           C  
ATOM   2767  C   PHE A 429      14.620  -9.040 -30.644  1.00  0.00           C  
ATOM   2768  O   PHE A 429      13.635  -8.348 -30.406  1.00  0.00           O  
ATOM   2769  CB  PHE A 429      13.861 -10.912 -32.117  1.00  0.00           C  
ATOM   2770  CG  PHE A 429      14.497 -10.247 -33.302  1.00  0.00           C  
ATOM   2771  CD1 PHE A 429      15.750 -10.636 -33.737  1.00  0.00           C  
ATOM   2772  CD2 PHE A 429      13.837  -9.240 -33.989  1.00  0.00           C  
ATOM   2773  CE1 PHE A 429      16.337 -10.028 -34.831  1.00  0.00           C  
ATOM   2774  CE2 PHE A 429      14.419  -8.627 -35.082  1.00  0.00           C  
ATOM   2775  CZ  PHE A 429      15.670  -9.023 -35.503  1.00  0.00           C  
ATOM   2776  N   THR A 430      15.829  -8.531 -30.796  1.00  0.00           N  
ATOM   2777  CA  THR A 430      16.093  -7.100 -30.843  1.00  0.00           C  
ATOM   2778  C   THR A 430      16.787  -6.798 -32.160  1.00  0.00           C  
ATOM   2779  O   THR A 430      17.822  -7.355 -32.457  1.00  0.00           O  
ATOM   2780  CB  THR A 430      16.962  -6.649 -29.670  1.00  0.00           C  
ATOM   2781  OG1 THR A 430      18.162  -7.427 -29.637  1.00  0.00           O  
ATOM   2782  CG2 THR A 430      16.219  -6.814 -28.359  1.00  0.00           C  
ATOM   2783  N   GLY A 431      16.225  -5.921 -32.942  1.00  0.00           N  
ATOM   2784  CA  GLY A 431      16.783  -5.617 -34.240  1.00  0.00           C  
ATOM   2785  C   GLY A 431      15.780  -4.947 -35.135  1.00  0.00           C  
ATOM   2786  O   GLY A 431      14.782  -4.494 -34.693  1.00  0.00           O  
ATOM   2787  N   CYS A 432      16.070  -4.883 -36.412  1.00  0.00           N  
ATOM   2788  CA  CYS A 432      15.222  -4.202 -37.377  1.00  0.00           C  
ATOM   2789  C   CYS A 432      14.988  -5.080 -38.597  1.00  0.00           C  
ATOM   2790  O   CYS A 432      15.812  -5.927 -38.945  1.00  0.00           O  
ATOM   2791  CB  CYS A 432      15.827  -2.860 -37.808  1.00  0.00           C  
ATOM   2792  SG  CYS A 432      15.996  -1.646 -36.475  1.00  0.00           S  
ATOM   2793  N   VAL A 433      13.840  -4.867 -39.233  1.00  0.00           N  
ATOM   2794  CA  VAL A 433      13.454  -5.521 -40.473  1.00  0.00           C  
ATOM   2795  C   VAL A 433      13.214  -4.431 -41.506  1.00  0.00           C  
ATOM   2796  O   VAL A 433      12.431  -3.499 -41.268  1.00  0.00           O  
ATOM   2797  CB  VAL A 433      12.200  -6.390 -40.290  1.00  0.00           C  
ATOM   2798  CG1 VAL A 433      11.732  -6.941 -41.620  1.00  0.00           C  
ATOM   2799  CG2 VAL A 433      12.470  -7.518 -39.308  1.00  0.00           C  
ATOM   2800  N   ILE A 434      13.904  -4.539 -42.641  1.00  0.00           N  
ATOM   2801  CA  ILE A 434      13.879  -3.553 -43.710  1.00  0.00           C  
ATOM   2802  C   ILE A 434      13.466  -4.254 -44.994  1.00  0.00           C  
ATOM   2803  O   ILE A 434      14.004  -5.309 -45.328  1.00  0.00           O  
ATOM   2804  CB  ILE A 434      15.252  -2.882 -43.883  1.00  0.00           C  
ATOM   2805  CG1 ILE A 434      15.798  -2.382 -42.547  1.00  0.00           C  
ATOM   2806  CG2 ILE A 434      15.163  -1.741 -44.851  1.00  0.00           C  
ATOM   2807  CD1 ILE A 434      17.273  -2.124 -42.547  1.00  0.00           C  
ATOM   2808  N   ALA A 435      12.522  -3.673 -45.719  1.00  0.00           N  
ATOM   2809  CA  ALA A 435      12.041  -4.271 -46.949  1.00  0.00           C  
ATOM   2810  C   ALA A 435      11.916  -3.222 -48.030  1.00  0.00           C  
ATOM   2811  O   ALA A 435      11.620  -2.073 -47.754  1.00  0.00           O  
ATOM   2812  CB  ALA A 435      10.695  -4.960 -46.751  1.00  0.00           C  
ATOM   2813  N   TRP A 436      12.150  -3.633 -49.266  1.00  0.00           N  
ATOM   2814  CA  TRP A 436      11.917  -2.783 -50.416  1.00  0.00           C  
ATOM   2815  C   TRP A 436      11.409  -3.579 -51.554  1.00  0.00           C  
ATOM   2816  O   TRP A 436      11.694  -4.761 -51.688  1.00  0.00           O  
ATOM   2817  CB  TRP A 436      13.146  -2.062 -50.797  1.00  0.00           C  
ATOM   2818  CG  TRP A 436      13.949  -2.373 -51.598  1.00  0.00           C  
ATOM   2819  CD1 TRP A 436      13.952  -2.147 -52.645  1.00  0.00           C  
ATOM   2820  CD2 TRP A 436      14.884  -2.949 -51.409  1.00  0.00           C  
ATOM   2821  NE1 TRP A 436      14.826  -2.558 -53.120  1.00  0.00           N  
ATOM   2822  CE2 TRP A 436      15.093  -2.931 -51.648  1.00  0.00           C  
ATOM   2823  CE3 TRP A 436      15.642  -3.512 -51.246  1.00  0.00           C  
ATOM   2824  CZ2 TRP A 436      16.856  -4.085 -52.102  1.00  0.00           C  
ATOM   2825  CZ3 TRP A 436      15.762  -3.409 -50.996  1.00  0.00           C  
ATOM   2826  CH2 TRP A 436      16.766  -4.005 -51.593  1.00  0.00           C  
ATOM   2827  N   ASN A 437      10.657  -2.915 -52.374  1.00  0.00           N  
ATOM   2828  CA  ASN A 437      10.088  -3.549 -53.530  1.00  0.00           C  
ATOM   2829  C   ASN A 437      11.142  -3.801 -54.563  1.00  0.00           C  
ATOM   2830  O   ASN A 437      11.845  -3.007 -54.831  1.00  0.00           O  
ATOM   2831  CB  ASN A 437       9.003  -2.682 -54.090  1.00  0.00           C  
ATOM   2832  CG  ASN A 437       7.858  -3.192 -54.389  1.00  0.00           C  
ATOM   2833  OD1 ASN A 437       7.681  -4.155 -54.721  1.00  0.00           O  
ATOM   2834  ND2 ASN A 437       7.074  -2.544 -54.275  1.00  0.00           N  
ATOM   2835  N   SER A 438      11.244  -4.916 -55.150  1.00  0.00           N  
ATOM   2836  CA  SER A 438      12.270  -5.330 -56.090  1.00  0.00           C  
ATOM   2837  C   SER A 438      11.678  -5.793 -57.400  1.00  0.00           C  
ATOM   2838  O   SER A 438      12.050  -6.816 -57.965  1.00  0.00           O  
ATOM   2839  CB  SER A 438      13.130  -6.413 -55.501  1.00  0.00           C  
ATOM   2840  OG  SER A 438      12.389  -7.529 -55.190  1.00  0.00           O  
ATOM   2841  N   ASN A 439      10.732  -5.048 -57.887  1.00  0.00           N  
ATOM   2842  CA  ASN A 439      10.128  -5.388 -59.149  1.00  0.00           C  
ATOM   2843  C   ASN A 439      11.065  -5.223 -60.312  1.00  0.00           C  
ATOM   2844  O   ASN A 439      10.946  -5.909 -61.322  1.00  0.00           O  
ATOM   2845  CB  ASN A 439       8.901  -4.544 -59.346  1.00  0.00           C  
ATOM   2846  CG  ASN A 439       7.743  -5.009 -59.316  1.00  0.00           C  
ATOM   2847  OD1 ASN A 439       7.655  -6.142 -59.281  1.00  0.00           O  
ATOM   2848  ND2 ASN A 439       6.845  -4.134 -59.330  1.00  0.00           N  
ATOM   2849  N   LYS A 440      11.989  -4.327 -60.197  1.00  0.00           N  
ATOM   2850  CA  LYS A 440      12.881  -4.072 -61.294  1.00  0.00           C  
ATOM   2851  C   LYS A 440      13.914  -5.155 -61.487  1.00  0.00           C  
ATOM   2852  O   LYS A 440      14.311  -5.466 -62.609  1.00  0.00           O  
ATOM   2853  CB  LYS A 440      13.537  -2.745 -61.078  1.00  0.00           C  
ATOM   2854  CG  LYS A 440      14.244  -2.222 -62.288  1.00  0.00           C  
ATOM   2855  CD  LYS A 440      14.697  -0.811 -62.062  1.00  0.00           C  
ATOM   2856  CE  LYS A 440      15.636  -0.289 -62.606  1.00  0.00           C  
ATOM   2857  NZ  LYS A 440      16.064   1.102 -62.440  1.00  0.00           N  
ATOM   2858  N   LEU A 441      14.351  -5.749 -60.420  1.00  0.00           N  
ATOM   2859  CA  LEU A 441      15.462  -6.667 -60.483  1.00  0.00           C  
ATOM   2860  C   LEU A 441      15.064  -8.114 -60.350  1.00  0.00           C  
ATOM   2861  O   LEU A 441      15.549  -8.940 -61.103  1.00  0.00           O  
ATOM   2862  CB  LEU A 441      16.471  -6.315 -59.398  1.00  0.00           C  
ATOM   2863  CG  LEU A 441      17.566  -5.675 -59.504  1.00  0.00           C  
ATOM   2864  CD1 LEU A 441      18.031  -4.937 -58.863  1.00  0.00           C  
ATOM   2865  CD2 LEU A 441      18.287  -5.643 -60.755  1.00  0.00           C  
ATOM   2866  N   ASP A 442      14.194  -8.452 -59.411  1.00  0.00           N  
ATOM   2867  CA  ASP A 442      13.905  -9.836 -59.110  1.00  0.00           C  
ATOM   2868  C   ASP A 442      12.765 -10.392 -59.927  1.00  0.00           C  
ATOM   2869  O   ASP A 442      12.609 -11.530 -60.004  1.00  0.00           O  
ATOM   2870  CB  ASP A 442      13.613  -9.995 -57.622  1.00  0.00           C  
ATOM   2871  CG  ASP A 442      14.841  -9.811 -56.768  1.00  0.00           C  
ATOM   2872  OD1 ASP A 442      15.915 -10.194 -57.208  1.00  0.00           O  
ATOM   2873  OD2 ASP A 442      14.734  -9.285 -55.657  1.00  0.00           O  
ATOM   2874  N   SER A 443      11.964  -9.625 -60.536  1.00  0.00           N  
ATOM   2875  CA  SER A 443      10.886 -10.100 -61.372  1.00  0.00           C  
ATOM   2876  C   SER A 443      11.343 -10.172 -62.812  1.00  0.00           C  
ATOM   2877  O   SER A 443      11.884  -9.207 -63.345  1.00  0.00           O  
ATOM   2878  CB  SER A 443       9.678  -9.205 -61.240  1.00  0.00           C  
ATOM   2879  OG  SER A 443       9.927  -7.948 -61.767  1.00  0.00           O  
ATOM   2880  N   LYS A 444      11.127 -11.316 -63.437  1.00  0.00           N  
ATOM   2881  CA  LYS A 444      11.549 -11.556 -64.794  1.00  0.00           C  
ATOM   2882  C   LYS A 444      10.383 -12.049 -65.620  1.00  0.00           C  
ATOM   2883  O   LYS A 444       9.345 -12.428 -65.098  1.00  0.00           O  
ATOM   2884  CB  LYS A 444      12.686 -12.566 -64.856  1.00  0.00           C  
ATOM   2885  CG  LYS A 444      13.950 -12.078 -64.295  1.00  0.00           C  
ATOM   2886  CD  LYS A 444      15.041 -13.077 -64.528  1.00  0.00           C  
ATOM   2887  CE  LYS A 444      16.277 -12.591 -64.017  1.00  0.00           C  
ATOM   2888  NZ  LYS A 444      17.183 -12.766 -64.217  1.00  0.00           N  
ATOM   2889  N   VAL A 445      10.571 -12.032 -66.930  1.00  0.00           N  
ATOM   2890  CA  VAL A 445       9.553 -12.490 -67.851  1.00  0.00           C  
ATOM   2891  C   VAL A 445       9.430 -14.001 -67.766  1.00  0.00           C  
ATOM   2892  O   VAL A 445      10.433 -14.721 -67.733  1.00  0.00           O  
ATOM   2893  CB  VAL A 445       9.882 -12.043 -69.272  1.00  0.00           C  
ATOM   2894  CG1 VAL A 445       8.716 -12.294 -70.198  1.00  0.00           C  
ATOM   2895  CG2 VAL A 445      10.272 -10.577 -69.281  1.00  0.00           C  
ATOM   2896  N   SER A 446       8.187 -14.478 -67.706  1.00  0.00           N  
ATOM   2897  CA  SER A 446       7.830 -15.891 -67.570  1.00  0.00           C  
ATOM   2898  C   SER A 446       8.417 -16.511 -66.316  1.00  0.00           C  
ATOM   2899  O   SER A 446       8.764 -17.688 -66.296  1.00  0.00           O  
ATOM   2900  CB  SER A 446       8.214 -16.711 -68.807  1.00  0.00           C  
ATOM   2901  OG  SER A 446       9.606 -16.919 -68.884  1.00  0.00           O  
ATOM   2902  N   GLY A 447       8.530 -15.719 -65.262  1.00  0.00           N  
ATOM   2903  CA  GLY A 447       8.926 -16.227 -63.976  1.00  0.00           C  
ATOM   2904  C   GLY A 447      10.405 -16.249 -63.727  1.00  0.00           C  
ATOM   2905  O   GLY A 447      11.175 -16.592 -64.610  1.00  0.00           O  
ATOM   2906  N   ASN A 448      10.811 -15.883 -62.520  1.00  0.00           N  
ATOM   2907  CA  ASN A 448      12.175 -16.016 -62.066  1.00  0.00           C  
ATOM   2908  C   ASN A 448      12.250 -17.201 -61.136  1.00  0.00           C  
ATOM   2909  O   ASN A 448      11.572 -17.261 -60.139  1.00  0.00           O  
ATOM   2910  CB  ASN A 448      12.643 -14.758 -61.368  1.00  0.00           C  
ATOM   2911  CG  ASN A 448      14.073 -14.777 -61.090  1.00  0.00           C  
ATOM   2912  OD1 ASN A 448      14.770 -15.096 -60.966  1.00  0.00           O  
ATOM   2913  ND2 ASN A 448      14.516 -14.430 -60.995  1.00  0.00           N  
ATOM   2914  N   TYR A 449      13.072 -18.140 -61.463  1.00  0.00           N  
ATOM   2915  CA  TYR A 449      13.128 -19.390 -60.753  1.00  0.00           C  
ATOM   2916  C   TYR A 449      14.357 -19.519 -59.888  1.00  0.00           C  
ATOM   2917  O   TYR A 449      14.691 -20.601 -59.463  1.00  0.00           O  
ATOM   2918  CB  TYR A 449      13.046 -20.550 -61.735  1.00  0.00           C  
ATOM   2919  CG  TYR A 449      11.772 -20.620 -62.552  1.00  0.00           C  
ATOM   2920  CD1 TYR A 449      11.613 -19.883 -63.691  1.00  0.00           C  
ATOM   2921  CD2 TYR A 449      10.726 -21.422 -62.178  1.00  0.00           C  
ATOM   2922  CE1 TYR A 449      10.451 -19.949 -64.432  1.00  0.00           C  
ATOM   2923  CE2 TYR A 449       9.560 -21.494 -62.913  1.00  0.00           C  
ATOM   2924  CZ  TYR A 449       9.429 -20.756 -64.039  1.00  0.00           C  
ATOM   2925  OH  TYR A 449       8.273 -20.823 -64.773  1.00  0.00           O  
ATOM   2926  N   ASN A 450      15.040 -18.443 -59.620  1.00  0.00           N  
ATOM   2927  CA  ASN A 450      16.231 -18.500 -58.813  1.00  0.00           C  
ATOM   2928  C   ASN A 450      15.956 -18.570 -57.328  1.00  0.00           C  
ATOM   2929  O   ASN A 450      16.810 -18.873 -56.564  1.00  0.00           O  
ATOM   2930  CB  ASN A 450      17.093 -17.312 -59.111  1.00  0.00           C  
ATOM   2931  CG  ASN A 450      17.845 -17.458 -59.969  1.00  0.00           C  
ATOM   2932  OD1 ASN A 450      17.912 -17.851 -60.278  1.00  0.00           O  
ATOM   2933  ND2 ASN A 450      18.417 -17.143 -60.360  1.00  0.00           N  
ATOM   2934  N   TYR A 451      14.797 -18.299 -56.900  1.00  0.00           N  
ATOM   2935  CA  TYR A 451      14.451 -18.304 -55.494  1.00  0.00           C  
ATOM   2936  C   TYR A 451      13.556 -19.490 -55.208  1.00  0.00           C  
ATOM   2937  O   TYR A 451      12.502 -19.619 -55.803  1.00  0.00           O  
ATOM   2938  CB  TYR A 451      13.761 -17.002 -55.106  1.00  0.00           C  
ATOM   2939  CG  TYR A 451      14.566 -15.782 -55.439  1.00  0.00           C  
ATOM   2940  CD1 TYR A 451      15.763 -15.572 -54.856  1.00  0.00           C  
ATOM   2941  CD2 TYR A 451      14.132 -14.843 -56.339  1.00  0.00           C  
ATOM   2942  CE1 TYR A 451      16.506 -14.460 -55.158  1.00  0.00           C  
ATOM   2943  CE2 TYR A 451      14.869 -13.725 -56.647  1.00  0.00           C  
ATOM   2944  CZ  TYR A 451      16.054 -13.542 -56.053  1.00  0.00           C  
ATOM   2945  OH  TYR A 451      16.791 -12.434 -56.353  1.00  0.00           O  
ATOM   2946  N   LEU A 452      13.975 -20.349 -54.294  1.00  0.00           N  
ATOM   2947  CA  LEU A 452      13.256 -21.561 -53.956  1.00  0.00           C  
ATOM   2948  C   LEU A 452      12.817 -21.497 -52.505  1.00  0.00           C  
ATOM   2949  O   LEU A 452      13.553 -21.023 -51.649  1.00  0.00           O  
ATOM   2950  CB  LEU A 452      14.123 -22.797 -54.193  1.00  0.00           C  
ATOM   2951  CG  LEU A 452      14.472 -23.122 -55.600  1.00  0.00           C  
ATOM   2952  CD1 LEU A 452      13.249 -23.439 -56.367  1.00  0.00           C  
ATOM   2953  CD2 LEU A 452      15.320 -23.595 -56.047  1.00  0.00           C  
ATOM   2954  N   TYR A 453      11.617 -21.974 -52.231  1.00  0.00           N  
ATOM   2955  CA  TYR A 453      11.014 -21.863 -50.915  1.00  0.00           C  
ATOM   2956  C   TYR A 453      10.574 -23.236 -50.430  1.00  0.00           C  
ATOM   2957  O   TYR A 453      10.117 -24.064 -51.211  1.00  0.00           O  
ATOM   2958  CB  TYR A 453       9.821 -20.903 -50.936  1.00  0.00           C  
ATOM   2959  CG  TYR A 453      10.193 -19.491 -51.321  1.00  0.00           C  
ATOM   2960  CD1 TYR A 453      10.987 -18.740 -50.672  1.00  0.00           C  
ATOM   2961  CD2 TYR A 453       9.761 -18.912 -52.335  1.00  0.00           C  
ATOM   2962  CE1 TYR A 453      11.333 -17.452 -51.026  1.00  0.00           C  
ATOM   2963  CE2 TYR A 453      10.103 -17.624 -52.693  1.00  0.00           C  
ATOM   2964  CZ  TYR A 453      10.888 -16.900 -52.035  1.00  0.00           C  
ATOM   2965  OH  TYR A 453      11.232 -15.620 -52.389  1.00  0.00           O  
ATOM   2966  N   ARG A 454      10.718 -23.470 -49.135  1.00  0.00           N  
ATOM   2967  CA  ARG A 454      10.365 -24.733 -48.508  1.00  0.00           C  
ATOM   2968  C   ARG A 454       8.967 -24.656 -47.951  1.00  0.00           C  
ATOM   2969  O   ARG A 454       8.660 -23.776 -47.219  1.00  0.00           O  
ATOM   2970  CB  ARG A 454      11.346 -25.071 -47.412  1.00  0.00           C  
ATOM   2971  CG  ARG A 454      12.162 -25.939 -47.503  1.00  0.00           C  
ATOM   2972  CD  ARG A 454      13.047 -26.253 -46.349  1.00  0.00           C  
ATOM   2973  NE  ARG A 454      14.301 -26.371 -46.701  1.00  0.00           N  
ATOM   2974  CZ  ARG A 454      14.929 -27.062 -46.634  1.00  0.00           C  
ATOM   2975  NH1 ARG A 454      14.837 -27.621 -46.880  1.00  0.00           N  
ATOM   2976  NH2 ARG A 454      15.681 -27.195 -46.330  1.00  0.00           N  
ATOM   2977  N   LEU A 455       8.125 -25.587 -48.294  1.00  0.00           N  
ATOM   2978  CA  LEU A 455       6.744 -25.603 -47.863  1.00  0.00           C  
ATOM   2979  C   LEU A 455       6.357 -26.785 -47.186  1.00  0.00           C  
ATOM   2980  O   LEU A 455       5.932 -26.989 -46.836  1.00  0.00           O  
ATOM   2981  CB  LEU A 455       5.825 -25.412 -48.928  1.00  0.00           C  
ATOM   2982  CG  LEU A 455       5.570 -24.724 -50.055  1.00  0.00           C  
ATOM   2983  CD1 LEU A 455       4.446 -24.621 -50.780  1.00  0.00           C  
ATOM   2984  CD2 LEU A 455       6.164 -24.080 -50.537  1.00  0.00           C  
ATOM   2985  N   PHE A 456       6.476 -27.550 -46.970  1.00  0.00           N  
ATOM   2986  CA  PHE A 456       6.057 -28.703 -46.362  1.00  0.00           C  
ATOM   2987  C   PHE A 456       7.052 -29.337 -45.529  1.00  0.00           C  
ATOM   2988  O   PHE A 456       7.868 -29.740 -45.987  1.00  0.00           O  
ATOM   2989  CB  PHE A 456       5.646 -29.674 -47.271  1.00  0.00           C  
ATOM   2990  CG  PHE A 456       5.239 -29.615 -48.374  1.00  0.00           C  
ATOM   2991  CD1 PHE A 456       4.532 -29.930 -48.176  1.00  0.00           C  
ATOM   2992  CD2 PHE A 456       5.538 -29.259 -49.617  1.00  0.00           C  
ATOM   2993  CE1 PHE A 456       4.147 -29.876 -49.194  1.00  0.00           C  
ATOM   2994  CE2 PHE A 456       5.160 -29.204 -50.638  1.00  0.00           C  
ATOM   2995  CZ  PHE A 456       4.463 -29.513 -50.425  1.00  0.00           C  
ATOM   2996  N   ARG A 457       6.974 -29.425 -44.296  1.00  0.00           N  
ATOM   2997  CA  ARG A 457       7.812 -30.007 -43.352  1.00  0.00           C  
ATOM   2998  C   ARG A 457       7.153 -30.461 -42.251  1.00  0.00           C  
ATOM   2999  O   ARG A 457       6.230 -30.053 -42.050  1.00  0.00           O  
ATOM   3000  CB  ARG A 457       8.811 -29.203 -42.836  1.00  0.00           C  
ATOM   3001  CG  ARG A 457       9.854 -29.533 -42.544  1.00  0.00           C  
ATOM   3002  CD  ARG A 457      10.345 -29.348 -42.311  1.00  0.00           C  
ATOM   3003  NE  ARG A 457      10.978 -30.201 -41.452  1.00  0.00           N  
ATOM   3004  CZ  ARG A 457      12.091 -30.384 -41.282  1.00  0.00           C  
ATOM   3005  NH1 ARG A 457      12.738 -29.787 -41.918  1.00  0.00           N  
ATOM   3006  NH2 ARG A 457      12.572 -31.186 -40.458  1.00  0.00           N  
ATOM   3007  N   LYS A 458       7.631 -31.326 -41.551  1.00  0.00           N  
ATOM   3008  CA  LYS A 458       7.122 -31.786 -40.397  1.00  0.00           C  
ATOM   3009  C   LYS A 458       7.179 -31.154 -39.196  1.00  0.00           C  
ATOM   3010  O   LYS A 458       6.343 -31.268 -38.388  1.00  0.00           O  
ATOM   3011  CB  LYS A 458       7.541 -32.805 -40.045  1.00  0.00           C  
ATOM   3012  CG  LYS A 458       7.203 -33.554 -40.406  1.00  0.00           C  
ATOM   3013  CD  LYS A 458       6.731 -34.140 -39.938  1.00  0.00           C  
ATOM   3014  CE  LYS A 458       6.559 -34.748 -39.487  1.00  0.00           C  
ATOM   3015  NZ  LYS A 458       6.463 -33.995 -39.531  1.00  0.00           N  
ATOM   3016  N   SER A 459       8.147 -30.482 -39.063  1.00  0.00           N  
ATOM   3017  CA  SER A 459       8.332 -29.884 -37.922  1.00  0.00           C  
ATOM   3018  C   SER A 459       8.836 -28.472 -38.135  1.00  0.00           C  
ATOM   3019  O   SER A 459       9.434 -28.135 -39.131  1.00  0.00           O  
ATOM   3020  CB  SER A 459       9.190 -30.623 -37.149  1.00  0.00           C  
ATOM   3021  OG  SER A 459      10.465 -30.555 -36.997  1.00  0.00           O  
ATOM   3022  N   ASN A 460       8.579 -27.648 -37.191  1.00  0.00           N  
ATOM   3023  CA  ASN A 460       8.993 -26.266 -37.255  1.00  0.00           C  
ATOM   3024  C   ASN A 460      10.416 -26.114 -36.775  1.00  0.00           C  
ATOM   3025  O   ASN A 460      10.869 -26.814 -35.883  1.00  0.00           O  
ATOM   3026  CB  ASN A 460       8.068 -25.388 -36.419  1.00  0.00           C  
ATOM   3027  CG  ASN A 460       6.711 -25.375 -36.908  1.00  0.00           C  
ATOM   3028  OD1 ASN A 460       6.340 -25.542 -37.997  1.00  0.00           O  
ATOM   3029  ND2 ASN A 460       5.963 -25.174 -36.104  1.00  0.00           N  
ATOM   3030  N   LEU A 461      11.117 -25.187 -37.380  1.00  0.00           N  
ATOM   3031  CA  LEU A 461      12.498 -24.956 -37.052  1.00  0.00           C  
ATOM   3032  C   LEU A 461      12.663 -24.222 -35.730  1.00  0.00           C  
ATOM   3033  O   LEU A 461      11.760 -23.534 -35.252  1.00  0.00           O  
ATOM   3034  CB  LEU A 461      13.157 -24.173 -38.150  1.00  0.00           C  
ATOM   3035  CG  LEU A 461      13.426 -24.787 -39.459  1.00  0.00           C  
ATOM   3036  CD1 LEU A 461      13.939 -23.813 -40.467  1.00  0.00           C  
ATOM   3037  CD2 LEU A 461      14.332 -25.842 -39.221  1.00  0.00           C  
ATOM   3038  N   LYS A 462      13.836 -24.387 -35.137  1.00  0.00           N  
ATOM   3039  CA  LYS A 462      14.267 -23.541 -34.046  1.00  0.00           C  
ATOM   3040  C   LYS A 462      14.664 -22.179 -34.591  1.00  0.00           C  
ATOM   3041  O   LYS A 462      15.073 -22.067 -35.740  1.00  0.00           O  
ATOM   3042  CB  LYS A 462      15.440 -24.179 -33.308  1.00  0.00           C  
ATOM   3043  CG  LYS A 462      15.053 -25.316 -32.378  1.00  0.00           C  
ATOM   3044  CD  LYS A 462      15.690 -26.056 -31.985  1.00  0.00           C  
ATOM   3045  CE  LYS A 462      16.279 -26.840 -32.135  1.00  0.00           C  
ATOM   3046  NZ  LYS A 462      16.881 -27.605 -31.711  1.00  0.00           N  
ATOM   3047  N   PRO A 463      14.522 -21.124 -33.801  1.00  0.00           N  
ATOM   3048  CA  PRO A 463      14.888 -19.797 -34.286  1.00  0.00           C  
ATOM   3049  C   PRO A 463      16.371 -19.650 -34.493  1.00  0.00           C  
ATOM   3050  O   PRO A 463      17.159 -20.173 -33.725  1.00  0.00           O  
ATOM   3051  CB  PRO A 463      14.390 -18.876 -33.197  1.00  0.00           C  
ATOM   3052  CG  PRO A 463      14.239 -19.736 -31.997  1.00  0.00           C  
ATOM   3053  CD  PRO A 463      13.831 -21.052 -32.514  1.00  0.00           C  
ATOM   3054  N   PHE A 464      16.725 -18.922 -35.557  1.00  0.00           N  
ATOM   3055  CA  PHE A 464      18.090 -18.663 -35.989  1.00  0.00           C  
ATOM   3056  C   PHE A 464      18.859 -19.941 -36.203  1.00  0.00           C  
ATOM   3057  O   PHE A 464      20.005 -20.048 -35.826  1.00  0.00           O  
ATOM   3058  CB  PHE A 464      18.824 -17.745 -35.039  1.00  0.00           C  
ATOM   3059  CG  PHE A 464      18.421 -16.323 -35.144  1.00  0.00           C  
ATOM   3060  CD1 PHE A 464      18.035 -15.814 -36.335  1.00  0.00           C  
ATOM   3061  CD2 PHE A 464      18.453 -15.486 -34.062  1.00  0.00           C  
ATOM   3062  CE1 PHE A 464      17.671 -14.502 -36.435  1.00  0.00           C  
ATOM   3063  CE2 PHE A 464      18.095 -14.171 -34.158  1.00  0.00           C  
ATOM   3064  CZ  PHE A 464      17.703 -13.681 -35.346  1.00  0.00           C  
ATOM   3065  N   GLU A 465      18.233 -20.917 -36.815  1.00  0.00           N  
ATOM   3066  CA  GLU A 465      18.882 -22.150 -37.174  1.00  0.00           C  
ATOM   3067  C   GLU A 465      18.744 -22.355 -38.663  1.00  0.00           C  
ATOM   3068  O   GLU A 465      17.757 -22.212 -39.231  1.00  0.00           O  
ATOM   3069  CB  GLU A 465      18.309 -23.335 -36.402  1.00  0.00           C  
ATOM   3070  CG  GLU A 465      18.739 -23.424 -34.987  1.00  0.00           C  
ATOM   3071  CD  GLU A 465      18.708 -24.834 -34.451  1.00  0.00           C  
ATOM   3072  OE1 GLU A 465      18.290 -25.731 -35.124  1.00  0.00           O  
ATOM   3073  OE2 GLU A 465      19.098 -25.044 -33.358  1.00  0.00           O  
ATOM   3074  N   ARG A 466      19.734 -22.695 -39.287  1.00  0.00           N  
ATOM   3075  CA  ARG A 466      19.773 -22.873 -40.723  1.00  0.00           C  
ATOM   3076  C   ARG A 466      19.691 -24.346 -41.066  1.00  0.00           C  
ATOM   3077  O   ARG A 466      20.339 -25.172 -40.435  1.00  0.00           O  
ATOM   3078  CB  ARG A 466      21.041 -22.276 -41.306  1.00  0.00           C  
ATOM   3079  CG  ARG A 466      21.170 -21.969 -42.470  1.00  0.00           C  
ATOM   3080  CD  ARG A 466      22.429 -21.594 -42.990  1.00  0.00           C  
ATOM   3081  NE  ARG A 466      23.363 -22.012 -42.277  1.00  0.00           N  
ATOM   3082  CZ  ARG A 466      24.050 -22.337 -42.751  1.00  0.00           C  
ATOM   3083  NH1 ARG A 466      23.937 -22.305 -43.947  1.00  0.00           N  
ATOM   3084  NH2 ARG A 466      24.871 -22.704 -42.007  1.00  0.00           N  
ATOM   3085  N   ASP A 467      18.888 -24.668 -42.069  1.00  0.00           N  
ATOM   3086  CA  ASP A 467      18.768 -26.029 -42.564  1.00  0.00           C  
ATOM   3087  C   ASP A 467      18.828 -26.030 -44.052  1.00  0.00           C  
ATOM   3088  O   ASP A 467      18.133 -25.322 -44.730  1.00  0.00           O  
ATOM   3089  CB  ASP A 467      17.507 -26.660 -42.106  1.00  0.00           C  
ATOM   3090  CG  ASP A 467      16.982 -27.540 -42.277  1.00  0.00           C  
ATOM   3091  OD1 ASP A 467      17.586 -27.559 -42.398  1.00  0.00           O  
ATOM   3092  OD2 ASP A 467      15.966 -28.211 -42.306  1.00  0.00           O  
ATOM   3093  N   ILE A 468      19.657 -26.836 -44.557  1.00  0.00           N  
ATOM   3094  CA  ILE A 468      19.790 -26.965 -45.959  1.00  0.00           C  
ATOM   3095  C   ILE A 468      19.358 -28.317 -46.382  1.00  0.00           C  
ATOM   3096  O   ILE A 468      19.844 -28.853 -46.920  1.00  0.00           O  
ATOM   3097  CB  ILE A 468      21.192 -26.716 -46.389  1.00  0.00           C  
ATOM   3098  CG1 ILE A 468      21.680 -27.370 -46.270  1.00  0.00           C  
ATOM   3099  CG2 ILE A 468      21.580 -25.292 -46.176  1.00  0.00           C  
ATOM   3100  CD1 ILE A 468      23.457 -26.586 -46.103  1.00  0.00           C  
ATOM   3101  N   SER A 469      18.454 -28.871 -46.154  1.00  0.00           N  
ATOM   3102  CA  SER A 469      17.986 -30.159 -46.523  1.00  0.00           C  
ATOM   3103  C   SER A 469      17.324 -30.279 -47.764  1.00  0.00           C  
ATOM   3104  O   SER A 469      16.321 -29.775 -47.937  1.00  0.00           O  
ATOM   3105  CB  SER A 469      17.163 -30.655 -45.623  1.00  0.00           C  
ATOM   3106  OG  SER A 469      16.416 -30.642 -45.737  1.00  0.00           O  
ATOM   3107  N   THR A 470      17.895 -30.951 -48.628  1.00  0.00           N  
ATOM   3108  CA  THR A 470      17.340 -31.202 -49.841  1.00  0.00           C  
ATOM   3109  C   THR A 470      16.589 -32.513 -49.970  1.00  0.00           C  
ATOM   3110  O   THR A 470      16.180 -32.882 -51.075  1.00  0.00           O  
ATOM   3111  CB  THR A 470      18.347 -31.121 -50.796  1.00  0.00           C  
ATOM   3112  OG1 THR A 470      19.190 -32.046 -50.569  1.00  0.00           O  
ATOM   3113  CG2 THR A 470      19.077 -29.804 -50.798  1.00  0.00           C  
ATOM   3114  N   GLU A 471      16.404 -33.223 -48.869  1.00  0.00           N  
ATOM   3115  CA  GLU A 471      15.715 -34.491 -48.908  1.00  0.00           C  
ATOM   3116  C   GLU A 471      14.230 -34.292 -49.116  1.00  0.00           C  
ATOM   3117  O   GLU A 471      13.663 -33.255 -48.777  1.00  0.00           O  
ATOM   3118  CB  GLU A 471      15.962 -35.260 -47.621  1.00  0.00           C  
ATOM   3119  CG  GLU A 471      17.310 -35.916 -47.535  1.00  0.00           C  
ATOM   3120  CD  GLU A 471      17.435 -36.847 -46.360  1.00  0.00           C  
ATOM   3121  OE1 GLU A 471      16.582 -36.852 -45.543  1.00  0.00           O  
ATOM   3122  OE2 GLU A 471      18.385 -37.573 -46.252  1.00  0.00           O  
ATOM   3123  N   ILE A 472      13.606 -35.306 -49.688  1.00  0.00           N  
ATOM   3124  CA  ILE A 472      12.192 -35.269 -49.953  1.00  0.00           C  
ATOM   3125  C   ILE A 472      11.446 -35.444 -48.655  1.00  0.00           C  
ATOM   3126  O   ILE A 472      11.737 -36.337 -47.883  1.00  0.00           O  
ATOM   3127  CB  ILE A 472      11.813 -36.335 -50.994  1.00  0.00           C  
ATOM   3128  CG1 ILE A 472      12.450 -36.534 -51.824  1.00  0.00           C  
ATOM   3129  CG2 ILE A 472      10.302 -36.518 -51.085  1.00  0.00           C  
ATOM   3130  CD1 ILE A 472      11.543 -37.149 -52.933  1.00  0.00           C  
ATOM   3131  N   TYR A 473      10.500 -34.568 -48.393  1.00  0.00           N  
ATOM   3132  CA  TYR A 473       9.687 -34.638 -47.208  1.00  0.00           C  
ATOM   3133  C   TYR A 473       8.561 -35.642 -47.374  1.00  0.00           C  
ATOM   3134  O   TYR A 473       7.854 -35.636 -48.372  1.00  0.00           O  
ATOM   3135  CB  TYR A 473       9.124 -33.283 -46.880  1.00  0.00           C  
ATOM   3136  CG  TYR A 473       9.523 -32.623 -46.177  1.00  0.00           C  
ATOM   3137  CD1 TYR A 473      10.227 -32.955 -45.107  1.00  0.00           C  
ATOM   3138  CD2 TYR A 473       9.186 -31.668 -46.586  1.00  0.00           C  
ATOM   3139  CE1 TYR A 473      10.591 -32.352 -44.461  1.00  0.00           C  
ATOM   3140  CE2 TYR A 473       9.544 -31.059 -45.946  1.00  0.00           C  
ATOM   3141  CZ  TYR A 473      10.247 -31.406 -44.886  1.00  0.00           C  
ATOM   3142  OH  TYR A 473      10.605 -30.805 -44.249  1.00  0.00           O  
ATOM   3143  N   GLN A 474       8.397 -36.506 -46.389  1.00  0.00           N  
ATOM   3144  CA  GLN A 474       7.371 -37.528 -46.428  1.00  0.00           C  
ATOM   3145  C   GLN A 474       6.053 -36.916 -46.016  1.00  0.00           C  
ATOM   3146  O   GLN A 474       5.774 -36.717 -44.900  1.00  0.00           O  
ATOM   3147  CB  GLN A 474       7.744 -38.681 -45.520  1.00  0.00           C  
ATOM   3148  CG  GLN A 474       9.015 -39.387 -45.913  1.00  0.00           C  
ATOM   3149  CD  GLN A 474       9.271 -40.617 -45.114  1.00  0.00           C  
ATOM   3150  OE1 GLN A 474       8.513 -40.937 -44.230  1.00  0.00           O  
ATOM   3151  NE2 GLN A 474      10.347 -41.312 -45.421  1.00  0.00           N  
ATOM   3152  N   ALA A 475       5.242 -36.597 -46.940  1.00  0.00           N  
ATOM   3153  CA  ALA A 475       3.927 -36.087 -46.650  1.00  0.00           C  
ATOM   3154  C   ALA A 475       2.998 -37.189 -46.270  1.00  0.00           C  
ATOM   3155  O   ALA A 475       2.172 -37.009 -45.397  1.00  0.00           O  
ATOM   3156  CB  ALA A 475       3.379 -35.329 -47.831  1.00  0.00           C  
ATOM   3157  N   GLY A 476       3.119 -38.336 -46.912  1.00  0.00           N  
ATOM   3158  CA  GLY A 476       2.347 -39.480 -46.568  1.00  0.00           C  
ATOM   3159  C   GLY A 476       3.087 -40.419 -45.645  1.00  0.00           C  
ATOM   3160  O   GLY A 476       4.263 -40.265 -45.363  1.00  0.00           O  
ATOM   3161  N   ASN A 477       2.360 -41.416 -45.170  1.00  0.00           N  
ATOM   3162  CA  ASN A 477       2.942 -42.406 -44.286  1.00  0.00           C  
ATOM   3163  C   ASN A 477       3.838 -43.382 -45.021  1.00  0.00           C  
ATOM   3164  O   ASN A 477       4.665 -44.019 -44.384  1.00  0.00           O  
ATOM   3165  CB  ASN A 477       1.849 -43.164 -43.557  1.00  0.00           C  
ATOM   3166  CG  ASN A 477       1.053 -42.339 -42.634  1.00  0.00           C  
ATOM   3167  OD1 ASN A 477       1.287 -41.205 -42.387  1.00  0.00           O  
ATOM   3168  ND2 ASN A 477       0.106 -42.907 -42.119  1.00  0.00           N  
ATOM   3169  N   LYS A 478       3.688 -43.520 -46.330  1.00  0.00           N  
ATOM   3170  CA  LYS A 478       4.549 -44.398 -47.101  1.00  0.00           C  
ATOM   3171  C   LYS A 478       5.929 -43.793 -47.228  1.00  0.00           C  
ATOM   3172  O   LYS A 478       6.069 -42.581 -47.353  1.00  0.00           O  
ATOM   3173  CB  LYS A 478       3.966 -44.652 -48.478  1.00  0.00           C  
ATOM   3174  CG  LYS A 478       2.877 -44.637 -48.844  1.00  0.00           C  
ATOM   3175  CD  LYS A 478       2.380 -44.850 -50.244  1.00  0.00           C  
ATOM   3176  CE  LYS A 478       1.758 -44.176 -50.786  1.00  0.00           C  
ATOM   3177  NZ  LYS A 478       1.026 -44.074 -51.483  1.00  0.00           N  
ATOM   3178  N   PRO A 479       6.967 -44.602 -47.172  1.00  0.00           N  
ATOM   3179  CA  PRO A 479       8.303 -44.068 -47.335  1.00  0.00           C  
ATOM   3180  C   PRO A 479       8.558 -43.680 -48.755  1.00  0.00           C  
ATOM   3181  O   PRO A 479       8.276 -44.414 -49.636  1.00  0.00           O  
ATOM   3182  CB  PRO A 479       9.187 -45.219 -46.909  1.00  0.00           C  
ATOM   3183  CG  PRO A 479       8.360 -46.435 -47.089  1.00  0.00           C  
ATOM   3184  CD  PRO A 479       6.976 -46.018 -46.819  1.00  0.00           C  
ATOM   3185  N   CYS A 480       9.090 -42.505 -48.973  1.00  0.00           N  
ATOM   3186  CA  CYS A 480       9.419 -42.035 -50.291  1.00  0.00           C  
ATOM   3187  C   CYS A 480      10.700 -42.622 -50.778  1.00  0.00           C  
ATOM   3188  O   CYS A 480      10.813 -42.929 -51.943  1.00  0.00           O  
ATOM   3189  CB  CYS A 480       9.495 -40.520 -50.306  1.00  0.00           C  
ATOM   3190  SG  CYS A 480       8.068 -39.701 -49.603  1.00  0.00           S  
ATOM   3191  N   ASN A 481      11.661 -42.776 -49.894  1.00  0.00           N  
ATOM   3192  CA  ASN A 481      12.955 -43.340 -50.167  1.00  0.00           C  
ATOM   3193  C   ASN A 481      13.701 -42.607 -51.259  1.00  0.00           C  
ATOM   3194  O   ASN A 481      14.371 -43.197 -52.083  1.00  0.00           O  
ATOM   3195  CB  ASN A 481      12.834 -44.798 -50.478  1.00  0.00           C  
ATOM   3196  CG  ASN A 481      11.980 -45.547 -49.495  1.00  0.00           C  
ATOM   3197  OD1 ASN A 481      11.720 -45.571 -48.858  1.00  0.00           O  
ATOM   3198  ND2 ASN A 481      11.535 -46.161 -49.366  1.00  0.00           N  
ATOM   3199  N   GLY A 482      13.586 -41.307 -51.269  1.00  0.00           N  
ATOM   3200  CA  GLY A 482      14.244 -40.510 -52.262  1.00  0.00           C  
ATOM   3201  C   GLY A 482      13.614 -40.518 -53.623  1.00  0.00           C  
ATOM   3202  O   GLY A 482      14.213 -40.075 -54.575  1.00  0.00           O  
ATOM   3203  N   VAL A 483      12.425 -41.006 -53.748  1.00  0.00           N  
ATOM   3204  CA  VAL A 483      11.732 -41.082 -55.016  1.00  0.00           C  
ATOM   3205  C   VAL A 483      10.514 -40.269 -54.910  1.00  0.00           C  
ATOM   3206  O   VAL A 483       9.777 -40.398 -53.952  1.00  0.00           O  
ATOM   3207  CB  VAL A 483      11.394 -42.483 -55.387  1.00  0.00           C  
ATOM   3208  CG1 VAL A 483      10.719 -42.543 -56.733  1.00  0.00           C  
ATOM   3209  CG2 VAL A 483      12.599 -43.326 -55.389  1.00  0.00           C  
ATOM   3210  N   ALA A 484      10.313 -39.425 -55.883  1.00  0.00           N  
ATOM   3211  CA  ALA A 484       9.165 -38.612 -55.916  1.00  0.00           C  
ATOM   3212  C   ALA A 484       8.005 -39.411 -56.330  1.00  0.00           C  
ATOM   3213  O   ALA A 484       8.110 -40.246 -57.221  1.00  0.00           O  
ATOM   3214  CB  ALA A 484       9.371 -37.507 -56.859  1.00  0.00           C  
ATOM   3215  N   GLY A 485       6.903 -39.151 -55.677  1.00  0.00           N  
ATOM   3216  CA  GLY A 485       5.743 -39.860 -55.960  1.00  0.00           C  
ATOM   3217  C   GLY A 485       4.542 -39.263 -55.290  1.00  0.00           C  
ATOM   3218  O   GLY A 485       4.496 -38.174 -54.983  1.00  0.00           O  
ATOM   3219  N   PHE A 486       3.560 -39.984 -55.073  1.00  0.00           N  
ATOM   3220  CA  PHE A 486       2.355 -39.559 -54.396  1.00  0.00           C  
ATOM   3221  C   PHE A 486       2.545 -39.383 -53.006  1.00  0.00           C  
ATOM   3222  O   PHE A 486       3.107 -40.197 -52.392  1.00  0.00           O  
ATOM   3223  CB  PHE A 486       1.281 -40.461 -54.574  1.00  0.00           C  
ATOM   3224  CG  PHE A 486       0.618 -40.397 -55.384  1.00  0.00           C  
ATOM   3225  CD1 PHE A 486       1.015 -40.671 -56.103  1.00  0.00           C  
ATOM   3226  CD2 PHE A 486      -0.398 -40.057 -55.426  1.00  0.00           C  
ATOM   3227  CE1 PHE A 486      -0.233 -40.172 -57.038  1.00  0.00           C  
ATOM   3228  CE2 PHE A 486      -0.369 -40.431 -55.984  1.00  0.00           C  
ATOM   3229  CZ  PHE A 486      -0.606 -40.270 -56.884  1.00  0.00           C  
ATOM   3230  N   ASN A 487       2.089 -38.302 -52.524  1.00  0.00           N  
ATOM   3231  CA  ASN A 487       2.266 -37.869 -51.225  1.00  0.00           C  
ATOM   3232  C   ASN A 487       3.730 -37.783 -50.862  1.00  0.00           C  
ATOM   3233  O   ASN A 487       4.079 -37.956 -49.733  1.00  0.00           O  
ATOM   3234  CB  ASN A 487       1.485 -38.694 -50.286  1.00  0.00           C  
ATOM   3235  CG  ASN A 487       0.001 -38.663 -50.457  1.00  0.00           C  
ATOM   3236  OD1 ASN A 487      -0.471 -37.993 -50.941  1.00  0.00           O  
ATOM   3237  ND2 ASN A 487      -0.744 -39.389 -50.059  1.00  0.00           N  
ATOM   3238  N   CYS A 488       4.590 -37.515 -51.818  1.00  0.00           N  
ATOM   3239  CA  CYS A 488       6.014 -37.350 -51.633  1.00  0.00           C  
ATOM   3240  C   CYS A 488       6.434 -36.136 -52.416  1.00  0.00           C  
ATOM   3241  O   CYS A 488       6.834 -36.248 -53.467  1.00  0.00           O  
ATOM   3242  CB  CYS A 488       6.786 -38.580 -52.072  1.00  0.00           C  
ATOM   3243  SG  CYS A 488       6.636 -39.989 -50.980  1.00  0.00           S  
ATOM   3244  N   TYR A 489       6.334 -34.980 -51.911  1.00  0.00           N  
ATOM   3245  CA  TYR A 489       6.560 -33.734 -52.624  1.00  0.00           C  
ATOM   3246  C   TYR A 489       7.966 -33.222 -52.385  1.00  0.00           C  
ATOM   3247  O   TYR A 489       8.493 -33.320 -51.275  1.00  0.00           O  
ATOM   3248  CB  TYR A 489       5.549 -32.679 -52.194  1.00  0.00           C  
ATOM   3249  CG  TYR A 489       4.145 -33.076 -52.264  1.00  0.00           C  
ATOM   3250  CD1 TYR A 489       3.524 -33.115 -53.402  1.00  0.00           C  
ATOM   3251  CD2 TYR A 489       3.436 -33.404 -51.188  1.00  0.00           C  
ATOM   3252  CE1 TYR A 489       2.235 -33.475 -53.468  1.00  0.00           C  
ATOM   3253  CE2 TYR A 489       2.148 -33.765 -51.244  1.00  0.00           C  
ATOM   3254  CZ  TYR A 489       1.554 -33.798 -52.386  1.00  0.00           C  
ATOM   3255  OH  TYR A 489       0.273 -34.157 -52.445  1.00  0.00           O  
ATOM   3256  N   PHE A 490       8.571 -32.684 -53.437  1.00  0.00           N  
ATOM   3257  CA  PHE A 490       9.858 -32.032 -53.311  1.00  0.00           C  
ATOM   3258  C   PHE A 490       9.688 -30.730 -52.550  1.00  0.00           C  
ATOM   3259  O   PHE A 490       8.765 -29.988 -52.811  1.00  0.00           O  
ATOM   3260  CB  PHE A 490      10.466 -31.771 -54.681  1.00  0.00           C  
ATOM   3261  CG  PHE A 490      11.624 -31.876 -54.871  1.00  0.00           C  
ATOM   3262  CD1 PHE A 490      12.011 -32.761 -54.847  1.00  0.00           C  
ATOM   3263  CD2 PHE A 490      12.329 -31.094 -55.088  1.00  0.00           C  
ATOM   3264  CE1 PHE A 490      13.803 -32.622 -54.782  1.00  0.00           C  
ATOM   3265  CE2 PHE A 490      12.678 -31.432 -55.512  1.00  0.00           C  
ATOM   3266  CZ  PHE A 490      13.776 -32.076 -55.237  1.00  0.00           C  
ATOM   3267  N   PRO A 491      10.545 -30.435 -51.596  1.00  0.00           N  
ATOM   3268  CA  PRO A 491      10.303 -29.279 -50.739  1.00  0.00           C  
ATOM   3269  C   PRO A 491      10.532 -27.935 -51.381  1.00  0.00           C  
ATOM   3270  O   PRO A 491       9.762 -27.007 -51.129  1.00  0.00           O  
ATOM   3271  CB  PRO A 491      11.257 -29.497 -49.608  1.00  0.00           C  
ATOM   3272  CG  PRO A 491      11.935 -30.708 -49.819  1.00  0.00           C  
ATOM   3273  CD  PRO A 491      11.698 -31.210 -51.160  1.00  0.00           C  
ATOM   3274  N   LEU A 492      11.547 -27.805 -52.212  1.00  0.00           N  
ATOM   3275  CA  LEU A 492      11.920 -26.518 -52.764  1.00  0.00           C  
ATOM   3276  C   LEU A 492      11.011 -26.188 -53.933  1.00  0.00           C  
ATOM   3277  O   LEU A 492      11.048 -26.844 -54.945  1.00  0.00           O  
ATOM   3278  CB  LEU A 492      13.373 -26.533 -53.200  1.00  0.00           C  
ATOM   3279  CG  LEU A 492      14.387 -26.996 -52.197  1.00  0.00           C  
ATOM   3280  CD1 LEU A 492      15.787 -26.985 -52.785  1.00  0.00           C  
ATOM   3281  CD2 LEU A 492      14.316 -26.171 -50.969  1.00  0.00           C  
ATOM   3282  N   ARG A 493      10.192 -25.168 -53.793  1.00  0.00           N  
ATOM   3283  CA  ARG A 493       9.281 -24.735 -54.832  1.00  0.00           C  
ATOM   3284  C   ARG A 493       9.505 -23.265 -55.140  1.00  0.00           C  
ATOM   3285  O   ARG A 493       9.667 -22.452 -54.250  1.00  0.00           O  
ATOM   3286  CB  ARG A 493       7.834 -24.964 -54.426  1.00  0.00           C  
ATOM   3287  CG  ARG A 493       7.212 -25.879 -54.734  1.00  0.00           C  
ATOM   3288  CD  ARG A 493       5.784 -26.060 -54.463  1.00  0.00           C  
ATOM   3289  NE  ARG A 493       5.169 -26.886 -54.787  1.00  0.00           N  
ATOM   3290  CZ  ARG A 493       4.171 -27.468 -55.027  1.00  0.00           C  
ATOM   3291  NH1 ARG A 493       3.185 -26.774 -55.216  1.00  0.00           N  
ATOM   3292  NH2 ARG A 493       4.147 -28.763 -55.084  1.00  0.00           N  
ATOM   3293  N   SER A 494       9.516 -22.931 -56.403  1.00  0.00           N  
ATOM   3294  CA  SER A 494       9.707 -21.563 -56.844  1.00  0.00           C  
ATOM   3295  C   SER A 494       8.363 -20.869 -57.024  1.00  0.00           C  
ATOM   3296  O   SER A 494       7.357 -21.485 -57.340  1.00  0.00           O  
ATOM   3297  CB  SER A 494      10.497 -21.528 -58.146  1.00  0.00           C  
ATOM   3298  OG  SER A 494       9.824 -22.241 -59.162  1.00  0.00           O  
ATOM   3299  N   TYR A 495       8.354 -19.570 -56.820  1.00  0.00           N  
ATOM   3300  CA  TYR A 495       7.145 -18.779 -56.974  1.00  0.00           C  
ATOM   3301  C   TYR A 495       7.008 -18.167 -58.355  1.00  0.00           C  
ATOM   3302  O   TYR A 495       5.901 -17.767 -58.718  1.00  0.00           O  
ATOM   3303  CB  TYR A 495       7.086 -17.670 -55.919  1.00  0.00           C  
ATOM   3304  CG  TYR A 495       6.716 -18.131 -54.535  1.00  0.00           C  
ATOM   3305  CD1 TYR A 495       6.289 -19.421 -54.274  1.00  0.00           C  
ATOM   3306  CD2 TYR A 495       6.783 -17.269 -53.491  1.00  0.00           C  
ATOM   3307  CE1 TYR A 495       5.951 -19.841 -53.010  1.00  0.00           C  
ATOM   3308  CE2 TYR A 495       6.443 -17.679 -52.223  1.00  0.00           C  
ATOM   3309  CZ  TYR A 495       6.030 -18.965 -51.991  1.00  0.00           C  
ATOM   3310  OH  TYR A 495       5.691 -19.379 -50.736  1.00  0.00           O  
ATOM   3311  N   SER A 496       8.101 -18.092 -59.118  1.00  0.00           N  
ATOM   3312  CA  SER A 496       8.153 -17.603 -60.496  1.00  0.00           C  
ATOM   3313  C   SER A 496       7.635 -16.167 -60.592  1.00  0.00           C  
ATOM   3314  O   SER A 496       6.585 -15.890 -61.163  1.00  0.00           O  
ATOM   3315  CB  SER A 496       7.401 -18.536 -61.451  1.00  0.00           C  
ATOM   3316  OG  SER A 496       6.006 -18.429 -61.282  1.00  0.00           O  
ATOM   3317  N   PHE A 497       8.401 -15.265 -59.987  1.00  0.00           N  
ATOM   3318  CA  PHE A 497       8.023 -13.860 -59.909  1.00  0.00           C  
ATOM   3319  C   PHE A 497       8.023 -13.212 -61.283  1.00  0.00           C  
ATOM   3320  O   PHE A 497       8.980 -13.346 -62.045  1.00  0.00           O  
ATOM   3321  CB  PHE A 497       8.974 -13.113 -58.984  1.00  0.00           C  
ATOM   3322  CG  PHE A 497       8.960 -13.601 -57.584  1.00  0.00           C  
ATOM   3323  CD1 PHE A 497       7.815 -13.535 -56.834  1.00  0.00           C  
ATOM   3324  CD2 PHE A 497      10.092 -14.128 -57.019  1.00  0.00           C  
ATOM   3325  CE1 PHE A 497       7.796 -13.985 -55.543  1.00  0.00           C  
ATOM   3326  CE2 PHE A 497      10.082 -14.580 -55.728  1.00  0.00           C  
ATOM   3327  CZ  PHE A 497       8.932 -14.508 -54.989  1.00  0.00           C  
ATOM   3328  N   ARG A 498       6.943 -12.504 -61.591  1.00  0.00           N  
ATOM   3329  CA  ARG A 498       6.741 -11.822 -62.850  1.00  0.00           C  
ATOM   3330  C   ARG A 498       6.341 -10.378 -62.595  1.00  0.00           C  
ATOM   3331  O   ARG A 498       5.726 -10.072 -61.576  1.00  0.00           O  
ATOM   3332  CB  ARG A 498       5.655 -12.510 -63.681  1.00  0.00           C  
ATOM   3333  CG  ARG A 498       5.912 -13.976 -63.953  1.00  0.00           C  
ATOM   3334  CD  ARG A 498       4.865 -14.555 -64.866  1.00  0.00           C  
ATOM   3335  NE  ARG A 498       5.068 -15.973 -65.089  1.00  0.00           N  
ATOM   3336  CZ  ARG A 498       4.296 -16.718 -65.849  1.00  0.00           C  
ATOM   3337  NH1 ARG A 498       3.253 -16.210 -66.479  1.00  0.00           N  
ATOM   3338  NH2 ARG A 498       4.576 -18.004 -65.979  1.00  0.00           N  
ATOM   3339  N   PRO A 499       6.683  -9.463 -63.501  1.00  0.00           N  
ATOM   3340  CA  PRO A 499       6.231  -8.073 -63.340  1.00  0.00           C  
ATOM   3341  C   PRO A 499       4.749  -7.872 -63.573  1.00  0.00           C  
ATOM   3342  O   PRO A 499       4.215  -6.824 -63.194  1.00  0.00           O  
ATOM   3343  CB  PRO A 499       7.058  -7.312 -64.372  1.00  0.00           C  
ATOM   3344  CG  PRO A 499       7.447  -8.339 -65.372  1.00  0.00           C  
ATOM   3345  CD  PRO A 499       7.637  -9.605 -64.608  1.00  0.00           C  
ATOM   3346  N   THR A 500       4.071  -8.833 -64.181  1.00  0.00           N  
ATOM   3347  CA  THR A 500       2.651  -8.719 -64.454  1.00  0.00           C  
ATOM   3348  C   THR A 500       1.785  -9.141 -63.287  1.00  0.00           C  
ATOM   3349  O   THR A 500       0.561  -9.080 -63.395  1.00  0.00           O  
ATOM   3350  CB  THR A 500       2.293  -9.551 -65.678  1.00  0.00           C  
ATOM   3351  OG1 THR A 500       2.660 -10.916 -65.461  1.00  0.00           O  
ATOM   3352  CG2 THR A 500       3.016  -9.036 -66.897  1.00  0.00           C  
ATOM   3353  N   TYR A 501       2.380  -9.564 -62.187  1.00  0.00           N  
ATOM   3354  CA  TYR A 501       1.623 -10.007 -61.040  1.00  0.00           C  
ATOM   3355  C   TYR A 501       1.049  -8.820 -60.270  1.00  0.00           C  
ATOM   3356  O   TYR A 501       1.315  -7.655 -60.572  1.00  0.00           O  
ATOM   3357  CB  TYR A 501       2.496 -10.851 -60.128  1.00  0.00           C  
ATOM   3358  CG  TYR A 501       2.744 -12.258 -60.608  1.00  0.00           C  
ATOM   3359  CD1 TYR A 501       2.045 -12.785 -61.667  1.00  0.00           C  
ATOM   3360  CD2 TYR A 501       3.676 -13.061 -59.995  1.00  0.00           C  
ATOM   3361  CE1 TYR A 501       2.271 -14.073 -62.104  1.00  0.00           C  
ATOM   3362  CE2 TYR A 501       3.907 -14.350 -60.422  1.00  0.00           C  
ATOM   3363  CZ  TYR A 501       3.204 -14.849 -61.477  1.00  0.00           C  
ATOM   3364  OH  TYR A 501       3.433 -16.131 -61.905  1.00  0.00           O  
ATOM   3365  N   GLY A 502       0.250  -9.131 -59.256  1.00  0.00           N  
ATOM   3366  CA  GLY A 502      -0.262  -8.117 -58.363  1.00  0.00           C  
ATOM   3367  C   GLY A 502       0.801  -7.611 -57.411  1.00  0.00           C  
ATOM   3368  O   GLY A 502       1.907  -8.119 -57.339  1.00  0.00           O  
ATOM   3369  N   VAL A 503       0.442  -6.579 -56.667  1.00  0.00           N  
ATOM   3370  CA  VAL A 503       1.384  -5.928 -55.761  1.00  0.00           C  
ATOM   3371  C   VAL A 503       1.760  -6.839 -54.616  1.00  0.00           C  
ATOM   3372  O   VAL A 503       2.907  -6.852 -54.161  1.00  0.00           O  
ATOM   3373  CB  VAL A 503       0.800  -4.614 -55.263  1.00  0.00           C  
ATOM   3374  CG1 VAL A 503       1.862  -3.798 -54.552  1.00  0.00           C  
ATOM   3375  CG2 VAL A 503       0.191  -3.841 -56.411  1.00  0.00           C  
ATOM   3376  N   GLY A 504       0.809  -7.622 -54.144  1.00  0.00           N  
ATOM   3377  CA  GLY A 504       1.091  -8.565 -53.088  1.00  0.00           C  
ATOM   3378  C   GLY A 504       1.920  -9.750 -53.513  1.00  0.00           C  
ATOM   3379  O   GLY A 504       2.516 -10.414 -52.689  1.00  0.00           O  
ATOM   3380  N   HIS A 505       1.971 -10.039 -54.783  1.00  0.00           N  
ATOM   3381  CA  HIS A 505       2.770 -11.140 -55.293  1.00  0.00           C  
ATOM   3382  C   HIS A 505       4.095 -10.699 -55.881  1.00  0.00           C  
ATOM   3383  O   HIS A 505       4.885 -11.556 -56.285  1.00  0.00           O  
ATOM   3384  CB  HIS A 505       1.986 -11.927 -56.346  1.00  0.00           C  
ATOM   3385  CG  HIS A 505       0.770 -12.525 -55.856  1.00  0.00           C  
ATOM   3386  ND1 HIS A 505      -0.074 -12.789 -55.569  1.00  0.00           N  
ATOM   3387  CD2 HIS A 505       0.259 -12.909 -55.600  1.00  0.00           C  
ATOM   3388  CE1 HIS A 505      -1.054 -13.312 -55.158  1.00  0.00           C  
ATOM   3389  NE2 HIS A 505      -0.876 -13.395 -55.168  1.00  0.00           N  
ATOM   3390  N   GLN A 506       4.353  -9.401 -55.950  1.00  0.00           N  
ATOM   3391  CA  GLN A 506       5.634  -8.921 -56.434  1.00  0.00           C  
ATOM   3392  C   GLN A 506       6.718  -9.189 -55.397  1.00  0.00           C  
ATOM   3393  O   GLN A 506       6.465  -9.065 -54.199  1.00  0.00           O  
ATOM   3394  CB  GLN A 506       5.561  -7.431 -56.745  1.00  0.00           C  
ATOM   3395  CG  GLN A 506       4.917  -7.124 -58.070  1.00  0.00           C  
ATOM   3396  CD  GLN A 506       4.490  -5.677 -58.188  1.00  0.00           C  
ATOM   3397  OE1 GLN A 506       4.851  -4.838 -57.400  1.00  0.00           O  
ATOM   3398  NE2 GLN A 506       3.715  -5.377 -59.176  1.00  0.00           N  
ATOM   3399  N   PRO A 507       7.923  -9.572 -55.819  1.00  0.00           N  
ATOM   3400  CA  PRO A 507       8.975  -9.898 -54.853  1.00  0.00           C  
ATOM   3401  C   PRO A 507       9.509  -8.667 -54.138  1.00  0.00           C  
ATOM   3402  O   PRO A 507       9.521  -7.557 -54.675  1.00  0.00           O  
ATOM   3403  CB  PRO A 507      10.058 -10.546 -55.717  1.00  0.00           C  
ATOM   3404  CG  PRO A 507       9.853  -9.953 -57.063  1.00  0.00           C  
ATOM   3405  CD  PRO A 507       8.371  -9.774 -57.206  1.00  0.00           C  
ATOM   3406  N   TYR A 508       9.956  -8.884 -52.906  1.00  0.00           N  
ATOM   3407  CA  TYR A 508      10.509  -7.845 -52.059  1.00  0.00           C  
ATOM   3408  C   TYR A 508      11.854  -8.304 -51.544  1.00  0.00           C  
ATOM   3409  O   TYR A 508      12.023  -9.460 -51.227  1.00  0.00           O  
ATOM   3410  CB  TYR A 508       9.593  -7.533 -50.878  1.00  0.00           C  
ATOM   3411  CG  TYR A 508       8.498  -6.538 -51.148  1.00  0.00           C  
ATOM   3412  CD1 TYR A 508       7.498  -6.822 -52.045  1.00  0.00           C  
ATOM   3413  CD2 TYR A 508       8.458  -5.318 -50.489  1.00  0.00           C  
ATOM   3414  CE1 TYR A 508       6.491  -5.917 -52.288  1.00  0.00           C  
ATOM   3415  CE2 TYR A 508       7.455  -4.404 -50.724  1.00  0.00           C  
ATOM   3416  CZ  TYR A 508       6.476  -4.710 -51.624  1.00  0.00           C  
ATOM   3417  OH  TYR A 508       5.477  -3.806 -51.863  1.00  0.00           O  
ATOM   3418  N   ARG A 509      12.803  -7.390 -51.456  1.00  0.00           N  
ATOM   3419  CA  ARG A 509      14.107  -7.654 -50.873  1.00  0.00           C  
ATOM   3420  C   ARG A 509      14.074  -7.227 -49.418  1.00  0.00           C  
ATOM   3421  O   ARG A 509      13.745  -6.077 -49.115  1.00  0.00           O  
ATOM   3422  CB  ARG A 509      15.195  -6.915 -51.635  1.00  0.00           C  
ATOM   3423  CG  ARG A 509      15.566  -7.558 -52.950  1.00  0.00           C  
ATOM   3424  CD  ARG A 509      16.733  -6.873 -53.604  1.00  0.00           C  
ATOM   3425  NE  ARG A 509      17.207  -7.594 -54.775  1.00  0.00           N  
ATOM   3426  CZ  ARG A 509      18.355  -7.365 -55.387  1.00  0.00           C  
ATOM   3427  NH1 ARG A 509      19.177  -6.435 -54.967  1.00  0.00           N  
ATOM   3428  NH2 ARG A 509      18.687  -8.090 -56.448  1.00  0.00           N  
ATOM   3429  N   VAL A 510      14.405  -8.157 -48.525  1.00  0.00           N  
ATOM   3430  CA  VAL A 510      14.272  -7.978 -47.091  1.00  0.00           C  
ATOM   3431  C   VAL A 510      15.630  -8.201 -46.447  1.00  0.00           C  
ATOM   3432  O   VAL A 510      16.277  -9.228 -46.684  1.00  0.00           O  
ATOM   3433  CB  VAL A 510      13.230  -8.937 -46.497  1.00  0.00           C  
ATOM   3434  CG1 VAL A 510      13.150  -8.789 -44.999  1.00  0.00           C  
ATOM   3435  CG2 VAL A 510      11.871  -8.698 -47.114  1.00  0.00           C  
ATOM   3436  N   VAL A 511      16.051  -7.239 -45.635  1.00  0.00           N  
ATOM   3437  CA  VAL A 511      17.253  -7.331 -44.824  1.00  0.00           C  
ATOM   3438  C   VAL A 511      16.838  -7.270 -43.362  1.00  0.00           C  
ATOM   3439  O   VAL A 511      16.169  -6.322 -42.933  1.00  0.00           O  
ATOM   3440  CB  VAL A 511      18.248  -6.213 -45.156  1.00  0.00           C  
ATOM   3441  CG1 VAL A 511      19.456  -6.285 -44.244  1.00  0.00           C  
ATOM   3442  CG2 VAL A 511      18.667  -6.297 -46.608  1.00  0.00           C  
ATOM   3443  N   VAL A 512      17.230  -8.281 -42.603  1.00  0.00           N  
ATOM   3444  CA  VAL A 512      17.003  -8.330 -41.168  1.00  0.00           C  
ATOM   3445  C   VAL A 512      18.331  -8.059 -40.485  1.00  0.00           C  
ATOM   3446  O   VAL A 512      19.294  -8.807 -40.674  1.00  0.00           O  
ATOM   3447  CB  VAL A 512      16.423  -9.681 -40.736  1.00  0.00           C  
ATOM   3448  CG1 VAL A 512      16.351  -9.769 -39.224  1.00  0.00           C  
ATOM   3449  CG2 VAL A 512      15.054  -9.886 -41.349  1.00  0.00           C  
ATOM   3450  N   LEU A 513      18.389  -6.982 -39.708  1.00  0.00           N  
ATOM   3451  CA  LEU A 513      19.569  -6.622 -38.939  1.00  0.00           C  
ATOM   3452  C   LEU A 513      19.318  -7.000 -37.489  1.00  0.00           C  
ATOM   3453  O   LEU A 513      18.408  -6.473 -36.861  1.00  0.00           O  
ATOM   3454  CB  LEU A 513      19.871  -5.134 -39.058  1.00  0.00           C  
ATOM   3455  CG  LEU A 513      20.392  -4.590 -40.363  1.00  0.00           C  
ATOM   3456  CD1 LEU A 513      20.424  -3.087 -40.347  1.00  0.00           C  
ATOM   3457  CD2 LEU A 513      21.744  -5.117 -40.640  1.00  0.00           C  
ATOM   3458  N   SER A 514      20.116  -7.914 -36.963  1.00  0.00           N  
ATOM   3459  CA  SER A 514      20.057  -8.299 -35.562  1.00  0.00           C  
ATOM   3460  C   SER A 514      21.244  -7.687 -34.838  1.00  0.00           C  
ATOM   3461  O   SER A 514      22.396  -7.883 -35.245  1.00  0.00           O  
ATOM   3462  CB  SER A 514      20.058  -9.818 -35.404  1.00  0.00           C  
ATOM   3463  OG  SER A 514      21.314 -10.359 -35.684  1.00  0.00           O  
ATOM   3464  N   PHE A 515      20.957  -6.942 -33.775  1.00  0.00           N  
ATOM   3465  CA  PHE A 515      21.966  -6.295 -32.957  1.00  0.00           C  
ATOM   3466  C   PHE A 515      22.122  -7.047 -31.650  1.00  0.00           C  
ATOM   3467  O   PHE A 515      21.161  -7.540 -31.077  1.00  0.00           O  
ATOM   3468  CB  PHE A 515      21.600  -4.844 -32.646  1.00  0.00           C  
ATOM   3469  CG  PHE A 515      21.072  -4.076 -33.813  1.00  0.00           C  
ATOM   3470  CD1 PHE A 515      21.876  -3.765 -34.878  1.00  0.00           C  
ATOM   3471  CD2 PHE A 515      19.772  -3.641 -33.833  1.00  0.00           C  
ATOM   3472  CE1 PHE A 515      21.387  -3.047 -35.951  1.00  0.00           C  
ATOM   3473  CE2 PHE A 515      19.277  -2.924 -34.900  1.00  0.00           C  
ATOM   3474  CZ  PHE A 515      20.085  -2.626 -35.960  1.00  0.00           C  
ATOM   3475  N   GLU A 516      23.334  -7.129 -31.183  1.00  0.00           N  
ATOM   3476  CA  GLU A 516      23.601  -7.592 -29.838  1.00  0.00           C  
ATOM   3477  C   GLU A 516      23.755  -6.375 -28.947  1.00  0.00           C  
ATOM   3478  O   GLU A 516      24.591  -5.514 -29.171  1.00  0.00           O  
ATOM   3479  CB  GLU A 516      24.850  -8.457 -29.799  1.00  0.00           C  
ATOM   3480  CG  GLU A 516      24.744  -9.718 -30.619  1.00  0.00           C  
ATOM   3481  CD  GLU A 516      26.022 -10.531 -30.625  1.00  0.00           C  
ATOM   3482  OE1 GLU A 516      27.048 -10.038 -30.133  1.00  0.00           O  
ATOM   3483  OE2 GLU A 516      26.000 -11.665 -31.121  1.00  0.00           O  
ATOM   3484  N   LEU A 517      22.946  -6.304 -27.942  1.00  0.00           N  
ATOM   3485  CA  LEU A 517      22.891  -5.127 -27.109  1.00  0.00           C  
ATOM   3486  C   LEU A 517      24.039  -5.023 -26.198  1.00  0.00           C  
ATOM   3487  O   LEU A 517      24.459  -5.339 -25.918  1.00  0.00           O  
ATOM   3488  CB  LEU A 517      21.636  -5.134 -26.361  1.00  0.00           C  
ATOM   3489  CG  LEU A 517      20.798  -4.758 -26.418  1.00  0.00           C  
ATOM   3490  CD1 LEU A 517      20.921  -3.340 -26.803  1.00  0.00           C  
ATOM   3491  CD2 LEU A 517      19.636  -5.179 -26.448  1.00  0.00           C  
ATOM   3492  N   LEU A 518      24.536  -4.554 -25.734  1.00  0.00           N  
ATOM   3493  CA  LEU A 518      25.671  -4.314 -24.953  1.00  0.00           C  
ATOM   3494  C   LEU A 518      26.142  -4.430 -24.106  1.00  0.00           C  
ATOM   3495  O   LEU A 518      25.932  -4.042 -23.777  1.00  0.00           O  
ATOM   3496  CB  LEU A 518      26.004  -3.752 -24.735  1.00  0.00           C  
ATOM   3497  CG  LEU A 518      26.597  -3.838 -24.384  1.00  0.00           C  
ATOM   3498  CD1 LEU A 518      27.662  -4.389 -24.948  1.00  0.00           C  
ATOM   3499  CD2 LEU A 518      26.123  -2.873 -23.806  1.00  0.00           C  
ATOM   3500  N   HIS A 519      26.776  -4.977 -23.748  1.00  0.00           N  
ATOM   3501  CA  HIS A 519      27.421  -5.083 -22.921  1.00  0.00           C  
ATOM   3502  C   HIS A 519      28.863  -5.524 -22.892  1.00  0.00           C  
ATOM   3503  O   HIS A 519      29.495  -5.700 -22.060  1.00  0.00           O  
ATOM   3504  CB  HIS A 519      26.731  -5.574 -22.387  1.00  0.00           C  
ATOM   3505  CG  HIS A 519      25.841  -5.430 -22.790  1.00  0.00           C  
ATOM   3506  ND1 HIS A 519      25.815  -5.335 -22.255  1.00  0.00           N  
ATOM   3507  CD2 HIS A 519      24.946  -5.370 -23.678  1.00  0.00           C  
ATOM   3508  CE1 HIS A 519      24.942  -5.219 -22.796  1.00  0.00           C  
ATOM   3509  NE2 HIS A 519      24.400  -5.238 -23.662  1.00  0.00           N  
ATOM   3510  N   ALA A 520      29.399  -5.705 -23.786  1.00  0.00           N  
ATOM   3511  CA  ALA A 520      30.744  -6.168 -23.960  1.00  0.00           C  
ATOM   3512  C   ALA A 520      31.547  -5.074 -24.562  1.00  0.00           C  
ATOM   3513  O   ALA A 520      31.003  -4.033 -24.801  1.00  0.00           O  
ATOM   3514  CB  ALA A 520      30.706  -7.399 -24.821  1.00  0.00           C  
ATOM   3515  N   PRO A 521      32.844  -5.228 -24.756  1.00  0.00           N  
ATOM   3516  CA  PRO A 521      33.530  -4.339 -25.638  1.00  0.00           C  
ATOM   3517  C   PRO A 521      32.891  -4.321 -27.012  1.00  0.00           C  
ATOM   3518  O   PRO A 521      32.675  -5.362 -27.632  1.00  0.00           O  
ATOM   3519  CB  PRO A 521      34.917  -4.897 -25.664  1.00  0.00           C  
ATOM   3520  CG  PRO A 521      35.118  -5.417 -24.318  1.00  0.00           C  
ATOM   3521  CD  PRO A 521      33.794  -5.894 -23.876  1.00  0.00           C  
ATOM   3522  N   ALA A 522      32.585  -3.120 -27.480  1.00  0.00           N  
ATOM   3523  CA  ALA A 522      31.768  -2.927 -28.666  1.00  0.00           C  
ATOM   3524  C   ALA A 522      32.647  -2.650 -29.869  1.00  0.00           C  
ATOM   3525  O   ALA A 522      33.520  -1.783 -29.824  1.00  0.00           O  
ATOM   3526  CB  ALA A 522      30.785  -1.785 -28.465  1.00  0.00           C  
ATOM   3527  N   THR A 523      32.413  -3.393 -30.944  1.00  0.00           N  
ATOM   3528  CA  THR A 523      33.148  -3.184 -32.179  1.00  0.00           C  
ATOM   3529  C   THR A 523      32.402  -2.309 -33.162  1.00  0.00           C  
ATOM   3530  O   THR A 523      33.030  -1.661 -33.979  1.00  0.00           O  
ATOM   3531  CB  THR A 523      33.474  -4.515 -32.813  1.00  0.00           C  
ATOM   3532  OG1 THR A 523      32.289  -5.107 -33.300  1.00  0.00           O  
ATOM   3533  CG2 THR A 523      34.105  -5.432 -31.795  1.00  0.00           C  
ATOM   3534  N   VAL A 524      31.076  -2.275 -33.101  1.00  0.00           N  
ATOM   3535  CA  VAL A 524      30.253  -1.447 -33.968  1.00  0.00           C  
ATOM   3536  C   VAL A 524      29.736  -0.270 -33.162  1.00  0.00           C  
ATOM   3537  O   VAL A 524      29.122  -0.454 -32.105  1.00  0.00           O  
ATOM   3538  CB  VAL A 524      29.084  -2.246 -34.561  1.00  0.00           C  
ATOM   3539  CG1 VAL A 524      28.303  -1.400 -35.528  1.00  0.00           C  
ATOM   3540  CG2 VAL A 524      29.582  -3.492 -35.234  1.00  0.00           C  
ATOM   3541  N   CYS A 525      29.973   0.937 -33.657  1.00  0.00           N  
ATOM   3542  CA  CYS A 525      29.506   2.140 -32.993  1.00  0.00           C  
ATOM   3543  C   CYS A 525      29.044   3.144 -34.029  1.00  0.00           C  
ATOM   3544  O   CYS A 525      29.400   3.072 -35.206  1.00  0.00           O  
ATOM   3545  CB  CYS A 525      30.590   2.749 -32.105  1.00  0.00           C  
ATOM   3546  SG  CYS A 525      30.806   1.901 -30.532  1.00  0.00           S  
ATOM   3547  N   GLY A 526      28.234   4.081 -33.576  1.00  0.00           N  
ATOM   3548  CA  GLY A 526      27.696   5.097 -34.443  1.00  0.00           C  
ATOM   3549  C   GLY A 526      28.700   6.172 -34.760  1.00  0.00           C  
ATOM   3550  O   GLY A 526      29.811   6.194 -34.250  1.00  0.00           O  
ATOM   3551  N   PRO A 527      28.313   7.102 -35.630  1.00  0.00           N  
ATOM   3552  CA  PRO A 527      29.221   8.180 -36.036  1.00  0.00           C  
ATOM   3553  C   PRO A 527      29.336   9.282 -35.008  1.00  0.00           C  
ATOM   3554  O   PRO A 527      29.002  10.235 -35.165  1.00  0.00           O  
ATOM   3555  CB  PRO A 527      28.600   8.691 -37.335  1.00  0.00           C  
ATOM   3556  CG  PRO A 527      27.169   8.398 -37.189  1.00  0.00           C  
ATOM   3557  CD  PRO A 527      27.063   7.147 -36.370  1.00  0.00           C  
ATOM   3558  N   LYS A 528      29.822   9.168 -33.949  1.00  0.00           N  
ATOM   3559  CA  LYS A 528      29.996  10.164 -32.906  1.00  0.00           C  
ATOM   3560  C   LYS A 528      31.475  10.333 -32.602  1.00  0.00           C  
ATOM   3561  O   LYS A 528      32.248   9.380 -32.659  1.00  0.00           O  
ATOM   3562  CB  LYS A 528      29.236   9.773 -31.637  1.00  0.00           C  
ATOM   3563  CG  LYS A 528      28.130  10.251 -31.357  1.00  0.00           C  
ATOM   3564  CD  LYS A 528      27.391  10.217 -30.094  1.00  0.00           C  
ATOM   3565  CE  LYS A 528      26.638  10.621 -30.055  1.00  0.00           C  
ATOM   3566  NZ  LYS A 528      26.036  11.688 -29.840  1.00  0.00           N  
ATOM   3567  N   LYS A 529      31.861  11.557 -32.277  1.00  0.00           N  
ATOM   3568  CA  LYS A 529      33.245  11.889 -32.003  1.00  0.00           C  
ATOM   3569  C   LYS A 529      33.554  11.708 -30.549  1.00  0.00           C  
ATOM   3570  O   LYS A 529      32.789  11.954 -29.797  1.00  0.00           O  
ATOM   3571  CB  LYS A 529      33.532  13.298 -32.415  1.00  0.00           C  
ATOM   3572  CG  LYS A 529      33.986  13.692 -33.328  1.00  0.00           C  
ATOM   3573  CD  LYS A 529      34.297  15.078 -33.705  1.00  0.00           C  
ATOM   3574  CE  LYS A 529      34.148  15.687 -34.396  1.00  0.00           C  
ATOM   3575  NZ  LYS A 529      34.646  16.685 -34.098  1.00  0.00           N  
ATOM   3576  N   SER A 530      34.687  11.280 -30.162  1.00  0.00           N  
ATOM   3577  CA  SER A 530      35.095  11.132 -28.779  1.00  0.00           C  
ATOM   3578  C   SER A 530      35.814  12.391 -28.317  1.00  0.00           C  
ATOM   3579  O   SER A 530      36.428  13.078 -29.076  1.00  0.00           O  
ATOM   3580  CB  SER A 530      35.996   9.913 -28.608  1.00  0.00           C  
ATOM   3581  OG  SER A 530      37.117   9.984 -29.462  1.00  0.00           O  
ATOM   3582  N   THR A 531      35.737  12.688 -27.058  1.00  0.00           N  
ATOM   3583  CA  THR A 531      36.338  13.879 -26.485  1.00  0.00           C  
ATOM   3584  C   THR A 531      37.348  13.489 -25.427  1.00  0.00           C  
ATOM   3585  O   THR A 531      37.600  12.313 -25.181  1.00  0.00           O  
ATOM   3586  CB  THR A 531      35.277  14.795 -25.900  1.00  0.00           C  
ATOM   3587  OG1 THR A 531      34.438  14.058 -25.011  1.00  0.00           O  
ATOM   3588  CG2 THR A 531      34.433  15.391 -26.991  1.00  0.00           C  
ATOM   3589  N   ASN A 532      37.932  14.495 -24.802  1.00  0.00           N  
ATOM   3590  CA  ASN A 532      38.934  14.271 -23.785  1.00  0.00           C  
ATOM   3591  C   ASN A 532      38.300  13.773 -22.492  1.00  0.00           C  
ATOM   3592  O   ASN A 532      37.126  13.992 -22.224  1.00  0.00           O  
ATOM   3593  CB  ASN A 532      39.714  15.547 -23.534  1.00  0.00           C  
ATOM   3594  CG  ASN A 532      41.054  15.285 -22.961  1.00  0.00           C  
ATOM   3595  OD1 ASN A 532      41.596  14.245 -23.132  1.00  0.00           O  
ATOM   3596  ND2 ASN A 532      41.594  16.229 -22.275  1.00  0.00           N  
ATOM   3597  N   LEU A 533      39.098  13.093 -21.686  1.00  0.00           N  
ATOM   3598  CA  LEU A 533      38.633  12.496 -20.443  1.00  0.00           C  
ATOM   3599  C   LEU A 533      38.858  13.467 -19.294  1.00  0.00           C  
ATOM   3600  O   LEU A 533      39.959  13.888 -19.037  1.00  0.00           O  
ATOM   3601  CB  LEU A 533      39.354  11.178 -20.179  1.00  0.00           C  
ATOM   3602  CG  LEU A 533      38.756  10.271 -19.108  1.00  0.00           C  
ATOM   3603  CD1 LEU A 533      37.317   9.936 -19.440  1.00  0.00           C
[truncated: 7,576,152 more chars]
