# Supplementary material for: CSM Software: Continuous Symmetry and Chirality Measures for Quantitative Structural Analysis
Source: J Chem Inf Model. 2024 Jul 2;64(14):5375–80. doi: 10.1021/acs.jcim.4c00609 (PMC11267602; doi:10.1021/acs.jcim.4c00609)
Supplement: Supplementary file 2 — ci4c00609_si_002.zip [file ci4c00609_si_002.zip › Examples/Example_3/README.txt]

This directory contains the input and output files for: 
Example 3 - Conformational change of SARS-CoV-2 spike protein

There are three runs:
1. Calculate the CSM for all the files in the directory with respect to the C3 point group:
$ csm approx c3 --input . --output out_sars_c3 --use-chains --use-sequence --babel-bond

2.  Calculate the CSM for  all the files in the directory with respect to the C3 point group, using the backbone atoms:
$ csm approx c3 --input . --output out_backbone --use-chains --use-sequence --babel-bond --use-backbone

3.  Calculate the CSM for the RBD domains of all the files in the directory with respect to the C3 point group:
$ csm approx c3 --input . --output out_rbd --use-chains --use-sequence --select-res 330-527 --babel-bond

After running the above commands, the results will be in the respective directories: out_sars_c3, out_backbone and out_rbd. 
